# Supplementary material for: Advanced genomics identifies growth effectors for proteotoxic ER stress recovery in Arabidopsis thaliana
Source: Commun Biol. 2022 Jan 11;5:16. doi: 10.1038/s42003-021-02964-8 (PMC8752741; doi:10.1038/s42003-021-02964-8)
Supplement: Supplementary file 4 — Supplementary Data 1 [file 42003_2021_2964_MOESM4_ESM.xlsx]

## Sheet: Sheet1
Supplementary Data 1. The normalized read values (FPKM) for gene expression in all samples. Sample name consists of genotype, treatment, time-point and biological replicate with hyphen. WT, Col-0. 28, bzip28-2. 60, bzip60-2. Related to Fig. 2a.
gene_id	WT-D-0h-1	WT-D-0h-2	WT-D-0h-3	WT-D-12h-1	WT-D-12h-2	WT-D-12h-3	WT-D-24h-1	WT-D-24h-2	WT-D-24h-3	WT-T-0h-1	WT-T-0h-2	WT-T-0h-3	WT-T-12h-1	WT-T-12h-2	WT-T-12h-3	WT-T-24h-1	WT-T-24h-2	WT-T-24h-3	28-D-0h-1	28-D-0h-2	28-D-0h-3	28-D-12h-1	28-D-12h-2	28-D-12h-3	28-D-24h-1	28-D-24h-2	28-D-24h-3	28-T-0h-1	28-T-0h-2	28-T-0h-3	28-T-12h-1	28-T-12h-2	28-T-12h-3	28-T-24h-1	28-T-24h-2	28-T-24h-3	60-D-0h-1	60-D-0h-2	60-D-0h-3	60-D-12h-1	60-D-12h-2	60-D-12h-3	60-D-24h-1	60-D-24h-2	60-D-24h-3	60-T-0h-1	60-T-0h-2	60-T-0h-3	60-T-12h-1
AT1G01010	9.97134	8.83255	9.87566	6.74603	8.21234	8.83014	7.31783	7.20015	7.06775	9.16587	11.204	10.7699	15.9007	15.7286	14.7339	18.8111	18.0621	17.3211	8.62239	8.21694	6.99395	10.432	9.30994	10.8751	9.2153	9.89504	9.1802	10.7942	11.7603	10.9174	23.053	20.7271	20.904	20.6494	15.7532	20.6277	10.5271	10.1069	10.5667	15.5338	14.4604	15.1559	7.63929	9.95837	7.66909	16.0097	18.7632	13.9434	28.0281
AT1G01020	10.2653	15.7439	9.81007	6.21698	10.3197	7.27551	9.0295	14.305	13.5824	16.3177	14.7951	16.8809	12.26	11.9449	14.3792	14.7727	9.96257	13.4664	12.4862	17.8091	17.6407	10.2555	12.7128	11.7155	9.31184	16.2021	8.26582	20.1273	10.9639	16.8857	14.6012	9.52332	16.095	18.5205	10.9957	18.7841	14.7167	19.3794	13.4102	8.20019	13.478	7.77648	7.11082	16.2794	10.3443	16.2895	10.7791	15.6268	13.5445
AT1G01030	4.83703	3.63987	3.72368	2.12411	2.85075	2.03601	2.61558	2.68643	2.91576	3.12671	1.9772	3.13061	2.47708	2.355	2.66214	2.28804	2.50464	1.60425	4.12097	3.2315	4.28836	1.66666	2.49918	2.98615	3.77523	2.30371	2.2898	3.07969	3.30191	3.21974	2.04115	3.50405	3.10429	2.93655	2.30325	2.73926	4.96629	4.75347	4.61553	4.4605	2.8311	2.30104	2.69247	4.08195	3.1724	3.8476	3.52047	3.94117	3.3121
AT1G01040	10.509	9.8409	8.90627	7.44381	8.04985	6.44166	8.04129	8.63027	8.18909	14.7397	15.4656	14.661	11.565	11.5036	11.5688	10.6797	13.8608	11.9114	9.71984	9.60544	9.25108	6.71627	7.36335	8.49474	9.27497	7.17942	6.65818	12.2927	12.4971	12.9428	11.0144	10.2553	10.5907	11.4037	10.2536	10.9154	9.42104	9.26701	10.1549	8.18367	7.415	7.15176	6.6108	8.12881	6.42906	13.8961	13.6783	13.4989	13.3487
AT1G01050	60.3494	88.6185	105.253	129.543	116.561	129.854	93.7507	93.8602	90.2538	96.7045	109.891	113.225	95.9118	93.762	99.2879	93.7936	80.2066	84.035	99.195	90.4007	92.0793	123.338	119.658	97.7388	76.628	88.0256	85.5979	103.68	83.4306	97.4725	85.7252	107.935	82.4066	81.0916	98.8485	85.6599	95.5963	87.8486	67.2309	107.681	100.48	124.311	111.727	99.8383	110.401	95.0006	101.998	96.8391	90.8963
AT1G01046	1.31114	0	1.2303	1.13681	2.09747	0	4.242	9.80834	2.22388	9.30819	3.66352	7.83184	6.35232	7.82425	3.60486	4.59413	1.36795	3.34964	1.18047	2.09485	1.26291	1.10731	3.16845	0	2.63	3.40463	5.4877	3.32938	1.33172	3.92332	1.26149	0	3.0611	0.998602	1.10066	1.11111	2.42154	2.33877	0	1.28832	2.11361	1.08542	2.68675	1.86665	2.80462	4.28096	2.41437	2.31995	2.96639
AT1G01060	56.8119	45.7642	46.0865	112.336	124.955	125.082	7.70508	8.02005	8.16785	45.166	40.1429	57.2391	90.0624	77.9638	78.9498	28.3389	44.9868	30.8105	40.1017	27.1729	30.4063	106.419	94.2722	136.575	9.55205	11.1228	5.88383	36.4156	37.7553	21.1309	77.7076	92.7993	80.1248	16.0098	6.81723	23.7517	32.4905	21.1826	17.4157	162.589	130.743	126.998	4.96087	4.25754	8.51381	23.9617	22.5566	18.4489	92.3962
AT1G01070	4.47982	5.08801	3.63599	5.55195	4.83271	7.69647	7.2089	5.86962	6.63779	3.72451	3.14612	5.034	5.74043	6.27884	7.56716	6.59011	8.08022	6.32661	7.39751	6.68079	6.74455	8.97089	8.33311	10.9102	5.89637	10.5327	6.12523	6.61402	4.39862	6.97294	8.72091	9.73641	11.5328	11.9711	10.7918	13.9547	6.04037	5.44439	5.20049	10.7838	6.55851	7.44594	4.60207	8.93341	5.90319	7.65189	6.80462	7.81662	9.02552
AT1G01073	0	0	0	0	0	0	0	0	0	0	0	0	0	0	0	0	0	0	0	0	0	0	0	0	0	0	0	0	0	0	0	0	0	0	0	0	0	0	0	0	0	0	0	0	0	0	0	0	0
AT1G01080	51.4415	63.576	52.8524	77.2333	97.5597	81.7243	70.0503	82.1516	85.094	67.628	49.0087	61.211	70.779	79.2218	67.0101	44.3212	39.7285	39.2797	49.3155	69.3789	70.8539	94.5563	94.7269	77.5425	68.3121	95.5379	69.2281	59.4952	48.8097	53.3979	48.8748	43.0016	48.2289	54.7656	56.3076	41.2362	56.3914	51.7133	45.8201	60.0612	93.5588	60.722	78.3942	79.4519	76.2275	51.3944	38.3973	58.5459	42.5086
AT1G01090	120.08	115.338	140.685	152.123	138.253	141.62	118.071	117.392	113.992	134.586	123.796	138.361	108.606	89.0661	111.097	77.6152	80.0829	70.099	138.448	133.716	133.695	142.112	143.256	142.329	134.154	104.211	135.382	146.778	139.543	139.216	93.1056	121.176	105.604	80.9353	96.7458	74.7723	133.835	129.511	117.059	140.913	115.564	143.608	133.154	112.892	129.33	131.168	138.925	137.18	97.0658
AT1G01100	429.001	679.759	689.697	490.972	509.47	604.899	427.314	480.908	404.335	720.023	685.172	693.401	438.663	380.813	589.356	459.018	311.862	397.645	736.958	666.815	882.292	668.288	618.265	476.344	365.003	574.498	403.386	845.434	451.792	664.118	522.398	575.331	676.771	541.01	533.851	494.641	718.529	806.616	358.644	375.35	615.843	607.686	330.634	513.142	398.891	733.16	617.725	803.63	487.546
AT1G01110	1.85307	1.9997	1.6343	1.70142	1.67537	1.74189	2.27641	3.54847	2.50777	1.63097	0.99763	1.54696	0.779149	0.954984	1.2758	1.66368	2.52672	1.5345	1.76482	2.19206	1.8976	1.11062	1.65447	2.10908	2.42475	1.49974	2.20599	1.42505	1.43746	1.25493	0.773365	0.975926	1.5589	1.68433	1.60059	1.93049	1.28794	1.66009	2.00107	1.68818	0.828944	1.28381	1.99909	1.04573	1.76517	0.950407	0.684984	1.85928	0.745899
AT1G01115	0	0	0	0	0	0	0	0	0	0	0	0	0	0	0	0	0	0	0	0	0	0	0	0	0	0	0	0	0	0	0	0	0	0	0	0	0	0	0	0	0	0	0	0	0	0	0	0	0
AT1G01120	31.2948	33.076	31.3639	36.4316	37.1098	38.4625	44.6766	42.1572	46.6084	18.4074	24.5866	17.4993	34.8885	37.2347	25.9074	28.3466	19.5432	26.2723	28.5604	33.8886	32.8212	41.8247	35.3094	34.6063	49.9329	58.185	58.9865	16.6715	18.4503	21.1695	29.7067	29.8518	28.1821	17.7823	25.8916	12.95	29.9268	26.6783	31.6888	33.7206	60.0956	40.2765	59.7571	34.7111	47.0075	20.9941	24.3115	19.9551	32.3123
AT1G01130	5.87442	5.27856	6.84733	4.08313	3.75163	3.2362	4.36214	5.17068	4.31446	6.00198	3.47735	4.07155	3.11036	1.56888	3.68096	4.17608	3.82475	3.58331	6.64863	5.07842	6.13542	5.85982	3.08283	4.79204	5.83311	5.00246	4.68338	5.0789	5.09957	3.47454	1.53663	4.77986	4.68893	2.43043	2.98078	2.9658	5.31514	7.40712	5.30182	5.34186	5.95084	5.25216	4.26927	3.92582	2.12837	8.15122	6.61098	5.49266	2.75292
AT1G01140	30.6992	33.1292	30.7528	33.1662	29.9428	29.4093	36.6529	40.1917	39.5997	28.41	34.9866	29.7219	40.5641	41.471	33.3516	46.0303	42.4853	42.3348	24.5707	25.6371	27.9167	33.4203	32.9556	30.4744	36.7522	43.3654	40.5991	25.0431	31.1381	27.087	34.6924	29.827	28.5373	35.9633	41.3053	32.2443	19.7372	27.6282	24.3746	36.6225	38.5278	35.9764	40.3596	47.5115	42.0756	33.4409	22.8119	22.353	29.8211
AT1G01150	0.0470857	0	0.0992128	0.15928	0.180168	0.144467	0.296543	0.173953	0.0957362	0.0966533	0.169244	0.184615	0	0.125441	0.101589	0.0643155	0.0906155	0.0615603	0.168874	0.0559249	0.102683	0.183495	0.181388	0.265499	0.135332	0.0638746	0.0624711	0.401352	0.0450657	0.0356547	0	0	0.229195	0.0838214	0.192617	0.159396	0.0688518	0.0675794	0.0892299	0.137975	0.0851197	0.0908761	0.0513203	0.110275	0	0.149885	0	0.128672	0.0563336
AT1G01160	30.5962	23.0342	22.2759	14.6469	13.4212	17.1671	19.6192	22.9805	21.5893	26.8238	24.8905	26.9984	16.4449	19.396	20.0436	21.8195	32.4108	21.0158	27.6135	22.3831	24.6999	14.7669	15.0372	25.3646	30.5231	22.2643	19.53	29.8277	33.3769	26.9473	23.7693	22.0561	23.0801	22.8143	27.3812	24.0557	25.3363	26.3842	28.0221	24.047	15.4021	17.5499	18.9866	22.8524	22.3589	27.9798	23.967	26.9944	19.7967
AT1G01170	96.7834	89.5193	126.245	113.91	91.3922	106.502	124.438	144.564	151.591	90.2664	111.612	108.081	77.7657	71.5488	79.7631	82.9053	71.7444	69.1209	84.67	95.2854	110.162	85.1917	80.7231	70.537	112.788	171.097	145.966	79.9613	64.2153	62.5796	57.0238	66.3938	72.1814	83.1755	128.451	82.0059	78.1915	80.6975	45.2986	71.8669	80.1195	86.6068	168.336	167.798	190.299	74.7645	73.6036	74.0344	57.2293
AT1G01180	2.4541	3.56534	3.29662	4.52761	4.81396	5.47621	9.16303	6.98994	7.67478	2.36124	2.94131	1.79128	6.24726	6.00379	5.00583	7.90684	4.75494	7.74217	3.29575	3.18227	3.52354	5.15189	3.93028	3.89157	5.96983	8.44256	9.14311	2.46267	2.29647	2.78542	7.2568	5.68202	4.71371	5.06221	5.84814	3.86138	2.44299	2.74864	1.83126	4.17344	7.06357	5.04696	10.2993	6.64589	8.26973	1.51807	2.43773	2.558	5.04502
AT1G01183	0	0	0	0	0	0	0	0	0	0	0	0	0	0	0	0	0	0	0	0	0	0	0	0	0	0	0	0	0	0	0	0	0	0	0	0	0	0	0	0	0	0	0	0	0	0	0	0	0
AT1G01190	1.49657	1.47656	1.62389	1.41307	1.15863	1.21799	1.48731	0.581854	1.45085	1.52248	1.83262	1.65288	1.62416	1.41778	1.54134	1.10433	0.616639	0.912473	1.44545	1.57851	1.50719	1.08525	1.06213	0.654983	0.838023	0.897256	0.738366	1.87114	1.12579	1.84258	1.60342	1.74907	1.75176	1.75053	2.00355	1.22864	1.95056	1.92489	0.993124	0.660395	1.27009	1.02355	0.986453	0.702328	0.938173	1.73523	2.24065	1.36848	1.91637
AT1G01200	1.58601	1.97275	3.54722	3.2522	3.01056	3.20103	2.80384	2.17121	3.0253	1.85266	2.56272	2.21152	2.01822	2.19893	1.67878	1.42033	0.712613	1.63258	2.35532	2.65223	3.75963	3.67448	3.06063	2.92237	2.20353	2.80624	3.16795	2.85427	1.87263	2.30769	0.844914	1.38973	1.90918	1.94571	1.58095	1.18854	2.72562	2.8446	2.1932	2.80194	3.50066	4.30365	2.57827	1.37721	2.34491	2.62342	1.85756	2.0596	1.29753
AT1G01210	33.7929	25.3894	24.8856	16.1783	15.3085	17.0951	11.4712	15.4899	12.5557	23.0607	23.1624	22.1227	14.6462	10.887	17.0969	16.1835	18.8998	14.8002	22.8016	21.4832	23.8283	17.5361	16.0089	17.705	14.0539	18.2677	11.5807	23.2862	20.5402	19.7432	16.4626	15.192	17.8502	14.8061	14.6346	16.3829	31.2687	38.181	36.7114	30.8008	25.5162	24.9344	12.9167	21.9337	15.2566	30.2248	25.7469	32.0815	16.2729
AT1G01220	10.1244	10.7241	10.4288	9.82795	11.8274	10.0008	9.38998	12.1827	10.7814	10.9698	11.4547	12.5171	9.96963	10.102	10.7066	9.63163	11.7177	9.69791	10.851	10.548	10.4139	12.3728	12.239	13.1041	11.1425	11.6725	9.47188	13.7688	13.5967	13.873	11.3407	11.416	11.3356	11.1565	10.2588	11.3301	12.0771	11.6745	11.508	12.3167	10.9134	11.0106	10.2986	12.3738	9.04062	12.5411	10.8937	12.1645	12.0792
AT1G01225	3.4487	3.68214	4.03124	4.02714	3.84649	3.21212	4.82986	4.29499	3.74886	3.61789	3.20363	3.95859	3.90868	3.12731	3.60282	2.58984	3.39135	2.6334	3.97136	3.38811	3.69589	3.32228	4.97035	4.31968	4.35708	5.30509	3.81578	3.65248	3.2565	2.87677	2.47914	3.06195	4.71629	3.29678	3.65933	2.52222	4.70544	5.23962	2.90801	2.87305	4.5219	3.17296	3.41653	2.06776	3.81799	3.32903	3.77037	4.9683	3.0926
AT1G01230	28.3209	35.8168	38.5898	27.3691	23.1403	27.4271	36.326	37.0876	34.3091	31.6911	34.9838	31.7066	40.4764	43.1133	39.2589	53.2171	40.0336	50.2406	28.3523	33.0533	29.9918	22.4485	23.8401	21.8055	28.5193	38.5921	36.5607	30.1231	24.4705	33.9831	40.8025	45.2784	40.7537	42.0942	38.0534	44.9518	35.6642	34.495	30.2047	24.6332	30.4315	27.4742	33.7065	32.6403	33.857	32.5978	37.8178	32.5013	43.9611
AT1G01240	3.07875	3.88262	3.2247	1.2668	1.51719	1.45544	12.1639	14.6392	12.8394	3.49607	3.64346	3.11005	4.81829	3.72243	3.85459	20.065	17.9276	15.8755	2.60763	2.45996	2.59275	1.25034	1.77062	2.58371	14.0446	13.9504	12.5444	2.67014	3.42954	5.08195	4.84968	3.71673	4.66251	15.1072	16.1158	15.6201	1.97902	3.46372	2.8264	2.47413	3.01679	2.32338	10.8078	9.29776	10.8703	4.83387	2.45458	2.95818	8.63513
AT1G01250	0.608331	0.948816	1.06231	2.28747	1.67919	2.11924	0.617168	1.30083	1.48829	0.664104	0.488864	0.433099	0.473248	0.546463	0.349769	0.425015	0.0642648	0.206032	0.672912	0.521166	1.01884	1.58512	1.44662	1.31289	0.916413	0.75579	0.720513	0.50544	0.346472	0.48909	0.286	0.293502	0.204763	0.489786	0.566512	0.0377449	0.698098	0.590022	0.159098	0.323809	1.47448	0.701673	1.08886	0.721747	0.524659	0.589952	0.414403	0.329139	0.127751
AT1G01260	6.4873	5.88936	6.17365	5.42125	5.28813	5.51554	6.18207	7.02398	5.44785	7.43374	5.95098	7.80109	6.67062	8.21183	7.55076	8.41312	8.20231	9.17473	6.57055	6.4383	7.44713	5.99232	5.06189	6.22465	6.2586	6.97756	5.24707	7.25703	7.62147	7.52336	8.41607	7.76396	9.71638	10.6598	7.21782	12.4131	8.26541	7.70966	7.25525	6.62834	6.20991	6.52118	5.17635	7.50798	5.98707	9.61711	7.47324	8.3377	9.23212
AT1G01270	0	0	0	0	0	0	0	0	0	0	0	0	0	0	0	0	0	0	0	0	0	0	0	0	0	0	0	0	0	0	0	0	0	0	0	0	0	0	0	0	0	0	0	0	0	0	0	0	0
AT1G01280	0	0	0	0	0	0	0	0	0	0	0	0	0	0	0	0	0	0	0	0	0	0	0	0	0	0	0	0	0	0	0	0	0.0185251	0	0	0	0	0	0	0	0	0	0	0	0	0	0	0	0
AT1G01290	18.9405	16.3576	15.3444	11.9586	10.2727	11.0375	11.254	15.0936	12.0996	13.3422	16.5188	16.1165	14.8849	15.068	14.5691	16.8999	18.5252	18.9554	14.5628	14.1409	12.6569	12.6046	13.0973	15.5865	16.4982	14.7453	12.9652	17.2639	18.0926	15.6871	14.9424	15.9256	17.5165	16.1568	14.7293	14.9953	13.0883	15.5832	18.6832	14.0665	14.263	12.5787	11.3239	12.7705	12.0874	16.17	13.6141	16.0661	15.979
AT1G01300	35.3972	34.7179	48.1887	35.0538	29.0775	34.0227	42.2522	46.4664	40.0425	30.3281	33.8452	35.6198	18.6671	15.2687	22.1367	21.8525	19.27	18.839	53.2385	49.616	53.5863	29.5871	33.0073	28.7318	32.9018	31.6851	45.1259	35.3123	24.0968	32.3834	16.442	22.9314	22.1885	29.2768	42.9132	25.0875	58.0393	48.5353	51.8268	30.2775	22.6989	38.9671	42.7619	40.0597	43.7206	39.129	43.9731	42.6224	17.9973
AT1G01305	0	0	0	0	0	0	0	0	0	0	0	0	0	0	0	0	0	0	0	0	0	0	0	0	0	0	0	0	0	0	0	0	0	0	0	0	0	0	0	0	0	0	0	0	0	0	0	0	0
AT1G01310	0.0499657	0	0.0621252	0.062146	0.0280124	0.0338333	0.0318976	0.0517392	0.0313173	0.0284495	0.0614642	0.0292654	0	0.0622092	0.0575913	0.146134	0	0.0259139	0	0.0270885	0.034692	0.0293539	0	0.0452599	0	0.118608	0	0.0572711	0	0.0649945	0	0.0549629	0.0255102	0.130741	0.0287984	0	0.0300803	0.0526199	0	0.0468369	0.0276566	0.0276717	0.0232614	0.0752838	0.07463	0.036026	0.0554134	0.0300324	0.0480671
AT1G01320	104.13	75.0399	79.8546	116.658	113.098	103.176	56.4492	67.7041	63.3421	76.5745	62.9045	77.3381	63.0242	56.2071	63.876	39.9305	73.9031	47.8206	81.0425	85.1198	91.4583	125.772	115.02	141.576	79.5306	58.8761	60.8544	68.9502	80.143	57.0255	43.3244	50.7408	56.5534	60.832	71.6272	54.4711	76.5409	69.1238	75.6748	145.42	97.9096	113.495	81.6333	95.2792	75.8828	56.7382	43.4015	66.6898	38.9662
AT1G01340	4.34906	3.0568	4.03371	2.74512	2.35065	3.21952	2.49171	2.26328	2.32315	3.15435	2.95103	3.04239	19.38	19.2549	17.1075	16.9521	15.0679	18.0911	4.97275	4.33363	3.61916	3.36978	3.071	3.06807	2.97736	3.05836	3.34679	3.23216	4.06581	3.2609	22.2095	18.2839	18.8806	17.3741	13.0586	19.5931	5.77561	5.00635	6.22496	5.64798	3.82945	4.97619	3.19555	3.68559	3.21737	4.73832	4.57644	4.67003	20.9899
AT1G01350	23.3365	16.8715	15.8101	9.90683	10.7972	10.4099	12.5747	15.4497	12.7206	16.3649	17.743	18.1425	16.6502	16.415	17.0378	16.1239	18.7626	14.1616	15.6002	17.4718	17.8143	10.801	13.1744	15.0582	17.628	16.4077	11.7648	20.858	24.5661	21.8409	15.0551	16.5648	21.0438	17.961	15.4697	18.945	15.9028	19.1273	24.398	18.5682	14.1671	11.5244	11.1657	16.5451	14.2437	18.6137	16.2312	19.3297	17.0227
AT1G01355	0	0	0	0.201904	0	0.0715966	0.0665882	0.0540892	0.13387	0	0	0.128709	0	0.0612709	0	0	0.0514581	0.115983	0	0	0	0.191063	0	0	0	0.0613158	0	0.0625833	0	0	0	0	0.15927	0	0	0.183888	0	0	0.045912	0.0456723	0.0574223	0	0.154723	0	0.0539157	0.0759208	0.0650974	0.0649127	0.0514509
AT1G01360	7.19905	10.9605	8.76219	7.68292	8.64744	7.74645	8.56308	7.76205	8.15121	7.89671	8.12145	8.37836	8.424	9.04613	7.3537	8.40802	6.33809	9.86703	6.6864	8.83109	9.22771	6.7979	7.59382	8.17891	7.60429	7.59966	7.81694	8.50084	7.49642	9.68516	6.43619	6.94364	6.6054	6.36171	6.73136	5.83151	7.71241	8.38324	7.40777	6.53125	8.92582	6.87648	8.36212	6.39976	8.09839	8.46532	9.86109	8.87436	7.9433
AT1G01370	9.04502	9.01731	9.04581	8.37032	6.68146	8.04099	5.27329	8.89632	6.89337	8.78153	9.7334	10.924	7.00222	4.46974	10.3184	5.45723	6.23308	5.88763	11.17	9.84723	11.9229	7.9636	6.58985	9.58987	8.09958	8.42465	6.89927	11.6347	7.65022	8.35364	5.76873	7.74366	10.4066	7.80352	8.15207	8.02361	9.22147	11.8768	11.4716	10.244	7.21497	10.2567	7.84769	7.60083	9.03178	8.69347	7.95176	12.1979	7.62907
AT1G01380	3.1324	2.10518	1.89431	2.50335	3.18772	2.82465	2.77603	2.12576	2.06928	31.0014	30.465	28.9561	3.4159	2.35163	4.55474	1.53817	0.991542	1.88013	2.57088	2.4456	2.68816	2.2468	1.82109	5.32662	1.49141	2.20465	0.888082	38.1828	44.0645	45.1736	4.26224	2.43272	6.74453	1.72803	1.3623	0.867202	4.01445	4.39912	2.77254	4.19293	2.88522	1.49154	1.9203	1.91839	1.12683	2.49391	3.00566	3.79668	0.778258
AT1G01390	1.97036	1.72589	2.01623	6.53491	6.61314	5.5944	4.85652	1.93632	3.58689	1.5162	1.4857	2.09585	2.75164	3.14453	2.5415	1.10584	0.479546	0.944657	1.85643	1.76371	2.62905	3.88018	4.4549	4.87204	3.16839	2.12788	3.12597	1.49599	1.66057	1.62216	1.56722	1.58108	1.35166	0.509724	1.20916	0.349595	1.15446	0.884714	1.05878	2.72574	3.5954	2.19992	3.90214	1.70988	2.69178	0.892885	0.708887	0.823441	1.35605
AT1G01400	0	0	0	0	0	0	0	0	0	0	0	0	0	0	0	0	0	0	0	0	0	0	0	0	0	0	0	0	0	0	0	0	0	0	0	0	0	0	0	0	0	0	0	0	0	0	0	0	0
AT1G01410	0	0	0	0	0	0	0	0	0	0	0	0	0	0	0	0	0	0	0	0	0	0	0	0	0	0	0	0	0	0	0	0	0	0	0	0	0	0	0	0	0	0	0	0	0	0	0	0	0
AT1G01420	7.77119	7.8239	8.9726	16.0591	15.5502	14.1762	9.03783	7.34343	8.59288	6.86533	7.96608	7.07442	8.63853	8.57453	7.86143	5.138	3.83846	4.63579	7.59982	7.94653	9.00479	12.9132	13.8062	10.333	6.78316	7.3096	9.25881	5.84163	6.81792	6.09389	5.67596	5.80157	4.73839	4.3056	5.65317	3.25826	7.536	6.48094	7.84489	9.90734	13.8254	13.265	8.87207	5.5087	6.99229	6.82158	7.97437	6.20143	4.51151
AT1G01430	36.3316	38.1407	42.5851	27.2764	26.8949	25.2824	49.1469	46.911	49.7971	26.6487	34.9479	30.3183	19.1285	17.7832	16.4349	29.4754	26.3945	28.8691	33.9163	39.7245	40.8637	28.4637	29.3304	31.0531	47.9396	42.2527	53.6252	25.5105	28.5917	27.3868	13.2983	16.0218	14.2189	22.7058	32.3934	18.4399	38.3116	36.0151	43.2349	34.3805	34.9009	30.6979	54.4728	49.4346	58.9876	27.1802	34.119	28.3983	13.7481
AT1G01440	7.57075	7.4428	7.78499	6.04269	5.51179	5.84702	7.43116	7.56359	6.79961	7.26099	7.13483	6.04381	7.49188	7.73039	6.99428	8.52046	9.99251	8.8133	6.88138	7.50069	7.59125	6.26386	5.82589	7.16644	8.60414	7.63684	7.61931	6.09554	7.70907	8.09703	8.04964	8.20069	8.67225	9.40372	8.55696	9.55052	6.86346	7.32548	7.63151	7.02728	7.07171	5.59378	7.60066	7.07868	6.72593	7.77549	6.49443	6.98845	8.9745
AT1G01448	2.9662	2.63497	3.51173	2.84516	2.04584	2.08748	3.91084	4.26103	3.46268	3.26146	2.25533	2.56957	1.9065	1.87558	1.87549	2.24193	3.03012	2.29876	3.63815	3.8343	3.94783	1.75421	2.38157	2.82222	3.69193	3.0773	3.93004	2.96974	2.62878	1.99357	2.01234	1.78794	2.41497	2.49254	3.25753	2.68947	3.29607	3.0888	2.81465	2.48	1.7692	2.35442	4.01777	3.7637	3.88237	1.95675	3.4022	2.80394	2.00519
AT1G01450	5.0134	3.53702	2.59585	1.93432	3.14166	2.12965	4.63268	4.80732	3.46343	4.12355	3.51961	3.78118	2.59749	3.0198	2.71888	3.36895	4.77544	3.57698	3.88273	3.90286	4.64466	2.08157	3.01802	4.26634	5.82325	3.69875	4.01505	3.08545	5.62317	3.64941	2.61158	2.4305	2.61754	3.94062	3.71007	3.71432	3.97549	4.41923	5.90063	3.72581	2.94195	2.42702	3.72198	4.72088	4.68128	3.27354	2.73388	3.23033	2.76174
AT1G01453	0.75561	0.794286	0.647673	1.37606	1.73155	1.09352	0.964128	0.698964	0.760498	0.10759	0.158227	0.234875	1.91153	2.43887	1.05865	1.31633	0.503191	1.20356	0.852204	0.777593	0.489535	1.29057	1.15097	0.579651	0.24397	0.25609	0.35758	0.255568	0.165453	0.0917233	0.148208	0.145226	0.175996	0.0519447	0.228988	0.254696	0.894883	0.572637	0.973332	0.856736	2.12427	0.920913	0.401618	0.236471	0.335261	0.408724	0.235404	0.323	0.700048
AT1G01460	0	0.0288236	0	0	0.02516	0	0	0	0	0	0	0	0	0	0	0	0	0	0.0298287	0	0.0293329	0	0.0258371	0.0322982	0	0	0	0	0	0	0	0	0	0	0	0	0.029473	0	0	0	0	0	0	0	0	0.215126	0	0.0534944	0
AT1G01470	85.7025	83.559	98.562	49.4564	48.2493	55.6151	105.545	87.461	99.2488	83.8575	117.01	75.4536	60.8125	62.1132	68.409	132.508	119.859	126.349	83.8361	74.5678	67.97	49.1839	53.4872	50.7144	95.8919	90.6961	106.117	94.1852	99.6915	105.035	80.1411	86.3409	92.7954	129.786	138.177	132.439	94.9904	93.5255	112.382	57.8278	53.8767	62.254	130.193	122.814	117.125	144.256	173.098	117.955	104.513
AT1G01471	0	0	0	0	0	0	0	0	0	0	0	0	0	0	0	0	0	0	0	0	0	0	0	0	0	0	0	0	0	0	0	0	0	0	0	0	0	0	0	0	0	0	0	0	0	0	0	0	0
AT1G01480	0.926157	0.723741	1.09762	0.369033	0.309627	0.52595	0.841998	1.3791	0.786403	0.533982	0.539526	0.895086	4.70299	6.53805	4.31056	11.8759	9.03175	12.6598	1.8195	0.678263	1.05125	0.484806	0.305067	0.492132	0.586738	0.819158	0.69934	0.532801	1.37228	0.870403	9.19072	9.79373	9.22253	17.3963	3.91035	23.7325	1.07183	1.37607	1.80292	1.11589	1.15918	1.39876	0.724429	1.01805	0.693409	1.95855	2.43542	1.23606	21.7285
AT1G01490	70.2186	75.4637	59.3759	52.3787	63.413	54.722	46.8728	64.6021	65.0415	61.3966	54.7123	63.1627	74.2547	85.9632	70.7257	92.1541	80.6524	89.3501	50.5061	58.0303	56.9507	55.0056	61.007	58.98	55.5684	62.2792	53.743	56.995	57.4041	62.5875	79.7873	61.5479	77.5725	81.2975	63.1527	77.3669	55.9995	65	57.5602	70.3271	87.0316	62.1243	53.6291	88.6899	54.4986	72.5171	47.56	61.1203	87.8109
AT1G01500	8.18966	9.73909	10.3055	4.94088	4.999	4.94201	10.0702	10.6184	10.3225	10.732	10.6162	10.1264	6.25468	5.64156	6.11532	13.8233	9.12043	12.1093	11.5958	11.4302	12.6396	5.88859	6.24706	4.53731	8.66741	8.94169	11.1108	12.8172	10.0667	13.8012	7.88931	8.11764	8.01183	13.7764	12.7196	12.6392	13.2835	11.4957	12.5887	4.33933	5.61456	6.48817	11.0926	11.6284	9.53215	14.9476	15.1697	12.335	7.60334
AT1G01510	20.7665	19.1333	20.8127	16.2374	15.0596	16.7283	17.0905	18.1404	16.5697	22.2875	22.8381	21.7094	15.5611	15.1974	17.0838	16.969	19.1943	15.9722	22.03	21.4332	22.2701	15.0735	16.73	18.3383	18.002	15.8273	17.0261	24.9501	22.3552	24.7686	16.6437	19.6379	20.6597	19.3727	18.3736	19.4346	21.3388	22.8557	21.4438	17.9688	13.8201	19.0554	16.5851	17.6674	16.2851	23.8467	25.8908	22.6271	18.3951
AT1G01520	10.7406	5.98515	4.89496	9.3493	9.16873	10.4589	1.72023	3.5895	1.34148	5.44983	8.94765	9.17802	6.02527	5.09763	3.95232	2.29872	3.36702	2.70643	4.16094	4.62515	5.37311	8.63166	7.69229	12.2553	1.47554	1.371	1.22668	5.1055	8.4569	3.79165	1.87941	2.61252	1.75945	1.20134	1.42728	1.00075	3.05246	2.60386	3.22309	17.4679	11.1284	9.80432	0.572781	0.241722	2.4701	2.16791	4.46711	4.01669	1.71551
AT1G01530	0.267288	0	0.0710708	0.067503	0.058995	0.07401	0.0612082	0.0490797	0	0	0	0.0599408	0.116612	0.386001	0.267442	0.386356	0.178182	0.249671	0.135283	0	0.133039	0.0605507	0.0605112	0	0.0890826	0	0	0.0590778	0	0	0.06879	0.266728	0.11294	0.0554541	0.129873	0.125903	0.200699	0.127015	0.257797	0	0.111399	0.1282	0.0543293	0.111823	0.0565911	0.0710413	0.135314	0.0615657	0.111407
AT1G01540	39.004	42.861	41.2427	29.3903	30.9029	31.4882	28.7229	30.7602	29.8656	30.302	33.1898	34.5798	22.954	22.5998	24.1331	22.4727	21.8595	22.2325	36.0786	36.401	37.4439	29.0189	28.3841	31.1851	30.1271	28.7571	32.4348	30.5128	28.3021	31.9641	20.589	22.2224	23.037	23.2207	26.4185	19.9155	39.815	39.0282	38.0023	28.1383	33.5178	30.6214	26.4634	26.0305	28.6849	33.1317	32.9508	30.9153	21.1544
AT1G01550	114.984	118.114	121.104	80.6989	86.7149	84.1906	93.4477	105.388	99.4008	104.811	117.267	109.55	132.687	143.303	128.095	137.647	123.967	139.471	119.397	106.743	104.071	92.9582	90.5249	87.782	93.1402	110.442	99.7028	106.328	116.489	122.919	157.16	149.933	138.38	128.943	118.321	138.317	130.847	125.41	143.665	106.316	108.855	106.331	100.23	117.459	101.246	131.651	145.569	114.674	148.718
AT1G01560	1.0758	0.976073	2.5939	0.223743	0.338466	0.56505	0.0456501	0.460057	0.171186	1.35667	1.27166	0.956487	20.1782	26.4685	18.1634	8.49938	8.85861	10.0576	8.65574	1.33205	1.11642	0.592216	0.27549	0.155418	0.400359	0.365151	0.393372	1.13819	3.689	1.30001	18.1968	17.8644	16.0196	9.5039	8.55879	11.285	5.45735	5.69855	7.30275	3.80632	1.85364	3.26315	0.253376	0.972325	0.427546	5.25743	7.57679	4.62112	19.2269
AT1G01570	0.991855	1.48411	0.876431	1.07408	1.3643	1.70814	1.65709	2.18916	1.42266	1.14768	0.575863	0.855669	1.52908	1.48682	1.44046	0.684479	0.818874	0.997957	0.965474	1.32848	1.18422	1.75158	1.34989	1.3589	1.05342	1.07052	1.28495	0.774963	0.715983	0.639831	0.796189	0.935556	1.45791	0.723499	0.796309	0.992882	0.956717	0.711376	0.796952	1.7764	2.05909	1.50084	1.64191	1.0761	1.96725	0.702452	0.642807	1.39066	1.31772
AT1G01580	35.3065	30.5411	34.0367	2.06218	6.87683	22.7116	5.65624	4.55013	9.79989	51.8573	53.4971	42.0627	4.88124	7.72149	5.05201	1.94454	0.339489	1.50637	46.9846	64.5214	68.0165	3.01495	3.83587	10.4738	6.10566	1.01892	4.49297	50.9371	39.0091	85.4776	6.43413	5.05799	4.73705	0.781534	1.60039	0.242076	57.7004	53.3862	55.7136	8.08408	12.1406	9.86575	12.2663	0.559913	5.43481	45.4284	82.9702	46.7531	9.82913
AT1G01590	0	0	0.021062	0	0	0	0.0368294	0.0147281	0.0188438	0	0	0	0	0	0.0186053	0	0	0	0.0196514	0	0	0.0180707	0.0359923	0	0	0	0	0.0178114	0	0	0	0.0193744	0.0632867	0.0158241	0	0	0.0409337	0	0.0399487	0.107594	0	0.0758157	0	0.0163193	0.0667217	0.04326	0.0199593	0.0185435	0
AT1G01600	2.48942	3.22319	4.94226	4.75444	4.71771	5.40733	3.94802	4.11921	4.00031	3.64062	4.47421	4.20075	5.48689	4.69361	5.04037	5.57355	3.76518	6.15091	3.4074	4.31941	3.50476	4.74094	4.41104	4.4582	3.17722	4.92007	5.07499	2.99319	2.2823	2.92714	5.03702	3.89753	5.79651	3.28264	3.45433	3.02085	4.16977	4.05505	3.14951	3.40493	5.36443	4.255	3.73091	2.86343	3.0224	3.18697	5.97387	3.42045	4.74351
AT1G01610	24.23	25.6212	32.925	40.0312	41.0846	42.3981	38.732	32.9326	37.0072	20.2619	24.5757	23.6271	34.0628	27.8966	27.21	23.5968	18.912	19.0595	29.5064	32.7532	31.2367	41.6901	39.5355	36.816	34.0758	33.7861	42.9841	20.7823	19.9082	21.0182	26.4749	31.0267	24.0032	17.2714	25.737	15.1156	30.3536	26.1315	29.489	33.9437	48.1339	39.4248	43.454	31.5667	36.3858	21.7192	29.6756	21.6212	25.8119
AT1G01620	97.497	104.574	115.476	107.142	82.8999	111.138	213.131	169.459	198.108	81.1051	81.2948	83.8268	53.5634	40.6746	78.4821	105.228	103.342	97.4302	102.715	118.53	147.322	92.8191	93.6005	108.885	186.488	194.015	237.607	94.5299	60.7164	86.2399	40.2293	66.532	91.8399	109.747	138.543	92.0126	103.197	111.611	64.8529	91.8144	84.8986	122.388	221.116	168.131	210.201	85.0085	71.9807	95.3444	66.5042
AT1G01630	63.177	47.7936	56.7649	51.1195	49.2673	49.7448	49.4742	52.9861	50.5603	52.2062	53.074	50.9123	44.9635	44.822	41.2182	48.8892	57.4689	44.8489	60.3872	55.7978	48.3423	50.8169	46.5541	61.0727	66.4134	56.0367	56.3248	51.2975	67.3472	50.6785	41.1904	38.2349	36.2781	37.6108	46.0536	35.6955	57.8602	52.5587	72.0576	62.7908	57.4497	48.8202	62.24	51.315	49.0962	52.2601	70.4193	52.9707	34.9612
AT1G01640	6.61786	4.45004	5.58914	3.12498	2.69501	4.97893	5.30801	5.4852	5.75231	4.56945	4.9688	5.2783	4.1294	4.58242	5.33611	5.64639	8.71047	4.66713	6.24622	3.61231	5.426	3.43499	3.01766	5.29083	8.34284	6.06822	5.90979	5.71623	6.34849	5.31827	7.2094	8.28793	7.08587	8.04937	7.62977	8.85986	5.21095	5.90174	5.71226	5.63902	4.8119	4.46574	7.25124	5.11525	7.35981	4.84861	5.64452	4.42609	6.41852
AT1G01650	9.98792	14.743	17.2302	11.1795	12.4678	11.5601	11.3407	12.6286	12.1026	14.4738	16.4783	17.5723	15.2023	13.371	15.5559	14.2432	12.8958	16.4493	18.1987	16.5375	14.9256	12.2474	13.7048	11.1894	10.6228	13.6759	12.0266	15.5984	12.7033	16.1388	19.6641	20.0949	16.8378	16.7406	14.7018	20.0521	19.804	20.3074	15.9655	13.501	12.3864	15.1217	13.5972	16.0636	14.6176	19.9445	21.5809	17.1375	19.5198
AT1G01660	2.20425	2.0774	1.24346	0.749719	1.10295	0.709936	0.574318	0.920142	0.845226	0.872346	0.638703	0.837118	0.91206	1.31371	0.645609	1.45839	0.920569	0.981741	1.36199	1.453	1.40129	0.646919	0.796699	1.19619	0.887175	0.6068	0.87906	0.604155	1.33835	0.434705	0.522243	0.355719	0.539349	0.462717	0.297015	0.562071	1.59471	1.50301	2.58032	1.48379	1.62422	0.7156	0.761132	0.399133	0.327452	0.886696	1.00972	0.819895	0.54625
AT1G01670	0.839466	0.754197	0.579301	0.679372	0.742169	0.58854	0.664144	0.873018	0.783284	0.42588	0.9474	0.945967	0.636984	0.439879	0.584159	1.17943	1.01212	0.824578	0.545888	0.611304	0.416491	0.568867	0.624804	0.598775	0.703915	1.02484	0.917673	1.07449	0.700967	0.83499	0.555477	1.00411	0.877752	0.880186	1.27412	0.969899	1.19449	1.20518	0.700418	1.0945	0.835278	0.753658	0.577722	0.991265	0.758195	0.70413	0.806828	0.758417	0.970403
AT1G01680	1.13674	0.333871	1.1803	0.0453769	0.0438105	0.103612	0.0407555	0.45877	0.0464391	1.30088	1.53007	1.10867	4.23782	6.09848	3.91815	6.20844	7.84021	4.73481	1.8326	0.356367	0.189195	0.264218	0.0439612	0.164179	0.0652351	0.419359	0	0.969468	2.41511	1.93055	10.2756	8.36551	5.66111	14.2398	13.1636	15.6066	0.690475	2.68127	1.90287	2.29497	0.891145	1.32959	0.154185	0.418058	0.124096	2.0791	4.21688	1.74234	12.9357
AT1G01690	8.38952	4.38972	5.1633	3.13533	3.55282	3.89163	3.72863	5.40892	3.75585	6.5031	5.0868	6.16733	3.16984	2.32198	5.00857	3.01498	5.49046	2.75638	6.19344	5.40987	5.88854	3.25686	3.45239	5.74965	6.60767	4.56033	3.69266	6.67737	5.40907	5.6964	2.94144	3.30981	5.34642	4.56486	4.83243	5.37179	5.43792	5.92119	6.50406	5.46466	2.75845	3.79073	3.42107	5.06599	4.53098	5.12558	5.02711	6.97865	4.55132
AT1G01695	0.371198	0.0757606	0.31862	0.221792	0.233184	0.332106	0.227415	0.460052	0.247328	0.14059	0.347283	0.741166	0.289274	0.24128	0.604445	0.318865	0.319849	0.242906	0.318162	0.124675	0.258331	0.237878	0.235112	0.389014	0.356419	0.247764	0.243513	0.134713	0.299938	0.541925	0.193804	0.0744235	0.573842	0.0933157	0.291776	0.142404	0.387572	0.113321	0.219766	0.059308	0.156805	0.14708	0.212948	0.225662	0.291425	0.243164	0.431353	0.421728	0.285303
AT1G01700	1.43306	0.783551	0.622024	0.806674	1.15465	1.44906	0.905124	1.90577	0.983528	1.50815	1.14769	1.07017	0.803836	0.9117	1.53728	1.51988	1.37985	0.866643	1.15106	1.03695	1.2185	1.04057	1.07139	1.31064	1.58327	0.873357	0.693917	1.77301	1.0996	1.17418	1.65925	1.10557	1.83629	1.11427	1.24324	1.41713	1.10814	1.36845	1.38517	1.12186	0.832924	0.828738	0.992889	0.848802	0.897987	1.10028	1.05294	1.57597	1.28986
AT1G01710	12.1813	10.5042	10.9943	11.6497	11.6033	11.7885	12.9617	15.4936	13.8496	10.7763	10.7243	10.9977	12.5578	11.3287	12.5482	17.5395	20.8333	17.2369	11.49	11.0362	11.172	10.8368	11.1077	14.0797	16.2911	15.4677	14.3277	10.9827	11.4692	11.4417	14.6582	13.5453	14.0307	18.6136	17.8286	20.8795	11.6309	10.6867	11.2053	12.2104	11.1611	10.7851	15.201	13.5776	14.6379	10.3807	12.2635	12.1093	11.9668
AT1G01720	20.7921	25.286	25.7038	32.1064	24.9006	29.773	28.016	29.0892	30.5472	27.7839	30.5618	32.9443	30.3501	30.5992	30.9971	43.9567	41.4772	42.4463	20.6261	21.2342	20.2229	33.0445	32.1853	31.1799	31.4708	33.9996	33.9886	20.4778	20.3574	25.0797	41.5701	43.0324	41.1904	57.2406	43.9646	66.7199	19.9081	21.8968	14.6759	34.9637	35.3576	42.3143	35.7418	40.1256	38.8266	38.6148	36.4301	29.5792	45.1042
AT1G01725	8.21709	10.2979	13.8409	10.0239	9.33035	12.7664	12.8789	13.2119	15.2815	8.51919	13.2769	8.99861	11.9368	7.32384	9.22843	15.5669	11.6054	15.3219	15.1725	12.6014	10.9239	12.0088	11.529	9.74155	7.11367	16.8507	14.0364	11.5473	9.25732	8.60806	14.2525	13.161	10.4993	12.8755	15.1117	16.6327	12.8694	11.9127	7.78524	7.02597	11.2299	11.3767	12.3167	13.8115	13.2768	9.11024	13.5531	9.74785	13.2282
AT1G01730	22.5456	23.8815	31.6042	20.1443	16.879	17.9738	25.245	28.2378	25.749	30.3567	32.1878	32.3366	26.1951	26.9433	28.3331	34.7639	34.9716	32.9466	31.3141	25.0981	25.6254	17.0831	18.941	14.1423	23.0629	20.897	29.7066	30.1309	24.5917	31.7834	31.0857	38.8363	32.5401	34.354	34.7879	37.5902	28.3129	29.2276	22.4431	18.4363	14.8669	22.4726	26.8224	26.8352	25.1544	28.9655	43.4646	32.5168	35.2477
AT1G01740	4.92354	4.1729	4.27639	4.07215	3.67484	3.4947	4.47637	5.30022	4.54104	5.79821	4.75209	6.01523	4.17514	3.77967	3.91626	3.7526	4.51828	3.96439	4.97963	4.97129	5.51816	3.76146	4.34199	4.35448	5.2077	4.70364	4.82128	5.8731	5.57943	5.90545	3.66328	3.8212	4.39605	4.80191	4.88961	4.30433	5.30306	5.36776	5.66255	3.79375	4.32745	3.5675	4.40247	5.96093	4.36488	5.84588	4.98189	6.5423	3.62304
AT1G01750	31.8983	27.5441	30.0016	23.0617	23.0667	21.3596	22.8808	16.7838	20.0861	16.3161	18.6498	17.5199	21.7017	20.8599	18.5685	13.7682	16.3723	14.8743	28.8918	25.0889	19.4641	19.8537	23.4175	25.9514	22.4332	17.1302	15.9193	14.6159	23.2916	17.1846	4.24289	3.596	5.84215	6.4664	6.6427	6.98767	26.9713	23.2056	37.9653	31.4491	27.5833	22.8377	21.1529	9.25359	14.5262	17.7579	23.4733	16.2375	10.1877
AT1G01760	4.20193	4.07444	3.87452	3.35127	2.92736	2.7256	2.9835	3.53776	3.66438	4.27729	3.47523	4.27652	2.26833	2.39641	2.61556	2.17545	3.61346	2.39992	4.43577	3.87576	4.62548	3.26021	2.62838	4.08439	4.50148	3.39895	3.24497	4.56794	4.10385	4.63804	2.6146	3.06769	2.39091	2.93084	3.31439	1.96049	4.30417	3.87584	4.18871	3.79703	2.39774	4.08154	3.63144	4.06965	4.80385	2.60541	4.86493	4.07524	2.10947
AT1G01770	7.89687	7.16352	7.97581	6.61006	6.78672	5.71764	9.16212	11.5776	12.1346	8.14812	7.69885	7.97642	6.00004	5.78104	6.57442	7.81703	12.1786	9.68965	8.64468	7.68156	8.49164	7.35787	7.56191	8.07969	13.0621	11.1686	10.8848	8.47709	8.28692	9.90152	6.31391	8.01386	7.57603	11.0376	12.5049	11.0595	8.56493	7.71401	7.86539	8.34825	6.90703	6.96126	12.4751	17.4482	13.3655	8.49991	7.27227	8.6333	7.53669
AT1G01780	14.9677	16.2583	13.6943	14.595	15.7009	12.3641	15.9156	15.9028	16.0611	11.3444	15.9877	14.4655	13.807	14.6413	10.7082	16.2973	17.33	14.4427	17.0472	17.2431	15.6699	14.5618	14.7599	17.4829	19.5549	14.1304	16.0934	15.7213	15.0428	14.9839	8.44064	7.63614	11.308	16.8446	13.8191	16.3105	16.3134	16.1507	15.786	16.4934	16.7066	14.4922	15.3478	19.3966	18.0082	13.0192	12.4895	12.5308	11.0647
AT1G01790	35.3913	39.5091	32.3456	69.3439	79.3246	67.4679	52.1089	39.1287	46.6567	29.5545	26.1546	28.2467	47.8607	52.1175	38.1544	17.8399	20.1037	18.0874	29.0127	33.7839	33.5414	48.3416	54.2683	57.3277	38.0702	31.3083	35.057	21.2983	23.7526	20.5601	27.7948	25.5414	21.6998	15.8249	19.7651	12.3034	23.6654	22.8171	22.9631	33.0527	46.7319	36.047	33.5101	19.4386	32.1897	18.6399	14.8189	18.4883	18.528
AT1G01800	49.8633	52.7202	59.5838	63.7046	63.071	71.3197	58.5564	58.2316	56.9762	58.869	66.4988	62.8182	76.967	77.383	72.3816	80.9167	75.7264	85.4903	59.5565	56.6016	50.0341	66.9508	62.5943	60.2498	54.8241	77.9543	60.161	61.6537	58.7769	61.7737	79.8441	83.3936	70.3101	75.9107	83.7272	77.6504	61.033	55.077	56.947	69.3545	82.0954	76.0015	65.0974	68.1914	61.2854	61.6869	76.5324	61.4044	77.5052
AT1G01810	2.77754	1.33956	3.03852	1.2867	0.944762	1.19551	0.664249	1.26241	0.794361	1.16557	1.81781	1.49115	0.771345	0.553843	1.63121	1.05885	1.67558	1.2383	2.46302	3.02856	2.25476	1.29815	1.62425	1.89369	0.938492	1.06983	0.926564	1.77599	1.75499	1.20984	1.01511	1.72934	1.28872	1.07886	0.577836	1.30398	0.949121	1.76315	2.46449	1.0131	1.71595	0.971453	0.551055	1.04778	0.587596	2.05898	1.4927	1.77845	1.75242
AT1G01820	40.6821	43.1235	42.0316	33.448	33.2826	32.7431	52.358	49.963	57.7433	39.1733	41.8555	38.106	41.6054	42.2292	42.4084	63.3812	54.8503	65.8444	49.9431	44.5138	44.7933	36.4075	35.8393	29.6306	47.6415	54.5362	50.2164	47.5083	42.6416	48.8356	51.9457	49.2892	49.5725	72.6984	70.4659	76.7464	48.3467	50.3357	46.9609	33.2247	35.3119	37.3138	56.9168	61.8601	61.8704	43.7498	52.986	48.5895	48.3823
AT1G01830	7.8354	7.75171	8.86779	7.04014	7.39719	6.26112	7.09707	8.59371	7.57872	6.98339	7.58908	6.87424	8.29004	8.44523	7.27879	9.56861	9.65794	9.51156	7.54979	7.37497	8.85049	6.38033	6.87213	7.6063	8.38577	8.58017	7.00484	7.15878	6.66408	7.70461	7.22437	5.62899	5.96398	9.01528	9.39182	6.95085	7.88542	8.41366	8.21168	7.66229	7.66391	6.12998	6.57019	9.37595	7.20292	7.91224	6.84589	7.05288	5.19862
AT1G01840	1.24132	0.894704	1.47588	1.07489	0.490824	1.45558	1.31373	1.56102	1.0106	1.29053	0.752397	1.13869	0.297389	0.650873	1.22787	0.591797	1.40093	0.16644	1.06853	1.02623	1.56502	1.11474	1.16751	1.49186	1.88167	1.44709	1.25972	1.57514	0.956117	1.15728	0.192064	0.530735	1.28585	0.945607	1.75606	1.00416	0.980356	1.95466	1.13832	1.24475	0.795787	1.4542	0.949504	1.04046	0.987897	1.56096	0.539801	1.57168	0.231385
AT1G01860	10.1435	6.85917	8.69189	11.6058	12.6485	11.6347	9.11602	10.8002	10.4643	7.18083	7.43866	8.50937	6.21676	6.4418	8.02391	6.9561	8.33632	5.23429	9.09663	9.2436	9.84422	12.8433	12.1195	13.9245	14.6307	10.0213	10.9453	8.66445	8.80104	8.67183	5.10055	7.01868	7.08169	7.70454	9.87531	6.97399	8.88807	8.07118	7.57613	10.034	10.2008	11.7412	11.2262	9.42066	11.9329	6.98207	6.30692	8.91181	5.10646
AT1G01870	0	0	0	0	0	0	0	0	0	0	0	0	0	0	0	0	0	0	0	0	0	0	0	0	0	0	0	0	0	0	0	0	0	0	0	0	0	0	0	0	0	0	0	0	0	0	0	0	0
AT1G01880	1.05636	0.922731	0.950763	1.02812	0.873393	0.710418	0.888646	1.24673	0.731253	1.0914	1.08358	1.17376	0.774823	0.470933	0.798889	0.52686	0.815728	0.514601	1.01638	0.904481	1.44618	0.618163	0.783513	1.03153	1.29858	0.703203	1.03452	1.11325	0.992335	0.913709	0.672029	0.766853	1.08204	1.06758	1.31972	1.31051	1.51797	1.49291	1.08453	0.842937	0.551326	0.927244	0.860274	1.323	0.758573	1.35524	0.81173	1.36599	0.744901
AT1G01890	0	0	0	0	0	0	0	0	0	0	0	0	0	0	0	0	0	0	0	0	0	0	0	0	0	0	0	0	0	0	0	0	0	0	0	0	0	0	0	0	0	0	0	0	0	0	0	0	0
AT1G01900	2.02949	2.27779	2.59813	3.99417	3.229	3.79954	2.80612	2.37814	2.32109	1.58201	1.91178	1.91074	2.39393	1.89374	2.09826	1.53785	1.18438	1.3839	2.37663	2.46456	2.54279	3.05585	3.57978	2.88094	2.09459	1.78965	2.88185	2.01088	1.25261	1.81121	1.48783	1.82685	1.81135	1.5948	1.65757	1.2935	3.13588	2.73907	1.69735	2.49692	2.95962	3.50258	2.70952	2.3937	2.22304	2.17895	1.85503	1.61945	1.58131
AT1G01910	39.554	47.8557	46.2256	34.214	33.7794	35.0491	37.6552	41.8845	38.9024	47.433	51.9936	53.8392	42.0189	43.8524	48.0021	45.7818	40.7634	47.1235	51.6558	49.034	46.2724	37.942	38.2205	36.3345	42.0205	40.7746	40.6388	60.2008	57.9218	59.623	53.0189	50.8596	56.6359	50.2598	46.8433	55.2371	48.1668	49.647	49.7317	39.3191	36.1415	41.146	37.5912	50.7226	41.548	57.1904	58.8561	52.7166	53.2611
AT1G01920	12.8381	12.2555	14.5271	7.33322	8.70336	8.51867	10.2725	12.8325	10.6508	14.2958	13.5804	14.9134	9.99799	9.23658	11.0045	12.6638	16.7778	14.379	15.5651	14.0034	14.9086	8.22925	8.42682	7.91229	11.774	11.2536	11.3622	16.8679	14.7847	14.9209	12.1387	12.3578	14.0184	15.8859	14.164	18.5966	14.442	15.9291	16.9105	10.9363	6.94972	10.886	10.3806	11.8094	11.1898	16.8088	17.8618	16.5978	11.879
AT1G01930	8.99381	8.23923	8.005	6.02243	6.54209	6.53067	5.9212	8.47135	7.97488	7.51962	7.56827	8.37386	7.59836	7.77713	7.71782	7.74655	8.66791	8.29323	8.1277	9.16025	8.98589	7.08971	7.0262	7.50089	7.9607	7.68516	8.09467	9.92228	9.23998	9.2565	8.15826	7.22956	9.03626	9.38769	8.74507	8.75123	8.28044	7.71637	8.82319	9.03931	6.59006	7.91258	6.75734	10.2568	8.36113	8.90237	8.8953	8.44454	8.04074
AT1G01940	33.8168	22.7374	30.3969	17.6955	16.3388	24.6671	19.3024	24.8573	24.1704	27.2881	28.7586	31.5023	16.1898	16.5581	20.6768	19.5112	25.2312	17.1586	31.9848	29.4797	31.1531	17.9456	19.4118	24.7538	27.2914	24.3385	18.7126	31.9384	36.6683	29.6386	19.4423	19.394	24.7121	23.2521	25.7383	22.4903	26.7473	32.7563	34.4134	22.2285	16.6512	20.4008	18.8033	22.9456	21.8581	24.5805	28.0591	31.8152	16.2704
AT1G01950	14.3434	12.892	13.2147	10.0195	8.9436	9.6724	8.75768	9.3563	9.08605	12.0744	11.2106	13.1655	10.511	11.4651	12.0003	8.67769	11.6249	9.51917	12.6157	11.4319	10.6044	9.07391	9.09788	10.3091	9.39562	9.37434	8.38965	12.7719	12.4161	11.7328	11.4592	12.849	12.6925	10.1718	9.64619	10.9039	13.4322	13.9882	14.9138	10.3902	9.50169	9.74338	8.5584	9.03602	8.33484	12.9202	14.9426	13.1375	13.193
AT1G01960	22.7311	25.8426	26.7399	16.2247	17.8576	16.6488	22.5747	25.4498	22.8707	28.1161	29.8973	30.6335	23.6088	21.9741	25.736	24.4229	28.6127	31.2034	27.2554	26.6777	25.8094	17.4897	17.7263	18.6968	21.6555	21.5178	22.4629	31.0626	29.1744	33.9087	28.093	29.8549	29.3262	31.5965	28.778	34.9258	29.1761	27.4869	28.459	19.6261	15.5407	19.8525	21.5211	27.269	22.0146	32.8192	32.0413	29.7222	31.449
AT1G01970	15.1993	17.845	15.3772	20.7039	24.5391	19.8611	16.7596	20.4769	19.4789	19.5577	17.2774	19.2816	14.2846	14.3426	15.5735	11.9041	13.6296	10.4953	16.4307	18.14	17.7586	26.724	25.0621	24.6736	18.2307	20.5473	15.4649	17.9655	18.9992	17.8305	11.6039	11.2211	12.6454	14.7422	18.3459	14.3749	17.767	17.6952	15.6649	22.4946	21.9803	17.1339	19.8795	23.6291	22.1311	16.9999	12.125	18.0832	11.1194
AT1G01980	0.0504572	0.0178993	0	0	0.0151478	0.0365227	0	0	0	0	0	0.0164238	0	0	0	0	0	0	0.0767775	0.0460197	0.0192731	0.0326472	0.0312064	0.0120623	0.0140542	0	0.0175894	0.0628546	0.0124432	0	0	0	0.055406	0.0428423	0.0312708	0	0.016919	0.0285783	0	0.0374884	0.0149659	0	0.0133882	0.0139117	0	0	0	0	0.0259385
AT1G01990	17.3458	15.6335	17.4222	12.4652	10.6782	10.5654	11.1315	12.3977	12.7888	16.8335	18.5715	17.473	12.0424	10.3701	11.1208	11.0668	13.6919	13.6669	18.9869	18.1939	17.4474	11.0368	11.2131	13.8412	13.7743	11.2281	13.648	19.586	17.7754	17.9424	12.1265	13.7373	13.8366	12.6589	15.6413	13.4498	14.9439	14.7509	16.449	12.6106	10.2667	12.8907	14.8483	14.5431	14.64	15.4116	15.7491	17.9176	12.4565
AT1G02000	4.75961	6.00973	6.40053	5.86826	5.14329	5.10871	5.06419	5.07801	4.92007	5.64707	5.97924	6.14251	5.24205	5.18162	5.39218	4.78407	5.00043	5.47565	5.75635	5.55463	5.64324	5.07604	4.48043	5.5534	5.68018	4.704	6.11898	6.20224	5.82882	6.06575	5.9813	6.82845	6.45798	4.91642	4.50346	5.35581	5.96015	5.32944	5.59837	4.54394	5.91435	5.67891	6.62355	4.67568	5.09299	6.27671	7.31333	6.85958	6.54477
AT1G02010	5.1971	4.73194	4.66491	5.66043	5.47387	5.20638	4.99578	4.63854	4.02765	4.40208	3.60488	4.83803	4.1543	4.53966	4.39491	3.32903	5.20658	3.07375	4.44141	3.87452	4.4113	4.67051	5.65008	6.96212	6.10959	4.75956	4.55418	4.92363	4.82612	4.9247	3.94707	4.13771	3.96206	3.62443	3.52065	4.24345	4.03983	4.11177	5.1761	6.84929	5.26821	4.9458	4.1043	4.44719	4.89454	4.3986	3.77076	4.42765	4.58931
AT1G02020	6.4098	6.77699	7.95719	8.15826	6.57189	6.7137	8.05924	6.94474	6.97632	7.44617	7.79518	7.2559	6.80101	6.14975	6.24893	6.57672	7.10137	6.40988	8.16002	7.36845	7.7921	6.23238	6.26852	7.39872	7.24094	5.46419	7.3324	7.76642	7.8686	7.11544	5.93092	8.28998	5.70928	6.50367	9.22877	7.46654	6.56842	6.37394	5.76503	7.21065	5.16558	7.4392	7.15693	6.66123	8.88165	7.50078	8.23693	6.64731	6.3395
AT1G02030	0.646358	0.407718	0.428705	0.446318	0.278179	0.3711	0.207731	0.242915	0.139107	0.648142	0.667444	0.742648	0.469133	0.263875	0.442964	0.199619	0.398495	0.0976865	0.556846	0.505896	0.446846	0.244137	0.394893	0.345662	0.180616	0.157905	0.317884	0.363548	0.484857	0.716199	0.32798	0.267285	0.197258	0.0694695	0.0609014	0.0198472	0.210876	0.616402	0.618637	0.319802	0.328504	0.484459	0.161602	0.0512414	0.206749	0.38997	0.567266	0.515261	0.371766
AT1G02040	0.174291	0.0874275	0.211721	0	0.0766641	0.0903318	0	0.0336892	0.0845129	0.158866	0.169861	0.159715	0.0755721	0.0806168	0	0.0404924	0.0876605	0.113448	0.203619	0.335207	0.090762	0.0397328	0.117494	0.0786783	0	0	0	0.118062	0.220281	0.0890519	0	0.0400889	0	0	0	0	0.0431101	0.198386	0.171129	0.185077	0.14458	0.0787046	0	0.0355286	0	0.0927984	0.16355	0	0
AT1G02050	6.79323	4.80668	4.42639	3.69948	3.2205	2.88326	4.21674	4.22009	4.73255	5.23974	5.10499	5.46267	2.61907	3.29634	4.30588	4.57662	5.24674	4.09043	5.60085	5.45715	6.72413	4.06376	3.29026	4.91873	5.9168	4.99951	4.33382	5.84922	4.35569	5.39874	3.24974	4.05676	4.70665	5.80666	5.40351	6.73762	5.84837	5.13264	5.37186	4.49527	3.37669	4.21173	4.4731	5.62189	4.59672	4.66047	4.59477	6.28605	4.77749
AT1G02060	4.87731	4.31596	4.68035	2.4561	2.56248	2.76092	3.54967	3.99441	3.50484	4.95721	3.89385	4.48855	2.55383	2.3277	3.39467	3.00342	5.10682	3.91885	4.67203	4.32841	4.95403	2.59676	2.7063	3.76507	4.19419	3.14365	3.11653	4.5411	4.84162	3.54602	2.44418	3.56855	3.36432	4.4375	4.19236	4.61137	4.13876	4.10593	5.30073	4.81298	2.23788	3.31751	3.07469	4.22131	4.05986	4.13815	3.61107	4.17701	3.39786
AT1G02065	1.10411	0.610587	0.813764	1.17407	0.505579	0.65966	0.8781	1.02831	1.05022	0.735886	0.822718	1.097	0.660872	0.568903	0.749775	0.921834	1.32004	1.03102	1.06389	0.706256	1.51777	0.760813	0.701822	0.831159	1.23152	0.978748	1.32586	1.35027	0.810655	1.13641	0.269904	0.952339	1.00335	0.71558	0.975385	0.406278	1.45342	1.10317	1.10042	1.40725	0.38962	0.951486	1.09475	1.06273	1.15534	1.00858	1.2397	0.725449	0.818834
AT1G02070	0.381123	0.262375	0.16994	0.0808589	0.211587	0.168832	0.641095	0.130861	0	0.139213	0.646882	0.146294	0.209362	0	0.144997	0.662758	0.222553	0.64592	0.355466	0.140692	0.352885	0.076907	0.0724877	0.057477	0.27204	0.287059	0.158918	0.436719	0.411907	0.636708	0.301226	0	0.19254	0.26274	0.354042	0.41536	0.16009	0.618547	0.652108	0.0619065	0.144687	0.286923	0.238936	0.0654226	0.188099	0	0.365951	0.682224	0.116221
AT1G02074	0	0	1.87358	0	0	0	0	0	0	0	0	0	0	0	0	0	2.17925	0	0	0	0	0	0	0	0	0	0	0	0	0	0	0	2.20873	0	2.06473	0	0	0	0	0	0	0	1.50387	0	0	0	0	0	0
AT1G02080	27.6703	25.5773	25.2998	18.3983	19.8528	18.2848	22.6293	24.1357	22.8029	26.9956	28.045	28.2159	22.5644	22.2799	24.1103	20.2534	31.1732	26.4163	27.3428	26.8824	27.2054	18.3721	20.122	27.0487	25.374	19.989	20.1391	29.1563	31.3729	31.0116	26.5156	26.3278	25.6393	26.243	24.8662	28.8647	29.3716	27.1148	33.2601	29.054	17.6643	21.6687	20.9121	24.1449	20.7862	27.8919	26.5363	27.306	27.1247
AT1G02090	53.4747	39.9798	42.6163	32.6446	31.388	33.6283	33.6862	36.153	35.3965	45.2212	48.3495	45.0433	33.0284	35.3945	41.9219	39.505	55.6234	40.3653	49.292	40.7906	45.0946	32.4544	33.3569	44.5129	48.4899	35.459	33.2643	52.4456	63.7846	48.5522	40.7155	45.7313	49.8595	45.4243	46.8637	46.4373	43.6892	48.6062	51.542	47.6702	28.7125	35.515	35.6112	37.7441	37.1379	45.9027	48.1554	44.9636	43.5511
AT1G02100	23.6121	22.8086	22.1347	20.2196	20.3484	19.0218	24.6128	26.97	23.6187	25.2002	26.0883	25.6221	28.0765	30.1549	31.2377	36.0862	39.4058	35.4454	24.8047	25.0897	24.1076	20.7997	21.5817	27.822	28.3502	26.5911	22.6086	27.1829	29.2204	29.3627	34.3436	31.1087	35.3419	36.301	32.2419	43.1641	25.332	26.1689	27.921	28.8606	19.1988	21.5898	26.0455	25.7181	24.9747	24.8975	24.1253	26.4157	36.5794
AT1G02110	9.54591	7.54904	9.96626	8.46525	7.30801	8.01635	8.87161	9.48203	8.90579	10.1186	7.55581	9.71852	4.98818	3.65921	6.40439	4.79666	6.58115	4.28351	11.0534	9.3821	12.6684	7.36826	7.56483	9.58017	10.7286	6.34829	9.38277	10.9872	8.73389	9.2795	4.69378	5.92597	6.74533	7.37152	8.31101	6.97692	9.48802	9.35954	8.34456	9.91223	5.50301	9.25779	9.26396	8.26153	9.51633	8.63295	8.97914	9.90457	6.03017
AT1G02120	33.4356	31.9822	25.9581	24.0352	27.4307	24.5608	28.0652	32.931	32.5943	31.9609	26.9345	28.0147	47.1107	49.7921	45.164	48.994	51.5185	51.9036	29.6804	29.9295	30.1131	23.8837	27.8542	31.0235	35.7889	30.1609	27.7955	27.9285	31.4975	31.711	46.2616	39.8695	44.1317	45.9982	42.2107	48.9691	31.264	32.728	38.5777	30.8143	32.2855	23.6207	27.3949	29.7067	26.1278	31.183	28.794	29.24	50.9011
AT1G02130	42.8534	44.5366	44.1051	34.5459	38.7111	40.2375	46.9414	49.0517	46.3044	47.8503	57.7828	53.9533	45.6001	45.0747	53.4574	56.0547	56.2818	56.6762	52.0939	51.3694	46.2474	41.9462	41.8928	50.9476	47.7405	47.1751	43.4261	53.5217	50.0339	50.2252	57.2523	56.746	58.0958	59.2226	53.0857	61.4716	49.9842	55.2116	55.6311	50.4659	38.8674	40.3285	44.51	47.5466	49.5169	51.1627	50.8494	51.303	62.5671
AT1G02136	0	0	0	0	0	0	0	0	0	0	0	0	0	0	0	0	0	0	0	0	0	0	0	0	0	0	0	0	0	0	0	0	0	0	0	0	0	0	0	0	0	0	0	0	0	0	0	0	0
AT1G02140	171.481	140.392	145.933	116.148	118.516	122.993	107.681	132.163	116.692	141.62	143.89	148.761	127.302	124.884	133.86	135.085	131.142	121.752	143.762	155.132	144.078	138.644	128.507	142.184	126.152	143.565	108.309	160.223	151.763	135.406	135.328	125.711	160.09	146.12	122.97	144.117	141.531	165.299	169.843	151.028	140.396	135.508	103.906	133.513	121.199	131.907	139.01	153.967	137.057
AT1G02145	12.7258	15.1205	13.8494	9.92599	13.1504	11.8825	13.7329	16.4037	16.4549	13.8221	13.0952	16.1465	14.0989	13.1391	15.0462	14.4184	15.3517	16.2251	14.5533	15.5115	17.2198	14.6013	14.3985	13.844	14.02	18.2681	11.0435	16.8264	14.191	15.0062	14.1294	11.4526	15.5837	16.4497	13.8316	16.1772	16.2477	16.0252	15.1392	14.3956	14.302	11.0155	10.7403	14.9341	12.8906	15.5442	13.4568	13.8715	14.1562
AT1G02150	51.6738	48.0599	57.2726	68.5585	61.772	67.0084	55.5256	64.3041	56.7062	58.8733	50.2046	55.8418	43.0416	38.2902	44.4461	35.0333	40.6976	30.3871	55.1787	54.293	61.5526	67.261	62.0503	61.6407	60.5922	54.078	64.4028	55.0682	45.9276	49.9401	33.2735	43.0465	42.2709	49.6567	64.6049	39.0832	48.2347	48.5308	40.16	56.1492	52.1294	63.3144	66.9359	66.6106	70.3066	49.2008	46.6329	56.2251	34.7282
AT1G02160	22.1547	24.7996	28.4586	25.4578	21.5209	25.6746	30.8552	37.2985	27.1405	23.9803	28.7954	29.2762	22.8968	18.8424	24.3248	28.0492	22.1473	27.1377	24.8001	29.6046	27.2657	21.4777	21.3371	20.6329	30.4468	35.6049	33.6739	31.9159	22.7917	25.1474	23.5687	26.2248	23.0392	35.3004	36.1809	34.8908	29.0754	25.5399	19.761	19.7468	21.9047	23.4852	29.5839	24.402	24.7973	27.125	29.2079	30.5342	23.9513
AT1G02170	21.2687	19.6006	24.0722	18.1397	18.1179	19.5114	23.5749	22.1541	23.3452	20.8851	25.1003	24.3153	46.2971	38.909	42.1119	41.2048	39.3746	40.7192	27.7025	24.1394	21.3536	17.9631	19.7436	20.694	25.4947	21.1993	24.8909	23.5313	27.1882	27.7878	56.8314	60.6421	42.5631	40.9867	37.1856	46.6623	24.4924	21.7686	24.6059	23.0059	16.1998	24.9207	27.403	21.3185	25.4621	28.5641	38.6902	25.2927	52.0216
AT1G02180	3.77809	3.13433	4.73417	3.40118	2.95396	3.11587	4.19528	5.28899	4.0628	4.4872	2.57748	4.22737	2.80952	1.06295	2.80534	2.97897	3.55979	2.20132	4.55872	4.49049	6.22577	4.08554	4.45463	5.42064	5.11772	5.41401	3.02034	4.08739	2.96221	3.69317	2.18681	3.81035	3.51794	3.79114	5.43884	3.14496	3.91728	4.85708	2.71943	3.84949	2.70592	4.954	4.28705	5.88671	4.36594	2.61113	2.82503	5.55496	2.88424
AT1G02190	0.132751	0.0334028	0.0516761	0.0337559	0.0446772	0.0180953	0.0322863	0.0401182	0.0999714	0.103335	0.0497769	0.0948082	0.0579268	0.044136	0.0154177	0.0151237	0.119186	0.0139587	0.171628	0.12026	0.187936	0.03161	0.0154804	0.190329	0.0886938	0.0598141	0.0504683	0.166433	0.093135	0.162274	0	0.0636778	0.165186	0.145922	0.0770299	0.030008	0.103775	0.101682	0.0392562	0.170058	0	0.127291	0.132609	0.165369	0.0562472	0.145212	0	0.0963055	0.0376545
AT1G02205	10.8373	7.14752	10.739	10.7341	6.66903	8.00917	11.0988	13.6407	7.53893	10.6037	7.81915	11.6568	6.09834	4.535	8.82473	8.88026	9.2933	7.6683	12.0818	11.2032	11.1253	5.08012	5.54152	10.4928	14.87	6.87832	15.9614	9.92495	11.1963	10.9965	4.63967	9.49046	9.34249	9.19674	14.2865	7.5783	9.57782	9.00131	8.13173	8.46453	3.26813	6.28865	11.8382	10.1071	10.0828	7.31027	7.00139	9.68066	7.94798
AT1G02210	0	0	0	0	0	0	0	0	0	0	0	0	0	0	0	0	0	0	0	0	0	0	0	0	0	0	0	0	0	0	0	0	0	0	0	0	0	0	0	0	0	0	0	0	0	0	0	0	0
AT1G02220	14.5823	13.8256	12.3567	13.43	16.5285	14.1313	16.6621	16.6879	15.6856	10.5906	11.6425	12.8523	51.9551	58.7419	49.7894	73.48	81.5047	83.6367	13.6363	13.0225	13.4975	22.0537	16.3012	23.6584	23.9153	27.6276	21.2157	10.0888	13.6226	12.5316	70.401	59.3654	63.0323	63.9229	43.0381	86.106	11.4088	12.3583	12.3308	28.9697	25.8739	18.7107	15.458	17.5811	13.4277	12.3501	8.88642	10.1087	92.5503
AT1G02228.1	0	0	0	0	0	0	0	0	0	0	0	0	0	0	0	0	0	0	0	0	0	0	0	0	0	0	0	0	0	0	0	0	0	0	0	0	0	0	0	0	0	0	0	0	0	0	0	0	0
AT1G02230	1.03132	0.894845	1.53668	2.23604	1.7681	2.36253	3.26777	2.53549	2.37845	0.869877	0.951751	0.954255	12.5812	14.0194	11.3131	9.21085	10.2303	10.3588	1.51018	0.856679	0.462006	2.88001	1.66049	1.13646	3.10155	3.32009	2.34728	1.14434	0.591122	1.44428	13.8786	9.80093	11.6866	9.52433	6.07694	11.0966	0.608162	0.488301	1.11467	7.19431	4.85293	5.19672	1.40137	2.02331	1.52256	0.638614	0.650977	1.02541	14.9758
AT1G02250	0.198144	0.257506	0.120508	0.23313	0.360528	0.131349	0.18519	0.09021	0.0388209	0.115836	0.122327	0.112433	0.0703008	0.0766732	0.0402568	0.118581	0.10007	0.0753543	0.238909	0.0682352	0.0427587	0.262408	0.148036	0.298644	0	0.233551	0.230112	0.303226	0.0991597	0.0859166	0.169303	0.0390792	0.206276	0.10083	0.0386631	0.0755947	0.16255	0.11811	0	0.0493134	0.244079	0.0361755	0.0310485	0.159433	0.0325085	0.0918365	0	0.116825	0.369825
AT1G02260	5.9368	7.73295	7.73341	7.51507	8.33911	8.75935	10.9034	10.7642	10.7412	7.31227	7.62903	8.32301	12.2105	12.4962	11.9956	12.447	9.54572	12.4772	8.35402	7.72144	9.11375	7.86132	8.60992	8.05026	8.93217	11.4418	10.6863	7.77701	7.26857	8.01575	12.2224	10.5414	11.1446	12.3298	12.9901	11.6015	7.87456	8.1832	6.52723	7.57444	8.88252	8.01162	9.05032	9.67101	9.49186	7.9083	7.65578	7.85572	11.3864
AT1G02270	20.02	17.4351	19.3203	12.2746	12.2648	11.0759	17.6073	20.5094	18.2933	16.2287	23.4651	19.5592	15.9448	16.524	15.9264	23.394	22.0633	20.4662	19.0494	18.028	15.1229	11.8845	13.4547	14.0592	19.874	18.6833	15.8717	19.31	27.0585	21.2649	18.5032	15.2676	16.5699	20.252	18.6265	21.1759	20.677	20.6466	30.6252	14.705	12.1323	12.1468	17.0815	18.1002	17.161	19.9587	25.114	21.2191	16.1184
AT1G02280	86.5047	64.2566	83.6714	82.9163	74.3108	80.1656	56.1696	87.2824	66.257	78.1406	63.1116	75.0698	52.4521	51.4489	62.2208	42.3107	63.1104	40.4744	82.5517	69.4034	86.8661	96.2636	83.6326	96.5568	86.5705	92.1687	78.0777	73.4738	71.2768	58.5618	41.8793	54.4448	71.7557	71.9919	79.9678	62.7076	78.037	74.4303	65.8682	96.7166	91.8041	90.3598	78.8312	111.609	84.0689	64.6969	60.722	81.1252	47.9585
AT1G02290	7.85742	5.9928	7.15054	4.69053	4.46619	5.27224	6.76559	7.11235	6.22483	7.34777	8.70736	8.01979	5.01877	4.71341	6.41133	5.98452	7.48738	5.21582	7.86146	7.27573	6.73908	5.00459	4.56567	5.76578	7.7291	5.92515	6.45692	8.9664	8.18776	8.71376	4.94171	5.90718	6.44431	6.70167	7.48912	5.71493	6.74901	6.70244	9.05555	7.27616	3.78418	5.37808	7.11802	7.5536	6.51888	7.9349	7.92104	8.00447	5.95757
AT1G02300	3.4349	4.1908	4.51352	5.25513	5.72952	4.71805	20.3078	22.9949	23.6394	4.9263	4.38872	4.28326	4.28458	3.67612	5.39338	16.2539	13.0458	13.3895	4.97568	6.26864	5.71434	6.39006	7.80537	6.02289	17.2921	19.8619	16.7385	5.52751	5.56596	5.58902	5.46964	3.2481	4.33436	15.2665	23.6299	10.4211	8.6713	8.40405	6.80991	4.52412	5.89273	4.94037	17.9641	16.654	15.5379	5.76346	5.1617	5.36096	3.67435
AT1G02305	23.6905	36.6132	31.0046	34.7765	45.2626	38.6824	50.6884	59.7198	60.4746	24.3096	24.1782	24.2707	41.646	41.8901	38.7994	97.3318	70.1068	94.8421	27.5718	33.4797	31.7751	46.6335	44.1997	37.411	47.0963	77.7237	49.002	20.3378	18.9034	23.0707	40.1901	30.9076	38.3392	72.8756	66.3173	70.649	34.0756	34.8716	28.9413	38.7715	58.404	38.5042	61.2802	65.5864	57.1543	20.6835	17.1847	21.1676	47.5427
AT1G02310	0.390505	0.358454	0.320168	0.667209	0.346243	1.02269	0.956947	0.813957	0.686911	0.43813	0.399427	0.196164	0.347903	0.298883	0.279669	0.456376	0.341753	0.54552	0.2241	0.337654	0.197067	0.722044	0.516725	0.823812	0.633722	1.65051	0.903616	0.144344	0.46288	0.110251	0.483672	0.407461	0.660616	0.831899	0.702733	1.31597	0.205713	0.261329	0.313669	0.605658	0.861887	0.590126	0.466398	0.419464	0.447809	0.421575	0.227299	0.225973	1.10399
AT1G02320	0	0	0	4.45307	0	4.97861	0	3.35914	0	0	0	0	0	0	0	0	0	0	14.2472	3.71983	0	0	0	0	0	0	0	0	0	0	0	8.6095	7.78479	0	0	0	0	0	7.11947	0	0	4.3689	0	0	0	0	0	0	3.74167
AT1G02330	48.8396	31.201	31.2441	24.0698	24.2353	25.6595	23.5587	28.9917	24.746	31.575	28.9877	32.9706	25.6596	25.2189	31.5823	31.2809	42.1534	28.2315	34.6935	29.1019	29.2538	27.9396	25.9176	42.1143	38.2714	31.3187	25.3123	36.2479	46.445	34.7873	25.8097	24.1974	33.8207	30.8156	30.0827	32.3463	32.0487	38.2333	48.0131	51.4484	30.6695	27.8919	22.3518	33.4245	25.7667	33.1673	29.6992	35.4299	30.8664
AT1G02335	20.885	23.7703	21.737	14.7173	10.5885	11.7352	19.0023	19.5891	15.2807	12.9445	14.1611	14.1962	7.14413	6.01885	6.5809	8.54127	10.7564	11.457	24.0688	20.7357	23.589	13.7212	16.3621	15.2568	17.6246	15.5158	17.8268	13.9198	10.5529	14.3724	7.34079	8.82631	9.002	9.8278	9.37046	10.3882	19.5583	22.295	23.2328	17.269	13.8166	21.394	19.1183	17.1193	15.5201	14.74	16.5045	15.7355	8.95811
AT1G02340	2.68283	3.51155	1.7075	1.83965	1.86529	1.68756	2.90848	2.29084	2.12525	3.79916	4.35193	2.84389	2.00324	1.80531	1.62604	2.43227	2.07346	2.21355	1.90745	3.19404	1.54446	2.44136	2.46693	2.49426	3.71998	3.54432	3.29784	4.18966	5.26748	5.74808	2.58422	2.52277	2.77604	2.32219	2.04693	2.41619	2.13847	3.36314	3.14825	3.09939	3.91053	1.7065	4.02862	2.48143	3.55925	2.73777	2.26161	2.56804	3.14587
AT1G02350	1.36036	1.375	2.51016	1.82508	1.41112	1.60575	4.47079	4.28325	3.0834	1.69553	2.15115	1.42298	1.4378	1.20511	1.8032	3.69346	1.37437	1.86775	2.23379	2.07335	1.78458	1.1697	2.3301	1.16578	2.9902	2.55674	3.00633	1.98122	1.23291	1.10295	0.941175	0.737136	1.78953	1.36529	2.18215	2.21823	1.81687	2.08901	1.65139	1.1542	1.72469	1.69161	3.34937	1.16884	2.8929	1.8977	0.924182	2.44535	1.38979
AT1G02360	14.6725	22.647	20.8275	21.779	25.862	26.5236	24.99	21.2063	21.1673	8.66392	10.8178	10.1715	54.9292	58.2091	51.9281	77.0826	48.9666	80.839	18.517	20.5452	20.6309	30.6841	27.6654	23.913	24.4624	30.205	29.0045	7.60616	9.18296	9.75411	72.032	56.2629	77.0396	69.5473	42.4456	84.975	17.9506	16.7532	14.5702	23.3299	42.7034	30.543	28.4323	15.3332	25.0225	10.2496	7.42018	6.69455	97.322
AT1G02370	9.37968	8.51542	8.13312	4.54607	5.11684	4.70168	5.64564	7.12631	5.35291	9.28191	8.2678	8.55314	3.31859	3.99158	5.27741	6.50517	6.77258	6.65979	10.8873	9.86988	8.71055	5.78396	5.84106	6.99495	6.05599	5.7228	4.3314	8.44595	8.71736	8.30668	4.55874	5.43547	7.00045	8.36009	6.83516	8.39802	10.9288	9.50452	10.9552	7.58305	4.84733	6.011	4.30362	6.71537	5.29739	8.51419	7.94586	9.94847	4.75526
AT1G02380	3.98648	4.00553	3.69968	1.89235	2.17434	2.15831	1.95565	1.96394	1.57429	2.65435	2.94341	2.31662	1.69131	1.63024	1.44324	2.47391	2.83353	1.57398	3.34717	2.88085	2.7275	1.83986	1.8134	2.59582	2.63188	2.58428	2.19741	1.99591	3.02091	2.60619	1.09065	1.12319	1.43198	1.99433	1.77249	2.0234	2.11852	2.86273	3.81366	3.18073	2.26728	2.28871	1.64983	1.65611	2.0534	1.75604	2.2156	2.47409	1.65694
AT1G02390	0.377358	0.394149	0.208193	0.538899	0.403604	0.593014	0.597114	0.471774	0.412191	0.171682	0.220879	0.322338	0.347098	0.360869	0.385013	0.917724	1.06765	1.14319	0.442204	0.46649	0.514386	0.486046	0.702305	0.662728	0.723734	0.442693	0.448414	0.256316	0.290156	0.278331	0.297801	0.343012	0.498525	0.91835	0.780891	1.37161	0.326146	0.497013	0.507531	0.514588	0.379992	0.452807	0.275944	0.188716	0.21382	0.188842	0.220036	0.22378	0.639584
AT1G02391	0	0	0	0	0	0	0	0	0	0	0	0	0	0	0	0	0	0	0	0	0	0	0	0	0	0	0	0	0	0	0	0	0	0	0	0	0	0	0	0	0	0	0	0	0	0	0	0	0
AT1G02400	6.33186	6.99781	7.25591	7.31442	6.2345	7.03821	6.88713	5.58381	5.69023	5.47603	5.34822	5.05334	9.7324	11.1437	8.45704	8.27711	5.44758	9.00994	6.36643	5.87426	3.92278	6.59292	6.27657	5.60841	5.96919	7.81488	7.01052	4.74642	4.69156	5.27283	10.0097	10.0231	10.0884	6.90816	6.43143	8.23835	7.26469	6.29532	8.01241	5.94104	9.17122	7.91107	6.17797	5.23485	5.64907	8.87266	7.82399	5.06772	10.5322
AT1G02405	0.941469	0	0.823279	0.563064	0.230016	0.431729	0.493095	0.22082	0.374262	0.262672	1.06952	0.659645	0.555414	0.866497	0.568082	1.61	1.45238	1.70105	1.30322	0.741576	0.104773	0.254273	0.60672	0.289284	0.397858	0.138442	0.207206	0.288184	0.670871	1.13469	0.532044	1.76967	1.22564	1.37967	0.98391	1.49036	1.63103	1.29719	1.8795	0.321603	0.322734	0.451495	0.457495	0.470231	0.456458	1.77448	5.89358	1.53566	1.48939
AT1G02410	19.4828	23.6832	19.9767	18.7066	20.1736	20.6658	20.0614	21.1358	19.401	20.0387	21.7493	21.1454	29.9132	32.303	27.9853	37.2571	35.6235	39.4569	21.1901	21.3021	23.4293	19.0405	20.677	21.221	20.7069	23.4499	18.619	22.3617	20.3512	23.1828	32.5879	32.7973	33.0308	38.6073	27.3374	42.2989	20.098	22.2642	19.9596	21.7718	20.9805	21.6084	18.3854	20.9634	19.6559	21.7233	19.5624	19.9128	32.7513
AT1G02420	4.75064	4.57788	3.42762	1.92429	2.9412	2.02451	2.53386	3.30594	2.72426	4.21375	3.98668	3.48194	2.50538	2.46457	3.80243	2.07369	2.50537	2.38413	2.90428	3.23379	3.39198	3.28129	3.07585	2.92435	3.13087	2.85919	2.05537	5.00086	5.25794	3.69499	2.74276	2.68637	4.19446	3.51043	2.00738	2.60754	3.66982	4.32997	4.40782	3.16045	3.1078	2.15432	1.99961	3.05492	2.49881	3.73502	2.57121	4.70364	2.70648
AT1G02430	5.00231	2.32558	3.34282	1.51904	1.85139	2.73698	2.37173	2.03278	2.88903	5.17871	5.41474	5.95353	10.9077	14.1106	12.0513	12.1295	12.0809	11.3434	3.73019	3.17742	2.62147	3.36606	3.44942	3.01517	2.79151	2.1494	1.80948	7.82922	8.04623	6.14028	18.5858	19.6043	18.1742	14.464	10.7087	17.8514	3.19607	4.05928	4.73447	5.74105	2.41228	3.6275	1.53248	2.39325	2.36452	4.86926	5.14895	6.02346	21.9991
AT1G02440	1.73203	0.444637	0.251581	0.16028	0.355676	0.351831	0.157086	0.124597	0.312207	0.754522	1.16134	0.443205	3.29128	3.99052	3.57216	2.24671	1.47171	2.54731	0.537803	0.274767	0.50798	0.369664	0.214434	0.678894	0.488162	0.542778	0.316782	0.371295	1.56299	0.960034	3.90836	3.19879	3.41521	1.07741	0.460133	1.98389	0.860736	0.655318	1.09384	1.27745	0.928673	0.494376	0.481584	0.185719	0.06313	0.759739	1.30084	0.770822	3.83362
AT1G02450	0.325796	0.499328	1.54106	0.441387	0.174651	0.992965	0.508603	0.0746891	0.0942904	0.0893445	0.0892113	0.25442	11.43	14.8338	15.5018	9.12678	7.48491	7.02627	2.13367	0.318959	0.770399	0.541477	0.259652	0.571125	0.900254	0.284196	0.359144	0.257846	0.419315	0.907334	11.5803	8.99383	12.9197	9.70605	5.71021	11.7179	1.13546	3.43801	1.45399	3.09937	1.80362	2.31371	0.0698223	0.663961	0.152069	1.1791	1.15713	1.17999	22.7718
AT1G02460	2.31826	1.99668	3.04158	1.77444	1.51858	1.48053	1.80831	0.829182	1.20009	1.85005	1.62723	1.89973	1.60418	1.63764	2.47624	1.72789	2.63461	1.38553	3.04722	2.9714	2.5719	1.45308	1.68788	1.84215	1.11713	0.774366	0.912113	2.17266	1.79307	1.9555	2.64767	3.71494	2.77355	2.02868	1.5834	2.77174	2.96307	3.29871	3.77528	1.96048	1.713	2.42542	1.05397	1.02942	0.888632	2.68116	2.95419	2.8852	3.37307
AT1G02470	0.367077	0.83924	0.694931	1.05497	1.85022	1.18061	1.17529	2.12576	2.32051	1.33541	1.42841	1.91027	6.1482	9.25678	7.56341	18.768	8.47577	24.6364	0.960716	1.13046	1.01732	1.61468	1.76487	1.76318	1.07443	2.62856	1.05682	2.77194	1.32861	1.22216	13.518	6.48904	9.17464	8.97659	4.47725	8.03366	2.07739	0.899675	1.0268	1.59809	2.38216	1.6548	1.32452	6.30126	3.13968	2.92217	1.72303	1.67772	10.2903
AT1G02475	61.3411	76.7901	72.1803	66.2999	85.7375	68.9404	83.055	101.691	106.116	78.4569	100.27	94.9202	105.753	103.562	89.4544	87.1228	76.6661	89.8627	58.6407	73.7687	65.6308	79.437	83.9011	68.8818	79.0125	99.8624	72.0249	78.3141	79.4701	69.2189	82.3543	68.1441	65.2385	71.0324	77.9594	67.4844	67.1051	68.0383	66.0171	81.0125	89.1602	65.412	97.3653	126.403	128.112	71.7288	62.6268	70.1702	71.1376
AT1G02480	0	0	0	0	0	0	0	0	0	0	0	0	0	0	0	0	0	0	0	0	0	0	0	0	0	0	0	0	0	0	0	0	0	0	0	0	0	0	0	0	0	0	0	0	0	0	0	0	0
AT1G02490	16.1823	0	0	0	9.75793	10.851	0	7.77063	0	0	0	0	0	0	0	0	14.4457	28.6752	0	8.66077	0	0	9.52063	12.8052	14.9294	0	9.22491	0	29.5749	0	0	0	0	8.58474	37.5513	9.02946	11.0014	22.6885	0	15.8915	0	18.1546	22.4711	0	0	12.5418	0	10.503	17.2206
AT1G02500	324.587	311.595	380.663	261.949	252.078	254.938	281.008	253.678	280.782	284.669	353.861	301.777	398.537	405.237	414.388	383.154	398.121	368.008	380.576	302.489	309.628	257.681	255.972	255.068	274.58	233.218	295.752	334.351	365.063	349.3	488.523	569.061	477.996	336.051	294.899	351.529	371.587	381.603	406.027	318.094	277.292	339.758	294.201	290.793	330.097	372.707	432.242	325.527	617.615
AT1G02510	0	0	0	0.0380411	0	0	0	0	0	0.0695791	0	0	0	0	0	0	0	0	0	0	0	0	0	0	0	0	0	0	0	0	0	0	0.0314679	0	0	0	0	0	0	0	0	0	0	0	0	0	0	0	0
AT1G02520	3.23275	3.53275	3.06273	6.72237	8.0437	7.88952	9.22833	7.80257	7.41843	5.11526	6.23331	5.26833	13.1028	14.4026	15.1295	13.3322	14.294	16.8745	3.5157	4.08775	3.01044	7.88225	8.65101	8.89944	7.98098	8.89262	7.73935	8.19982	9.32361	9.40834	29.4551	30.2106	26.5184	21.0495	10.6845	25.7006	3.34379	2.46898	3.59519	7.61055	10.8435	7.89717	6.70421	4.64915	6.03954	6.31415	6.50989	6.85073	37.7988
AT1G02530	0.120578	0.0951	0.0965633	0.0924083	0.0631604	0.149536	0.203626	0.156803	0.20395	0.0846855	0.0808661	0.1747	0.0780619	0.0526639	0.0787469	0.0954347	0.142361	0.103639	0.100445	0.0979409	0.131947	0.149297	0.0636768	0.111177	0.112303	0.08456	0.149939	0.109356	0.0641354	0.133375	0.137459	0.141027	0.107217	0.0985578	0.0826488	0.225753	0.183552	0.118044	0.0680813	0.0519938	0.0701911	0.100531	0.0516581	0.0423667	0.0892631	0.0102328	0.0667932	0.0605364	0.117943
AT1G02540	0	0	0	0	0	0	0	0	0	0	0	0	0	0	0	0	0	0	0	0	0	0	0	0	0	0	0	0	0	0	0	0	0	0	0	0	0	0	0	0	0	0	0	0	0	0	0	0	0
AT1G02550	0	0	0	0	0	0	0	0	0	0	0	0	0	0.0933826	0	0	0.126408	0	0.0559558	0	0	0	0	0	0	0	0	0	0	0	0	0	0	0	0.05401	0	0	0.131924	0	0	0	0	0	0	0	0	0	0	0.0777649
AT1G02560	199.893	195.568	232.459	260.944	229.426	231.807	202.345	242.58	216.625	212.178	201.847	213.556	207.696	192.791	208.098	157.767	186.397	150.215	227.755	215.351	218.241	233.574	248.219	231.571	234.599	226.807	243.437	214.094	201.062	198.563	193.23	211.862	180.514	175.131	226.031	173.757	211.727	199.791	190.511	217.664	202.595	232.404	276.983	259.87	288.589	198.447	210.494	201.474	162.326
AT1G02570	1.02023	1.21179	0.889147	0.815892	1.47902	1.09785	1.26212	0.753744	0.721446	0.719323	0.974591	0.472038	1.56348	1.48839	0.53258	1.32966	0.677085	1.34224	0.485126	1.07244	0.723629	0.975316	1.07547	0.945878	0.574833	0.554581	0.7877	0.884398	0.960945	1.35209	0.396711	0.396974	0.34939	0.105927	0.12331	0.206428	1.30373	0.760619	0.813595	1.09782	1.93173	0.978241	0.577278	0.220066	0.391019	0.873844	1.46342	1.44711	0.96725
AT1G02575	0.307531	0.462642	0.374773	0.217463	0.078071	0.293806	0.721493	0.273602	0.38377	0.169552	0.140898	0.0448402	0	0.0399983	0	0.216696	0.256155	0.251302	0.480824	0.688646	0.253757	0.124096	0.204454	0.184406	0.605378	0.126108	0.263449	0.299356	0.516194	0.384617	0.143167	0.04778	0.0375415	0.0748156	0.0881611	0.0874781	0.409323	0.655321	0.178879	0.181788	0.0369054	0.120298	0.137156	0.237452	0.175624	0.617483	0.607329	0.800951	0
AT1G02580	0.0946385	0.0961236	0.125562	0.121287	0.213995	0.177519	0.192146	0.269933	0.328456	0.0528552	0.237819	0.247402	0.577508	0.705636	0.490911	3.33476	2.7008	3.98085	0.109557	0.136917	0.203165	0.252799	0.213307	0.293242	0.600631	0.542698	0.370949	0.285064	0.475768	0.0583228	1.42005	1.78618	1.62635	5.94658	2.25936	7.99648	0.129491	0.0735135	0.13303	0.139608	0.303901	0.0997188	0.275548	0.359336	0.176917	0.228557	0.407278	0.174107	1.97203
AT1G02590	0	0	0	0	0	0	0	0	0	0	0	0	0	0	0	0	0	0	0	0	0	0	0	0	0	0	0	0	0	0	0	0	0	0	0	0	0	0	0	0	0	0	0	0	0	0	0	0	0
AT1G02600	0	0	0	0	0	0	0	0	0	0	0	0	0	0	0	0	0	0	0	0	0	0	0	0	0	0	0	0	0	0	0	0	0	0	0	0	0	0	0	0	0	0	0	0	0	0	0	0	0
AT1G02610	2.3597	4.24486	2.33907	0.865795	1.59092	0.649038	3.76083	4.23659	4.9851	2.48333	1.84133	1.62461	2.48739	2.17368	1.35065	5.08076	2.44579	5.48339	1.00554	2.43948	2.15752	0.877575	1.14644	1.63785	4.72929	3.82765	3.43583	1.20736	1.42954	2.39414	1.89253	1.35871	1.20903	3.42893	2.012	3.67061	1.65841	1.94767	2.02703	3.01271	2.18387	1.61298	3.26346	7.80709	5.97623	1.72001	0.992945	1.6581	1.67305
AT1G02620	0.0943551	0	0.0896825	0	0.140741	0	0.147272	0.353665	0.225673	0.148446	0.0853651	0.0758849	0	0	0	0.0749978	0	0	0	0.138492	0.0853411	0.0738188	0.0730804	0	0.632543	0.219187	0.154413	0	0.271041	0	0	0	0	0.0658472	0.0779963	0.0760137	0.0829035	0.151888	0.18631	0	0	0.0781563	0	0.456417	0.0672619	0	0	0.0768431	0.13168
AT1G02630	0	0	0	0.0269164	0	0	0	0.0945443	0	0	0	0.0605733	0	0	0.0316671	0	0.0335023	0	0.032167	0	0	0	0	0	0	0.0873529	0.0611249	0.0306983	0	0	0	0	0	0.0228078	0	0	0	0.0305386	0	0	0	0	0.0422943	0.0252428	0.0676255	0	0	0.0311528	0
AT1G02640	4.37962	7.128	6.00038	3.39988	3.46746	3.28404	6.42689	6.74769	6.98581	6.1206	4.33332	4.71402	2.77147	2.77346	3.8335	4.90749	4.14344	4.65025	5.18408	6.74948	9.16065	3.51862	3.27562	2.84274	5.49924	7.10341	8.77247	4.55383	3.45753	6.04678	2.67943	3.77043	6.04693	5.99517	6.07502	5.89321	5.41554	6.91072	2.97297	3.45213	4.40947	4.98377	7.09479	11.1021	8.52435	5.64843	3.6563	4.93129	5.15135
AT1G02650	1.17983	0.734599	1.40708	0.513878	0.863231	0.735529	0.782857	1.17833	1.00171	0.793087	1.15181	0.717559	0.802437	0.887947	0.700447	0.751049	0.571159	0.740895	1.32418	0.680801	0.957877	0.712426	0.582028	0.880602	1.03586	0.380958	1.07498	0.971064	0.809661	1.40171	0.782821	0.75628	0.757063	0.659101	0.821112	0.619047	1.54927	1.01894	1.40186	1.15822	1.09121	1.12884	0.679964	1.64357	1.405	1.22507	1.45641	0.697534	0.589002
AT1G02660	2.61873	4.98438	4.11748	1.13302	1.04472	1.06463	3.679	6.20731	4.45273	4.47956	3.9136	3.97095	3.62651	3.64271	2.97804	5.63958	3.22725	6.33965	2.91227	2.93588	2.79971	1.39891	1.11215	1.63404	3.76143	4.24474	4.81606	2.88026	3.37932	4.13848	4.84256	3.27142	3.50575	6.82434	5.53255	5.77376	3.28174	3.61001	3.69341	1.37119	1.77745	1.47795	3.33154	5.86777	5.1566	6.00069	6.05862	4.93986	4.94122
AT1G02670	0.946356	0.700617	1.06876	0.727943	0.49864	0.490788	1.16664	1.36396	1.22632	1.30649	0.745695	1.37777	0.78803	0.946462	0.775504	0.852163	0.768492	0.746129	0.933305	0.85902	0.9277	0.498813	0.468497	0.94503	1.15593	0.405438	0.917392	1.076	0.849449	0.842689	1.22503	0.727562	0.934659	1.06525	0.989225	1.265	0.691438	0.923424	1.06032	0.569847	0.247337	0.513093	0.785205	1.21061	0.751292	1.257	1.04089	1.03115	0.845817
AT1G02680	11.7272	10.157	12.7708	10.0479	8.31052	9.99854	9.94512	11.7563	9.16455	11.3938	11.5295	12.0316	9.50132	8.99042	10.4928	12.0848	12.8665	13.2334	14.2407	10.9093	11.5677	10.2103	8.76177	9.48333	14.2858	12.8127	11.7254	12.1134	11.1633	12.5004	10.5578	10.744	12.301	15.2899	12.3611	14.0754	12.0508	10.4299	11.7001	13.5936	9.51321	10.3938	10.2082	12.6091	11.9092	9.77523	12.0132	12.6189	12.2192
AT1G02681	0	0	0	0	0	0.102786	0.186472	0	0	0	0	0	0	0	0	0	0	0	0	0.252462	0	0.0895284	0	0	0	0	0	0	0	0	0	0	0	0.0758683	0.0892285	0	0.188083	0.0808253	0	0.0869793	0.0767796	0	0	0	0	0	0	0	0
AT1G02690	20.8056	15.5266	18.5693	14.0751	12.9725	15.1814	13.3492	19.978	13.1377	17.9738	15.0452	18.1165	7.84422	7.46422	16.1271	10.3765	14.4235	9.95212	22.8955	20.4866	23.5802	13.8493	14.3107	20.6037	16.9837	16.047	13.7761	23.1965	15.2013	17.1759	8.30277	10.6151	15.683	14.624	18.2048	14.5074	22.8684	22.4659	19.799	19.1607	9.01937	15.5004	11.7141	16.3662	14.2342	18.9659	16.3779	22.2253	10.1993
AT1G02700	1.35613	2.01065	1.3192	1.23411	0.971458	1.13827	2.07253	1.59074	1.65868	2.16676	2.31094	1.76407	1.09856	0.857025	1.55135	0.883336	0.559148	0.472449	1.62428	2.11898	1.44252	1.47834	0.991305	0.726954	1.24287	0.633179	1.26681	1.63824	0.824529	1.35758	1.45497	1.44179	1.31151	1.17555	1.11317	0.850056	1.99034	2.12582	1.11961	1.12509	1.00874	1.37994	1.68846	1.98537	1.74382	1.08714	1.33648	1.92194	1.12511
AT1G02710	42.2378	30.3579	27.4767	39.1859	28.5112	31.4294	23.0452	19.009	25.2053	31.4538	31.1703	23.9036	18.515	16.9203	32.6228	14.9637	20.1023	10.549	30.4287	42.1644	36.657	25.2157	32.8796	30.6246	25.9927	9.16224	12.6707	36.9979	39.9167	27.7625	23.5608	30.3401	32.3533	29.6206	27.6875	14.5339	30.2749	34.8044	43.2915	33.6747	22.5234	25.1325	24.9224	17.5557	17.7501	33.8524	32.4993	37.1394	24.7015
AT1G02720	9.1608	8.24605	9.30189	7.59444	6.05092	6.65676	8.4835	8.04029	6.7735	7.61229	8.10932	9.22116	5.31898	5.24103	6.52209	4.72662	7.16717	4.06937	11.4047	8.95622	10.9324	6.17136	7.16441	9.64306	8.71441	7.99605	7.73644	8.76487	7.73464	7.81462	5.01892	6.43831	5.93132	6.34547	7.11874	6.01421	9.27621	9.64975	10.8395	8.88982	6.48473	7.69963	7.28169	7.53627	8.4045	7.71426	8.12874	9.3246	5.83371
AT1G02730	24.1304	15.7248	20.3777	18.3712	15.0374	19.3864	16.2342	21.9497	15.1079	20.266	14.5954	20.6816	10.3337	8.57532	18.7904	10.1592	17.6734	11.0086	22.9019	21.5523	29.7548	16.218	17.1205	23.9256	24.0648	20.885	18.2464	24.167	15.5595	17.4712	8.05654	14.8667	19.2574	20.378	23.8029	18.0494	24.1344	24.0227	18.3667	20.4207	9.92961	16.5377	15.7588	20.2921	16.6173	20.0149	15.787	26.423	12.6968
AT1G02740	11.8474	10.1952	10.9196	4.98905	6.12414	5.80095	6.43258	7.20208	6.73438	10.3047	9.81067	9.09704	7.35864	7.3125	7.41455	9.25178	8.50863	8.90021	11.0852	9.16311	9.24327	5.14585	5.23948	8.54635	7.70507	8.4345	6.27288	10.178	11.2795	8.38271	8.05238	6.3402	7.37436	8.88669	8.02631	9.49541	9.72293	10.6925	15.1357	8.24432	6.86442	6.46191	5.22052	6.82424	5.29092	9.91184	9.19184	9.25649	7.67125
AT1G02750	11.645	13.9895	10.155	9.26437	13.033	10.029	10.9717	13.6812	13.1473	19.4141	19.5844	21.6067	21.5973	20.8006	19.4029	20.9472	20.3108	20.2431	10.8666	14.3648	13.8508	14.3292	13.4067	19.182	16.1638	16.7722	9.41604	22.5281	27.5046	22.95	30.2283	21.9674	26.6973	23.8264	17.2561	27.9234	12.9546	14.3852	18.9311	16.7951	15.8693	12.137	10.6674	16.7965	12.8946	23.2481	20.9611	22.3734	27.7673
AT1G02760	0	0	0	0	0	0	0	0	0	0	0	0	0	0	0	0	0	0	0	0	0	0	0	0	0	0	0	0	0	0	0	0	0	0	0	0	0	0	0	0	0	0	0	0	0	0	0	0	0
AT1G02770	0.73966	0.561723	0.659441	0.319533	0.462659	0.146754	0.343688	0.392568	0.49841	0.526007	0.646727	0.529707	0.23489	0.458744	0.405077	0.861481	0.57478	0.852533	0.298415	0.464067	0.360841	0.19295	0.373486	0.34691	0.574056	0.461917	0.418912	0.869453	0.78234	0.443395	0.820947	0.443419	0.495583	0.805155	0.540426	0.951464	0.386202	0.843646	0.309898	0.524981	0.213537	0.397313	0.716064	0.54025	0.556136	0.696321	0.710841	0.499158	0.590941
AT1G02780	1478.33	1112.35	1207.76	1040.82	887.602	1015	644.517	767.909	662.795	1105.82	1052.45	1035.51	715.959	714.228	987.768	671.779	892.449	625.152	1282.32	1113.74	1227.2	1082.44	1103.3	1247.1	942.425	745.773	732.624	1270.16	1105.93	985.654	800.972	940.356	1115.9	852.503	838.597	813.174	1159.48	1322.64	1303.1	1435.83	910.402	1296.32	666.394	983.182	714.127	1076.03	1112.34	1222.82	807.237
AT1G02790	0	0	0	0	0	0	0	0	0	0	0	0	0	0	0	0	0	0	0	0	0	0	0	0	0	0	0	0	0	0	0	0	0	0	0	0	0	0	0	0	0	0	0	0	0	0	0	0	0
AT1G02800	1.97025	0.855614	1.87174	0.900046	0.390652	0.381361	0.88518	1.82836	0.675507	1.68673	1.24982	2.25234	0.325057	0.231953	1.50568	0.447958	1.64446	0.425243	1.45166	1.20812	2.86075	0.50306	0.543355	1.12736	1.48306	1.0807	0.858783	1.92569	0.871698	0.830279	0.345809	0.727002	1.6493	1.39254	2.16438	0.747665	1.3642	1.56252	0.752575	0.829712	0.127301	0.617058	0.966171	1.12679	1.01342	1.27592	0.891699	1.68323	0.679126
AT1G02810	7.03554	7.95373	9.15404	5.44116	5.85263	6.32328	6.91882	5.37757	4.73344	4.44242	4.56237	3.99219	3.93367	3.81361	5.83675	4.01781	2.81049	4.24757	6.50004	7.8351	7.22562	5.55608	5.73784	5.62166	4.55043	4.93046	4.45648	3.03587	2.9626	3.77749	2.95192	2.70266	3.12963	2.62117	2.75703	2.71883	8.42617	7.14337	7.53392	4.06259	5.97634	5.92201	4.04867	2.14826	3.34283	3.89787	4.20586	3.59504	3.72467
AT1G02813	0.554613	0.390858	0.560276	0.42887	1.31666	0.548064	0.395689	0.307636	0.319207	0.28089	0.167078	0.226556	0	0.358987	0.0764439	0.150326	0.178175	0.431275	0.165584	0.139444	0.262481	0.816511	0.749358	0.15227	0.0919311	0.896278	0.669551	0.0701564	0.0811401	0.384065	0.159201	0.0849999	0	0.25356	0.160347	0.148177	0.084655	0.069945	0.999102	0.58052	0.901335	0.254742	0.299371	0.0696212	0.449588	0	0	0.0750647	0.0638148
AT1G02816	13.2604	27.3069	18.1378	14.8802	20.651	17.5425	19.2438	22.6804	22.6767	18.7298	22.5846	23.5411	19.2728	18.4308	17.9729	29.3415	16.4972	26.2013	14.8382	17.1814	18.8538	21.8823	20.1082	13.7203	13.245	28.0614	19.3915	16.6513	12.0168	17.9586	18.6065	12.3537	16.5533	23.7534	14.8088	20.2162	16.6354	18.4122	10.5087	16.5027	29.234	21.2717	18.0074	29.1007	23.0721	16.6365	12.2193	14.9352	19.0809
AT1G02820	38.0821	40.8594	37.3798	27.0819	23.4253	27.8912	6.76147	8.12951	6.75854	31.4211	35.7701	35.477	12.2073	12.696	11.659	8.84826	6.84603	9.55125	28.6499	24.7577	26.4233	25.9695	21.1201	16.5167	5.59815	5.58992	6.40919	23.7449	23.1436	24.0154	9.40655	7.65875	7.27178	4.06828	4.20781	2.93813	16.9572	21.5514	19.084	32.701	40.4588	33.6259	7.10753	10.4984	10.1518	22.4388	14.358	14.5552	8.37258
AT1G02830	0	0.41269	1.85436	0.357133	0	0.197002	0	0	0.187495	0.179351	0.562919	0.524318	0	0	0	0	0.215585	0.173347	0.345747	0.812209	0.786876	0.887071	0.513846	0	0.217909	0	0.177868	0.530946	0.621993	0.40206	0	0.511911	0	0.165837	0	0.182252	0.568308	0.368422	1.53317	0.644658	1.0349	1.32569	0	0	0.147456	0.219966	0.52701	0.185043	0.156773
AT1G02840	70.3658	74.0122	73.4101	59.0047	55.9088	60.7665	57.947	66.6869	63.3215	75.6281	66.5169	79.4933	61.5018	57.7608	68.91	61.0626	61.9412	56.8485	78.8714	77.3435	86.5281	60.1842	62.5657	65.3549	68.9856	67.1164	65.23	87.8484	71.9723	79.806	63.2767	68.5825	80.6499	73.5457	69.3132	72.6872	71.3482	79.121	59.3688	54.102	58.293	61.2714	58.8992	63.4746	61.4025	76.8282	69.7267	80.7937	69.1717
AT1G02850	27.922	31.8234	51.4967	54.5626	50.6601	49.8203	26.8883	52.2993	47.6535	30.8641	49.022	42.8975	121.572	140.583	104.969	64.3244	72.1297	69.0662	31.2839	22.0811	21.8061	87.6628	72.0747	45.891	34.4891	74.2635	43.6748	28.1678	33.7289	28.2014	138.797	139.387	99.1398	53.692	48.1423	62.8299	44.6769	45.9851	26.1604	136.118	118.934	125.684	56.3923	166.535	101.875	60.0236	39.8912	34.692	112.322
AT1G02860	12.0129	13.162	11.1353	5.36992	6.27424	6.22611	7.7669	7.86548	8.09666	12.4486	12.3559	12.2157	6.98969	7.62381	7.36036	9.65254	8.32547	9.23856	11.9336	11.0526	11.8261	7.24975	5.88508	6.00287	7.48527	12.2213	9.23514	11.2451	10.1333	12.605	6.65361	6.57297	8.93421	8.6939	8.13037	8.74434	14.1077	13.1743	10.6619	7.24245	6.8242	7.23357	9.78958	13.4598	9.85201	11.2022	10.9834	13.3941	7.26157
AT1G02870	52.0563	36.4018	47.0227	26.5481	23.6482	27.7808	21.156	32.7359	22.4623	39.7978	38.266	41.9689	18.113	15.0914	26.5774	23.6232	30.3073	21.9479	48.5165	43.0194	46.8768	34.2976	32.3711	41.8097	31.0168	27.6028	19.0463	46.4122	41.7139	37.9821	20.8624	26.2682	31.2541	28.0726	31.2664	30.9073	45.5182	49.6471	64.8974	52.4356	26.2227	39.3174	20.9753	30.6761	23.2039	37.3542	43.0071	44.5312	22.7494
AT1G02880	18.3723	15.8873	17.0704	25.9195	26.214	25.8556	23.9812	24.5186	25.1505	14.0606	20.0393	18.1285	30.3653	28.4868	28.3836	31.3773	39.2223	33.9082	17.6282	16.3314	15.2804	27.7785	28.3869	35.8172	28.1989	27.0466	19.9602	18.9449	24.2202	18.0145	32.9317	32.2312	32.5982	32.7788	26.7547	38.0688	16.3037	18.6543	21.4758	40.9345	33.9803	30.8172	26.0698	23.4988	22.9194	18.2215	17.9844	16.5101	35.0635
AT1G02890	30.0479	30.8756	27.1398	18.5853	20.7938	18.4196	25.238	25.7266	26.6721	30.565	30.6584	29.0955	26.5758	31.3932	26.5809	25.4648	29.9186	28.8279	25.4588	25.8996	24.1879	17.9762	19.8516	21.9007	25.9833	25.3825	24.3051	28.6877	33.1094	33.8702	30.3118	25.5742	27.7576	28.1067	24.1827	27.379	26.5077	27.5027	32.2918	21.5658	21.4416	19.1784	24.8946	27.773	24.0665	30.7115	26.5876	27.2088	30.5299
AT1G02900	74.2907	78.3143	91.4131	35.7798	37.085	39.4054	41.7741	34.9013	35.7219	44.7141	49.4201	36.7633	51.054	35.9084	44.5011	36.3194	29.9826	32.6623	64.5324	69.5612	69.9695	43.9084	39.8465	32.304	41.3529	53.11	51.5014	37.8445	34.8515	51.0353	42.4678	45.6971	43.8035	27.1775	24.3	23.8188	69.7839	74.9945	77.9739	41.1818	69.2582	60.0475	53.757	30.5012	42.3464	52.0004	80.6869	54.0493	44.2717
AT1G02910	30.7169	34.2586	32.623	42.3471	41.4361	40.824	32.656	36.0137	36.5058	28.7935	26.425	28.3261	35.782	35.5525	32.875	21.3286	20.8945	19.0156	34.5362	32.5659	34.9608	41.5821	43.638	36.5205	32.5774	35.4377	35.4711	26.6574	21.5506	24.613	31.4647	31.0014	27.1334	23.2413	28.7637	19.7346	31.0045	29.8688	26.7434	33.8689	36.6909	33.6109	35.6699	36.9393	39.4059	23.2004	23.5588	25.378	27.4332
AT1G02920	69.2697	47.3567	80.495	95.9615	103.709	124.785	68.733	156.367	98.0116	60.6821	97.8239	71.3172	3813.38	3572.86	3507.24	9655.01	8321.4	10571.2	104.366	76.7407	37.3014	122.021	166.094	80.1239	87.1151	169.737	98.7671	73.7749	135.439	86.6208	6234.15	5242.65	5752	7290.79	3590.51	10110.8	62.8358	69.2139	99.995	290.209	200.442	278.684	143.317	256.743	119.828	113.99	118.121	100.183	6178.9
AT1G02930	314.147	200.719	374.971	788.519	867.599	797.176	84.3527	240.001	152.82	334.07	439.904	349.225	4796.31	4125.5	4060.53	7500.37	6702.18	9013.58	525.478	296.231	181.012	712.026	730.653	508.059	128.128	311.792	158.743	416.454	767.7	426.467	7531.52	6140.74	6558.29	6751.17	3446.84	9176.31	609.225	565.529	829.69	892.145	989.098	994.551	252.568	478.688	228.751	604.174	1134.59	535.841	6124.89
AT1G02940	2.2972	0.985128	1.50746	9.33076	11.5278	9.99424	1.83539	2.28439	2.93232	1.6471	1.23065	1.89396	7.91725	7.99119	8.20872	7.75428	11.1727	7.82912	2.16115	0.862767	1.66856	6.6534	6.52607	7.78008	1.48796	1.90875	1.13273	1.22222	1.59095	1.11576	8.2556	7.26613	6.73823	5.41438	5.73972	5.1575	3.53444	4.38419	4.36098	11.6681	9.30265	7.94241	2.93814	4.90008	2.69639	2.0981	3.21883	1.43853	8.03182
AT1G02950	11.2016	8.16096	8.544	7.67798	7.16633	7.21028	7.30096	7.16547	6.55946	8.29869	8.99298	7.34102	6.45589	5.84874	6.88725	6.56653	9.25145	6.47652	12.4298	9.90092	11.1305	6.67492	7.83312	10.741	8.36874	7.31685	6.19645	8.28842	10.2768	9.09877	6.27136	7.71198	7.59862	11.6509	11.0686	10.9617	8.4163	9.50307	14.5994	12.6803	7.66622	9.09567	10.2885	8.77851	8.24282	8.44345	10.0995	10.3004	8.30099
AT1G02952	3.62191	3.63475	3.2811	2.57924	1.93495	3.13604	5.51969	3.51751	2.9861	4.77409	4.53679	4.54882	4.35933	2.1165	3.69497	3.22967	2.33588	3.99592	4.22216	6.48159	6.20373	2.98788	3.43097	6.94398	2.9429	4.41293	4.50399	5.46641	4.12785	6.12571	3.91859	4.19116	3.58824	4.9966	4.2884	7.20688	3.03319	3.76247	6.29438	5.68782	2.39756	3.94582	5.44079	3.87063	2.96095	7.34754	3.64533	5.90502	2.23311
AT1G02960	11.8232	11.0054	10.5598	8.39898	7.56373	8.04701	12.1344	14.3881	13.8242	12.2803	9.19523	11.0049	10.6978	11.3255	12.9476	14.5776	15.0326	13.6537	11.3653	9.97434	10.2929	7.33441	8.99152	10.179	15.9663	16.1412	13.8418	11.7501	12.05	11.9221	10.9649	10.3458	11.5205	14.0264	13.6574	15.8596	10.044	11.4328	12.4795	10.0017	8.96069	7.60282	11.7152	12.5735	12.3424	10.5958	11.2351	11.9986	12.5327
AT1G02965	0	0	0	0	0	0	0	0	0	0	0	0	0	0	0	0	0	0.0914147	0	0	0	0	0	0.194216	0	0	0	0	0	0	0	0	0	0.180477	0	0.292002	0.0996401	0.0970593	0	0	0	0	0	0	0.0838336	0	0	0	0
AT1G02970	4.30167	3.9949	4.166	2.83871	2.67755	3.24117	2.81709	3.60873	3.82569	4.00715	4.51618	4.57066	2.78507	2.97568	3.54141	1.96791	2.98668	1.74797	4.75439	5.10125	5.11715	2.61042	3.03495	3.41152	3.36156	4.38778	2.611	6.71764	4.52899	5.22317	3.65325	4.38091	4.66655	3.2063	3.40891	3.22996	4.37496	5.52183	4.56279	3.63427	2.18749	3.16795	3.59373	3.66871	3.47778	4.4878	4.1506	5.63132	3.77308
AT1G02980	0.0864776	0.0931855	0.193492	0.0500163	0.0627243	0.0943238	0.110437	0.169696	0.100864	0.0824265	0.124691	0.0793969	0.0752278	0.114908	0.0693674	0.116474	0.14562	0	0.156215	0.145776	0.180127	0.160773	0.0315113	0.0713543	0.254654	0.0493887	0.1632	0.0804655	0.165745	0.109335	0.160912	0.0328443	0.0881353	0.0867666	0.0653263	0.128534	0.0890135	0.171931	0.0610002	0.126469	0.165779	0.141823	0.0786353	0.0432968	0.0707012	0.196012	0.153327	0.0996995	0.128535
AT1G02990	5.94608	5.65212	3.96438	3.92057	4.86748	4.86239	5.1286	5.52481	5.57523	5.54788	4.87229	5.9548	6.0237	5.8457	5.87022	4.54922	7.01365	6.65337	5.30558	5.09939	4.86061	4.74391	4.98636	6.09352	6.01085	5.32488	4.52284	5.55695	6.75603	6.8075	6.32505	5.50237	6.49702	6.05354	5.46023	7.1986	5.20777	5.30472	6.71925	6.35203	5.04276	4.31513	4.09277	5.31362	4.49682	6.22779	4.5944	5.5099	6.97656
AT1G03000	9.29058	9.97441	7.81361	7.35321	7.85621	6.1557	10.4091	11.7597	11.4488	9.72463	7.88653	8.76272	7.59515	7.64831	8.06215	10.5136	11.2345	10.0693	8.7695	9.96591	9.65806	6.9797	7.74728	8.73123	11.1585	9.41877	10.4857	9.26283	9.59271	10.5337	8.44014	8.07824	8.97235	12.4298	11.9463	11.1782	9.19403	9.27128	9.17374	7.66782	6.84616	6.70965	9.7389	11.0154	10.6257	9.70334	8.06153	10.6569	7.69408
AT1G03010	0.576561	0.504977	0.553274	0.214113	0.296483	0.235748	0.636262	0.309148	0.321048	0.629784	0.480187	0.561264	0.231684	0.324274	0.352789	0.277427	0.476634	0.533428	0.506894	0.604708	0.428154	0.193499	0.154982	0.23315	0.387137	0.60697	0.465846	0.58447	0.630898	0.483993	0.276257	0.213571	0.352831	0.346258	0.369272	0.497361	0.808112	1.00254	0.966461	0.346746	0.434042	0.519338	0.392634	0.612584	0.478714	0.817195	1.13898	0.689561	0.468502
AT1G03020	2.55444	0.415996	0.392241	2.932	0.32939	1.9764	2.45052	3.68129	3.88052	2.4933	1.9289	1.72282	0.650389	1.07984	1.4517	1.092	0.416153	0.68641	2.17391	1.27179	0.389936	1.75467	1.98805	0	2.57305	3.20925	2.10455	2.0858	2.00738	0.398977	0.383011	0.356967	0.320254	0	0.3476	0.693052	1.49056	4.98344	3.13545	1.26601	0.335506	1.37485	2.30224	3.61014	3.30466	2.18123	3.2865	4.28568	1.79731
AT1G03022	0	0	0	0	0	0	0	0	0	0	0	0	0	0	0	0	0	0	0	0	0	0	0	0	0	0	0	0	0	0	0	0	0	0	0	0	0	0	0	0	0	0	0	0	0	0	0	0	0
AT1G03030	16.9253	18.4914	17.5896	12.7621	15.7696	14.4377	16.889	21.6108	18.5547	21.7897	19.8502	19.8959	24.677	24.9309	25.8047	30.1418	27.7925	31.2219	16.9837	17.0253	16.815	15.6877	15.6926	18.1284	18.6054	21.1493	13.3629	19.4623	20.1439	20.7878	29.1965	23.2143	26.0769	26.6154	23.7396	30.9909	17.6682	17.7588	20.0727	19.4884	18.6976	16.0914	17.0462	23.179	18.6687	21.1036	18.4392	19.5074	24.9517
AT1G03040	30.3208	27.958	28.5274	26.5959	27.2991	26.7839	26.0214	28.9487	27.7939	31.8617	33.665	32.2176	29.6807	29.3853	37.1594	30.4815	31.5274	31.4287	32.932	29.0372	34.0206	27.3135	31.0981	31.4469	27.9497	28.9705	27.7631	34.4081	29.5596	34.4536	32.7666	34.8108	37.1887	35.6893	34.2556	36.0951	33.3953	34.9957	35.5254	34.7843	29.0554	29.3341	24.4835	35.3514	29.5944	37.0575	32.2863	35.4059	36.0879
AT1G03050	0.0211113	0	0.0735356	0.0537033	0.0164384	0.0774591	0	0	0.0535235	0.068518	0.0364283	0.0505107	0.0317957	0	0	0.0173445	0.0579151	0	0.0524353	0.0463083	0.0376542	0.153661	0.0658002	0.0172913	0.0822584	0.017249	0.0347616	0	0.0385066	0.0378996	0.0363998	0.0500534	0.0308482	0.0153929	0.0167621	0.0168521	0.0182158	0.0174371	0.11835	0.0823246	0.0642532	0.050278	0	0.030664	0.0147242	0	0.0521813	0.0349305	0.0293546
AT1G03055	9.83983	10.0827	6.67243	10.9243	12.0365	10.8031	3.62075	3.34366	3.63775	10.268	7.10583	7.43136	6.45845	6.73191	4.95681	3.50864	3.58133	3.49727	6.10567	7.16945	9.28268	12.1676	10.8206	9.15197	4.07908	3.70785	3.17965	4.84395	6.62579	4.49527	3.88411	3.47582	3.76928	2.70078	3.11816	3.29152	4.34962	5.51771	5.2202	9.0395	11.9972	4.91684	3.40415	2.46406	4.08625	3.82832	2.65582	4.19242	1.8328
AT1G03060	8.52405	8.30093	8.00059	6.99247	7.7695	6.83981	7.57474	7.91182	7.20022	8.68074	9.22022	8.89024	9.85285	9.5136	9.41224	7.53718	11.2709	11.2762	9.25759	8.6291	8.80802	7.38143	7.05696	8.38073	7.38399	6.65077	7.1088	8.4561	9.23546	10.185	10.6809	10.6433	10.2112	11.1803	9.07958	11.7499	9.55552	9.04999	9.99981	8.85789	7.13645	7.90869	7.11999	8.10163	5.96761	9.68317	8.6268	9.31475	12.1197
AT1G03070	0.577647	1.79648	1.10724	0.860139	1.08577	1.00907	2.04687	1.24922	0.741706	1.34471	0.809842	0.900561	0.866924	0.970195	0.602066	0.750563	0.877361	0.969828	1.48175	1.55567	0.908187	1.08816	0.994455	1.12259	1.42176	0.991526	1.02554	1.27564	0.950991	0.786794	0.581912	0.57187	0.59273	1.25259	0.934407	0.990354	1.24514	1.47181	1.08491	0.613045	0.52291	0.915114	0.830887	0.58829	0.974962	1.03751	0.753356	1.32677	0.958068
AT1G03080	29.4742	19.4748	17.5475	14.467	15.8145	14.5142	16.9132	17.4076	16.2713	19.4988	18.2638	19.0772	14.7924	16.5494	15.5622	14.8408	22.924	17.1483	17.8315	17.1113	15.4514	13.9726	14.5182	21.7831	20.013	18.4304	15.6738	18.6235	27.1672	20.4681	14.3453	13.365	16.1422	18.4584	15.6535	18.7149	19.1265	18.8726	28.69	22.2753	17.273	14.1271	15.8015	18.4255	12.8508	20.0151	19.9072	19.5669	17.0661
AT1G03090	7.68507	7.63883	6.86037	7.23603	6.68028	6.37778	13.5235	15.2365	17.0325	8.15179	6.5089	6.97981	6.37399	5.97505	7.02684	13.5279	12.4338	13.8855	5.87291	6.28374	8.11923	5.77146	6.83276	6.55462	14.5482	14.5253	17.023	7.31245	6.90862	8.25166	6.93061	6.32273	8.38467	15.2056	14.5221	15.7437	5.33565	7.41263	4.28886	5.89083	5.43483	6.16523	17.4853	23.2165	21.0512	6.59788	6.06915	6.74234	8.69517
AT1G03100	2.70082	2.9073	2.25974	1.43968	2.12336	1.93437	1.70097	2.89294	1.86469	3.42924	2.45056	2.68689	1.50131	1.72859	1.83079	2.16678	2.2836	2.78963	3.1774	3.05154	2.82253	1.72081	2.0045	2.4127	1.88586	2.42935	1.6361	3.3786	3.03507	3.30498	1.73933	1.89232	2.5043	3.23122	2.10089	3.08316	3.23408	3.0631	3.31916	2.42572	1.65438	1.66448	1.587	2.63939	1.7147	3.13381	2.33026	3.56487	1.82325
AT1G03103	0	0	0	0	0	0	0	0	0	0	0	0	0	0	0	0	0	0	0	0	0	0	0	0	0	0	0	0	0	0	0	0	0	0	0	0	0	0	0	0	0	0	0	0	0	0	0	0	0
AT1G03106	0	0.165971	0.130459	0.0555166	0.136416	0.127935	0.0527258	0.155654	0.252133	0.24389	0.24498	0.103547	0.313226	0.355627	0.310326	0.398364	0.0617561	0.048638	0	0.188082	0.119584	0.0482296	0.147501	0.100123	0.175478	0.19225	0.107307	0.256937	0.120186	0.497334	0.327312	0	0.311447	0.299467	0.110222	0.200493	0.112591	0.246825	0.17021	0.238877	0.421748	0.162161	0.134993	0.207474	0.280343	0.18215	0.186956	0.25987	0.696421
AT1G03110	18.2682	15.7194	16.2916	9.41373	9.99354	11.802	10.492	12.3016	8.1138	18.0043	18.3263	19.5244	7.37154	8.14024	10.7178	7.71324	9.39135	7.60574	20.0925	18.2478	20.1634	11.6724	11.4698	14.7019	11.0658	9.03003	8.68287	19.8299	17.6421	18.4162	10.2245	11.606	12.1482	10.1329	10.4396	11.0219	20.4894	20.0863	18.5809	13.0973	9.42384	11.5947	8.48547	11.9875	10.0575	18.5962	17.1295	19.1574	8.39158
AT1G03120	0.587242	0.858963	0.18521	1.00804	0.778579	0.572637	0.371915	0.399757	0.479778	0.70152	0.65231	0.712901	0.432178	0.307004	0.628191	0.370115	0.464968	0.24849	0.552508	0.333543	0.724567	0.645026	0.769183	0.794297	0.60702	0.354825	0.92868	0.444791	0.70173	0.494812	0.470136	0.160218	1.20918	0.246619	0.409406	0.17134	0.368273	0.76875	0.4373	0.946227	0.816736	0.317211	0.465651	0.466605	0.856005	0.438037	0.565623	0.465564	0.147418
AT1G03130	659.23	295.903	358.379	716.798	548.673	528.224	1019.58	656.123	805.904	231.279	242.044	223.016	370.306	338.168	240.596	280.025	358.184	210.096	266.1	340.74	382.878	320.206	389.994	537.801	1110.34	441.285	946.585	207.165	253.802	182.404	171.62	213.43	124.616	214.772	489.19	99.5747	220.75	237.223	315.922	322.656	259.772	310.306	676.684	310.192	636.639	175.506	160.631	205.623	133.318
AT1G03140	33.2319	28.1123	29.6569	22.2837	23.8739	21.7214	29.4346	30.9464	31.2607	27.813	30.6043	31.3065	30.2275	30.1821	33.4959	36.9018	40.1398	34.7015	27.4948	26.5794	30.0518	23.9823	24.3103	27.7012	36.5475	28.4596	33.9605	34.9018	31.8369	29.6229	37.2069	35.3154	38.5556	37.9666	36.0794	42.5122	27.7074	29.9153	30.2125	28.3246	23.0151	26.5721	29.0784	35.1135	32.9357	31.7239	30.1728	32.9724	38.9796
AT1G03150	23.8929	26.8659	30.1193	20.0232	20.5634	25.5989	24.5161	25.0136	23.2984	28.609	34.6394	30.6033	23.1771	23.7716	28.3658	32.9886	28.4976	31.2703	28.2949	28.5955	28.8226	23.8439	22.1291	24.1264	25.9381	30.1908	23.7121	31.0218	30.143	33.4973	28.2004	26.3841	27.8385	31.1233	29.861	32.3448	29.5453	31.2409	35.0888	29.4843	26.0912	24.2688	21.6559	27.3792	27.7756	28.8948	31.191	31.8718	26.2989
AT1G03160	15.6577	14.9608	16.2396	28.738	28.5416	24.8655	25.117	26.536	26.2842	18.272	17.3582	18.0109	17.9846	17.5344	18.7355	15.661	17.9439	15.1163	17.2748	18.2219	18.5663	26.2885	27.6934	25.068	23.6173	22.1289	22.8664	19.1737	18.5239	19.793	15.1947	15.8167	15.5474	19.6695	23.1835	18.6051	17.7747	16.6831	19.1368	21.854	22.567	21.3899	26.5662	27.052	25.2876	17.7899	17.2307	19.928	13.3982
AT1G03170	0.874678	0.365837	0.158637	0.461759	0.294979	0.628211	0.0692231	0.254984	0.0718233	0.418174	0.154595	0.822409	0.263752	0.306828	0.259109	0.209746	0.339291	0.168725	0.580633	0.360029	0.276553	0.408902	0.74593	0.473687	0.258991	0.177621	0.371397	0.507791	0.20795	0.452245	0.685393	0.305395	0.53121	0.618145	0.296047	0.395351	0.452551	0.386757	0.646881	0.787372	0.120346	0.29303	0.0925666	0.395692	0.251602	0.275632	0.543517	0.824191	0.520137
AT1G03180	5.36041	5.01013	5.0189	3.73537	3.93582	4.52401	4.18973	5.20343	3.77821	4.67225	5.43424	6.00649	3.44047	3.81096	5.87794	3.30193	4.58714	4.46076	4.74044	6.04039	5.47398	3.71497	4.58995	5.62123	6.80627	5.23246	3.67039	7.12064	5.39837	6.51377	4.17238	4.65453	5.42141	4.38326	4.64194	4.58297	5.78232	5.71809	5.08673	5.19346	4.45587	4.28924	3.3784	3.83638	4.93245	5.13865	4.11476	5.57888	4.43777
AT1G03190	5.93027	6.02159	5.09936	3.92748	3.51318	4.01862	4.8761	5.07621	5.43216	5.50926	6.48411	6.72139	4.96216	4.92045	5.16856	5.14043	6.7327	5.30926	5.7038	5.92323	5.50633	4.613	3.85617	6.14916	6.03776	4.81637	4.14148	7.09318	7.17153	6.59004	5.88961	6.58426	6.53225	6.1673	5.79921	6.62287	5.15607	6.30497	6.24486	5.79792	4.04777	4.6992	4.86283	5.49911	4.94593	6.86887	6.53539	5.98897	5.931
AT1G03200	7.91527	11.207	7.30599	3.75195	6.26857	3.82438	6.36317	9.39049	10.3721	5.79343	5.22473	9.1773	6.33201	9.13717	11.1197	9.58051	16.4488	11.8085	8.78667	8.62542	13.2857	4.91403	5.60173	8.9556	12.9424	9.50065	8.21598	8.43745	8.23458	8.21302	11.5216	8.63941	10.6709	11.6875	9.87091	11.1994	9.37687	9.78374	10.2406	7.84724	5.85397	4.48986	9.81892	10.3544	7.78873	7.33306	6.15216	11.0839	14.6195
AT1G03210	18.2467	20.798	23.2621	14.4303	15.3661	15.5638	20.1214	22.1115	19.9507	16.7032	17.8022	17.0483	26.2473	21.2644	24.4074	35.2631	29.8093	33.6176	19.4478	20.1927	19.2358	13.5359	17.8947	17.7209	20.7474	24.0611	20.4102	18.4876	17.1753	20.7108	21.6402	21.6149	21.3957	28.9141	33.0534	26.3261	22.7935	22.568	22.3586	24.3005	17.9527	20.8196	20.473	20.2598	22.7308	17.2591	21.6846	18.0231	22.4296
AT1G03220	63.8878	104.215	84.2817	89.2277	99.1034	104.135	241.178	155.968	170.147	41.5422	49.094	44.9933	94.3499	93.6949	78.7926	168.465	119.324	170.313	72.8637	92.0845	93.2307	117.447	105.391	90.9678	163.355	219.935	252.419	33.101	37.0918	40.7226	105.594	107.431	115.602	175.3	137.266	195.468	56.9505	54.5097	45.3187	98.1979	140.681	117.759	245.818	168.538	205.502	52.6141	33.2882	38.7812	139.243
AT1G03230	13.5807	18.9612	18.6648	15.0942	16.0136	17.8094	32.5171	31.8085	32.4332	12.04	12.4555	12.8483	20.5592	19.0008	24.0815	37.0512	29.0766	37.7895	18.2357	19.8274	21.7137	15.8392	18.03	16.0583	25.5883	27.5592	28.8923	13.0189	8.24133	11.5674	25.5758	29.3273	31.1717	69.8685	57.3739	74.1765	17.6345	19.823	15.5336	17.9085	13.7232	21.1522	28.202	34.3016	35.5059	15.231	10.1687	12.4309	45.1524
AT1G03240	0.651081	1.48012	1.12044	0.989101	0.798597	1.1162	0.762931	1.55069	1.00728	0.946376	0.145299	0.502699	0.342479	2.07445	1.31349	0.25397	1.17807	0.502325	0.434622	1.28059	0.720104	0.602342	0.73245	1.06844	0.312531	1.23178	1.20075	2.10419	0.777157	0.672715	0.833357	0.146259	1.14842	0.891426	0.821978	0.393844	0.704286	1.15309	0.660269	0.33942	1.16479	0.139555	0.458823	0.99508	0.356082	0.576992	0.452645	1.5084	1.23015
AT1G03250	23.4438	25.0742	26.0039	21.3134	20.74	21.6402	21.5003	28.556	22.0121	23.2804	27.5016	28.6078	25.1191	26.404	25.3367	27.0258	25.1156	27.0872	23.4734	26.8016	25.5588	20.1133	21.7276	22.9436	23.911	29.5897	21.551	27.7822	28.3684	29.0987	28.535	23.2248	26.817	26.6568	25.6608	30.7613	24.185	24.9877	23.0961	20.2852	21.6907	18.4784	21.4902	27.2633	23.8961	29.0525	25.941	26.6553	26.1481
AT1G03260	7.94323	6.89216	8.12934	5.05937	5.01581	6.34337	6.86282	6.74768	7.38568	7.3528	9.55855	9.39275	7.88258	7.92134	9.18719	8.56291	8.33569	8.30259	9.3409	8.53583	8.24891	5.01352	6.33564	5.72191	6.41932	7.17267	6.85628	10.2193	9.08766	9.81559	11.4953	10.1973	10.531	9.04441	7.86138	9.8281	8.27695	9.07162	8.93096	6.42917	5.64494	6.26524	7.36633	7.606	6.61232	8.97958	10.4262	8.20778	9.66854
AT1G03270	2.6833	2.51455	1.93758	2.2702	2.54504	2.34089	2.56165	2.46949	2.35406	1.70482	1.73717	2.14382	1.51213	1.42263	2.15272	1.63816	2.78418	1.87273	2.51608	2.85538	2.78079	2.17355	1.93311	2.7993	2.98838	2.18976	2.71471	2.80909	1.72762	2.49839	1.50068	1.82315	1.86233	1.55257	1.87382	2.00735	3.23448	2.7372	1.84806	2.07994	2.26532	2.28681	1.94181	2.0177	2.18163	2.18614	1.71173	2.71376	1.23059
AT1G03280	22.2166	19.3034	16.8786	14.8975	15.8655	13.0638	16.8504	20.3034	18.8601	18.3802	17.9669	18.8629	18.396	17.0921	18.7373	22.7856	24.4418	22.4629	18.1308	17.4303	18.5669	15.6841	14.926	18.1262	23.2285	19.9604	18.7198	19.6103	21.5515	18.8249	18.2288	17.3465	20.6212	23.5164	21.1253	26.0927	17.1674	19.3367	16.9723	19.6194	15.699	16.0805	17.9674	22.2727	19.3098	20.0842	15.9093	19.7053	21.8096
AT1G03290	10.9281	10.2239	9.49984	7.38316	8.55905	8.70186	9.10732	12.125	11.4814	19.9116	24.7035	21.7345	40.6773	41.4775	39.8851	46.2821	47.4502	48.7808	10.0401	9.82058	8.13257	9.02912	8.22648	10.2232	10.4962	13.8241	9.86399	19.8132	23.6987	21.3298	44.1186	36.285	38.2746	42.6613	29.4378	49.603	10.4287	11.1707	12.0643	13.1474	11.7441	10.0447	9.90217	13.6364	10.6184	21.5899	20.8185	18.4125	52.2506
AT1G03300	4.57083	3.29405	3.55497	1.76825	1.92034	1.86993	2.62558	3.35524	2.67647	3.575	2.93063	3.31692	1.41296	1.21872	2.41228	1.7142	2.41576	1.89161	3.39151	3.33256	3.85547	2.4569	2.44641	3.79408	4.07833	3.47973	2.5298	3.61215	3.6478	3.1896	1.02279	1.56669	2.02978	2.58495	3.11371	1.85862	3.39826	4.03863	3.94051	3.23483	2.52536	2.2203	2.48397	3.49196	2.82614	3.27275	2.27278	3.79516	1.27306
AT1G03310	19.2383	16.883	16.8453	34.6203	38.6782	35.8132	29.5796	34.1966	33.3744	20.5125	21.1912	20.9514	20.9853	20.3029	18.2274	18.4198	17.8625	18.6977	20.7062	20.7729	20.5182	36.9817	39.6114	33.0342	25.3651	30.3424	26.8268	21.4757	22.849	23.4782	14.7276	14.2656	12.2173	17.9988	25.9976	11.5937	24.7123	21.7828	26.1247	22.794	31.6564	25.4129	30.8856	26.8214	26.1582	19.8004	25.3282	24.1449	10.2918
AT1G03320	0.423916	0.17263	0.141711	1.29047	0.354731	0.476653	0.491956	0.926822	0.53971	0.380991	0.225507	0.822747	0.208655	0.0807758	0.386689	0.231062	0.96466	0.140624	0.506904	0.458632	0.625011	2.04593	1.46812	1.1779	1.05762	0.923799	1.01522	0.35373	0.485257	0.0825923	0.319393	0.137247	0.400927	0.593803	0.285756	0.716549	0.382365	0.296611	0.0778997	0.488216	1.15492	0.905569	0.829972	1.02399	0.428797	0.273241	0.337229	0.591408	0.127618
AT1G03330	67.9756	59.7393	57.9946	48.0547	44.7344	50.7505	49.7337	48.3524	44.6302	53.2467	56.8354	57.14	52.2693	46.8415	61.8803	62.996	74.4442	61.5901	61.0521	52.5101	53.4037	51.8443	51.376	73.5367	59.8343	60.5943	41.3534	58.2731	70.6054	51.1648	59.0222	56.9524	64.3649	60.3405	63.338	71.9421	60.2626	64.7354	70.4736	71.1769	53.0507	53.0588	43.4991	49.2921	45.7722	48.3206	48.4225	57.5984	60.7537
AT1G03340	2.30962	2.08909	2.70205	1.97734	1.86026	1.82211	3.34058	3.78334	2.43588	2.22338	2.29523	1.88528	1.89269	1.80353	2.09023	2.87761	4.09742	2.72845	1.99346	2.31621	1.69211	2.02663	1.90759	2.45239	3.25809	4.58915	2.28522	2.56587	3.05346	2.66612	2.01402	1.76266	2.49224	3.61049	4.10496	2.77364	2.01211	2.59181	1.96845	2.61655	2.51121	1.47242	2.52488	2.76125	2.49914	2.62608	1.60617	2.41406	1.47593
AT1G03350	40.5906	33.9929	30.3836	21.829	24.5539	23.694	22.6667	27.3512	26.2801	31.6965	36.1752	34.4724	32.2194	37.277	34.3987	35.6004	40.8013	33.0159	30.0676	29.1579	27.9768	25.8249	24.6896	31.1737	33.931	31.1396	23.6428	37.879	46.8516	40.2542	39.4833	33.8294	39.6103	33.2737	27.9121	33.8863	32.0338	34.9907	42.0152	34.8666	26.832	24.2869	24.3488	29.077	22.8871	35.7444	35.1644	35.1785	38.7039
AT1G03360	28.5176	23.5241	27.4074	13.313	13.1335	15.7128	11.5735	17.2462	13.1054	24.8543	24.843	22.96	10.3871	9.04715	15.8838	11.6997	14.2586	10.9167	30.7426	28.9137	29.6402	18.4382	15.7219	18.9325	15.3526	17.9432	11.6681	27.6827	24.0719	22.3063	12.5745	13.778	19.4251	14.9282	15.1637	14.9478	28.8397	33.0949	29.4359	19.4195	15.3975	17.9258	10.252	18.2743	13.2762	25.1035	23.9614	31.6088	12.349
AT1G03365	12.526	10.2058	10.1113	7.97407	8.84162	7.66462	8.44438	9.25606	8.7874	10.9041	10.2109	11.2877	9.31778	9.84633	9.85559	8.62372	10.2488	9.21947	11.3773	9.5781	10.0607	8.92799	8.82618	9.88941	10.4432	8.60225	8.57884	10.5928	12.6986	11.0387	10.0206	9.8268	10.3037	9.79706	10.0603	10.4585	9.49693	10.4388	12.9893	11.8153	8.63283	8.28413	8.64071	11.0018	9.11269	10.1081	9.3943	9.99396	9.71311
AT1G03370	9.60991	10.5988	9.83291	6.71034	7.06895	7.73368	8.49511	8.95701	8.27476	9.45358	9.02942	9.43812	23.7197	25.8162	21.5763	18.8093	21.2287	20.9448	11.7023	10.426	9.47103	7.41563	7.63	7.86326	8.51265	10.4022	8.70281	8.55088	11.2322	11.351	28.7524	25.4294	25.8459	18.9593	15.731	22.3541	11.4437	10.9626	13.1842	10.5795	9.61348	10.1034	8.47109	9.80713	8.5975	10.6708	12.8435	9.93207	26.8311
AT1G03380	8.20155	10.4758	8.95666	9.37009	9.96113	9.69176	14.2496	13.4444	13.7372	9.65361	10.0459	10.4055	13.3482	12.7388	11.581	15.7572	18.7398	18.4992	8.96467	8.83102	8.75654	9.27287	8.79463	10.4098	14.3018	13.0959	13.7129	8.99249	10.8885	10.7413	13.3665	12.0147	12.6315	15.9372	14.3989	17.6871	8.01126	8.23738	8.28355	9.33656	10.56	8.65702	13.4957	12.6194	13.5628	9.76235	8.89038	8.90849	15.5966
AT1G03390	0.0728537	0.0308099	0	0.0860237	0.102098	0.06436	0.0265466	0	0	0.0549592	0	0	0	0.132476	0.0285567	0.0819975	0.140779	0	0	0	0.12284	0.0265521	0	0.0296583	0.0348871	0.0543774	0.0273673	0.0272845	0	0	0.0591026	0.0284978	0.0241421	0	0.0554047	0	0	0	0	0	0	0	0.0221648	0	0.0463529	0.0655312	0	0.0558584	0.0946877
AT1G03400	7.75129	9.11358	10.6828	11.3501	10.873	11.5087	11.773	9.91157	9.68776	9.95468	9.88755	8.03537	28.8237	24.8294	20.7496	25.7416	19.7912	24.0396	7.58971	7.3195	6.97575	7.67546	8.33077	8.19012	7.56245	7.52022	11.2946	6.52554	7.29336	8.03634	24.1223	20.1473	17.4489	23.6483	27.2022	25.0133	7.31036	7.44293	6.44333	11.2936	10.0263	13.2377	8.87414	6.74476	9.53174	8.52945	8.44094	5.43905	18.8112
AT1G03410	0.911599	1.09256	0.978037	0.675983	0.787504	0.659469	1.22258	1.04148	1.32258	0.634917	0.565673	1.19142	0.90925	1.14424	0.987056	0.985067	0.774025	0.652142	1.05213	1.02787	1.31077	0.450353	0.706157	0.575837	1.30535	0.91333	0.946902	0.953352	0.953761	1.30863	0.831552	0.862452	0.839953	1.09155	1.14923	0.645779	0.844273	1.13244	0.802687	0.469832	0.446631	0.443144	1.04454	0.867055	0.994611	0.644569	1.04955	1.02016	0.853149
AT1G03420.1	14.6399	15.6205	18.8914	20.1868	19.539	21.6909	18.1448	17.2976	21.9522	18.8752	18.9235	20.1725	15.9403	11.9405	17.4231	14.7375	13.0561	13.2726	16.9557	19.7871	22.8626	18.9255	22.0693	19.3582	19.6549	18.2287	20.9145	23.208	16.2021	23.7751	14.0072	16.0187	16.5324	14.968	17.904	12.0453	17.2336	18.1446	13.065	13.3435	16.2752	18.8178	18.1713	17.0014	18.6677	20.3481	17.908	23.1261	15.3578
AT1G03430	9.7397	11.3482	8.46673	6.4003	8.69589	5.73801	12.8999	14.329	16.661	10.0867	8.9797	10.6063	18.4641	17.8802	16.3518	18.4835	14.4526	17.7781	8.868	12.0289	11.1674	8.65242	8.01715	9.11517	12.7731	18.4687	9.74249	12.9101	9.94445	12.6892	17.5345	11.9053	16.1803	15.8602	14.0118	15.0051	11.4992	12.2735	11.2563	7.82706	9.13985	6.26506	9.85628	11.7647	11.9355	10.3387	7.97995	13.0506	15.6873
AT1G03440	6.05023	6.74004	7.41265	11.7278	10.7241	11.7283	9.79627	7.11658	8.80217	6.60404	6.76528	6.81758	8.09726	8.08838	6.21906	5.24275	5.18521	5.30795	6.06534	6.17454	6.53631	8.77097	8.99043	8.3711	7.27187	5.50153	8.83316	6.12858	5.50177	6.73153	6.61731	5.98976	5.34818	4.86577	7.17959	4.19829	5.53312	4.47155	4.43557	7.50527	10.2116	9.85304	8.71077	6.78834	8.55174	5.58901	5.32931	4.69094	4.95888
AT1G03445	0.20315	0.533696	0.450641	0.186662	0.341594	0.12803	0.232659	0.140313	0.164968	0.628177	0.347927	0.485476	0.385015	0.516174	0.373364	0.127223	0.273159	0.153238	0.344533	0.393673	0.651382	0.258569	0.299375	0.448445	0.232896	0.236367	0.149571	0.472623	0.50016	0.385585	0.150302	0.174629	0.199851	0.15377	0.136468	0.133933	0.446162	0.431859	0.572568	0.436662	0.66425	0.482954	0.718836	0.640187	0.520863	0.188999	0.293556	0.40884	0.536832
AT1G03457	8.42783	5.94971	5.63143	5.0287	5.16079	5.48866	5.4122	5.73652	5.57576	4.32776	4.71926	4.87711	4.05067	3.18543	4.58316	4.00098	7.37938	4.73718	7.33017	6.72255	6.07909	6.07761	5.15262	8.19818	11.0018	7.69908	7.09849	6.05487	6.25463	4.88715	3.01495	4.11903	4.46693	5.39453	5.69301	4.47781	6.36749	6.71635	7.35255	9.59093	6.95154	6.93991	7.29976	7.52912	7.6484	4.84665	4.64607	6.05543	4.37781
AT1G03470	12.0028	6.8525	7.17824	5.44183	5.47675	6.95307	7.04731	14.5693	6.74342	10.7464	10.4169	12.1253	5.1359	5.07751	8.33381	5.49665	9.60513	4.92155	8.22191	8.62	9.67147	6.01124	5.20787	7.91595	10.6104	9.89945	6.80714	12.7479	10.9811	9.58955	2.91788	4.28807	7.65728	8.45336	8.92124	6.85292	8.27158	10.7286	10.0705	13.3917	4.36529	6.74262	6.74172	11.5499	11.7374	9.81246	12.2078	14.7398	7.38561
AT1G03475	131.388	136.002	137.475	184.003	197.783	192.682	155.483	182.541	166.412	161.292	137.346	151.951	195.025	177.892	181.895	134.446	144.85	125.379	142.289	146.534	156.707	184.788	204.821	183.212	161.75	199.477	162.785	148.528	142.551	133.819	149.488	148.988	148.213	155.98	202.468	140.269	136.014	125.813	112.959	153.54	176.519	159.3	188.462	181.249	183.275	130.619	114.53	142.494	135.638
AT1G03490	0.19761	0	0	0.0479599	0	0	0	0	0	0	0	0.0477285	0	0.0503609	0.0499392	0	0	0	0	0	0	0.0470838	0.0452261	0	0	0	0.0958583	0	0	0	0	0	0	0	0.0456711	0	0	0.0480342	0	0	0	0	0	0	0	0	0	0.0493675	0.0411475
AT1G03495	7.47806	5.85978	6.43501	22.701	23.2652	21.6992	2.13476	2.76163	3.00444	7.81306	6.50539	6.55435	4.83556	4.42594	5.83059	3.65518	4.4905	3.72929	8.80426	7.30391	6.50924	15.1013	15.4141	17.7276	1.97807	2.36958	1.80569	5.57273	6.5508	6.0082	3.49582	5.67718	4.47407	3.23179	2.63071	3.14952	8.23493	7.88563	8.67293	14.8709	13.6588	14.8862	2.149	2.42546	3.33943	9.32591	9.19987	8.68985	3.67703
AT1G03502	11.8925	80.938	11.4383	9.9861	74.5235	21.5473	124.056	104.422	200.98	17.0843	0	26.4985	30.6185	40.4466	63.3356	60.6007	0	32.8943	20.1438	56.5756	95.4806	26.0724	60.4845	47.2547	65.6018	48.8078	36.4597	104.788	42.3992	55.7132	0	8.92796	46.5068	61.7309	71.9104	42.8521	41.0829	45.6577	50.2722	0	111.741	19.5543	46.9684	50.2192	102.436	61.0625	20.9405	63.4148	58.7677
AT1G03506	63.6668	21.3654	24.6019	0	0	26.8904	44.7052	33.3628	21.5896	19.355	44.8308	0	36.5988	0	60.5208	0	0	18.5112	0	37.7196	46.8959	20.4351	0	98.5247	0	39.7986	23.4238	0	20.3188	0	43.2959	0	0	0	0	0	0	0	0	0	74.2258	24.1852	19.4104	0	0	0	0	0	34.3881
AT1G03510	1.96699	2.41748	1.82739	1.11017	1.25423	1.60531	1.01487	1.93595	1.79658	2.5357	2.34444	1.82536	1.34146	1.0521	1.33266	1.22559	2.31491	1.62337	2.48287	2.1828	2.62232	1.42547	1.70298	1.61443	1.79234	1.74822	1.30643	2.4134	2.40598	3.37827	1.48775	1.84746	1.97116	1.95706	2.28356	1.90707	2.62029	2.87871	3.19911	2.11731	1.27166	1.23907	1.09891	2.3553	1.3982	3.29674	2.06001	2.00711	1.22152
AT1G03515	0	0	0	0	0	0	0	0	0	0	0	0	0	0	0	0	0	0	0	0	0	0	0	0	0	0	0	0	0	0	0	0	0	0	0	0	0	0	0	0	0	0	0	0	0	0	0	0	0
AT1G03520	3.64083	5.42954	5.39077	5.13332	5.42645	5.23211	6.37334	6.69963	6.50238	7.02942	6.70373	6.75061	6.68584	5.99763	7.18833	7.00672	5.67009	7.35982	5.35831	6.89403	6.34463	4.89265	6.34079	5.90462	6.12894	7.65311	6.26086	8.36241	6.32213	8.92334	7.76385	7.75068	8.30685	8.23113	6.75208	8.33388	6.84974	6.20831	5.67013	5.96814	6.25354	5.92128	6.20707	6.4752	7.81556	6.95011	6.39284	7.86051	8.36011
AT1G03530	15.2098	11.9601	11.3613	7.60574	7.13561	7.75147	6.59107	8.70174	7.63673	12.4167	10.941	11.8697	5.48176	4.63922	7.56999	5.33086	7.01928	5.46307	15.5413	15.2199	14.8028	9.01655	8.75892	11.4686	8.86967	5.95285	5.96721	14.0829	13.0315	13.4112	5.20557	6.74911	8.00768	7.87892	7.74159	6.89201	13.5417	14.8793	16.456	12.5948	5.78866	9.25644	5.02597	7.99239	5.61772	13.4585	11.3126	14.4201	5.64583
AT1G03540	2.01252	1.78219	1.65509	0.922385	0.994811	0.924892	1.11781	1.1381	1.4175	1.86441	1.41448	1.69404	0.994433	0.98157	0.942179	0.934616	1.58138	0.997883	1.35973	1.69457	2.26289	0.962183	1.34887	1.64126	1.66386	1.16919	1.10876	1.86816	1.75034	1.87009	0.931039	1.02368	1.54975	1.31764	1.84401	1.12817	1.71041	1.83343	1.98086	1.45906	0.84336	1.00488	1.08319	1.19482	1.14872	1.35812	1.59379	2.33128	1.08972
AT1G03550	5.95131	7.66789	8.43821	4.83882	6.01665	5.31233	8.41797	9.83512	10.0665	8.51251	7.85684	8.29801	8.19486	8.37796	8.06116	9.40771	10.1362	11.2826	8.53783	8.08613	8.76809	5.21563	7.0215	8.29928	9.39136	8.5354	6.80404	8.55279	8.85196	9.97592	9.77909	7.80631	9.17505	12.3608	9.94602	12.2779	10.9337	9.16167	9.67737	7.80062	6.65621	7.63064	8.35743	9.03743	8.78098	8.74473	7.16115	9.98563	11.0037
AT1G03545	2.13351	1.38552	1.1598	0.775223	1.08515	0.962899	0.791323	1.92989	0.876102	1.62555	1.21988	1.57684	0.714686	1.56939	0.917726	1.09401	1.35487	2.03637	1.67884	1.29655	1.48662	0.970953	1.24136	1.65689	1.56462	0.869108	0.997633	1.51013	1.47544	1.12996	0.981915	1.03796	1.60746	1.33382	0.771696	1.29983	1.41969	2.02347	2.018	2.51051	0.884379	0.675621	0.750606	1.60408	1.16331	1.51776	1.13781	1.6266	1.10184
AT1G03560	7.48531	7.04678	5.1315	3.89862	4.66958	4.6299	4.20347	4.65315	4.82751	5.95079	5.5111	5.8907	3.96367	3.66682	4.28047	3.14321	5.28074	3.95918	6.04556	5.05648	5.94075	4.85303	4.90193	6.31219	5.40134	4.02564	3.843	6.41109	7.65614	6.09709	4.01201	3.35831	4.51096	4.69314	4.1939	5.08292	4.90431	6.82939	8.46102	5.8644	4.84333	4.03126	4.56063	5.2289	3.87417	5.96921	3.97753	6.59061	4.06147
AT1G03570	0	0	0	0	0	0	0	0	0	0	0	0	0	0	0	0	0	0	0	0	0	0	0	0	0	0	0	0	0	0	0	0	0	0	0	0	0	0	0	0	0	0	0	0	0	0	0	0	0
AT1G03580	0.462927	0.385854	0.133348	0.282108	0.0661114	0.174604	0.992095	0.6041	0.739029	0.169149	0.122818	0.50021	0.130405	0.102061	0.182344	0.280681	0.167111	0.404278	0.352431	0.266151	0.16326	0.0700294	0.175482	0.390973	0.67023	0.137877	0.420336	0.311119	0.273653	0.634928	0.0372544	0.077371	0.15291	0.369565	0.331955	0.0350488	0.119578	0.566308	0.292053	0.397431	0.12339	0.232807	0.708542	1.03407	1.60832	0.243249	0.530915	0.470646	0.452302
AT1G03590	14.4501	15.809	14.9502	11.9658	14.398	12.4794	13.2864	15.6152	15.6036	13.1458	13.6022	13.8181	15.1786	17.2719	15.8705	16.5007	16.9612	17.4674	16.651	13.0124	14.7665	12.7461	11.1422	13.968	16.2039	14.7643	14.0135	12.5187	12.1497	12.8976	14.7608	14.6138	15.4311	15.5228	12.6721	15.3685	18.6505	19.6006	19.7846	18.4625	16.8783	17.1419	12.9712	17.3723	17.3206	14.8616	16.12	14.1031	18.9618
AT1G03600	270.908	265.607	302.394	527.3	420.894	461.874	522.211	375.579	461.968	225.149	238.841	245.767	239.043	204.53	190.035	145.114	125.563	114.833	235.938	312.537	338.16	333.184	402.687	290.767	406.385	303.628	548.525	214.951	161.116	185.133	119.346	166.186	110.371	134.898	265.117	88.4362	187.153	171.193	138.207	239.583	272.283	353.335	517.742	296.979	543.779	182.703	159.42	188.38	104.34
AT1G03610	9.65061	9.87466	7.80601	7.93254	8.64809	7.54264	10.5286	12.129	12.2801	7.77984	7.94047	9.82186	8.61381	9.40678	9.03269	12.3806	10.6331	12.2015	7.62309	9.61311	9.54511	7.8515	8.38624	8.83716	13.7273	12.3072	13.3781	8.15715	7.56646	9.18639	9.41736	9.17258	10.358	12.7628	11.3994	13.8823	9.19037	9.52006	9.11729	7.2653	9.02606	7.39319	11.9338	13.7709	15.2484	8.05684	9.0732	8.47049	9.82533
AT1G03620	1.06292	0.621264	1.00167	0.863394	0.702822	1.00962	1.68667	1.2613	1.48968	1.0767	0.423715	1.06404	0.969463	1.05434	1.01494	1.45295	2.4914	1.27398	0.975917	1.03135	1.00245	0.636586	0.99332	0.828241	1.13951	1.99727	1.51092	1.12402	0.469612	1.27858	1.12274	0.243274	0.889736	1.95297	1.35385	2.48792	0.938781	0.717724	0.447686	1.21545	1.25988	0.649648	1.17624	0.88977	1.04518	1.40171	0.443117	0.809593	0.894795
AT1G03630	101.295	91.0298	96.7151	255.397	267.377	250.618	190.154	147.129	166.44	102.074	94.2216	99.0294	149.015	156.564	122.797	74.7581	72.908	62.5388	106.535	116.633	120.92	234.731	227.877	193.703	136.767	153.664	154.286	92.8734	83.1362	71.6633	87.1161	94.3978	76.9038	83.2174	131.592	54.528	90.4769	69.3895	79.1242	137.738	209.966	149.522	158.91	107.117	144.465	69.284	65.6906	84.7032	60.4079
AT1G03640	0	0	0	0	0	0	0	0	0	0	0	0	0	0	0	0	0	0	0	0	0	0	0	0	0	0	0	0	0	0	0	0	0	0	0	0	0	0	0	0	0	0	0	0	0	0	0	0	0
AT1G03650	5.067	4.85925	5.86737	3.58521	3.515	3.97846	4.50889	3.76102	4.01814	6.91481	5.20642	4.86035	3.66115	3.37509	3.06821	4.59153	4.16943	5.2141	6.66296	5.96851	5.3196	3.33077	3.07116	3.6092	4.23467	4.15655	4.03224	5.85743	4.9583	6.58568	5.49147	4.31905	6.16875	5.78096	5.72936	5.95006	4.56623	5.62628	6.4225	4.24121	4.14225	4.44697	3.31444	5.09077	4.31684	5.63311	5.74373	6.22585	4.18008
AT1G03660	2.60933	3.39446	3.01887	1.5617	2.63691	1.39146	6.99217	6.02238	4.99394	7.34954	6.24742	8.92564	20.1911	12.1096	12.3092	17.6707	5.91235	19.0937	3.85678	5.77388	4.63881	1.81363	5.10429	2.36378	3.51779	7.10051	2.53616	15.0102	9.14104	13.3801	43.7258	26.4347	39.8523	57.0018	23.1463	69.6256	4.94451	4.16933	2.24812	1.59622	4.78121	0.29937	3.58722	5.67567	5.04547	12.4433	3.99352	8.51993	36.9185
AT1G03670	0	0.0476189	0	0	0.019645	0	0	0.0161734	0	0	0	0.0622318	0.0190037	0	0.0222091	0	0	0	0	0	0.0233939	0	0.020323	0	0.0284635	0.0209461	0	0	0	0	0	0	0.0186687	0	0	0	0.11937	0	0.029034	0.0302763	0	0.021681	0	0.0373241	0	0	0.0241302	0.0431549	0.0740842
AT1G03680	220.509	263.56	304.161	496.521	440.83	439.435	409.344	349.859	388.37	266.748	269.905	263.805	325.101	338.469	303.851	188.067	162.854	175.009	257.769	295.136	297.41	397.867	425.92	322.736	342.361	349.308	417.136	249.746	212.782	208.368	243.035	261.978	208.91	198.414	306.488	142.646	209.461	195.46	163.051	263.719	321.48	344.123	455.329	288.214	420.617	185.079	193.49	224.685	181.803
AT1G03687	12.9669	12.0486	13.7787	11.0482	9.79303	11.8564	10.2836	10.6114	10.4967	13.1125	13.2495	12.4998	8.32356	7.08095	9.23731	8.64583	9.19406	7.42364	12.2729	12.5116	13.9564	11.0904	10.6428	10.9339	9.54396	9.93265	9.53058	12.8916	10.7301	11.7022	7.02674	8.83671	10.1159	10.9016	12.9575	10.3647	11.6869	11.7912	9.80612	11.5969	9.45102	12.4553	10.4318	10.1286	10.464	11.7443	12.6036	12.3861	7.97029
AT1G03700	0.382477	0.578045	0.555877	2.52555	4.3254	4.37609	3.39229	2.04403	2.99865	0.394443	0.154409	0.355194	4.91156	3.68962	3.6736	2.40152	0.778348	1.27243	0.356153	0.507827	0.242185	6.23113	4.50395	3.15653	3.93452	3.56036	4.22804	0.549247	0	0.222999	3.67889	2.83525	3.60738	0.421632	0.346098	0.823311	0.362337	0.194765	0.180865	2.14985	7.19514	4.6504	2.9902	1.59127	3.59644	0.723679	0.225479	0.351889	4.72396
AT1G03710	0.72521	0.74905	0.482197	0.161427	0.15067	0.415212	0.160009	0.207295	0.430337	0.460081	0.855673	0.536216	0.389524	0.259805	0.303584	0.350442	0.45732	0.278482	0.466039	0.443694	0.497153	0.0522481	0.221995	0.151247	0.122005	0.391883	0.571829	0.477477	0.559623	0.384029	0.182391	0.122676	0.352995	0.0764433	0.433514	0.338756	0.742754	0.442895	0.35543	0.277367	0.294795	0.239248	0.283951	0.454571	0.446225	0.964263	0.37476	0.600618	0.404469
AT1G03720	0	0	0	0	0	0	0	0	0	0	0	0	0	0	0	0	0.0765825	0	0	0	0	0	0	0	0	0	0	0	0	0	0	0	0	0	0	0	0	0	0	0	0	0	0	0	0	0	0	0.0585395	0
AT1G03730	7.07108	10.4366	10.8555	6.4526	7.46922	7.30395	9.44494	10.237	11.1019	8.55444	9.51784	8.7933	11.8276	11.0832	12.7048	12.6473	8.98145	14.2147	10.0563	10.907	10.8395	7.76696	8.97583	7.02048	7.00435	11.7367	8.35702	11.8983	8.65708	12.4172	16.4018	14.7686	14.8571	16.5635	12.4003	14.2728	13.2351	11.9967	10.3342	6.67043	8.73963	8.49236	8.03701	9.71268	8.21156	13.1041	16.0093	12.6859	14.1096
AT1G03740	16.3723	14.3423	13.7535	8.32287	9.99678	8.89943	17.1495	18.0217	17.1845	14.6158	13.8509	13.2827	28.7807	30.0559	26.1466	28.8423	34.7492	32.1427	15.7311	13.5586	10.9178	8.80119	9.701	11.8257	20.5976	18.2738	17.8427	14.9547	22.8564	18.8641	33.7144	27.8647	31.494	29.6267	23.562	33.7257	16.9983	15.7179	25.911	13.16	12.5916	10.0757	16.5451	20.2935	16.0069	19.2937	19.7863	16.2307	34.255
AT1G03743	0	0	0	0	0	0	0	0	0	0	0	0	0	0	0	0	0	0	0	0	0	0	0	0	0	0	0	0	0	102.144	0	0	0	0	0	0	0	0	0	0	0	0	0	0	0	0	0	0	0
AT1G03746	0	0	0	0	22.6228	0	0	0	0	0	0	0	0	0	0	0	0	0	0	22.7201	0	0	0	0	0	0	0	25.8824	0	0	0	0	0	0	0	0	26.0053	0	0	0	0	0	0	0	0	0	0	0	0
AT1G03750	2.60378	2.65114	2.60891	1.93585	2.20172	2.35295	2.49582	3.01931	2.46528	2.83902	2.60902	2.93402	3.49184	3.38284	3.39161	4.53158	4.2642	4.11591	1.92738	2.23065	1.97567	1.86894	2.36211	2.96188	3.94588	3.06312	2.79603	2.89262	3.24372	3.69631	4.03284	3.15361	3.98326	3.92374	3.42495	4.27436	2.12069	2.09972	3.14559	2.66715	2.34066	2.17052	2.44946	3.15612	2.47782	2.61774	2.58759	2.86586	4.02297
AT1G03760	16.4279	9.95852	11.512	4.91717	5.52736	5.68899	6.53698	8.665	8.02409	11.9561	12.1998	11.8731	9.10098	10.2059	9.5111	11.7908	17.2194	13.364	11.8518	11.4411	10.6292	6.6952	5.61632	9.09889	8.99503	6.82242	6.94638	11.9419	16.1346	15.1901	11.5495	9.68115	12.271	14.4091	11.291	14.9208	11.69	11.5944	16.5434	10.8896	6.10706	7.44994	6.93563	10.1838	8.30158	12.4585	11.8512	13.1646	11.4922
AT1G03770	9.33902	4.98852	5.25319	3.64761	4.17972	4.73749	4.42498	5.26173	5.10633	6.98916	5.90049	6.44861	3.96425	4.98118	5.0973	6.09602	10.8699	7.45742	5.86469	5.78208	4.96518	3.91575	4.55621	6.70807	6.49662	5.89284	4.44842	7.76234	9.49734	5.78198	4.86494	4.70176	7.20925	7.84139	5.83751	9.48913	6.79327	7.10549	10.4572	7.84574	4.87466	5.26388	3.98633	5.75988	4.06228	7.65964	6.38927	7.8042	7.28117
AT1G03780	17.2402	6.92403	9.64857	7.79575	6.19025	7.55717	6.32519	10.1956	7.21267	8.3338	5.5566	8.79331	4.36584	3.39151	8.66975	4.82886	13.7419	5.30608	11.2928	7.72581	12.0509	6.76166	7.04635	14.5505	15.8761	8.59616	8.19189	9.87119	8.11926	6.67666	3.62482	6.10629	9.2235	9.0902	10.6533	8.89916	10.5017	12.0621	14.0893	16.2859	3.32923	8.18659	8.49066	10.3748	8.03278	8.78172	7.57318	10.6623	5.70884
AT1G03790	0.162744	0.391837	0.308658	0.366578	0.249725	0.130289	0.279182	0.266861	0.35359	0.267133	0.31574	0.155428	0.321598	0.224648	0.239548	0.326165	0.0926066	0.115494	0.965381	0.378412	0.370534	0.157794	0.265059	0.213654	0.469156	0.12538	0.500439	0.176115	0.33147	0.317502	0.550545	0.573116	0.588593	0.372246	0.23569	0.733942	0.6539	0.58002	0.0194501	0.409588	0.712991	0.823356	0.16742	0.456954	0.961122	0.354478	0.459373	0.567024	0.568595
AT1G03800	0.988707	1.56928	1.21084	3.32008	4.22088	3.0241	0.761587	0.991608	0.563688	2.7782	2.39099	3.47118	3.77463	3.20919	2.97885	1.83868	2.53898	2.13399	1.12486	1.02203	0.406948	2.91489	3.42	2.96101	0.745753	1.3651	0.987427	2.97056	3.10451	2.61636	3.0168	3.29791	2.13641	2.62	1.25595	2.6926	1.48533	0.92587	1.14387	2.82587	2.93966	1.92103	1.1393	1.04118	0.766106	2.67663	2.93535	2.16963	2.26356
AT1G03810	0	0	0	0	0	0	0	0	0	0.41022	0	0	0	0	0	0.143293	0	0	0	0	0	0.150011	0	0	0	0	0	0	0.15398	0.29993	0	0	0	0	0	0	0	0	0	0	0	0	0	0	0	0	0	0	0
AT1G03820	41.4903	26.3192	28.2535	19.426	19.1486	18.7103	27.6236	17.2166	20.2109	20.0405	20.1797	21.3252	9.36628	11.8111	10.5661	12.7057	12.8396	8.14062	22.0006	24.7859	27.4379	18.0782	18.9827	18.9121	22.4777	33.844	17.8923	22.0353	21.225	19.2523	4.79496	5.95788	5.21637	8.22311	9.9033	5.91924	25.8525	20.608	24.2171	16.9454	16.2925	12.4644	16.7777	8.1855	11.6219	22.4589	12.1707	25.65	3.40056
AT1G03830	8.43403	5.56875	5.80686	3.47969	3.93884	3.7059	4.26444	5.71633	4.18043	5.53738	5.42814	5.55705	3.1623	2.83354	3.90198	3.88765	5.87235	2.99096	6.64082	5.79081	5.69848	4.18825	3.82335	7.06027	6.60075	4.9146	4.07503	6.8735	7.65377	6.86454	2.91087	3.42628	4.63515	4.94401	5.18995	4.95726	5.83537	6.3001	8.6545	6.15526	3.2293	4.73533	4.32867	5.3346	4.3543	6.011	5.17692	5.86314	3.70809
AT1G03840	3.68991	2.82916	2.48969	3.02867	3.03886	3.45521	3.08118	2.2422	2.69635	1.86801	2.38726	2.41244	1.39084	1.44214	2.24869	2	2.61927	1.52931	4.231	3.38308	3.52847	3.48785	3.07825	4.76611	3.60558	3.6942	2.84488	3.03527	2.70862	2.36058	0.850155	0.960074	1.76476	1.67706	1.63687	1.76509	2.43997	3.15993	4.22834	4.06685	2.01319	3.46707	2.23892	1.45044	2.40491	2.79043	1.74275	2.38301	1.21855
AT1G03850	15.127	26.6333	19.2316	9.01008	13.4221	12.4714	36.3052	32.1586	32.1153	19.0432	16.1298	13.7223	43.9723	39.2174	37.3926	162.257	120.066	168.524	15.0218	21.4726	20.9099	16.8332	16.4138	12.1341	38.1121	55.8701	42.7272	10.9251	12.8793	18.7264	75.5825	61.4986	77.8951	167.427	121.921	222.085	13.3055	12.506	10.1549	27.4904	33.237	21.8443	38.5861	37.7907	38.6144	17.1618	7.93105	13.0081	144.925
AT1G03860	136.121	134.051	158.791	93.9237	93.7225	102.66	86.4315	99.6931	92.059	148.432	154.233	147.714	108.787	108.2	127.581	135.311	137.27	132.733	173.691	141.531	146.679	126.335	124.35	108.009	97.2458	107.391	96.0711	160.444	154.038	146.133	148.654	149.074	151.936	142.275	131.003	157.985	152.582	156.035	149.132	131.182	108.197	137.349	95.7054	135.782	105.22	146.516	168.7	156.334	139.918
AT1G03870	242.707	310.619	316.549	199.427	178.917	202.501	214.036	153.317	179.168	176.579	179.982	174.605	98.4027	89.4989	89.6629	152.773	141.75	148.519	236.032	259.605	224.864	204.865	191.446	195.122	192.385	150.789	222.538	130.296	134.87	118.951	70.4267	91.4559	58.9355	102.927	146.502	88.7875	251.969	199.339	208.778	215.006	204.357	255.865	201.679	124.946	195.984	117.126	139.065	124.074	71.7898
AT1G03880	0.0200427	0	0.0250376	0	0.0204566	0	0.0229716	0.0188412	0.0232418	0	0	0	0	0	0	0	0	0	0	0	0	0.0441591	0.0425801	0.0175735	0.0205581	0	0	0	0	0	0	0	0	0	0	0	0	0.019997	0.0572906	0	0	0.0216992	0	0	0.0375429	0	0	0.0217686	0
AT1G03890	0	0	0	0	0	0	0	0	0	0.0204666	0	0	0	0	0	0	0	0	0	0	0	0	0	0	0	0	0	0.020862	0.0182177	0	0	0	0	0	0	0	0	0	0	0	0	0	0	0	0	0	0	0	0
AT1G03900	51.4694	55.8467	61.8232	50.6517	47.0866	51.5108	58.7676	65.2889	62.4505	63.8592	73.8945	73.3728	76.9498	78.9593	79.8373	87.2634	85.619	89.6703	65.6333	57.4356	53.2184	46.7746	54.9747	51.7752	68.1935	68.552	67.1138	69.2532	69.263	75.4219	94.306	91.2585	90.7547	88.4139	76.6408	93.674	62.5028	61.8277	61.2359	57.4362	53.9993	60.0953	68.5056	67.8535	66.5621	75.1699	84.6238	72.0266	99.3818
AT1G03905	4.32427	6.31405	7.37659	8.86963	9.34419	9.3328	5.55864	6.10835	4.73279	8.70412	7.92813	8.70159	10.6181	11.6379	11.5426	8.38517	8.77011	10.1649	6.63786	5.52565	6.01455	9.97726	9.12984	9.12232	4.95288	7.00776	6.86073	5.58286	7.18194	7.23972	10.6818	9.97911	11.5466	8.21319	5.92321	10.0808	7.13129	7.81809	7.46727	11.1807	13.0554	12.1667	5.66476	5.70799	5.6243	11.4238	11.8574	10.3432	15.2693
AT1G03910	36.0779	25.6397	25.5299	18.473	19.7334	19.5864	19.0766	23.7465	21.646	25.0079	24.6258	25.7842	18.8721	19.3432	22.5536	22.7964	31.889	22.1099	23.9874	26.7735	24.9997	21.7593	19.9293	28.7276	30.8565	24.1702	20.68	28.7773	34.1273	26.5438	19.8843	22.7471	26.1157	27.6534	24.3329	26.9	23.8699	28.6576	34.6036	29.2257	19.4489	22.0836	21.6504	26.9697	21.8554	25.5146	24.4671	27.5634	24.2403
AT1G03920	2.36595	2.52885	1.77686	1.26609	1.16973	2.36677	1.83431	2.2822	1.87862	0.712335	0.925302	0.883478	1.54175	1.61857	1.25259	1.73348	2.09845	1.82308	1.85877	2.13838	1.86895	1.41898	1.7429	2.6424	2.37889	1.62505	1.97831	0.933852	0.630962	0.647356	1.2994	1.17638	1.6268	1.28208	0.948152	0.842589	1.80699	2.15068	2.09051	2.01215	3.28685	1.61866	2.03492	1.56721	1.63067	0.850275	0.792073	1.27393	1.99655
AT1G03930	17.0141	17.8247	15.1221	15.3986	16.1727	15.4495	18.4832	17.4541	18.406	16.964	16.5564	15.9641	16.012	16.2917	15.0008	17.0793	16.8512	16.5927	15.0784	16.4378	15.7952	15.6363	15.2081	16.57	20.0069	16.9844	17.2919	16.452	15.3495	16.4822	17.2227	14.8375	15.6455	16.0505	16.6732	17.331	15.0308	15.725	16.1945	15.8054	17.1619	15.5571	17.5238	18.7153	18.7405	15.8303	15.4234	17.092	15.9893
AT1G03935	0	130.678	76.5198	25.3593	39.7298	110.946	22.9826	137.112	66.3816	19.8445	0	63.6265	18.7224	99.7423	0	61.0426	21.2279	0	0	58.162	48.367	0	20.5527	40.0014	70.5872	40.7631	0	59.0713	0	21.6191	0	0	36.2115	35.7762	44.7287	0	93.6702	20.227	0	26.2794	56.8116	0	60.4912	40.186	64.1472	0	0	0	35.0313
AT1G03940	5.00934	4.99881	5.50994	21.1919	19.0829	21.1706	1.81303	2.41741	1.95274	5.72155	4.6928	4.95676	3.54746	3.59139	5.13029	2.0885	2.99801	1.96369	6.56632	5.66327	6.40541	12.79	13.8506	13.1841	1.64155	1.89776	1.5484	4.81104	4.81558	4.29978	2.53267	3.92042	3.08852	2.15839	2.32739	1.65166	6.80728	5.86383	7.34453	12.8018	11.4781	13.4121	1.50512	1.52158	1.98827	5.96418	7.43504	6.77096	2.41902
AT1G03950	21.5719	17.2823	20.4242	18.3982	17.5936	15.949	23.0156	19.6283	21.5747	17.5048	19.9852	17.8182	27.2942	30.4794	23.8084	34.573	33.2735	32.2706	16.4507	15.6555	13.5618	17.7246	17.8593	19.2122	22.3887	23.8671	21.2959	15.7209	25.7187	17.8955	31.184	20.8879	26.0788	27.0136	22.676	28.1979	17.6916	19.2577	24.5767	23.6982	26.5923	22.1767	21.9053	21.8398	20.9418	16.7156	20.5341	15.291	27.1794
AT1G03960	7.24151	6.76567	6.52463	3.51523	4.32157	3.66185	5.69859	7.58398	7.0321	7.11002	6.27254	6.76576	4.55006	4.66038	5.12277	5.47494	7.3904	5.34857	6.92562	7.8333	7.99417	4.67079	4.99951	6.62833	8.76671	7.06939	5.50559	8.49485	9.92162	9.9644	5.95918	4.86725	5.57915	6.73436	6.84145	6.71478	7.47642	8.98447	10.7756	7.0989	4.63419	4.25237	6.26477	8.5822	7.01336	9.39756	6.17392	7.89494	5.42151
AT1G03970	6.48658	5.59278	4.93202	3.69784	4.33054	4.15041	6.29487	6.79091	5.9051	5.0649	4.82037	4.58792	6.02486	5.99687	5.56221	7.59023	10.5961	8.20616	5.18497	4.95669	4.31597	4.62002	4.44731	6.5026	8.19348	7.96276	4.93181	6.04713	8.25041	6.68974	6.69097	5.3854	6.5451	9.22238	6.91432	9.6875	5.60271	6.07159	7.38464	6.56881	5.16786	4.27191	5.71413	7.71717	5.62128	4.66364	5.93423	5.51106	6.63857
AT1G03980	5.78912	5.08973	5.82177	4.28078	3.67169	3.84578	5.51137	5.70998	5.46101	4.62085	5.66679	4.75979	4.40832	3.90625	4.52113	7.71561	9.41091	6.19967	5.91899	5.73853	4.87757	4.39758	3.62053	5.067	6.17795	6.31786	5.90757	6.29046	6.74189	5.5676	6.35107	6.53545	5.55932	8.55371	8.51575	9.66271	5.51479	5.7661	5.82934	6.26785	4.59636	5.03245	6.35326	6.54035	6.56677	5.66762	7.45675	5.43058	6.41092
AT1G03982	0	0	0	0	0.0315822	0	0	0	0	0	0	0	0	0	0	0	0	0	0	0	0	0	0	0	0	0	0	0	0	0	0	0	0	0	0	0	0	0	0	0	0	0	0	0	0	0	0	0	0
AT1G03990	2.0168	0.992636	0.92831	1.22798	1.18676	1.57621	1.60026	1.68715	1.46036	1.84764	1.37428	1.5936	1.46923	1.86416	1.66858	1.49898	2.44965	1.21662	1.3207	1.45809	1.27516	1.03993	1.08169	1.80521	1.66227	1.13373	1.16239	1.56353	1.84825	1.67401	1.53653	1.84232	1.31824	1.55755	1.71919	1.47973	0.975071	1.36096	1.80486	2.83076	1.14983	1.16345	1.17574	1.1486	1.96884	1.53771	1.46761	1.69342	1.73845
AT1G04000	7.88199	8.98779	11.5175	9.27786	7.12012	9.222	8.45609	8.70444	8.26226	8.71553	8.93464	9.11153	7.90186	5.85981	7.28462	7.30134	5.68776	6.35503	8.79467	9.97322	12.7193	8.01546	8.67752	7.57	6.98612	6.30011	7.88625	9.05731	6.70735	7.38347	7.72353	8.81289	7.25357	8.59487	11.2042	7.3841	8.58129	7.58107	5.6836	8.14551	7.9037	10.5308	9.15789	9.15688	9.6921	7.51393	7.72963	7.78792	7.54426
AT1G04010	3.87165	3.89745	3.74582	4.37558	4.65376	5.05694	4.71887	4.91209	4.09576	3.8127	3.13618	4.2845	6.52719	6.6597	6.20476	6.15389	6.15102	7.14071	4.09624	4.02606	4.23343	4.87487	5.10051	6.09113	4.9302	4.70054	3.79359	3.96222	3.94282	4.05489	7.54336	6.32056	6.53255	5.96404	5.1757	7.03281	4.15887	4.31585	4.78763	4.95617	4.97583	4.39068	4.04799	3.12684	3.71791	3.47271	2.97119	3.42378	6.3491
AT1G04020	12.1232	10.4487	11.4984	8.20751	7.31896	8.57592	8.24566	10.1112	8.59394	12.7346	11.8688	13.4757	7.94406	7.52656	9.3827	5.6524	8.54416	5.70531	13.1299	12.0992	12.6159	8.17236	7.74573	10.4664	10.7116	9.58654	7.44213	13.7792	13.1675	11.5061	9.5928	9.12587	10.6125	8.41378	8.82525	7.79837	13.8279	13.822	14.2388	11.4757	6.57077	8.63583	9.317	10.9057	10.3204	12.05	10.8414	14.6479	8.59725
AT1G04030	7.27862	4.59867	4.55044	3.60207	4.32891	4.7836	5.09037	5.13831	4.75145	4.08691	4.14452	4.13053	2.83656	3.82953	3.18613	4.00867	6.23506	4.13882	4.65343	4.68433	5.03254	4.42886	4.56643	6.54722	6.59932	5.71611	5.02706	4.28801	5.19327	3.86695	2.69292	3.73948	4.02551	5.0726	6.33215	4.87207	5.47282	5.28019	7.48451	5.26473	5.17247	4.85946	4.65443	4.84882	4.18816	4.94054	5.21115	5.50922	3.07099
AT1G04040	241.829	242.44	229.883	193.925	194.358	197.605	256.553	238.019	249.899	117.074	97.9725	94.2202	102.233	108.187	93.6561	140.684	131.132	130.031	220.313	236.995	197.399	208.962	217.64	213.87	256.707	263.399	251.593	89.3439	107.215	102.62	45.0456	47.9949	48.9497	81.7055	119.372	52.434	262.708	222.837	318.605	188.643	275.561	181.605	259.2	175.859	205.728	85.7697	106.778	97.0984	43.2876
AT1G04050	2.68306	1.93724	1.78414	1.54453	1.82828	1.65303	1.57659	2.23931	1.89087	1.76517	1.54284	2.09297	0.923905	1.13302	1.71191	1.1394	1.36517	1.15535	1.85498	2.01067	2.31637	1.6207	1.46692	2.8591	2.10163	1.78961	1.38279	1.74771	2.39225	2.02697	1.06688	1.02988	1.64295	1.26637	1.35007	1.33546	2.26263	2.28536	2.17874	2.34739	1.64565	2.07291	1.3529	1.50043	1.24564	1.88944	1.56338	2.41657	1.06229
AT1G04070	13.3566	16.3658	20.3893	12.601	12.6375	15.4113	14.2312	15.8624	12.44	16.0844	18.3459	17.691	13.0426	10.398	15.1299	13.8894	11.0255	13.5352	19.365	19.359	19.172	12.3438	16.7403	13.3306	11.9505	13.3346	14.6626	21.6227	13.3206	18.3082	13.8225	15.3528	16.1904	17.8286	16.6505	16.6982	16.9547	19.3308	17.2386	17.743	13.0505	16.764	12.5747	14.6258	11.8527	18.6886	18.9184	21.6874	13.0184
AT1G04080	62.1827	49.6825	52.622	39.4703	39.987	41.4601	38.4226	48.1297	43.4933	57.4969	48.6345	54.1455	38.6756	39.6766	43.2594	37.0172	53.849	40.1807	60.6034	54.9322	60.6078	42.5896	42.4638	60.2874	57.5211	43.3946	40.5523	58.3989	58.9674	58.6604	44.4478	43.5568	48.2176	51.3628	53.1577	50.6415	55.3071	56.146	61.3188	61.0329	38.8788	44.8573	42.3353	50.3451	42.3956	55.0696	50.9434	56.2717	45.2117
AT1G04090	0.567146	0.527425	0.564939	0.38999	0.530849	0.433704	0.63944	0.555312	0.495395	0.710963	1.03209	0.659258	0.604982	0.806013	0.607613	0.515385	0.474431	0.399346	0.526227	0.441623	0.424887	0.467357	0.453687	0.451012	0.527946	0.596449	0.585259	0.785896	0.528097	0.711518	0.268688	0.56549	0.659608	0.468785	0.716643	0.544893	0.79973	0.664951	0.776063	0.659971	0.463826	0.555576	0.397164	0.735382	0.583384	0.685287	0.477689	0.678079	0.66244
AT1G04100	2.55197	4.04456	2.88743	3.79934	3.6551	3.78869	2.88262	3.48731	4.33066	3.4839	3.90512	3.70029	6.59484	5.82514	6.90538	8.69992	5.42898	8.00412	3.35172	3.99804	4.07778	4.39614	4.01639	3.5442	3.091	4.5925	3.25737	4.1793	3.07767	3.86667	8.43839	5.94648	7.8614	8.95167	5.75371	11.02	3.91617	4.44793	2.95756	3.43772	4.74417	3.23358	3.56953	4.1703	3.32774	4.94679	4.39988	4.24473	8.93345
AT1G04110	2.18612	2.16145	2.75501	3.19788	3.87604	2.79223	2.76313	3.6881	2.24865	1.97801	1.54142	1.94075	4.59117	4.96854	3.86646	3.08225	2.82181	3.46076	2.99661	2.74885	3.84481	3.70138	3.20061	3.27858	3.3325	1.55106	2.31391	1.69562	1.3446	1.70695	2.78969	2.13184	2.23626	2.667	3.59771	2.34329	3.49696	3.83494	2.74785	2.89738	4.26166	3.79713	2.62564	2.4201	3.00513	2.17544	2.29828	2.17701	2.75394
AT1G04120	24.4295	27.4017	25.1537	21.6671	25.0726	24.5219	21.9611	24.2241	22.0607	27.1945	30.6815	31.5111	29.0782	28.5757	31.134	25.7276	32.3456	32.5594	27.8439	27.7661	25.1343	26.219	24.7983	27.6327	19.9871	24.6939	18.8338	27.966	25.6136	30.1434	32.9589	31.2178	33.2535	31.2781	23.9975	36.1371	31.4493	29.3366	31.4579	32.1557	25.9564	27.3478	18.111	28.5299	20.8462	28.5332	26.3219	29.0363	35.2206
AT1G04130	12.1375	12.7283	10.0868	7.82986	7.45471	7.76413	7.72882	9.1855	8.23872	9.6643	10.7326	11.1764	8.05423	9.26115	9.58785	10.15	11.0669	11.5398	11.2625	10.1136	9.80297	8.00478	8.33924	10.5666	9.46931	9.28899	8.37366	11.2188	12.358	10.3088	8.52686	9.97285	11.4069	10.1464	10.0562	10.2777	11.0626	10.5383	12.0104	11.5239	8.05167	9.31567	8.00975	9.07275	8.53221	10.9152	10.1684	10.112	8.3328
AT1G04140	31.2107	31.8705	34.6537	24.8418	24.9596	25.5405	33.6386	34.2673	31.506	35.6425	38.5093	38.044	34.7657	33.5506	35.6327	35.502	42.1215	38.0993	36.148	33.5214	33.395	27.1687	26.9077	29.9306	35.0078	29.8653	31.9856	40.6844	40.5241	42.8115	41.8056	44.9624	40.3593	40.8925	40.8361	43.6432	36.5929	34.2694	36.0017	31.0388	23.8135	30.833	34.0937	33.1223	34.0016	38.8241	41.6113	36.5419	43.2243
AT1G04150	0.0631148	0.0848784	0.0324387	0.0934687	0.0687504	0.0807596	0.165289	0.0850137	0.0949372	0.198248	0.234631	0.360492	0.00974632	0	0.107284	0.0855444	0.1411	0.068907	0.0897543	0.0747891	0.27133	0.0818646	0.0880512	0.101019	0.118912	0.135823	0.103523	0.326564	0.127209	0.250285	0.0339758	0.0702681	0.199271	0.121911	0.140663	0.0920319	0.159827	0.173976	0.0562856	0.0550641	0.00987126	0.18239	0.114871	0.0930387	0.0650868	0.15507	0.100558	0.224921	0.0448933
AT1G04160	4.11704	4.09499	3.85959	3.27749	4.4727	3.13887	3.55013	3.48967	2.89456	4.4185	3.78776	4.88964	2.98478	3.11439	3.36451	2.48568	2.70197	2.49516	4.11181	4.1638	4.00368	3.72519	3.96424	4.94114	3.45014	3.38923	2.87384	5.47422	6.46535	5.28892	2.56569	2.06466	3.16708	2.86902	2.03539	3.04066	4.84631	4.87306	6.49894	4.45781	3.95639	3.55441	2.45229	2.53169	2.32536	5.15704	5.99613	5.1889	3.0332
AT1G04170	115.34	119.263	117.864	83.4018	84.0108	91.6919	65.4675	81.3746	72.37	122.491	119.367	123.932	84.1737	81.6035	99.4761	81.8431	84.8323	79.93	135.023	128.387	127.427	108.849	98.3272	109.945	83.0087	88.0165	69.0782	134.204	129.29	124.897	108.628	112.808	118.814	91.1911	85.7773	97.4229	133.508	129.354	133.485	125.154	95.4372	111.347	68.6916	94.9283	73.0958	127.109	130.615	132.827	97.3605
AT1G04171	0	0	0	0	0	0	0	0	0	0	0	0	0	0	0	0	0	0	0	0	0	0	0	0	0	0	0	0	0	0	0	0	0	0	0	0	0	0	0	0	0	0	0	0	0	0	0	0	0
AT1G04180	1.08502	1.21633	1.191	0.853722	0.954293	1.01264	1.16065	1.05119	0.879959	1.65323	1.51741	1.74248	0.921527	0.796261	1.02912	0.79715	0.988359	0.339898	0.998341	0.82744	1.24911	0.898996	1.19734	1.26526	1.06436	0.78502	1.1052	1.89226	0.924022	2.19766	0.617769	1.11123	0.744936	0.556131	1.0447	0.888041	1.10269	1.3491	1.35065	0.970568	0.913879	0.544673	0.666976	0.319718	0.462175	1.64573	2.72612	1.72486	0.767043
AT1G04190	49.3028	40.1589	36.067	30.561	29.656	34.3234	26.4456	30.5312	28.1646	39.8316	41.2424	41.062	26.654	24.6649	35.04	33.7934	42.1279	28.8925	41.3951	41.6425	38.8707	33.3792	32.5115	45.1401	36.3129	32.1234	27.5137	41.1731	48.8023	39.8294	30.5905	29.7178	36.6107	32.012	30.8874	35.3024	41.4177	49.7182	54.5849	46.8346	32.0834	37.7922	24.9141	33.8241	25.4686	40.0695	40.6728	43.3659	28.3569
AT1G04200	15.7884	17.9844	17.3761	10.5712	13.687	12.3078	12.9973	16.08	14.5258	18.6287	18.1244	19.3439	24.885	26.0565	24.9009	30.7495	30.3255	34.7287	18.1525	17.1919	16.3898	13.7332	13.857	15.9163	15.6046	14.4186	13.1492	18.891	19.5324	20.7967	36.2051	30.5696	33.9422	36.5469	24.6777	43.2693	22.3354	21.1791	26.2574	16.3083	14.8436	14.0448	11.0821	15.2066	11.7014	21.2454	24.0457	20.5844	36.5843
AT1G04210	22.8058	23.6255	23.0244	14.9282	14.1646	14.319	14.8313	18.5781	16.0124	22.6753	22.7288	24.8588	16.186	16.4003	18.4564	13.8513	18.5121	15.8399	24.0461	24.1164	24.7271	16.425	15.5652	18.0552	16.7564	16.4034	15.6099	23.9312	22.2044	24.1923	18.4275	20.1272	22.6485	20.5811	18.7099	20.7723	24.6435	24.5803	26.366	20.1806	14.9951	18.5092	14.7209	19.9557	16.7171	25.649	22.7336	25.7054	21.4404
AT1G04220	6.17943	5.09385	6.03166	13.3315	13.0222	14.294	10.6733	8.49586	9.80801	4.11155	5.53749	5.15492	14.7	11.4542	10.0641	8.27493	7.52544	7.10565	6.19708	6.44425	5.31824	16.7722	15.7966	20.2093	12.2857	11.8011	13.3906	5.42816	5.34007	5.33346	11.4715	12.4897	10.8464	5.25914	6.39905	4.63434	5.87965	4.96533	6.96289	16.0815	19.5385	16.3653	13.8486	7.18426	10.3623	3.94561	8.95142	5.01982	11.3983
AT1G04230	9.524	7.78883	8.5152	6.77689	6.11772	8.01823	7.2844	8.20349	7.83763	8.53933	9.81421	8.62978	7.93325	8.66747	9.23494	12.448	12.2262	10.6392	7.6265	8.12368	7.83051	6.57495	6.93332	8.24888	9.07047	9.1152	7.49043	8.3923	10.5398	8.71559	10.5662	10.7844	10.6956	11.8229	10.776	12.6705	7.9078	8.27605	10.999	8.41292	7.29394	8.00215	7.73529	8.26051	7.85023	8.59579	9.45037	9.05936	9.2051
AT1G04240	25.632	23.2968	17.0619	18.6541	20.4675	22.2683	18.5492	18.2952	19.7242	15.0818	14.0425	13.0752	15.3606	13.6292	10.1088	9.62595	8.10576	7.5058	15.7002	22.2847	21.5686	19.7177	22.7798	24.2181	21.225	18.7661	17.4824	14.6745	18.1456	15.7471	6.79345	5.77146	6.27983	6.76666	7.31092	4.05995	20.1908	22.5453	24.2184	13.8593	25.6642	14.239	16.4742	9.89012	13.3306	15.7276	15.779	17.8829	5.66768
AT1G04250	57.5797	87.4635	78.0967	73.7682	67.0614	77.4407	65.8065	51.7536	52.9053	59.8048	53.7338	49.8926	51.4924	48.3502	42.6429	43.0707	30.2936	38.9151	60.423	68.7011	61.242	63.6872	59.5233	47.5367	42.2615	62.6342	56.5097	48.3618	44.6382	53.6802	22.0564	23.7541	31.3433	19.6733	23.9079	15.3677	69.394	67.4473	55.6605	38.5778	97.3471	63.8754	52.2668	29.3215	42.0393	60.7508	66.8938	54.3546	31.768
AT1G04260	18.7594	16.9243	21.0441	14.8598	11.1356	14.5397	15.9446	15.9757	13.8303	14.8293	19.1572	18.3111	15.7431	13.2605	17.8689	17.1622	18.7506	18.5911	23.0833	19.0474	20.2788	14.0051	13.7153	11.36	14.1323	16.1168	16.3683	18.2476	14.0179	13.7127	19.9818	25.1386	18.8586	18.6347	21.464	18.8458	18.1079	17.4847	18.3084	12.4488	13.7121	18.1435	16.3104	13.5351	18.7342	15.1481	17.0339	16.614	21.8153
AT1G04270	681.256	742.496	871.507	709.99	634.555	818.415	451.47	534.066	456.499	761.435	728.355	790.595	510.824	439.238	652.187	438.133	446.304	447.273	935.846	800.655	890.169	851.797	776.816	746.781	495.351	594.418	506.215	860.002	620.155	719.516	559.056	686.708	735.08	539.277	586.376	555.456	837.234	909.705	676.688	795.931	763.104	983.541	446.463	584.301	500.721	698.599	827.941	837.378	546.207
AT1G04280	13.1829	14.9985	11.7342	16.2935	17.4614	15.3604	26.0067	24.0415	26.6349	9.59939	10.1559	9.37346	44.1605	44.8325	36.3455	44.368	41.3966	44.0749	11.6271	13.4513	11.6553	19.0479	16.94	19.1801	27.2076	27.5358	27.0826	8.91987	12.041	11.6744	45.1504	37.3345	43.9733	37.6956	30.9426	38.6317	10.527	10.2199	9.10682	17.0562	23.6987	18.2329	26.541	21.9843	22.9305	9.99836	9.07289	8.35844	38.9607
AT1G04290	30.5383	18.7694	22.2451	27.5927	21.7668	24.8127	17.8308	16.5887	17.9025	18.1701	22.4201	22.5815	26.1753	25.9459	26.1906	24.4674	32.1296	22.5384	20.1069	16.8399	17.7418	21.8856	22.5635	24.1259	24.1381	22.8138	20.039	20.6781	24.6673	18.2468	24.3428	26.4063	23.8862	18.0423	20.9273	19.9002	18.7602	19.1455	25.8735	28.4908	22.9223	22.4709	21.3918	20.2351	21.3963	17.4453	23.6357	18.3325	21.8744
AT1G04295	24.4587	22.8001	31.115	33.5772	26.1836	38.6426	24.9211	19.2267	22.1806	22.2526	28.484	23.0986	30.0963	29.9226	29.3848	28.4099	26.5127	27.0267	31.1068	20.4312	23.0743	24.1093	26.0364	21.9482	19.4698	20.9393	21.9537	21.5112	20.4133	21.2726	24.9377	30.2593	28.3483	20.7909	24.7622	20.4389	23.9301	20.1565	19.1274	21.6321	26.5538	34.4729	29.2417	25.2846	26.0159	21.2151	29.3108	19.2269	26.1852
AT1G04300	28.0916	20.4183	21.96	18.5848	17.5875	17.0343	19.3921	21.4445	20.4866	21.8926	21.1831	21.3994	22.5072	23.9057	24.1768	22.3372	33.0635	24.6516	21.8722	20.1316	20.4588	18.5091	18.2737	25.6222	27.6274	18.5607	20.779	23.0787	29.2564	23.5066	23.9763	24.8573	25.8393	26.5446	25.8789	27.1912	21.6268	22.3754	29.6849	25.4301	17.5047	20.0818	20.3474	22.7474	20.6911	22.8232	23.0234	22.5592	28.2695
AT1G04310	4.40337	6.05244	6.21922	2.7091	2.57742	2.45289	2.05671	2.90819	3.08355	7.55733	5.62668	6.79965	3.90738	4.59272	4.78668	4.02601	3.77087	3.99825	5.21574	5.03809	4.79594	3.16191	2.76509	3.28023	2.17539	3.14833	2.20031	6.53948	4.68436	7.36017	4.3176	4.79908	5.94474	4.84698	3.76426	5.54555	6.53374	7.34334	4.71327	3.89095	2.5459	3.74591	2.93104	4.73202	3.74805	8.81693	7.10857	7.56389	6.55285
AT1G04320	0	0	0	0	0	0	0	0	0	0	0	0	0	0	0	0	0	0	0	0	0	0	0	0	0	0	0	0	0	0	0	0	0	0	0	0	0	0	0	0	0	0	0	0	0	0	0	0	0
AT1G04330	1.41798	2.65517	2.32979	3.1824	1.40494	2.09235	1.81979	1.0131	1.56718	0.514678	0.477597	0.595505	0.450476	0.185073	0.307076	0.306916	0.0557822	0.321673	2.70776	2.96566	2.76716	1.95037	1.91055	3.23846	2.47297	1.46008	1.11165	0.945974	0.760257	0.186581	0.602907	0.473187	0.569954	0.157994	0.626087	0.229574	3.42178	1.82915	2.34531	3.07565	1.85983	3.04638	1.95667	0.622932	3.23604	0.556167	0.740025	0.732967	0.438207
AT1G04340	36.5957	40.1005	52.1984	32.8145	31.6133	41.0421	32.5103	35.6201	33.8473	38.4997	48.5393	48.4989	39.349	36.5682	46.3405	39.7505	37.659	42.9134	51.8563	47.7377	44.2152	37.236	35.2544	33.6013	35.2303	43.0004	34.4431	42.5835	36.6656	40.8254	49.6103	56.4797	49.7093	42.6053	43.3221	48.1168	45.1937	46.2515	41.9149	38.592	32.2082	44.822	33.492	31.8521	33.2782	37.817	50.9124	38.4488	51.5443
AT1G04350	24.0672	25.1338	21.6451	56.3945	60.9498	52.0925	35.618	36.4097	38.7055	27.6917	25.1578	28.9371	35.6573	38.8406	30.4325	31.688	27.1159	27.6937	20.1418	21.1612	24.5546	47.8849	48.361	42.1915	28.095	37.5681	34.5679	19.0078	20.9263	18.5361	23.0871	22.1083	16.5862	18.2807	27.0036	14.7761	16.654	16.7366	13.5144	40.2487	46.6613	38.0722	36.8089	31.4259	38.2636	17.745	14.9559	16.9539	18.9168
AT1G04360	4.4163	4.81121	3.79585	3.28955	2.87427	3.16836	4.46823	2.17196	3.07476	2.77597	3.3074	3.0739	2.6194	1.73995	2.05825	3.68047	3.91504	3.70641	3.82599	3.99745	3.16574	3.25495	2.81494	4.0874	5.05815	3.8489	4.71743	2.55349	3.83793	3.10469	2.04587	3.14967	1.81248	2.06651	2.65148	1.98874	3.92009	3.4767	6.07378	3.87876	4.54702	3.28254	4.50586	2.02249	3.94982	4.00589	3.71013	2.8409	3.27492
AT1G04370	1.02186	0.7927	0.40831	0.452788	0.658471	0.259402	0.124776	0.588232	0.282868	0.396938	0.474719	0.580475	0.864453	1.29042	0.269467	0.980346	1.09928	0.695585	0.527997	0.56282	0.144828	0	0.248681	0.222831	1.33129	0.420261	0.253761	0.63783	0.121105	0.153131	0.55534	0.601814	0.716855	1.61007	0.111862	1.12626	1.42461	2.56027	2.32488	1.7689	2.00999	0.780116	0	0.115549	0.0961449	0.528126	0.479915	1.21182	1.0037
AT1G04380	0.193327	0.100862	0.0727019	0.102151	0.321472	0.186997	0.184261	0.323463	0.158799	0.214658	0.137074	0.0945752	0.113914	0.2716	0.128705	0.124104	0.0786661	0.0893666	0.170757	0.0286125	0.212563	0.273903	0.272073	0.100421	0.118499	0.15458	0.162617	0.21165	0.037209	0.0339942	0.0335515	0.136965	0.24238	0.106735	0	0.213521	0.0684927	0.0313199	0.192421	0.124616	0.0273724	0.163965	0.248682	0.133996	0.0567211	0.109691	0.141634	0.2871	0.134915
AT1G04390	2.68474	2.66065	3.0553	2.21722	2.40205	2.67204	3.03362	2.97804	3.30411	3.40321	3.2102	3.02307	2.43586	2.15337	2.83892	3.21047	3.06946	3.11305	2.95645	3.28442	3.30979	2.62984	2.49344	2.83684	3.38504	3.36231	3.13711	3.41592	2.94885	3.65888	2.8616	2.47282	2.77365	3.49127	3.294	3.82026	2.98524	3.56577	3.09431	2.68153	2.46806	2.45633	2.82031	3.18702	3.07051	3.24874	2.76245	3.50659	2.9867
AT1G04400	38.6652	46.2108	41.9826	29.4418	32.5412	27.0073	56.9546	57.3625	60.2107	39.7104	39.4769	39.8007	44.0954	46.0534	41.1674	64.4595	61.6926	63.196	37.4225	40.23	42.6002	34.4331	31.7152	31.8774	60.6704	61.019	59.8061	38.2251	40.0332	45.5434	49.1492	43.7996	48.3249	74.2545	69.6094	70.3031	36.4166	43.2691	36.9397	35.4086	36.4302	36.1774	64.695	70.8317	63.7584	46.8659	39.7852	37.7358	53.7914
AT1G04410	620.729	807.726	939.464	800.981	732.434	841.284	780.965	776.455	802.953	829.747	949.567	867.978	789.056	736.927	812.835	991.332	706.802	928.228	922.03	838.803	821.16	851.128	866.541	614.409	637.238	988.887	902.241	947.33	775.356	981.952	913.325	984.199	834.87	888.94	1001.75	862.839	855.798	787.02	638.647	711.518	856.821	981.976	1023.56	1123.08	945.285	923.066	1047.8	846.588	803.001
AT1G04420	81.0834	88.5756	85.8104	104.345	103.504	100.11	86.5621	91.7182	88.9268	91.6573	83.4706	85.6611	89.4589	98.4882	74.3125	37.3113	42.4417	32.7378	78.7941	89.0559	86.6932	97.2432	102.305	93.7302	90.7456	101.867	103.99	80.4505	78.2776	81.8817	67.9339	64.4427	61.6792	43.6621	59.9751	36.453	75.4062	69.484	67.8082	71.2683	90.7056	78.152	98.6685	90.6777	97.7279	74.4636	70.9244	79.3656	57.5059
AT1G04425	7.07495	5.43215	6.74478	7.86845	6.00844	6.9259	6.88542	9.09674	7.94234	7.17713	5.83931	6.99992	4.00466	2.69859	11.6552	8.30951	6.64954	5.90723	7.48094	7.93356	12.4163	5.18179	7.84463	9.83691	10.7834	9.32076	8.29431	10.3262	4.73362	6.30401	4.11344	4.42287	10.6625	12.6985	6.29554	7.89884	10.2208	12.875	6.40408	8.91682	5.70172	8.81645	5.20055	12.4935	7.80103	6.50403	6.36416	11.9461	5.11462
AT1G04430	78.3036	90.5031	98.1551	51.5654	57.4506	54.4921	59.3988	58.0828	55.2308	71.2206	79.2756	75.4458	33.5798	31.6617	39.1087	41.6997	41.3663	42.9324	93.2388	92.8166	77.5471	59.2155	57.5326	55.7427	61.0822	53.316	59.4018	60.6967	70.8981	75.0532	27.0825	33.1242	32.3172	39.6882	42.0724	40.7867	115.346	103.629	127.797	59.1339	54.3632	60.5461	52.9927	48.2242	49.003	74.4173	99.4049	74.8969	37.6832
AT1G04440	34.2597	39.0972	29.0357	23.0052	30.8852	24.4771	37.0712	41.3957	42.3522	34.2047	31.2214	32.7413	41.2991	42.8909	43.703	67.8764	69.6151	72.798	32.5332	33.269	35.3601	30.949	31.392	32.1306	45.4736	45.4664	39.0431	35.1163	36.2927	38.3134	57.4383	48.6516	53.8277	71.6991	55.8099	67.324	37.1888	35.8685	38.2188	35.5208	37.7476	31.4412	41.8616	50.3895	41.8092	39.6061	32.6535	36.569	62.1739
AT1G04445	0.08497	0.280922	0.433609	0	0.0856632	0.110222	0.199927	0.154789	0.399153	0	0.190107	0.173592	0.233772	0	0.162289	0	0.632009	0.354494	0.360604	0.254946	0.21199	0	0.269569	0.520517	0.174584	0.408315	0.308521	0.244738	0.273316	0.788511	0.238165	0.0863309	0.0671661	0.14175	0.172578	0.467934	0.0986366	0.077277	0.166769	0.286522	0.0762127	0	0.165372	0.327582	0.518981	0.372335	0.0910149	0.0863985	0.317718
AT1G04450	0	0	0	0	0	0	0	0	0	0.0423181	0	0	0	0	0	0	0	0	0	0	0	0	0	0	0	0	0	0	0	0	0	0	0	0	0	0	0	0	0	0	0	0	0	0	0	0	0	0	0
AT1G04457	0	0	0	0	0.744484	1.85735	0	0	0	0.779961	0.880974	0	0.732695	0.83385	0.851302	0	1.17896	0	0.902053	0	0	0	0	0	1.13559	0.773585	0	0.762533	0	0	0	0	0	0.685094	0	0	0	0	3.39907	2.46666	0.706775	0.83139	0	0.722353	0	0	0	1.59189	0
AT1G04470	0.0298382	0.0108102	0.02069	0	0.00931675	0.132407	0.0485833	0.115563	0	0.0382254	0.0413239	0.019449	0	0	0	0	0	0.0271704	0.0484821	0.0361166	0.0447685	0	0	0.0177005	0.0417498	0	0.0202244	0.067395	0.00962291	0	0.020866	0	0	0	0.0383927	0	0.0209047	0.0190849	0.0286524	0	0	0.0287097	0.0159226	0.0172361	0.0168146	0	0.0196609	0.0100323	0.0166318
AT1G04480	333.054	458.396	522.758	369.932	260.198	362.105	198.467	255.44	199.538	400.286	415.852	449.562	278.561	237.1	335.049	223.947	180.862	214.94	468.699	459.577	467.976	391.298	384.09	293.809	185.813	245.489	232.236	474.943	279.763	357.875	312.787	388.458	409.763	274.201	281.45	289.316	416.117	455.157	286.955	281.331	384.874	457.853	219.297	286.324	224.863	386.093	475.148	444.03	293.356
AT1G04490	1.083	0.926962	0.645164	0.899886	0.904787	0.625599	0.442952	0.687765	0.492811	0.89088	0.506769	0.703554	1.51258	1.15898	1.12346	1.22283	1.1011	0.850597	1.49233	0.64491	0.641908	1.47403	1.14501	1.7446	0.806471	0.642158	0.445392	0.808572	0.74042	0.651501	1.59952	1.69797	1.59193	0.95602	0.654703	1.39141	1.46565	1.3868	2.17208	1.42908	1.21351	1.6458	0.418544	0.406158	0.440693	0.506104	1.33903	1.54056	1.99641
AT1G04500	0.336238	0.773395	0.431722	0.333127	0.400221	0.35231	0.26915	0.374308	0.459049	0.477652	0.634383	0.354773	0.385864	0.334723	0.508188	0.200009	0.237035	0.315299	0.316422	0.267107	0.128145	0.417362	0.375625	0.391954	0.241303	0.265953	0.141051	0.30315	0.284616	0.216305	0.287267	0.335886	0.309436	0.210342	0.327166	0.284812	0.468885	0.554846	0.386612	0.442068	0.373874	0.486481	0.257838	0.482439	0.350694	0.210732	0.520107	0.498063	0.343278
AT1G04501	0	0	0	0	0	0	0	0	0	0	0	0	0	0	0	0	0	0	0	0	0	0	0	0	0	0	0	0	0	0	0	0	0	0	0	0	0	0	0	0	0	0	0	0	0	0	0	0	0
AT1G04510	42.46	46.0887	45.0692	32.2492	33.3703	36.857	32.8881	39.5225	32.7812	44.7044	48.4224	49.7941	34.4817	32.9719	41.0894	33.6296	36.3581	36.5168	52.4364	50.1136	53.9027	40.3351	38.8755	46.5027	35.93	38.0765	31.0327	52.1579	50.4749	51.0478	45.9455	43.8572	44.4129	42.4983	41.0493	44.7934	51.0372	53.3024	47.0537	48.4421	34.7765	43.428	32.1598	44.9469	38.5482	51.1367	44.8848	52.6757	42.2706
AT1G04520	29.9085	26.9297	24.7898	24.0943	23.1173	29.491	13.7928	18.7699	15.0618	24.6414	23.6702	28.9954	15.133	14.5685	20.506	10.9133	15.2046	12.1437	27.7893	26.4544	28.3081	31.1589	28.6324	32.4263	18.075	22.7896	12.6766	27.9048	24.9806	22.2057	11.3852	12.8061	19.2399	12.0342	13.0743	11.7612	29.3757	28.3171	30.0602	36.1724	28.6291	22.0893	10.4906	16.0051	14.4308	26.273	22.0249	28.606	13.4236
AT1G04530	68.687	56.8194	45.4422	43.5893	50.0801	51.802	30.7187	36.0698	33.6394	41.4251	41.0729	42.8205	83.2498	79.6383	68.6282	53.1135	56.9562	50.5604	40.7665	40.2641	41.3625	40.7332	39.5048	54.1798	47.3152	46.3856	33.9376	34.4704	45.9822	41.1995	60.728	49.9764	53.4396	44.4757	44.5045	43.2751	36.2943	44.7832	46.4326	50.5801	54.9668	37.6962	25.782	34.6517	31.0079	41.6218	31.6419	33.2294	58.4389
AT1G04540	1.78871	1.54974	1.34691	1.82041	1.36549	1.89228	1.6239	1.43957	1.14848	1.65382	1.65699	1.65996	2.18612	2.14783	1.75307	2.19572	1.9771	2.14362	1.73151	1.46029	1.62181	1.18757	1.76089	2.1575	1.76141	1.58507	1.31566	1.72734	1.95785	1.82073	1.49556	1.6735	1.32066	1.67567	1.36228	1.63801	1.82818	2.10033	1.71605	2.05548	2.14153	1.63761	1.62112	1.55214	1.05475	2.137	2.06522	1.91054	2.48081
AT1G04550	17.259	18.7051	15.6103	20.802	20.6259	20.582	12.5173	13.2095	13.0352	18.6971	15.9957	17.2598	16.4492	15.0174	18.4374	12.1863	10.6804	10.1923	17.4917	19.3306	20.9798	22.2221	22.2816	20.5181	12.9469	16.0819	11.4852	20.5821	14.9839	17.3612	14.313	11.478	16.8804	13.0085	12.2671	12.9651	18.2607	19.0587	15.5576	17.6959	19.2359	16.9108	11.1556	11.0767	10.7918	14.6865	12.1916	17.4154	14.7981
AT1G04555	4.9317	5.02678	6.6685	3.56663	5.14244	4.55401	6.25207	5.99711	7.19339	5.94963	6.78024	5.53651	9.92789	8.15818	11.2993	16.8608	13.3169	17.4468	5.66594	4.68178	6.18204	5.6057	4.74688	5.75589	6.62288	8.29831	5.05359	6.67841	6.73784	6.56174	10.4161	10.5196	10.8875	13.9387	12.9352	14.9767	7.58614	7.18288	9.69608	8.82564	5.00201	4.99366	5.64153	7.28757	8.73576	7.0569	8.06573	5.59256	12.3785
AT1G04560	0	0	0	0	0	0	0.0484107	0	0.051276	0	0	0	0	0	0	0	0.0515852	0.238967	0	0.0456375	0.228973	0	0	0.0451933	0	0	0	0	0	0	0	0	0	0.458962	1.0296	0.54808	0.0550398	0	0.0510818	0.0981024	0.0471129	0	0	0.0438629	0.122534	0	0.100384	0.052255	0
AT1G04570	0.38952	0.361204	0.717673	0.771736	0.913341	0.818811	0.279549	0.390027	0.305172	0.389101	0.577169	0.406508	0.518883	0.795056	0.863559	1.43334	1.13787	1.90585	0.787729	0.966998	0.832087	0.999664	1.01745	0.673119	0.442543	0.295124	0.351993	0.58148	0.612579	0.806315	0.944194	0.93843	0.894463	2.65002	2.07657	2.50967	0.571366	1.26343	1.45561	0.62474	0.684927	0.830869	0.27938	0.310372	0.291325	0.981797	0.848799	0.665929	0.827209
AT1G04580	0.0907761	0.0188055	0.0629981	0.0166813	0	0.0283392	0.0317818	0.0390876	0.00830431	0.0500244	0.0635646	0.0161554	0.00748588	0.00812254	0	0.00835595	0.107107	0.0314247	0.0608563	0.0221724	0.0367901	0.0240862	0.0156614	0.0585834	0.00983282	0.0245093	0.040951	0.0410787	0.0595221	0.0186692	0.0631398	0.0675211	0.110502	0.0796894	0.0332269	0.17854	0.0269068	0.0171079	0.0283454	0.0375953	0.0906205	0.0783446	0.00657119	0.0353822	0.0210344	0.0203863	0	0.0339363	0.0287188
AT1G04590	25.2998	19.4171	20.5099	12.6667	13.1211	15.0661	13.5555	16.5157	17.0632	21.5227	20.1056	21.7834	10.9525	11.2859	15.815	14.421	17.4765	12.5346	21.7745	20.3529	20.4083	16.3271	14.3826	18.2771	18.4661	17.2692	13.0261	21.4349	22.4879	20.8563	12.7277	13.438	17.8864	16.7547	17.8996	18.0336	19.6754	24.3381	24.4246	20.4681	13.3138	15.992	13.1285	18.2285	15.3758	19.3859	17.8588	24.0258	13.9828
AT1G04600	0.361718	0.292964	0.293806	0.0959772	0.156715	0.220816	0.199872	0.256953	0.179493	0.221554	0.200197	0.211476	0.345167	0.366924	0.438182	0.364507	0.552478	0.368076	0.273538	0.300663	0.226544	0.145387	0.20309	0.322285	0.180983	0.207107	0.168697	0.185903	0.226412	0.212388	0.239899	0.314764	0.237577	0.344137	0.277089	0.308202	0.174289	0.314575	0.267546	0.227464	0.0975112	0.189099	0.144844	0.188817	0.147533	0.14067	0.134497	0.235395	0.330188
AT1G04610	1.18966	2.94369	1.53199	0.611031	0.678225	0.912625	1.26073	1.33606	0.853393	1.63214	1.33263	1.32153	0.16512	0.320113	0.652156	0.482326	0.676073	0.502832	2.36146	2.22838	2.10589	0.773557	0.987597	1.13722	1.27443	1.27259	1.45332	2.0432	1.66615	1.6864	0.336404	0.811169	0.876178	0.685465	0.443437	0.509764	2.51366	2.67285	1.92382	0.900533	0.782029	0.953731	1.30069	0.446038	0.851668	2.42795	1.91026	2.65763	0.999637
AT1G04620	13.1292	12.8492	15.8891	26.2165	25.8434	24.1293	21.4106	19.6502	23.682	17.0561	13.3772	14.9265	18.695	21.4046	19.1893	6.87347	10.1319	7.52218	13.4162	14.3957	14.5074	24.7531	24.8748	20.3926	18.7643	21.5235	18.3641	14.8999	14.4954	11.9472	16.5133	13.3932	12.8317	10.5982	13.3444	9.61886	12.3025	9.50995	12.7128	14.8643	17.1891	14.8323	26.1026	19.2065	24.4611	11.3376	10.1554	14.0815	11.6088
AT1G04625	0.0809368	0.0697025	0.0735132	0.067888	0.058229	8.07201e-09	0.0621997	0.149715	0.0647453	0.30657	0.0700933	1.40671e-10	0.172129	4.50492e-09	2.91297e-09	0.192027	7.40194e-10	0.119635	0.137382	0.0568194	1.19912e-08	0.0609985	0.0611587	1.01694e-09	0.0815512	5.11548e-09	0.0639935	0.241597	6.13247e-09	0.0679247	0.133645	0.0658739	0.0544858	2.28893e-09	0.128624	2.20528e-10	0.071099	0.0648362	3.29914e-09	0.0839882	0.0571678	1.77056e-09	0.054635	0.167361	4.99735e-10	7.68244e-10	9.12289e-11	0.127705	0.105665
AT1G04630	61.0105	63.1778	67.7523	58.0899	45.9351	53.7008	55.2657	54.4856	53.513	60.2896	59.2818	56.4182	49.5043	46.9352	52.9332	47.0597	48.5165	45.2239	68.3245	59.8109	64.378	48.0318	50.5186	43.5141	56.4986	50.4559	61.0124	64.5632	50.7261	55.9557	46.5798	61.4532	51.7589	52.8643	62.0013	51.4847	56.4507	64.2832	47.4718	41.4911	45.221	58.1464	63.2856	53.2364	58.8967	56.2236	62.0667	58.4427	49.9595
AT1G04635	10.408	8.47969	7.6033	5.0949	5.10924	5.97494	5.71163	5.16296	4.12153	7.92897	7.91285	8.84214	3.95021	4.23484	6.82547	4.83453	4.48629	3.97372	8.90763	9.42421	7.58904	6.84136	6.03712	6.01225	4.43647	8.20193	5.5096	8.54062	8.34288	8.19821	4.63672	3.18024	6.17313	6.27191	5.41042	5.78776	10.1368	9.358	8.55297	5.09388	5.13867	5.43956	6.09893	4.97835	5.81234	7.43912	7.41224	8.54371	3.83454
AT1G04640	55.7502	43.9289	39.4845	50.5313	55.0425	55.2516	34.8545	40.9854	43.3261	41.2589	39.2577	37.1517	44.2668	42.3684	42.4375	34.1051	40.0458	31.4292	39.5321	41.4057	49.3073	61.2652	54.5614	57.1318	53.3213	54.1613	36.0288	37.9314	45.0035	34.1487	33.8149	32.9625	35.0331	34.9648	42.9321	28.9859	35.4916	39.7102	45.1316	51.2165	62.1378	45.3319	40.7869	46.9762	43.6956	32.7127	27.7247	34.1502	26.6424
AT1G04645	0	0	0.14657	0.131073	0	0.141881	0	0	0	0	0	0	0.563849	0.347651	0.732503	0.490622	0.110886	0	0	0	0	0.233662	0	0	0	0	0	0	0	0	1.0119	0.386316	0.62409	0.105898	0.368687	0.117734	0	0	0	0	0.313104	0.240254	0	0.0974436	0	0	0	0	0.911369
AT1G04650	2.46778	2.08987	2.39736	1.29883	1.64106	1.67025	1.68433	2.00349	2.24799	2.77203	2.78893	2.98235	1.21064	1.07629	1.70573	1.20302	1.47729	1.23772	2.42862	2.58797	2.71199	1.68278	1.84297	2.04578	2.31154	1.82536	1.79703	3.17833	2.66508	2.83075	1.11636	1.38152	1.80155	1.69586	2.02227	1.5791	2.31187	2.56353	3.12182	2.12469	1.55712	1.26414	1.92439	2.30455	2.16047	2.81571	1.6606	2.40961	1.21169
AT1G04660	0.0332902	0.121253	0.0647665	0.041598	0.130375	0.140375	0.334784	0.238525	0.188278	0	0.0248236	0.0945448	0.0914457	0.157156	0.0249011	0.132374	0.0164624	0.0229343	0.228304	0.214425	0.113434	0.0468532	0.0655659	0.127323	0.168836	0.120683	0.200474	0.0512833	0.0590716	0.0288217	0.026925	0.148197	0.113842	0.0444958	0.0859092	0.0713316	0.156889	0.199543	0.111403	0.010749	0.258241	0.111524	0.206017	0.164655	0.17639	0.29247	0.275011	0.300013	0.270117
AT1G04670	0	0	0	0	0	0	0	0	0	0	0	0.0657967	0	0	0.0719264	0	0	0	0	0	0	0.065979	0	0	0.173028	0	0	0	0	0	0.0729662	0	0	0.0593216	0	0.0681031	0	0.0699593	0	0	0.058327	0	0.0597701	0	0	0	0	0	0.0584392
AT1G04680	36.0807	33.8425	37.2222	37.4867	36.1368	36.5598	41.6037	37.4032	37.4086	21.299	21.395	21.073	18.5639	15.0411	20.0298	22.7534	22.7017	20.9796	32.7023	37.0751	38.0971	36.2309	38.5929	36.6873	42.4871	42.6437	43.3864	19.7441	18.2699	20.716	9.67771	14.1916	16.3974	19.1305	25.5135	15.6001	44.2939	39.5764	42.5303	31.6216	35.2292	32.5325	37.6187	29.8438	32.3885	22.8405	22.9754	22.1471	15.1906
AT1G04684	0	0	0	0	0	0	0	0	0	0	0	0	0	0	0	0	0	0	0	0	0	0	0	0	0	0	0	0	0	0	0	0	0	0	0	0	0	0	0	0	0	0	0	0	0	0	0	0	0
AT1G04690	77.4741	101.388	107.415	53.1848	50.9137	52.8494	78.5858	92.6175	83.8853	102.234	122.617	114.222	81.7686	84.1228	94.0263	134.225	114.38	131.442	108.16	92.8726	84.1372	59.6785	64.6897	58.0753	88.8147	88.2343	82.7351	122.605	105.322	130.149	122.226	117.791	117.638	134.911	114.096	150.456	112.841	114.818	96.3383	59.2433	53.035	66.7371	85.8964	117.009	97.6027	137.13	141.395	119.245	125.134
AT1G04700	1.71224	1.93685	1.15448	1.13862	1.62742	0.94627	1.26517	1.34357	1.13736	1.48279	1.15369	1.44408	1.63481	1.58312	1.06321	1.15347	1.10746	1.32473	0.878947	1.31705	1.4335	1.56269	1.12391	1.82888	1.46751	1.23612	1.11638	1.53168	1.81679	1.32002	0.58902	0.530973	0.993253	0.831644	0.620935	0.790533	1.80037	1.6309	1.88408	1.8408	1.98798	1.20885	1.12857	1.25838	0.837267	1.36262	1.16625	1.18375	0.943246
AT1G04710	20.3114	16.1135	18.4041	25.6404	24.5676	25.3196	16.2642	18.3993	18.5924	20.6912	19.1737	18.4672	16.4004	16.6973	18.3284	16.2779	19.4465	15.999	19.542	18.4418	19.0977	28.8039	26.3743	25.4624	19.47	21.1814	17.8872	19.3334	19.5935	15.7209	18.17	18.8489	18.279	18.9264	21.5126	17.6715	17.6702	17.8962	18.8491	24.3287	25.0638	23.5694	21.132	23.8346	20.2791	16.763	16.8405	18.2417	13.826
AT1G04720	0	0	0	0	0	0	0	0	0	0	0	0	0	0	0	0	0	0	0	0	0	0	0	0	0	0	0	0	0	0	0	0	0	0	0	0	0	0	0	0	0	0	0	0	0	0	0	0	0
AT1G04730	6.59191	5.21868	4.69878	3.18106	3.50446	3.85805	3.88282	4.5411	4.03048	5.89169	5.53167	6.94365	3.46701	3.43726	4.41107	2.60833	4.21376	2.88717	6.15301	5.92644	5.72122	3.03955	3.61767	5.04393	5.0931	4.66145	3.47373	6.62995	6.79612	6.24984	3.53761	3.86346	4.65226	3.7974	3.65461	3.41445	6.18266	6.21115	6.828	5.3947	2.6936	3.53697	3.72398	5.61775	3.65292	6.56506	4.76853	6.31525	3.954
AT1G04750	80.2974	79.6647	88.5196	58.3933	56.6935	63.0651	75.024	77.9433	75.5124	83.5095	104.327	97.7913	98.8155	94.2973	101.879	125.456	95.5959	116.253	96.6144	84.2684	82.0506	63.3051	67.6335	60.789	73.0038	89.7752	64.7626	106.149	96.3812	107.184	129.271	117.956	121.936	119.759	97.2296	135.775	96.2182	99.0644	95.4026	64.8169	66.6884	66.3047	73.1291	74.0687	71.1991	100.675	119.957	100.347	128.195
AT1G04760	5.10727	2.00118	3.4444	2.71864	2.08367	2.48692	2.87351	5.01634	3.02917	3.31115	2.94585	4.12473	1.32463	1.97198	3.5029	2.73365	3.49511	2.09257	2.84082	3.43449	4.58571	3.5477	2.19726	3.62139	5.08832	3.92078	3.49716	4.56916	3.02314	3.05821	0.896365	1.51858	3.52298	3.44014	4.37284	3.05481	3.25054	4.90974	3.76222	2.78268	2.36488	2.52904	2.30911	3.79946	2.81179	4.12672	2.2535	3.90831	2.0171
AT1G04770	19.9124	17.1731	16.2339	18.6024	23.1615	16.9792	22.6554	25.501	24.993	23.5695	21.1092	21.2777	29.1685	37.2421	26.4353	33.925	33.618	28.9252	22.7109	16.1579	18.9262	22.715	22.976	21.7915	20.5235	29.5351	20.4517	21.8639	25.275	25.5007	26.0834	19.3781	29.2813	27.955	24.8593	30.141	21.3663	25.4315	34.7749	19.9226	24.2962	16.0185	20.9584	25.7621	19.2445	27.402	29.6427	30.1469	25.7839
AT1G04778	5.60398	4.05149	1.74073	3.09563	2.54428	1.33669	3.72119	2.45152	3.77228	2.77255	4.7382	2.36021	2.68959	1.06033	2.92202	2.23802	2.64999	2.5958	2.7665	2.50532	4.43995	3.26845	3.06093	5.16457	4.26642	4.55506	2.82196	3.01345	5.79717	5.14006	2.61755	1.8728	3.62933	2.1996	1.67333	0.573278	1.31242	4.01466	6.59355	5.79695	2.2573	2.48395	3.04884	2.96366	2.08053	4.01576	3.71276	3.73686	1.79802
AT1G04780	19.0929	17.9273	17.1036	12.063	12.4549	11.6649	14.6802	17.4662	16.6094	18.8488	19.2336	21.4455	20.4452	21.8713	22.614	25.0778	29.4333	28.0283	17.25	16.8297	16.9743	13.7806	13.3861	16.0757	18.0001	16.4074	15.6555	20.9929	23.0178	24.7879	25.7606	23.5126	27.5572	28.4437	20.513	29.5864	19.971	20.9609	23.5725	17.45	15.0992	14.5404	14.3523	21.2652	16.008	24.3087	22.2577	22.0061	30.6593
AT1G04790	14.7357	13.1225	11.3749	9.7344	9.62266	8.69428	9.65851	11.578	10.7463	12.0059	12.3269	13.6929	10.7265	11.7438	10.8129	11.6188	14.6424	12.4071	12.5681	12.7511	12.7287	10.2496	10.389	12.3598	11.2695	9.72141	9.39077	13.4165	14.2725	12.2441	12.3876	12.7576	13.6202	13.6821	12.9767	15.2721	11.0173	13.4856	13.126	12.8104	9.08373	10.0466	9.44462	12.018	11.0342	13.6348	11.2288	12.8064	13.4998
AT1G04800	91.445	124.487	76.6792	171.263	224.596	161.429	135.435	180.344	192.227	100.741	93.8697	84.4775	190.945	178.709	182.311	95.5205	49.376	73.7031	74.3043	80.5669	106.748	161.379	169.778	105.759	99.8153	60.0562	107.272	104.473	68.4762	104.033	119.602	60.3678	110.896	53.1385	62.53	36.583	113.891	133.346	84.4412	89.3696	264.309	121.525	104.117	141.708	108.489	116.645	98.4969	107.374	126.364
AT1G04810	28.8936	30.0961	32.5858	25.1911	25.9982	26.4197	25.6011	27.1046	27.6235	33.3781	42.5242	39.2344	38.2422	35.4914	40.9183	36.412	39.2861	40.459	33.3897	29.2969	27.5448	26.5342	28.1647	29.4185	27.1126	27.0192	25.0825	39.9916	44.4672	40.4683	54.3316	50.2882	47.1561	39.8019	34.3919	46.3314	31.9179	31.4508	30.3943	33.6746	26.5351	31.6926	27.8103	34.4211	30.0808	42.0788	39.8935	35.7837	49.2589
AT1G04820	278.158	286.772	339.8	196.603	181.707	210.38	255.876	263.103	250.684	329.947	373.393	366.529	169.092	156	223.772	170.593	195.322	159.74	381.237	337.608	337.437	196.75	224.902	233.996	273.635	229.706	258.488	521.878	490.906	503.64	189.705	229.748	230.511	194.079	219.077	182.221	384.43	379.825	366.489	224.132	154.112	229.41	266.202	216.876	245.358	359.096	454.105	387.262	193.769
AT1G04830	10.7672	11.092	11.3154	7.48118	7.54071	7.86033	11.1712	10.656	10.6395	10.5435	12.0909	11.4234	9.61631	9.16493	9.75187	12.4407	14.1222	12.9683	11.2893	11.0867	10.408	7.90893	8.21415	8.9101	11.6979	10.7998	10.99	11.2711	12.1466	11.8467	11.2631	12.2713	12.0864	15.5615	12.4257	16.4784	11.4792	11.1763	11.4277	9.90029	8.79027	9.38398	10.5211	11.0695	11.4728	12.4589	13.235	11.6119	13.6428
AT1G04840	1.39027	0.745649	0.593478	0.571388	0.575721	0.578119	0.785421	0.961655	0.802739	0.765938	0.743581	0.897904	0.508764	0.40718	0.898609	0.619578	1.42891	0.537628	1.00319	0.865823	1.23041	0.720075	0.760832	0.966768	1.4637	1.19983	0.760756	1.16423	1.08618	1.08502	0.714796	0.656403	0.870366	1.37931	0.911699	0.907198	1.20454	1.23982	1.44355	1.21339	0.635116	0.724922	0.595211	0.860143	0.973735	1.09975	1.27515	1.20479	0.809523
AT1G04850	85.7275	66.6826	71.4198	63.6183	63.8579	67.0821	62.6128	64.2701	63.3027	74.3599	72.2132	73.9087	76.4797	77.9558	83.7144	103.974	118.866	99.0619	75.5856	64.2486	64.2661	68.0971	66.9975	80.1004	81.5628	76.7582	65.2072	84.0028	99.6701	80.5369	102.124	101.91	99.045	106.844	89.888	119.302	70.4541	74.2169	83.1169	88.8346	74.0223	75.1635	72.1855	75.2092	65.2727	77.9008	93.9469	82.6098	102.529
AT1G04860	14.2311	15.2254	13.1985	11.0273	9.974	9.42398	10.6573	11.9025	10.7459	13.9277	16.2236	15.8925	11.696	11.1676	11.6958	11.6163	13.1984	11.8689	14.6761	13.1725	13.6202	11.6482	10.982	11.8977	10.9913	8.72252	10.0289	15.9991	13.9145	16.059	13.1379	13.4116	13.4273	14.119	11.8002	14.9103	14.1337	14.5472	14.1976	11.5538	9.95256	11.9215	9.59127	13.1611	10.4598	15.6946	13.7321	15.3486	14.1946
AT1G04870	42.7595	35.5542	36.2409	21.8288	22.813	27.0878	17.9483	25.1721	19.5083	33.332	31.7068	33.3296	20.5061	19.3422	23.5504	19.3463	23.5887	19.7907	40.0328	37.0412	37.4449	28.704	25.2376	34.2288	25.4028	26.1489	17.9369	38.2684	36.843	32.4471	21.9471	24.3769	28.6369	24.392	23.3338	25.2142	40.1671	43.9018	44.1547	39.1849	27.1729	33.8221	17.4233	24.504	19.0234	35.0893	33.9089	40.4937	20.7871
AT1G04880	0.862467	0.736462	0.876561	0.681339	0.649852	0.683718	0.219411	0.373215	0.268843	0.380031	0.333968	0.376404	0.166399	0.208537	0.299181	0.310251	0.226115	0.193058	0.487315	0.647245	0.845042	0.389503	0.634508	0.822094	0.525052	0.460229	0.206151	0.497417	0.531657	0.192768	0.191723	0.15424	0.524279	0.453538	0.255068	0.278766	0.736416	0.729933	0.710374	1.03826	0.966116	0.654675	0.517105	0.450391	0.39228	0.292062	0.562349	0.542552	0.354934
AT1G04890	0.0358205	0	0	0	0	0	0	0	0	0	0	0	0	0	0	0	0	0	0	0	0	0	0	0	0	0	0	0	0	0	0	0	0	0	0	0	0	0	0	0	0	0	0	0	0	0	0	0	0
AT1G04900	22.5624	17.7489	17.9839	9.03889	10.6832	11.3152	8.71503	12.7713	10.7484	21.9555	19.0938	18.4035	10.7209	11.4958	11.7805	15.0543	18.5036	14.3107	20.3199	18.8938	17.4182	13.195	12.6067	16.2123	13.6296	14.1309	9.28314	20.8426	25.8002	20.6257	13.0308	12.8789	16.2916	17.1728	13.6713	16.9085	19.4948	21.6743	29.2053	18.5632	14.0949	15.5805	9.89202	15.8113	9.4553	21.2764	21.0127	21.7222	13.1883
AT1G04910	19.0207	18.5349	20.8423	10.8404	13.0798	12.0469	16.3208	17.8716	16.3451	18.3823	19.2582	17.9716	17.0038	18.2289	17.5834	23.881	26.5941	23.7815	19.9717	17.8396	16.3102	13.3464	13.164	15.2443	19.1162	19.4059	15.3817	18.1805	19.7361	20.0931	24.1207	21.1806	22.2607	22.1585	19.2223	25.1556	21.7356	23.1666	26.5221	16.1072	14.3301	13.4103	15.2162	16.413	17.7133	20.7125	22.3888	19.4872	24.3921
AT1G04920	0.669527	0.330188	0.542883	0.497522	0.663173	0.498652	0.521992	0.82186	0.455632	0.429559	0.561271	0.638429	0.758734	1.00357	0.862208	0.553663	0.744626	0.750685	0.65232	0.542011	0.653587	0.49366	0.499824	0.839569	0.654039	0.348443	0.579391	0.621537	0.524733	0.664532	0.614362	0.412073	0.59745	0.67427	0.731991	0.52229	0.62813	0.539477	0.598164	0.545091	0.494887	0.554448	0.555421	0.510944	0.522475	0.632645	0.50587	0.566147	0.618635
AT1G04930	5.67598	4.25034	5.04543	2.68731	2.1654	2.03473	3.73388	3.65773	3.94813	4.70208	5.68678	5.81235	3.02867	2.1865	2.27355	2.96485	2.77677	2.47851	5.17298	4.70554	3.98905	2.73778	2.61572	2.47564	3.24031	2.63652	3.01463	5.42265	6.30212	4.9073	3.36901	3.21911	3.51909	2.884	3.80202	3.7512	4.87567	4.5649	4.39934	3.64815	1.85017	3.48251	3.75401	3.89917	3.86364	5.58154	5.30655	5.8737	2.87083
AT1G04945	10.1789	8.86441	9.02708	4.39199	4.75168	5.13286	5.15018	7.08648	4.44618	8.37089	9.32533	10.5325	5.38785	6.11782	6.67166	7.20347	7.53992	6.86376	11.5891	9.43015	9.71448	5.83403	5.55088	6.9017	6.00059	5.9347	4.68947	9.75367	9.91345	11.083	7.12919	7.14704	7.13163	7.53845	7.2852	9.9791	9.90276	12.044	11.7463	10.4904	5.46125	7.99679	4.5214	7.26517	5.32852	9.26398	9.65936	10.3329	6.48325
AT1G04940	64.5013	66.5888	73.2831	87.2265	89.2316	97.3462	66.5713	82.6937	72.2435	70.9946	63.0267	70.859	64.3649	61.9157	71.2555	54.6614	61.0771	45.5424	81.6752	72.7228	89.2758	102.921	100.018	93.5098	78.398	89.7734	77.0738	64.9003	59.0672	58.9263	53.3691	68.7329	68.5117	69.8676	94.6874	62.8557	78.5848	71.266	65.8518	89.184	87.5447	83.0711	87.0027	82.9691	87.3099	62.2537	59.3559	69.7036	51.7926
AT1G04950	12.9481	10.5118	12.6489	9.00452	8.454	8.8703	12.5765	12.7841	12.6661	13.3311	12.4794	13.5029	8.90697	8.38256	9.71789	12.2358	14.6012	10.0279	12.3361	11.9795	11.9375	8.29939	9.13439	12.3358	14.4527	11.181	11.8334	12.5579	15.1182	13.574	9.54938	10.2001	10.3231	13.4416	13.2344	13.2624	11.3762	12.9	14.1597	13.4952	7.62401	10.7456	11.1422	12.0904	12.9993	12.8962	11.7104	13.6256	11.0809
AT1G04960	19.2029	21.7293	21.1452	13.4302	14.7518	13.8896	16.7203	18.8568	19.2528	20.9653	24.082	21.1684	21.596	24.9387	21.07	34.0168	27.8208	34.7702	17.7358	19.1413	16.9104	14.5003	14.0826	16.3763	18.6154	23.4792	18.7798	20.542	24.2727	22.9658	32.6954	26.9472	27.8513	31.3111	25.0252	33.9745	17.338	20.5391	20.4448	15.8491	19.9777	15.1208	19.8929	19.8086	18.6222	25.7123	23.1674	20.1359	30.6312
AT1G04970	16.5748	20.6794	18.3609	16.4599	20.3403	17.1447	29.7883	30.6905	31.6322	18.6836	19.2775	18.7737	28.9574	33.1271	28.0962	53.5785	46.8612	57.3762	19.8061	19.7114	18.5394	19.1771	21.6684	22.1618	27.7671	35.3612	28.1538	16.9524	16.5315	20.0941	32.5747	29.9685	33.9001	52.2405	44.2936	51.029	22.7628	20.5009	21.6115	21.4779	26.969	18.0381	30.1003	37.4605	33.9709	20.8298	15.4075	17.8774	38.8226
AT1G04980	25.5773	31.5473	29.9743	17.0625	15.6839	19.7522	17.0773	22.3757	18.3307	174.723	193.792	180.026	166.716	195.748	179.444	129.458	117.547	136.286	33.8619	26.032	24.4053	19.3161	18.9872	16.4928	19.9703	25.2712	17.2443	152.404	147.412	144.113	161.843	130.588	129.079	78.7496	50.2297	97.9073	36.1521	34.5521	34.0307	24.5131	20.3598	23.556	18.0145	24.0493	21.0623	154.29	163.612	151.053	203.057
AT1G04985	40.3166	36.6427	37.761	24.0534	24.4584	24.2255	28.0689	29.42	27.5468	41.1958	41.2865	42.2513	31.4821	37.8841	33.8721	36.755	34.9159	35.9367	37.8595	32.1183	30.3148	23.7268	25.1315	24.862	34.8198	30.8434	28.9279	42.5049	47.839	43.8406	34.7606	34.6523	34.3214	34.9211	35.0546	34.5281	36.2145	38.3783	40.8408	22.5283	25.6977	25.4959	27.2109	28.8795	28.4942	48.2007	52.8716	45.5905	36.4625
AT1G04990	16.1943	12.7163	15.6872	16.2717	17.0523	18.0605	21.1281	26.2889	27.7716	15.2545	17.1838	16.9847	25.5264	29.8379	29.8304	51.197	58.5296	53.0783	15.1582	14.3271	12.9824	18.313	21.8503	21.2814	26.8999	26.9689	22.0883	18.5596	23.9217	18.9568	43.7738	42.0983	35.2576	56.2861	47.211	62.1722	18.2809	17.9806	19.8547	30.8481	21.9072	24.4412	32.2863	36.7445	29.38	23.0022	24.7004	19.9527	44.6674
AT1G05000	19.0606	23.4552	27.4328	26.6049	23.1226	29.7751	19.6187	21.2655	18.2036	18.1035	20.2052	16.1873	34.6723	41.0469	38.4656	66.2539	57.4544	73.498	26.8941	21.2941	16.5815	29.5521	27.1374	25.7879	19.5262	22.7404	17.893	16.2507	16.9461	17.8435	44.7719	45.2839	42.0071	62.1016	44.4241	72.5884	25.7971	20.0174	24.4227	24.928	32.0436	24.5794	23.4795	17.4876	24.3012	16.0443	23.0334	16.08	48.7931
AT1G05010	258.688	356.393	364.754	100.265	94.2357	96.2649	175.646	218.728	230.653	276.666	288.293	270.088	283.6	341.888	239.76	259.554	237.308	268.658	244.185	210.069	192.078	88.5272	92.1307	82.3504	156.418	209.679	194.67	178.017	245.987	281.939	308.009	268.985	238.239	161.517	178.176	149.961	246.425	277.599	296.331	128.592	129.023	139.689	203.03	257.562	221.169	338.84	455.612	236.595	235.395
AT1G05020	1.84145	2.87644	2.96637	0.327795	0.413267	0.525227	1.45008	0.959826	1.64665	2.277	2.29194	2.54995	1.17971	1.29853	0.733901	0.568816	0.635566	0.966394	2.53887	1.74242	1.64242	0.370268	0.442325	0.476307	0.733397	0.885413	1.19174	1.15903	1.35705	2.169	0.664392	0.734526	0.554335	0.658311	0.540979	0.371178	2.32682	2.65744	2.77475	0.517833	0.739409	0.653086	0.992747	2.05396	1.97559	3.09945	3.51038	2.05109	1.16408
AT1G05030	5.81264	6.84863	7.16072	7.31316	6.50374	6.86609	11.2446	11.2624	11.061	6.95711	6.89536	5.81002	7.00331	6.21461	6.17192	6.53728	5.95235	7.2799	6.84256	9.41934	7.38085	6.14495	6.50934	5.97608	8.59862	7.84075	10.0932	7.26409	6.07386	8.28394	7.66687	5.91667	5.45976	7.62716	9.10558	6.36226	6.8277	6.71678	6.56124	4.77515	5.95752	6.44769	9.29027	7.59587	7.8437	5.95841	6.33169	7.64862	5.85075
AT1G05040	0	0	0.0569384	0	0	0	0.112068	0.32239	0.297907	0.173954	0.187241	0.0577737	0.159448	0.178127	0	0	0.0741588	0.0551039	0	0	0	0	0	0.130622	0.0768306	0	0.237673	0.0560005	0	0	0	0	0.102285	0.201562	0.238316	0	0	0	0.0724942	0	0	0	0.140744	0.201065	0.0526576	0	0	0.0485063	0.0509663
AT1G05055	9.95985	9.41906	12.4283	8.57077	8.03714	8.69239	8.14887	9.04773	8.58873	10.0204	10.218	11.9009	8.55063	6.9179	8.87467	9.5119	7.78391	7.83871	11.7266	10.4861	10.7424	9.22449	9.75014	9.49599	8.01476	8.30642	9.04729	11.8367	9.92009	11.0879	7.80301	9.6087	10.1091	10.4165	10.6143	9.63349	11.1876	12.0629	9.75964	8.86663	8.4577	10.4848	8.40988	10.0096	9.59214	12.6301	12.2909	11.7124	7.86367
AT1G05060	12.1992	11.05	14.5242	10.2503	7.91755	9.25954	16.4125	14.442	15.838	13.1326	16.0328	14.8442	15.7407	15.3744	15.1213	19.6419	20.1511	18.4082	13.6377	13.6805	11.5348	9.91687	8.79573	10.5625	16.1297	15.5065	15.3756	12.8271	16.1833	14.5486	21.7762	17.5667	17.4269	19.3216	19.7446	20.2564	12.7021	11.1401	12.8918	11.6904	9.76892	9.92586	18.2176	20.3612	17.0193	13.4519	13.6928	13.1437	16.5705
AT1G05061	1.31862	0.701153	0.284945	0.274184	0.353081	0.364509	0.305186	0.77247	0.698277	0.639184	0.661871	0.563222	0.351018	0.315059	0.537585	0.564509	0.999426	0.805023	0.644367	0.442347	0.784446	0.245359	0.577841	0.749757	0.539343	0.672453	0.52365	0.562187	1.02068	0.783435	0.850538	0.398136	0.9127	0.970712	0.746004	0.973412	0.641631	1.16104	1.21257	1.30918	0.53722	0.40586	0.39817	0.772177	0.434249	0.490473	0.321687	0.949274	0.634995
AT1G05065	4.00293	5.99334	8.3336	2.47054	5.68974	3.14577	7.70222	2.78593	8.00405	4.78166	6.91773	7.4679	4.31784	2.79924	6.36245	7.9262	2.43901	4.13746	2.37112	10.9669	7.74358	4.72059	6.00742	2.38206	5.52944	7.18576	7.40105	9.32535	1.3044	8.58539	2.49247	3.86008	4.48751	5.38575	3.92394	3.61836	13.6583	9.65983	4.62236	1.16913	6.50873	2.75507	10.1675	7.40751	4.82184	2.97127	3.35383	7.38534	4.52391
AT1G05070	23.0087	24.6547	28.9328	20.7924	18.6218	24.674	22.2619	19.1367	21.4129	20.5881	29.925	26.5147	14.6913	13.4628	16.1173	15.2899	12.7587	11.2713	23.1613	25.4277	24.4744	19.7432	17.4235	17.5691	19.3607	21.3979	21.447	23.4621	18.5178	20.8167	12.0199	14.4715	13.6007	13.3742	18.0548	12.166	22.8291	25.1073	21.192	20.5948	21.0361	22.8318	20.967	21.6806	24.6903	23.5868	25.1896	22.7643	12.5618
AT1G05080	0	0	0	0	0	0	0	0	0	0.062632	0	0	0	0	0.0333661	0	0	0.0923623	0	0	0	0	0	0	0	0	0	0	0.0387265	0	0.0697901	0	0	0	0	0	0	0	0.0421444	0	0	0.0341186	0	0	0	0	0	0	0
AT1G05085	0	0	0	0	0	0	0	0	0	0	0	0	0	0	0	0	0	0	0	0	0	0	0	0	0	0	0	0	0	0	0	0	0	0	0	0	0	0	0	0	0	0	0	0	0	0	0	0	0
AT1G05090	0.290668	0.314697	0.274522	0.223686	0.136912	0.339439	0.289577	0.25371	0.41894	0.474671	0.234289	0.283913	0.496488	0.107381	0.459086	0.145554	0.304283	0.295316	0.448727	0.291446	0.315969	0.174358	0.329362	0.241433	0.260737	0.308815	0.344955	0.230368	0.353516	0.44598	0.359489	0.169321	0.3408	0.303921	0.27794	0.381737	0.446257	0.170806	0.262079	0.299436	0.193638	0.30366	0.283657	0.465391	0.315574	0.298198	0.310768	0.294871	0.322329
AT1G05100	0.540569	0.368632	0.245509	0.545025	0.588023	0.591032	0.544114	0.745066	0.725166	0.268086	0.0921359	0.499176	0.216014	0.329061	0.432667	0.955771	0.803133	1.35552	0.407151	0.313778	0.32148	0.643461	0.367222	0.600823	0.326257	0.575581	0.520122	0.249193	0.276414	0.355403	0.543856	0.633702	0.672788	2.06704	0.595687	2.78902	0.248158	0.124324	0.273141	0.745797	0.506495	0.717783	0.364005	0.260156	0.367865	0.778603	0.526792	0.351697	0.918314
AT1G05120	11.1025	9.67326	9.97889	6.84403	8.21244	7.00661	9.49503	11.501	10.5678	11.4377	11.8833	12.3093	10.7383	10.7125	10.0071	13.1209	13.6947	11.7683	10.0564	10.5847	10.7699	7.22038	8.02869	8.69992	10.9227	10.0247	9.51651	13.0144	11.8759	13.1221	12.4295	11.4554	12.8691	14.5413	13.4015	14.3628	9.82057	11.46	10.571	9.01977	7.95976	8.33799	9.84801	11.4384	8.89672	11.5728	12.4383	12.568	13.3795
AT1G05135	7.12767	34.5839	10.1472	12.0256	27.1882	14.6143	28.013	45.8736	48.5278	26.8646	17.4287	18.2795	22.2166	17.9889	20.1047	22.4816	3.50714	20.2699	9.45385	18.7069	23.4099	25.1432	32.4574	7.83622	11.7792	49.4214	27.369	25.0345	7.96855	26.2196	13.0843	5.60851	12.2377	14.7307	11.8467	10.5395	23.2939	27.851	6.90753	3.49661	43.0767	9.03162	18.5586	32.9063	18.004	29.5975	13.24	22.2847	13.7178
AT1G05136	0	0	0	0	0	0	0	0	0	4.23786	0	0	0	0	0	0	0	0	0	0	0	0	0	0	0	0	0	0	0	0	0	0	0	3.46855	4.18378	0	0	4.47388	0	0	0	0	0	0	0	0	0	0	0
AT1G05140	28.8351	34.4364	27.0133	49.0431	53.1623	45.7365	35.37	37.8474	39.4933	32.388	31.9361	29.738	31.8407	32.7757	28.9806	25.1607	24.3693	24.59	23.7593	34.6768	33.95	52.865	48.2173	43.6053	31.9983	37.201	34.5381	26.6411	25.8096	24.3979	22.629	22.1274	24.3559	26.3998	28.4258	21.1719	23.2505	24.1033	19.8586	37.827	45.3002	35.6687	40.146	37.6108	38.9126	22.762	15.6219	23.1734	20.4273
AT1G05150	15.1234	14.7301	13.3848	12.0476	11.4433	12.007	13.9554	14.9284	13.5932	14.3933	14.169	14.5397	11.1413	11.3149	12.7206	13.919	16.2269	13.2282	13.6681	14.1347	15.074	13.1026	12.326	13.962	15.4392	15.3336	14.542	15.2642	14.1407	16.995	10.7688	12.0338	14.3971	18.1189	17.2339	16.5851	13.9658	15.0591	13.0044	12.9307	11.8655	12.3065	13.5083	14.5108	12.5497	15.1824	12.9233	16.4494	14.9285
AT1G05160	5.24259	4.10187	4.53925	4.16294	4.05654	3.55529	5.1692	6.27878	5.26019	3.91222	3.95953	4.79649	4.16593	3.7102	5.25157	4.82411	6.57511	5.21934	4.81295	5.12445	5.24316	3.80103	3.97314	5.18295	6.07771	5.38546	4.58117	4.71649	4.6785	5.69345	3.76881	4.5101	5.03795	6.6086	6.56732	6.79549	5.18022	5.35307	5.17039	4.3561	3.57586	3.97058	5.35936	5.21267	4.69553	4.95368	3.92493	5.49955	5.19745
AT1G05170	7.09627	8.19149	6.00091	6.76324	7.74432	6.46926	5.41898	6.68426	6.4608	6.09773	5.63603	7.06206	9.47896	11.4666	9.03945	10.379	10.5373	9.92535	6.37053	6.78274	6.31674	6.34995	6.47455	8.1429	7.27752	6.98553	5.13471	5.91491	6.93697	8.17344	9.02986	8.25064	9.03479	8.99208	7.41023	9.99702	6.62462	7.2762	7.06202	7.07824	7.71422	5.71699	5.11545	5.39943	4.81812	8.06229	5.94048	7.22308	11.2006
AT1G05180	29.496	26.4315	26.143	17.0662	19.8897	18.0117	22.4333	28.4551	24.4516	28.7308	29.1558	29.0892	32.0155	33.208	33.0515	41.2351	41.0637	42.9319	28.4051	28.275	28.1164	24.5844	22.4457	25.8722	27.2118	30.9907	24.764	31.5572	33.3004	31.7826	42.9436	36.0791	42.1834	42.3482	38.3388	46.1195	28.1336	32.2715	32.8102	26.0866	23.8827	24.1409	24.8021	32.7065	27.6377	31.1644	29.0816	32.4794	37.2196
AT1G05190	427.745	387.598	349.273	484.194	542.539	521.849	430.539	441.709	461.885	411.846	338.07	360.572	419.022	476.711	412.385	192.938	253.71	165.979	358.585	379.057	424.392	513.245	515.093	557.351	557.595	615.496	481.899	382.333	409.24	351.431	288.378	287.166	316.361	237.344	321.475	192.476	303.909	323.976	312.553	402.31	547.558	363.601	430.355	409.493	471.523	313.105	230.823	349.616	261.649
AT1G05200	12.908	15.1516	11.6049	15.8041	17.5583	14.9082	17.048	19.3753	18.5739	12.5132	13.6864	14.5176	12.5261	13.0518	11.5804	12.4728	11.7448	12.1694	12.6163	15.1691	15.6912	15.6056	16.745	15.7201	16.8835	16.7883	18.0486	13.879	13.7188	15.5451	9.84055	7.92494	8.13226	12.2	14.7474	9.53379	15.455	14.5466	16.9111	12.374	14.0707	11.5542	15.6463	14.8765	15.9444	13.8376	12.765	15.3177	7.72021
AT1G05205	67.2462	40.4393	51.8149	45.4007	37.0908	47.7763	49.6005	46.711	46.0349	41.7124	43.947	42.552	33.7713	29.9486	47.7052	47.3195	71.1871	49.3633	49.6174	40.1975	43.2729	41.7103	41.4668	49.1384	73.127	56.0084	51.0815	47.7976	58.4453	37.7049	40.0038	43.0547	44.694	43.8216	56.3127	55.2214	47.6594	53.9881	61.7933	70.3066	39.8384	54.1641	55.3832	41.2715	46.035	41.3873	59.9385	48.1813	40.2561
AT1G05210	11.284	10.9147	12.873	9.26213	8.06255	8.80833	10.6909	11.8152	10.5115	9.37001	9.38789	10.9483	8.69143	7.60131	11.7564	8.02697	11.2528	9.06109	16.517	14.5441	15.7215	10.6488	12.6782	11.0098	13.4193	12.1346	11.979	11.6786	8.24287	7.87918	6.17798	9.96213	10.7471	10.664	11.4485	10.1867	14.1277	14.5498	12.8446	10.5502	8.22568	14.003	10.7621	10.928	11.5268	9.6764	14.6895	9.91668	9.57331
AT1G05220	0.874247	1.94475	2.15651	1.03604	1.18249	0.996078	2.27938	1.86389	1.59067	1.30583	1.73532	1.90034	0.817137	1.64558	1.57636	1.96768	1.55806	1.85957	2.00735	2.48252	1.91441	1.27986	0.990632	0.908753	0.875674	2.1958	1.86178	1.84942	1.65944	1.85399	0.938618	1.03772	0.720567	1.1116	3.19171	2.11624	2.07666	2.22162	0.562552	0.928389	1.77585	1.22799	1.59106	1.43571	1.3203	2.16462	2.6887	1.28997	2.54623
AT1G05230	7.95795	6.59299	6.24542	7.45468	8.76782	7.73527	7.27053	8.66997	7.80378	6.92655	6.02345	6.37856	8.2015	8.9032	7.78983	6.69674	7.7344	6.39269	7.31087	6.68689	7.59602	7.76966	7.18651	8.59481	6.71048	7.1269	7.85044	7.31758	6.99796	6.25055	7.96649	7.19451	8.17088	7.38655	7.60087	6.46316	6.80497	6.27796	6.26108	7.40342	9.32026	6.52952	7.00219	7.47612	7.31566	5.76479	4.85796	6.30602	6.16735
AT1G05240	0	0	0	0	0	0	0	0	0	0	0	0	0	0	0	0	0	0	0	0	0	0	0	0	0	0	0	0	0	0	0	0	0	0	0	0	0	0	0	0	0	0	0	0	0	0	0	0	0
AT1G05250	0	0.128923	0.0648417	0.0617659	0	0.0666941	0.0589138	0.0243476	0	0.0278204	0.0952185	0.029353	0.0270071	0.0289553	0.0296197	0.116557	0	0	0.0867677	0.0544968	0.136033	0.144974	0.0569807	0.0239517	0	0.0278552	0	0	0.0265901	0.216445	0	0	0	0	0	0	0.156939	0.0826097	0.025784	0	0.285621	0	0	0.02495	0.0997184	0.0339616	0	0	0.0244558
AT1G05260	43.8098	61.5129	46.8681	36.516	55.0943	47.7109	71.431	61.3626	67.5865	40.8935	35.4982	41.7135	33.5761	33.1668	26.7901	42.6309	35.8973	41.0144	50.0375	60.0859	51.093	54.7051	49.7688	52.6751	54.2187	74.8174	51.9893	29.9611	30.4666	34.6837	20.7575	17.4097	19.822	20.1767	17.8443	18.7213	63.2312	58.0536	53.9366	50.5028	83.461	45.3056	52.6766	38.2783	49.6038	31.6663	33.5104	35.8816	17.7044
AT1G05270	29.6171	31.3152	29.1471	22.513	25.8581	24.7007	24.3269	28.1354	24.9229	28.7033	31.6146	30.3131	33.3352	34.9016	33.5359	34.4539	31.8365	35.5657	28.3053	28.9776	25.9285	27.8246	26.8332	28.3516	27.4065	34.1156	24.7162	32.8899	33.7169	32.1467	39.7005	33.9268	36.9493	35.3626	28.2769	37.4768	27.0814	28.9708	30.7523	25.1062	33.5525	24.6624	24.0884	30.3252	25.9466	30.0833	30.3151	29.2839	37.0016
AT1G05280	1.0719	2.00279	1.25603	1.36502	1.95162	1.74837	2.10095	2.16938	2.11653	1.39197	1.11362	1.54541	0.795092	0.854593	1.37927	1.11386	1.28421	1.96905	1.58224	1.74233	1.61138	1.50336	2.52171	2.35726	2.31096	1.32503	1.0138	1.43884	0.991432	1.23125	0.48725	0.623559	0.754554	0.725723	0.882377	0.761278	1.59189	1.49067	2.24237	1.87633	1.19973	1.91368	1.206	0.792811	1.4163	1.00799	0.873654	1.10423	1.22686
AT1G05290	0	0	0	0	0	0	0	0	0	0	0	0	0	0	0	0	0	0	0	0	0	0	0	0	0	0	0	0	0	0	0	0	0	0	0	0	0	0.0410453	0	0	0	0	0	0	0	0	0	0	0
AT1G05291	0	0	0	0	0	0	0	0	0	0	0	0	0	0	0	0	0	0	0	0	0	0	0	0	0	0	0	0	0	0	0	0	0	0	0	0	0	0	0	0	0	0	0	0	0	0	0	0	0
AT1G05300	3.77583	4.7649	7.54294	5.18302	6.8314	6.5136	8.84227	15.5222	12.4776	2.44469	5.38378	3.92648	18.639	17.2988	16.0137	8.29275	5.31676	6.69321	9.36084	7.91112	5.63428	8.66052	9.46389	5.79491	8.14588	13.268	12.4455	3.96428	3.01068	4.54016	15.9903	12.9069	13.9573	7.17509	8.31304	4.96057	14.0065	13.0968	11.7687	6.79613	8.56765	9.12362	11.3526	26.6276	16.5738	8.01218	9.90933	7.1098	12.1225
AT1G05310	3.15728	4.11311	3.66624	2.58628	1.66672	1.71782	3.98759	4.47999	4.41078	2.11618	2.3647	1.92095	1.04372	1.58633	1.20751	1.52107	1.48655	1.24008	3.47839	4.28967	4.94753	3.17983	2.69621	2.61653	3.00415	3.80755	4.21843	1.53483	2.31066	2.48787	1.48542	0.785198	1.65291	2.29133	2.02066	1.57731	3.99423	3.39308	3.1105	1.95629	3.0883	3.27228	4.68648	3.3231	4.01871	2.20701	2.03889	2.84188	1.83647
AT1G05320	21.331	14.6398	11.9057	13.4142	17.1718	11.9506	16.6043	19.3369	18.023	12.4271	11.2178	11.3398	14.6936	15.0398	12.6586	15.1851	21.8038	14.9722	13.467	13.1771	11.1226	15.42	13.9728	20.9815	23.3018	21.5961	16.8302	11.2051	16.308	12.1848	10.2785	8.44839	11.8527	11.4762	12.5098	10.7367	14.1452	14.9909	22.4455	22.7136	19.3786	13.3186	18.1239	21.9859	14.4509	11.515	11.2225	11.481	10.5351
AT1G05330	0	0	0.537301	0	0	0	0.445284	0	0.311501	0	0.164927	0.153438	0.142082	0	0.954803	0.150607	0.409249	0.745015	0.166325	0.139979	0	0	0.297783	0	0	0	0.642693	0	0	0	0	0.845056	0	0.528954	0	0	0	0.30511	0	0.221153	0.2638	0.341769	0.422061	0	0.286362	0	0	0.152617	0.133074
AT1G05340	8.36205	8.78529	7.76812	5.43232	5.02256	5.74682	13.2043	11.4177	10.7348	3.81002	6.34352	6.10243	27.0546	28.502	33.1715	38.3857	36.3075	38.492	4.83735	5.44077	4.78986	5.84759	5.13614	6.13081	16.3563	15.5022	21.9093	7.11947	8.99468	6.43099	54.8368	49.5673	63.3923	46.8561	39.994	56.4602	3.54316	3.43206	3.42689	7.21181	9.52188	9.24898	20.2453	11.6518	18.2627	8.37046	10.0526	5.72658	48.21
AT1G05350	22.2454	27.2932	30.2799	19.3147	17.7416	19.2959	21.168	22.1265	21.3359	29.7139	30.7462	29.5505	36.5604	36.0492	37.5693	33.6977	29.8008	33.4176	31.6554	26.6994	23.3198	18.4817	19.5943	18.5108	19.331	25.095	20.7441	32.2315	33.0438	31.6403	50.5093	47.3699	42.7937	29.7481	28.6221	32.3424	29.5902	32.3176	30.243	21.4912	20.3529	24.6808	20.1879	22.8452	21.4914	35.3946	39.5478	30.916	40.7164
AT1G05360	6.67614	8.92865	9.49528	9.15861	11.6739	11.7324	12.1342	13.0405	11.9139	11.0841	10.4464	11.0108	11.5404	11.7742	13.9323	14.6419	13.1082	13.7999	10.0111	11.439	11.3783	11.4127	11.7729	13.5171	11.354	13.3145	9.86761	13.2747	10.577	11.5182	13.834	14.0373	17.1636	15.3763	12.7358	15.0226	11.3292	11.5551	11.4063	13.1217	11.8086	10.3912	9.51219	11.0801	11.3114	10.8028	9.71532	12.7935	15.2959
AT1G05370	1.49605	1.13117	1.76141	1.80034	1.27998	1.5048	1.51851	2.17139	1.28453	1.11434	1.29055	1.6289	0.865087	1.14659	1.55634	0.912135	0.944644	0.840425	1.81169	1.58101	2.43887	1.64705	2.14161	2.04002	1.17907	1.56222	1.09119	1.42763	0.530116	1.18579	0.394673	1.12865	1.33117	0.926292	1.29773	0.769191	2.00701	1.92145	1.43766	1.65227	0.968978	1.54905	1.46849	1.73219	1.47503	1.39493	1.4614	1.858	1.45486
AT1G05380	11.874	11.3916	10.712	7.51024	8.26853	7.85353	9.26534	10.4236	9.7037	13.588	12.9262	13.9644	10.8535	11.6019	11.7355	9.86251	12.3977	10.9726	11.2561	11.1416	11.5093	8.58263	8.04487	10.0726	9.87028	10.2581	9.49058	13.1374	16.0259	14.766	12.8016	12.0026	13.6005	12.2566	10.9496	13.4145	11.5826	11.8623	13.9971	10.2102	8.47356	8.24731	8.46868	10.9111	8.71523	14.2485	13.0623	13.8764	14.0468
AT1G05385	22.2749	23.1774	20.4603	43.9959	46.2715	46.1737	31.0554	35.7645	33.8135	19.2553	19.5008	23.3915	28.8578	32.0088	24.8166	20.5026	19.4949	16.5695	19.2585	27.153	26.0264	47.9452	44.4067	41.3971	34.7663	38.1972	33.5435	16.8407	13.2764	18.8303	19.5728	17.2434	22.0858	18.0839	26.2987	16.7223	20.1696	20.0077	14.7113	26.2053	47.4266	29.3372	25.8425	28.1899	36	20.2653	9.12457	17.2561	17.4633
AT1G05390	0	0	0	0	0	0	0	0	0	0	0	0	0	0	0	0	0	0	0	0	0	0	0	0	0	0	0	0	0	0	0	0	0	0	0	0	0	0	0	0	0	0	0	0	0	0	0	0	0
AT1G05400	1.25617	0.511772	1.10519	0.871801	0.716504	0.450176	0.785624	0.640976	1.08298	0.693151	1.05702	1.16509	0.842995	0.646508	1.23847	0.901253	0.886662	0.580192	1.05935	1.01418	1.01489	0.882039	0.875663	0.44016	0.514358	1.27536	0.959645	1.19586	1.10935	0.820715	0.755873	0.941113	1.14114	0.894347	1.16004	0.86289	1.04444	1.10243	1.12567	0.808148	0.532257	0.78758	0.89397	0.67164	1.18866	0.506225	0.79228	1.18889	1.12998
AT1G05410	10.4061	10.2814	12.4264	7.37004	6.15045	7.65983	7.94444	8.88822	7.54047	10.2039	11.1822	10.8958	7.18085	6.35084	7.52343	7.83345	7.74937	8.0342	10.9162	10.8314	9.27991	8.08142	7.2941	9.01271	7.45329	9.58606	7.97324	10.6408	10.2476	11.4676	7.88098	8.59804	10.322	8.79754	9.17626	9.84908	11.4145	12.107	11.7625	10.6644	7.3206	9.61159	7.11416	10.1865	8.49965	10.3508	11.6086	12.0945	7.7639
AT1G05420	1.64014	0.301644	1.8087	1.36777	1.18331	1.02569	1.51009	2.18358	1.86385	1.08624	1.34731	0.614276	0.425089	0	0.657539	0.493902	1.12579	0.290529	1.38635	2.18721	1.481	0.379654	0.642211	1.34576	3.07968	1.36415	2.26626	1.65743	1.07804	1.23371	0.15982	0.384664	0.703778	0.676749	1.34343	1.31364	2.99438	1.37414	3.25161	1.79401	0.549314	1.80652	2.25776	2.09487	2.84301	1.20847	2.15104	2.16605	0.211703
AT1G05430	47.4965	41.7586	41.2447	29.3924	31.7889	33.3919	36.7318	35.858	35.1298	40.7535	41.6313	40.3397	36.3093	35.19	36.0455	46.0209	43.5171	42.8143	38.4431	36.7424	37.4504	31.2265	31.4213	33.1646	39.2672	38.6955	35.3304	44.5107	46.4935	38.2545	40.0792	37.4373	39.0596	44.129	41.9092	39.8286	41.9975	42.4214	39.5929	35.4485	37.569	32.5474	34.5222	40.5196	41.4301	37.8461	37.702	38.4378	37.8415
AT1G05440	3.83813	1.68042	2.42722	2.00112	1.73186	2.1749	1.87461	2.6515	1.56376	2.50059	1.59127	2.75309	1.12168	0.660948	2.04499	1.40874	2.53071	1.14343	3.05676	2.43415	3.23868	1.36145	2.0003	2.3189	3.36598	2.69936	1.63765	2.57668	1.84898	2.15714	1.11409	1.64751	2.74138	2.81274	2.58946	2.50182	2.86212	2.98992	2.27916	2.69001	0.986162	2.03585	1.67514	2.28171	1.33828	1.85666	2.15623	3.58207	1.41946
AT1G05450	0.512821	0.623067	1.03444	0.788984	0.886412	0.86282	0.71104	0.794886	0.249909	0.0955685	0.607901	0.163702	2.26306	2.44414	2.40907	1.19051	0.608499	0.666225	0.607754	0.406654	0.565613	1.02876	0.825944	0.830335	1.25169	0.730753	0.787622	0.562335	0.802759	0.751162	2.84291	1.96114	2.66553	0.756805	0.806098	0.441921	0.796887	0.437836	0.621552	0.312072	0.904085	1.1598	1.8876	0.387525	0.580953	0.797676	0.598647	0.3748	2.34996
AT1G05460	5.79978	4.71095	4.33974	3.78114	3.81161	3.45641	4.16762	5.04149	4.63855	5.82699	5.0607	5.21447	2.31001	2.70865	3.56982	3.13578	4.4839	3.164	4.47845	4.62413	4.83302	3.86786	3.532	5.22071	4.77947	4.7252	3.60693	5.15172	6.05731	4.73831	2.25473	2.68735	3.3431	3.96849	4.40544	3.28256	4.76466	5.41033	5.4167	4.49281	3.46497	3.5931	3.84972	4.55452	4.20158	5.12534	4.04138	6.03379	3.15855
AT1G05470	7.3213	5.47982	5.2124	4.48554	3.76308	4.7811	4.31214	5.214	3.87824	5.09113	4.18799	5.17646	2.65833	2.38664	4.19993	2.27593	4.39423	2.20106	6.27772	6.30591	7.17639	4.34208	4.18877	7.02445	6.11396	4.59004	4.11461	5.51661	3.91118	4.95616	2.65321	3.38	5.06523	4.25583	4.79813	3.77261	6.39802	6.82784	5.94642	5.91384	3.47756	4.9559	4.44456	4.84102	4.91507	4.58261	4.1746	6.35545	4.23198
AT1G05490	0.251104	0.241128	0.186378	0.279999	0.185272	0.169129	0.257348	0.31991	0.298478	0.510503	0.727389	0.550812	0.246437	0.364444	0.341396	0.244598	0.21754	0.343309	0.426134	0.294277	0.298069	0.273323	0.183659	0.472131	0.365164	0.3763	0.196722	1.48035	1.90336	1.48615	1.20981	1.52385	0.817706	0.604103	0.394004	0.58748	0.355075	0.362717	0.481758	0.322073	0.356793	0.282943	0.193366	0.267542	0.185097	0.378269	0.279939	0.514143	0.198034
AT1G05500	29.6376	33.4009	31.8368	27.485	28.2198	30.3512	32.0439	30.4875	28.611	34.4574	42.3382	38.0504	36.3721	38.422	34.3581	45.726	42.2685	45.6007	32.863	30.3751	27.308	27.7487	26.6116	27.7242	32.4724	36.1298	31.5061	41.4991	44.5515	46.8477	42.4814	41.0683	42.6918	40.9984	35.3248	43.6283	32.3197	32.5001	34.8974	28.9854	34.8833	29.9478	32.7171	30.1818	30.7239	35.6392	35.986	32.4638	40.6131
AT1G05510	0	0.0437637	0	0	0.0369426	0.0441495	0.115993	0	0.0404119	0.115674	0	0	0.0718019	0.0394118	0.118614	0.114207	0.041123	0	0	0	0	0.0765328	0.0740324	0.0759595	0	0	0.0404291	0.0379643	0.0838677	0	0	0	0	0.0676053	0.0759598	0.0370078	0.123362	0.075917	0	0.0450678	0.108209	0	0	0.100917	0.266354	0.281721	0	0.0795769	0.0640391
AT1G05520	24.2669	27.1041	28.1415	18.3314	20.671	18.6925	22.7589	22.7823	20.612	37.8956	44.9894	43.2383	30.4549	29.5183	32.7388	31.7542	32.2837	34.5464	31.0317	28.5377	26.7459	21.6276	22.3106	23.9754	24.0996	22.2779	18.6514	56.1426	61.5596	61.5591	43.7793	40.8204	39.9504	34.5564	27.5084	38.5485	32.5347	30.8276	33.1691	23.9184	19.8955	22.1074	19.6238	24.6988	21.273	37.5228	39.2885	35.2423	39.349
AT1G05530	0.852882	0.960176	1.02375	1.68909	1.38154	1.58922	1.62166	1.7763	1.637	0.423371	0.512763	0.57674	0.930134	0.434141	1.12108	1.10018	1.68466	1.34213	1.45859	1.48387	1.06939	1.08383	1.99625	2.48969	2.1745	1.13347	1.31186	1.1846	0.992412	0.815789	0.344374	0.168813	0.360722	0.292284	0.192453	0.300423	0.883185	1.1155	2.13943	2.50533	1.64942	1.81818	1.03086	1.05346	1.55139	0.250588	0.318706	0.390188	0.906569
AT1G05540	2.815	2.39286	2.6209	4.92362	6.12599	4.00442	2.40214	1.74202	1.99791	2.56366	2.47287	2.5032	1.90489	2.46655	1.95832	0.823383	1.2005	0.723342	1.4277	2.37479	2.05285	4.07726	4.18115	4.83119	1.47378	1.19574	2.01265	1.70443	2.28219	1.48461	1.35142	1.07405	1.38707	0.692765	0.602132	0.484537	1.89759	0.86351	0.984736	2.44065	2.67565	2.17237	1.82079	0.889212	1.37891	1.35486	0.523135	1.38464	0.760765
AT1G05550	0.0566517	0.0548843	0.104301	0.0323127	0.111941	0.071052	0	0.0749999	0	0.0288262	0.0269462	0.0244426	0	0.146931	0	0.0297057	0.0889631	0	0	0.0283358	0.0280502	0	0	0.15658	0.0261825	0.072096	0.0507657	0.0293631	0.0816003	0	0	0.032263	0.021086	0.0776535	0	0.0236389	0.0265089	0	0	0.0590952	0.0794944	0	0	0	0.0268524	0.0289409	0.131702	0.0248078	0
AT1G05560	18.215	21.5923	20.5755	16.5019	10.2775	12.6608	15.3189	16.8434	21.3823	17.316	23.6063	16.3976	13.0742	15.2113	13.2916	9.8223	13.2107	7.60714	7.43748	10.0076	14.9495	15.8935	17.722	14.4291	15.5085	19.4364	18.7545	10.245	14.5373	17.6973	11.9032	11.1432	11.2515	7.52883	9.73774	6.09197	7.49035	19.3963	3.74261	19.4461	26.2844	17.9672	20.5283	41.7116	29.9606	28.542	10.138	12.8481	10.8909
AT1G05562	71.0429	89.852	93.1151	67.5692	51.1979	58.3676	69.1562	72.9898	86.862	74.003	100.245	70.1298	60.3979	70.9186	48.4211	37.3921	52.1007	35.0789	32.5328	41.0758	60.5274	74.9214	72.6545	63.3188	72.865	81.539	78.3113	40.5888	67.8979	62.88	49.4395	48.7028	38.7418	29.7778	40.8111	24.883	35.1671	72.2491	20.4269	98.2476	95.6826	72.0734	89.9513	164.038	136.257	100.176	47.822	47.6204	39.6206
AT1G05570	15.4916	20.3234	16.3412	8.30434	9.61449	8.49177	14.3209	12.4642	12.5112	19.0045	20.3507	19.6985	15.8119	14.9902	15.254	17.4803	20.6858	21.1583	19.1535	20.4689	18.321	9.19417	9.25192	11.1843	12.9738	13.9399	12.7576	16.9324	19.4666	21.7104	13.6467	11.6403	13.2109	17.0472	20.1245	15.6562	19.5733	18.5584	20.8162	12.664	13.8661	11.2649	12.5303	11.6186	11.9866	19.9912	18.7304	18.9081	18.8835
AT1G05575	2.95556	6.1735	4.0173	1.22797	1.79854	1.32587	5.07856	4.92305	3.98213	3.62427	3.36	4.11535	8.61391	13.0397	7.67979	12.3121	5.40644	10.5171	2.87579	4.45117	3.73391	2.5218	2.51155	1.98381	3.4187	9.06354	4.19395	3.24136	2.28641	5.31523	12.5345	7.17239	11.8219	11.2892	6.97621	12.0235	4.76328	3.64211	2.52708	3.24646	5.09303	2.95407	4.912	7.02524	7.50911	6.93402	4.06106	2.52679	8.94557
AT1G05577	0.151305	0.128994	0.208057	0.113827	0.108541	0.228044	0.154794	0.208547	0.257696	0.323766	0.1671	0.290854	0.108425	0.291418	0.315549	0.0960314	0.278762	0.200239	0.337474	0.370219	0.505215	0.201053	0.195224	0.244351	0.188708	0.189186	0.161108	0.157375	0.103576	0.212534	0.0256094	0.180745	0.298174	0.547753	0.226999	0.303142	0.094486	0.367275	0.233513	0.143451	0.151813	0.166917	0.196481	0.11798	0.113583	0.140441	0.313287	0.46814	0.162739
AT1G05580	0	0	0	0	0.0111392	0	0	0	0	0	0	0	0	0	0	0	0	0	0	0	0	0	0	0	0	0	0	0	0	0	0	0	0	0	0	0	0	0	0	0	0	0	0	0	0	0	0	0	0
AT1G05590	6.80899	7.58239	6.80191	7.38614	8.52562	7.08681	8.50642	9.91911	8.82419	6.9644	6.43189	7.17667	8.01129	6.29255	7.80745	8.79126	8.60678	8.15861	6.79974	7.50271	7.85392	7.27366	7.37665	9.20876	8.51626	8.0113	7.25077	7.10105	7.54871	6.80331	5.25727	5.60366	5.78615	9.1894	9.06383	6.6625	9.12786	10.2522	8.73396	7.44791	6.80449	6.8983	7.15054	8.51413	7.86077	6.93295	5.79752	7.2968	6.86181
AT1G05600	4.34337	3.91752	4.4657	3.81922	3.51763	3.22232	4.11281	4.71341	4.97692	3.6932	3.6959	3.9946	3.45706	2.78668	3.88289	4.37554	4.33877	4.57146	4.2472	4.81749	4.47071	3.74832	4.05802	3.93578	5.1804	5.50258	4.58071	4.31274	4.0696	4.14811	4.16758	3.36886	4.38948	4.73387	5.15809	5.02622	3.78521	4.62005	3.6616	3.46177	3.86256	3.04681	4.146	4.75025	4.30169	4.43591	3.72631	4.52101	3.89723
AT1G05610	0.46058	0.315056	0.30403	0.20444	0.273933	0.332086	0.419324	0.66284	0.342207	0.230604	0.309571	0.447349	0.64521	0.49405	0.36095	0.22692	0.821326	0.658923	0.580953	0.302334	0.521753	0.44526	0.327216	0.575216	0.745476	0.456411	0.222584	0.671144	0.514296	0.515672	0.188311	0.433533	0.308391	0.699975	0.62599	0.562964	0.306117	0.580066	0.27858	0.249386	0.311273	0.363292	0.506818	0.447074	0.316641	0.475215	0.242786	0.724106	0.555297
AT1G05615	0	0	0	0	0	0	0	0	0	0	0	0	0	0	0	0	0	0	0	0	0	0	0	0	0	0	0	0	0	0	0	0.0915036	0	0	0	0	0	0	0	0	0	0	0	0	0	0	0	0	0
AT1G05620	23.3648	24.2007	21.035	19.1518	19.4278	20.3074	29.1511	25.7384	25.858	21.8712	20.6459	23.194	16.0347	14.4725	19.5781	29.4517	32.0865	26.9459	25.7543	25.624	23.2783	21.2988	23.5625	28.3549	32.2732	27.8578	25.529	23.2991	23.1097	23.0885	15.7845	15.6158	16.5241	28.9418	21.8476	34.7834	22.4203	23.2076	29.7662	27.9264	25.3876	24.6139	24.5519	22.0896	21.5696	21.2924	21.0724	22.254	17.1749
AT1G05630	4.35241	4.97222	4.61614	3.65839	3.54119	3.5105	4.08628	4.26391	3.97439	3.60946	3.50443	4.35223	4.72481	3.78643	4.11405	3.04465	3.34429	3.16333	5.68184	4.80312	5.0399	3.10191	3.60828	4.13759	4.21883	3.21162	3.27399	4.48489	4.25585	5.15795	3.83382	3.74127	3.63653	3.30026	3.36092	2.89903	4.77305	4.66924	5.53131	3.78195	3.31639	3.33734	3.69285	3.17855	3.23188	3.96565	4.36786	3.94271	3.71938
AT1G05640	2.20262	2.13067	1.71685	1.236	1.24997	1.90768	1.52785	2.0173	1.364	1.47437	1.31119	1.57244	1.77942	1.18694	2.42216	1.45896	2.1597	0.920253	1.72362	2.12103	2.14199	1.25583	1.17702	1.99385	1.91503	1.66682	1.16116	2.60919	1.90034	2.27822	1.21799	1.19035	1.97973	1.88844	1.59488	1.42162	1.87284	2.26143	2.37627	1.96653	0.651146	1.45261	1.28514	1.0453	1.17681	1.33658	1.04255	1.8158	1.70585
AT1G05650	0.797503	1.91849	0.616936	5.67155	5.6183	6.3238	4.88135	3.18111	5.22587	0.052778	0.0287257	0	0.560798	0.395521	0.726391	1.48673	2.18995	1.58074	2.49466	2.47362	0.982829	6.60338	7.93653	7.66785	5.39634	4.30983	7.25151	0.108327	0	0.089597	0.0280465	0.285951	0	0.709873	0.468017	0.91457	3.30741	1.78698	2.17295	4.54428	9.21514	6.34592	6.80364	2.60576	5.78726	0.201305	0.210663	0.0281179	0.0215541
AT1G05660	2.12865	4.91785	2.60096	5.84789	4.74348	6.94796	8.79568	6.94432	8.55128	0.358181	0.149204	0.343056	2.0052	1.31293	1.69492	4.0047	4.57648	3.08512	4.62078	3.67644	2.38428	4.92831	8.26509	6.40753	9.67889	8.02673	9.8318	0.476687	0.349397	0.249493	0.0592463	0.027661	0.218403	0.693382	0.685268	0.485048	4.35372	3.83337	3.63526	4.95044	5.47748	7.15626	8.93357	3.4091	7.93914	0.0348208	0.392029	0.293146	0.798982
AT1G05670	3.77191	3.7169	2.3754	1.99032	2.96069	2.43823	2.80837	3.35341	3.16859	3.60381	2.87824	3.69066	2.75567	3.00182	3.21703	2.41145	3.28914	2.90214	3.34833	3.78707	3.94395	2.59159	2.80971	3.75152	3.56452	3.6055	2.03203	4.06808	3.72565	3.48956	2.68335	2.35496	3.52774	3.26724	2.91537	2.99236	3.46676	3.38332	3.92446	3.43123	3.18802	2.26356	2.46964	3.04574	2.29291	3.46478	2.79973	3.91439	2.65089
AT1G05675	1.7745	2.35373	1.48256	1.12588	1.09461	1.92243	1.227	1.16856	1.03783	1.30253	1.41725	1.35423	13.377	15.0859	13.2727	4.40846	4.26032	3.80291	1.76365	0.802352	0.67642	1.44246	1.7843	1.43451	1.18296	1.50084	1.25147	1.55941	2.39029	1.45356	10.1399	7.66708	9.25081	1.78983	1.62326	2.64137	1.06139	1.11575	1.84537	2.8971	3.14566	2.44557	1.70516	3.51224	1.45094	2.8703	3.14814	1.37046	6.98775
AT1G05680	6.50021	4.86172	6.70858	24.0775	21.6664	25.6729	25.2229	25.5603	27.2423	5.67049	17.0142	7.67451	15.3296	14.3069	17.0647	21.4949	40.7583	24.1683	2.45977	3.85626	6.27657	29.1815	30.3123	39.0131	26.8827	28.513	22.9204	3.9383	19.6346	12.9212	14.5262	22.1521	19.8784	17.0022	15.4346	19.2127	7.82372	12.1604	4.88048	48.0817	38.927	34.6957	20.9976	45.7082	31.9528	43.9864	14.8497	9.65667	21.3488
AT1G05690	2.19322	4.36086	3.15002	5.15408	6.69554	6.33346	2.45869	2.15977	2.82563	3.79868	3.91748	4.28243	4.70205	4.83747	3.57201	3.96536	3.00728	4.12819	2.36187	2.49438	2.90054	6.77511	5.56082	5.30685	2.99256	2.06679	2.10082	2.85854	2.65117	2.92376	3.70215	2.66922	3.25196	2.07335	2.38839	2.24228	2.38611	2.18684	1.62516	5.68071	6.5104	4.334	2.17667	2.68425	2.64003	1.9209	1.44574	1.80688	2.05755
AT1G05700	12.6872	12.2173	11.7038	7.09587	9.22575	9.43437	7.87522	5.112	5.07375	9.61447	11.8215	9.48367	7.58783	7.17853	6.95547	6.58899	4.48782	6.53975	13.2238	12.6801	8.95642	8.7206	7.73142	7.38951	6.1129	7.23731	6.75234	7.59614	10.4171	10.9953	7.29685	5.63834	5.18009	3.49684	4.34705	2.98968	14.1281	10.9404	17.7642	6.23781	9.0078	6.33937	5.13419	3.80937	3.2344	8.25991	13.2075	7.64185	3.91406
AT1G05710	25.9422	15.3339	16.7658	12.9134	14.0616	15.8851	14.2568	12.7925	13.3107	13.6737	12.4669	14.1129	20.6384	22.2175	26.8083	32.2673	34.4474	37.766	19.9711	16.188	16.5001	17.2478	16.0289	18.8617	16.1649	16.8494	14.3464	14.9729	14.3995	11.9465	30.8772	31.6681	33.1608	32.0585	22.2146	35.9193	21.2173	17.5032	19.3914	27.111	18.0387	19.2068	12.3406	11.6515	12.3565	15.7605	15.1814	17.6931	30.561
AT1G05720	33.7587	34.1885	34.7393	23.0639	24.2911	25.6328	32.3227	35.4996	32.5061	27.4961	30.5435	32.034	37.7258	37.5654	37.5575	56.6039	53.9289	52.9151	36.7731	30.9498	27.3146	27.7045	23.7808	32.5711	39.026	44.5063	30.2216	30.4311	34.171	27.821	39.6267	44.1013	42.4307	53.5092	47.8743	56.5903	35.4175	39.9795	46.2922	35.8863	27.7191	28.0503	32.5433	34.5541	28.2768	25.8889	31.8236	32.0035	42.5229
AT1G05730	7.19231	4.92472	5.99367	4.32706	3.28206	4.55221	4.0558	4.8935	4.15221	4.4657	4.825	4.86993	3.2848	2.5915	4.5224	7.06762	5.78153	7.42583	6.99058	4.41385	5.52798	3.59112	5.32479	5.70769	3.9422	5.13651	3.44937	5.12814	4.97181	4.0744	3.77092	3.75502	3.81404	6.41025	6.77107	8.00505	6.41459	7.17303	7.53543	5.02041	2.80514	4.50017	4.14292	3.90526	4.02203	4.94327	5.03129	4.86894	2.86251
AT1G05740	0.462798	0.184064	0.362436	0	0	0	0	0.265406	0.340664	0	0.724351	0.163195	0	0.664689	0.35369	0.164031	0	0	0	0.150988	0	0.165185	0	0.388651	0	0.172204	0	0.321532	0.21785	0	0.371355	0.172504	0.149351	0.441206	0	0	0	0	0	0	0.309965	0	0	0.153389	0	0	0.17685	0.683766	0.148275
AT1G05750	2.09496	2.01606	1.91523	1.43718	1.30514	1.40555	1.63551	1.91258	1.7118	2.35976	1.93016	2.4417	1.46774	1.24733	1.66816	1.8835	1.80758	1.87516	2.63483	1.97619	2.2971	1.4775	1.69538	1.92356	1.83717	1.9779	1.76336	2.6598	1.93666	2.47334	1.68483	1.92664	2.0202	2.79701	2.61041	2.99523	2.255	2.50016	1.90882	2.46601	1.47619	1.78007	1.90875	2.35309	1.85189	2.38464	2.08649	2.75855	1.64901
AT1G05760	7.62362	6.13202	7.65316	4.86041	4.54521	5.23958	6.16318	6.6524	4.56866	7.80147	8.14002	8.34229	3.89841	4.51027	6.52216	7.00431	8.49276	6.99917	10.7994	8.91293	8.05419	5.17615	5.1567	6.99317	6.78702	4.59299	4.97559	8.89895	8.08629	9.3871	7.38587	10.0916	6.6642	12.6477	13.006	14.8471	7.27487	11.0066	10.187	7.69581	6.04613	6.80591	6.36567	7.36029	5.31737	9.49936	5.72893	11.0287	8.89844
AT1G05770	1.06317	0.612724	1.72701	0.639536	0.61554	0.501343	0.797271	1.01868	0.801726	0.643944	0.86205	0.873982	0.325541	0.348992	0.427556	0.787511	1.06534	0.684154	0.772684	1.04363	0.886648	0.177176	0.585517	1.21098	1.73933	0.723957	0.630602	0.931047	1.06229	0.65857	0.581775	0.763536	0.726205	1.33074	1.60187	1.65725	0.728201	1.12012	1.03292	1.22737	0.32904	0.797244	0.785907	2.11892	0.987898	0.584568	0.193936	0.856168	0.711293
AT1G05780	9.33811	13.3405	15.1696	7.5915	9.00905	9.12841	11.4388	14.5042	11.4408	13.8657	16.2538	15.2772	12.0505	12.0746	12.2851	18.7801	14.4013	18.107	12.2218	11.1053	10.9164	9.09296	9.04931	6.86511	8.14963	13.1705	9.03024	13.0717	9.35864	12.9567	14.6213	12.3323	12.7373	15.3877	12.9835	18.6043	13.6768	15.5398	11.2137	8.3589	9.37875	8.2967	11.6363	11.5999	13.2617	11.3393	14.7724	14.0516	12.6461
AT1G05785	4.22739	8.85616	7.59283	7.22929	7.24167	7.56186	10.6456	10.3818	8.37408	10.0534	8.69692	11.2409	10.9289	9.09039	13.0742	15.2055	7.86467	15.0474	7.76841	9.72635	8.85912	9.99521	8.04824	5.95101	6.53414	11.862	7.02553	10.7561	7.53798	9.49584	16.1093	12.5592	14.0175	12.8438	10.1625	16.9863	8.6756	7.50376	5.36257	4.77585	9.78201	7.6076	7.98312	8.95185	8.72924	9.1	9.02664	9.21431	14.4531
AT1G05790	7.84575	8.78859	8.93679	8.86611	8.93807	8.95014	10.1705	10.3171	12.2094	8.9636	8.58161	9.12427	10.0386	10.4708	10.1069	10.8859	11.4047	11.1574	8.24638	8.76522	9.29103	8.26264	9.5979	9.67715	10.6162	10.2392	10.7284	8.80416	9.11176	9.29915	10.4594	9.00034	10.3134	11.5318	12.3918	11.6488	8.4117	8.07188	7.85168	9.66388	8.29479	9.07988	11.8246	12.8271	12.5827	9.52416	8.58644	8.66762	10.7068
AT1G05800	0	0	0	0	0	0	0	0	0	0	0	0	0	0	0	0	0	0	0	0	0	0	0	0	0	0	0	0	0	0	0.0511035	0	0	0.0621879	0.0982529	0.0478385	0	0	0	0.0481331	0	0	0	0	0	0.081735	0.0512189	0	0
AT1G05805	10.1378	11.0973	13.2073	8.62609	8.77409	8.41363	27.3911	22.7019	25.9244	11.856	14.3657	13.5326	15.0307	16.4869	13.72	23.4048	21.6417	23.8488	11.8006	13.6047	13.9486	9.36125	10.6414	9.5529	24.9045	20.8219	31.192	14.7939	13.0681	17.9898	17.7151	13.7004	15.662	26.4144	26.5067	23.3219	15.8676	14.3678	15.8341	9.02699	8.98092	10.0959	24.9071	24.1743	26.3814	17.75	20.8374	16.6666	15.6641
AT1G05810	10.4254	14.0509	16.8387	9.23151	9.72143	9.94172	12.203	12.1584	14.9949	12.9854	15.7667	13.282	8.84114	6.12147	6.67006	8.34329	6.59506	8.12457	13.8586	14.1637	11.7169	9.5661	9.29779	7.53169	10.3983	11.1177	14.9854	13.2918	11.3611	16.2072	6.97242	6.86722	5.77091	7.59734	9.57037	6.81269	14.7763	15.9336	15.7405	8.69889	12.5599	11.7213	13.5329	11.1781	14.9509	15.1977	22.5699	15.2091	7.21508
AT1G05820	1.42505	2.62801	1.90075	1.72922	1.76167	1.27671	2.45129	2.25556	2.14053	2.74711	2.00277	2.96115	1.89344	1.79766	1.9843	1.38229	0.941812	1.73744	2.28458	2.34282	2.60261	1.86936	2.01653	1.35126	1.40497	1.66248	1.91693	2.85609	1.2809	2.3005	1.28105	1.23659	2.11031	1.19691	1.40212	1.56349	2.22501	2.55903	1.54608	1.7451	1.54218	1.65208	1.3175	1.92208	1.72837	2.50692	2.30142	2.7296	1.37397
AT1G05830	12.1174	10.8319	9.93764	7.25449	8.59554	7.8464	10.5545	11.5406	10.848	12.0215	9.69996	12.1467	9.00905	9.48096	9.22492	9.12953	13.0357	9.78547	11.676	12.3135	12.7242	7.07028	8.29273	11.5417	13.1244	10.0043	9.47979	12.2405	11.9454	12.5257	10.3987	9.96957	10.8925	12.3487	11.4592	13.9471	10.5499	11.039	12.2762	10.798	8.09174	7.24116	9.21778	11.7906	10.4743	11.3859	9.43645	11.7644	11.2655
AT1G05835	7.06531	3.06744	7.20162	6.9154	4.80707	6.72342	7.91371	10.0003	5.22851	5.99586	3.43232	8.28693	4.30745	1.88845	5.96911	7.32745	13.9015	4.97722	7.66884	7.75676	9.45312	4.29595	5.23698	7.47773	11.8267	9.69922	9.60888	6.80114	3.0016	3.96491	2.92513	5.93482	6.99283	10.5355	15.4618	12.7126	7.86259	7.31074	4.79392	6.26999	3.19839	6.28672	7.52419	8.19206	10.1227	3.93978	4.15143	5.70878	4.18762
AT1G05840	7.72526	9.88722	9.65796	7.60255	8.15521	8.0173	11.4091	11.4553	11.2501	10.563	10.2673	11.55	13.4573	13.4431	12.3937	18.2825	15.1028	19.0459	10.4827	9.75915	9.40637	7.60584	7.00932	6.61134	9.86175	10.4613	12.0041	10.2645	8.55317	11.0348	15.5562	15.0217	15.0508	17.6867	16.6385	20.656	9.36704	10.6365	8.93199	7.16076	8.23256	7.77155	11.0316	11.1514	12.8631	10.0276	10.3897	10.739	16.9182
AT1G05850	341.24	327.584	370.722	262.692	263.241	274.414	294.205	249.574	278.089	242.325	289.779	262.754	183.034	165.022	170.008	198.953	224.404	191.805	338.173	327.651	290.196	279.044	265.677	296.22	295.976	250.159	289.307	214.836	291.747	233.36	144.706	175.386	135.188	154.46	199.237	137.801	393.757	360.297	461.488	292.982	286.635	279.832	298.302	215.003	271.642	236.494	330.595	234.768	163.489
AT1G05860	11.8694	9.11102	9.04735	7.26089	6.3059	6.31605	8.81452	9.08678	8.52882	8.38679	10.2153	9.01203	5.8917	5.80489	6.62403	7.63908	12.5069	6.87541	9.9537	10.0224	9.30439	6.10488	6.94529	10.488	11.7953	7.61077	7.32086	9.94434	10.4741	9.0614	6.18103	6.27846	6.75673	8.92526	8.61197	8.37149	8.20754	6.42765	12.2226	9.6096	6.0152	7.47144	9.17303	8.3967	9.12589	7.88859	8.344	7.45845	6.16425
AT1G05870	24.5368	26.2062	26.8516	37.7717	29.8153	36.4023	28.5105	28.6705	25.1922	24.5692	29.6815	27.3223	19.4578	20.0165	21.1407	23.3297	20.8755	21.4559	25.321	25.4741	30.1229	28.3227	31.1516	27.4495	26.2028	30.6311	27.4215	31.6124	23.7296	27.5916	18.9786	22.5558	21.6724	23.2412	27.0821	19.7915	21.947	27.4272	20.5412	25.1813	30.9983	31.1452	26.5936	19.1348	22.2143	24.3953	28.7223	26.7051	18.7088
AT1G05880	0.147605	0.103938	0.124659	0.0714285	0.0644405	0.026494	0.021944	0.0180153	0.0231247	0.392051	0.201497	0.440901	0.760816	0.749773	0.499241	0.612209	0.4548	0.460566	0.265434	0.183715	0.275914	0.244017	0.0654934	0.0242628	0	0.158987	0.0227562	0.494073	0.394367	0.389138	1.54977	1.10707	1.25656	0.546801	0.584466	0.588423	0.0991117	0.0717265	0.276381	0.0873764	0.0629692	0.111937	0	0	0	0.309849	0.286932	0.349798	1.24097
AT1G05890	26.573	20.233	19.2259	14.152	17.4455	17.178	20.2536	25.6571	25.4173	20.6683	23.7681	22.5455	23.4251	23.4654	23.7728	39.6329	44.7239	40.4739	20.1305	20.4608	20.3515	16.3032	17.9736	23.4861	28.0519	25.2594	21.2044	23.6109	27.0054	23.9767	30.9352	28.1405	31.1411	43.4269	35.1582	51.0515	20.2316	23.1391	24.314	24.563	18.6383	17.413	22.835	26.2652	25.2846	23.6741	20.4469	22.3416	32.4038
AT1G05894	0.575228	0.275234	0.320781	0.33001	0.617393	0.266047	0.449498	0.242194	0.143342	0.169898	0.372803	0.356737	0.444065	0.253903	0.241993	0.538667	0.28437	0.246838	0.125111	0.376026	0.452418	0.439618	0.46467	0.59718	0.236262	0.425832	0.198889	0.434264	0.464623	0.0931281	0.311973	0.388728	0.358543	0.301615	0.321819	0.428192	0.400559	0.541503	0.325565	0.513442	0.428997	0.437629	0.267841	0.204243	0.178479	0.418819	0.375365	0.226955	0.404827
AT1G05900	14.4307	12.5802	11.7596	16.5623	17.4172	15.8135	11.5478	13.0364	11.3233	12.5783	13.0701	14.1192	15.3466	15.0012	13.2092	11.6003	12.7227	11.1392	11.6147	11.8048	13.1711	15.4973	15.7216	17.2992	14.4084	13.2982	12.5055	11.73	12.0538	11.7071	13.6656	11.6867	12.236	9.68255	11.6551	10.4579	10.024	12.0959	10.4721	15.6684	16.7169	13.7727	11.4166	12.3863	11.1231	10.5216	8.68572	10.4711	11.6475
AT1G05910	14.1886	11.8334	11.7816	8.99809	8.82964	9.03284	6.99953	9.99094	8.06369	13.6429	12.0372	14.1473	8.79816	9.05127	10.3027	9.13781	12.876	10.2419	13.2396	13.0518	12.5466	9.18601	9.2813	13.3217	10.2651	8.26709	8.26525	14.4913	14.8295	14.7532	11.4285	11.0808	11.45	12.3748	10.5882	13.2483	12.9688	13.6521	13.7139	13.6112	8.09738	10.7544	7.13014	9.66818	7.30753	13.5735	11.5334	13.557	10.6254
AT1G05920	0	0	0	0	0	0	0	0	0	0	0	0	0	0	0	0	0	0	0	0	0	0	0	0	0	0	0	0	0	0	0	0	0	0.0213326	0	0	0	0	0	0	0	0	0	0	0	0	0	0	0
AT1G05925	0	0	0	0	0	0	0	0	0	0	0	0	0	0	0	0	0	0	0	0	0	0	0	0	0	0	0	0	0	0	0	0	0	0	0	0	0	0	0	0	0	0	0	0	0	0	0	0	0
AT1G05930	0	0	0	0	0	0	0	0	0	0	0	0.0818922	0	0	0.044239	0	0	0	0	0	0	0	0	0	0	0	0	0.159973	0	0	0	0	0	0	0	0	0	0	0	0	0	0	0	0	0	0	0	0	0
AT1G05940	13.7787	17.1107	19.7957	17.3764	19.6007	17.7393	22.2795	21.9326	22.3708	17.703	17.6094	19.1783	22.3672	18.0343	19.8568	30.9906	26.6167	32.2006	20.8892	20.1391	20.3543	20.047	20.5944	16.4604	16.2119	21.9642	20.5325	16.3809	14.4571	16.4899	24.2597	25.4255	22.3527	30.8179	30.1413	31.3804	21.1532	16.8021	15.6367	16.0765	17.8347	19.2421	21.0076	22.8493	20.1682	17.8334	14.8281	15.8389	24.084
AT1G05950	7.6382	4.64722	4.55916	3.4736	3.31779	4.14667	3.96401	5.36548	4.13464	5.53612	4.27721	5.46122	3.10845	2.89405	4.66276	3.72223	5.33616	2.87213	5.45788	5.55188	6.36775	3.26496	3.50473	6.96885	5.74678	4.68429	3.51594	5.94588	5.79177	5.11761	3.42199	3.13414	5.12505	3.89075	4.83391	3.75679	5.50488	6.62346	7.04969	6.01012	3.31854	3.67219	3.9864	5.0826	4.63461	5.5633	4.09692	5.59386	3.67304
AT1G05960	19.6267	19.7098	19.088	14.3944	16.7852	14.6478	23.4806	25.3328	24.181	19.0544	20.374	20.7304	22.108	22.3666	21.7805	18.0488	23.9212	19.6891	19.8425	20.7969	21.5662	17.4339	18.3104	21.1052	23.396	24.1072	21.5524	21.2059	22.1035	22.5198	21.7899	21.3187	22.3939	24.393	22.5677	26.0115	19.9282	21.5176	21.0449	21.6053	20.0814	17.1329	23.4954	24.7136	24.2572	21.5884	17.6878	19.5056	24.9037
AT1G05970	4.8794	5.96376	7.85596	5.08912	4.24681	4.94276	7.56897	7.68829	7.6651	5.82074	6.39672	5.442	5.11376	4.66499	4.68671	6.60466	5.45032	4.28772	6.0165	6.95178	7.50298	3.96106	5.21878	5.1957	6.04229	8.20081	7.87501	6.48234	5.64434	5.63044	5.18075	6.575	6.13421	7.06626	6.86848	6.48996	5.78081	6.67968	5.15307	5.37964	4.12417	5.50612	8.54011	7.47512	7.82648	5.9095	6.74231	7.07135	4.84944
AT1G05980	0	0	0	0	0	0	0	0	0	0	0	0	0	0	0	0	0	0	0	0	0	0	0	0	0	0	0	0	0	0	0	0	0	0	0	0	0	0	0	0	0	0	0	0	0	0	0	0	0
AT1G05990	2.42922	1.77331	0.647398	1.47276	1.48537	0.73966	0.793803	0.626399	1.1939	0.464957	0.466326	0.0678201	1.74383	1.6633	0.557223	1.17343	0.988085	0.641863	0.451985	1.16142	0.759994	0.927574	0.510323	1.10143	0.778584	0.140505	0.278858	0.518034	0.715632	0.448324	0.362771	0	0	0.299151	0.266638	0	0.748972	0.720812	1.6766	1.89232	1.44073	0.308634	0.701415	0.284883	0.17021	0.78688	0.381756	0.744285	0.52511
AT1G06000	25.8963	27.0741	27.9011	57.7355	56.7657	53.5528	18.1306	16.5093	14.323	22.6729	18.2097	21.862	21.5191	18.8034	23.4183	15.282	16.163	13.303	30.309	26.6866	29.38	61.2977	51.2183	49.9159	15.8847	17.2829	17.2667	20.0503	19.6805	16.0163	14.4798	17.6958	21.7697	15.3077	14.8674	16.2207	29.67	23.9461	24.5577	43.6522	61.2158	58.662	15.9341	12.3913	13.307	20.5541	26.1404	23.7732	15.758
AT1G06002	63.101	43.916	36.1313	78.1384	92.507	75.5856	29.353	31.7791	23.9766	41.0082	27.587	35.0861	37.2918	33.6478	42.5963	29.2398	41.6594	26.3155	44.9792	43.5743	41.2344	87.7529	79.5669	99.5209	35.6373	33.4333	27.165	34.3495	50.6297	27.9544	25.703	27.0249	37.3632	32.6743	24.0652	30.6518	44.9832	41.7279	56.8207	82.4781	95.8803	68.8866	25.1801	20.9726	20.4175	38.1554	35.4457	36.658	29.1288
AT1G06010	13.4331	18.6071	20.0275	17.3301	16.643	23.2845	20.0649	21.4255	20.104	25.3296	25.5149	27.5835	22.772	18.4821	23.761	26.0456	19.5361	25.734	27.7384	21.304	23.219	21.8128	20.6839	14.4484	14.434	22.9269	16.5281	27.6799	18.5946	26.5308	31.223	24.8665	31.2057	28.8261	27.1184	33.6608	22.0622	23.6975	16.4469	17.7128	18.3516	19.0982	19.236	20.2615	20.0636	26.7362	24.5486	27.1913	26.4417
AT1G06020	0.201705	0.435622	0.400834	0	0.0701845	0.291299	0.149755	0.0952114	0.078366	0.0689187	0.228973	0.10926	0.302184	0.263464	0.214992	0.32091	0.122905	0.321742	0.535298	0.307811	0.251403	0.559599	0.359026	0.275599	0.391573	0.141626	0.234013	0.208924	0.184621	0.266404	0.329831	0.214646	0.496196	0.127651	0.457918	0.451733	0.231509	0.234675	0	0.434337	0.53889	0.52193	0.185995	0.0985076	0.257845	0.289239	0.291032	0.183271	0.176463
AT1G06030	0.110917	0.460794	0.424449	0.0828416	0.0365287	0.130387	0.115831	0.0984455	0.162085	0.10882	0.528879	0.30413	0.210483	0.236101	0.303251	0.418302	0.168737	0.683404	0.224426	0.141747	0.0435932	0.0385236	0.03734	0.0322345	0.0756843	0.298337	0.282713	0.404588	0.401046	0.601693	0.0776054	0.372641	0.296609	0.171253	0.368142	0.148983	0.402763	0.17868	0.350928	0	0.175514	0.117026	0.128389	0.1374	0.266518	0.603629	0.499313	0.270895	0.156697
AT1G06040	145.094	159.371	157.581	73.4277	83.7512	89.6411	147.142	149.137	133.727	134.2	170.756	171.119	89.304	63.5614	70.0019	123.212	112.305	111.847	144.483	161.181	186.484	70.2697	81.0135	107.56	155.331	135.894	144.505	135.602	123.753	152.342	65.2544	77.0256	65.3849	99.9773	130.464	90.1386	138.298	157.716	132.949	116.601	98.2922	102.792	121.194	124.374	140.376	148.535	153.211	136.546	84.3525
AT1G06050	5.36093	4.52488	5.66595	3.41777	2.97368	3.9103	4.93303	4.558	4.55485	4.11632	4.58075	4.71927	8.94789	8.0901	7.09158	8.55378	8.412	8.34738	5.0925	4.58498	4.68325	3.42597	3.45053	4.40756	4.61736	4.88729	4.62553	3.90494	5.59685	4.68133	8.63087	8.25936	9.79028	7.74445	6.21378	8.23104	5.72718	4.88209	5.28186	4.81258	4.91947	5.27797	4.04517	4.12116	3.41509	3.99362	5.26672	4.3069	8.38278
AT1G06060	16.8178	16.0686	17.2813	12.0524	12.4577	11.9796	17.6072	18.9103	18.2829	17.9555	20.6003	19.8013	17.3585	14.2869	15.0001	19.6132	23.6613	20.6648	17.2766	17.2655	17.4387	11.6428	13.0412	15.4116	21.53	18.0616	18.8799	18.1393	21.0804	20.2122	20.4995	18.5893	18.6033	20.2736	18.4092	20.359	18.4076	16.9518	20.5905	13.487	12.1241	14.0177	17.2143	18.2208	20.3924	21.0448	18.9118	17.0402	18.547
AT1G06070	12.2441	11.8113	12.6899	7.06099	8.15782	8.05161	9.10398	11.3241	10.8014	13.0973	12.5989	13.1573	10.3793	9.45513	12.3289	10.6968	13.408	12.0325	12.4737	12.9651	14.2048	9.94511	9.33388	12.0419	11.4826	10.9318	9.9634	15.1862	12.6106	13.915	12.2785	13.1181	14.4001	14.8676	12.965	15.3569	13.1642	14.0586	14.7176	13.0905	8.19858	8.9077	9.16533	13.7393	9.76455	15.6788	13.4326	15.182	14.1928
AT1G06080	5.34444	5.8338	8.69539	2.52952	1.72303	3.31931	3.18795	3.27932	2.71911	8.41051	5.53558	7.51339	1.91934	2.46163	2.88184	2.37567	2.13764	2.12163	9.6328	6.88414	8.80656	2.73615	2.09975	3.28552	3.49963	4.15029	3.97883	9.48769	4.61971	9.32993	2.02964	2.75812	5.75316	2.97051	2.75076	3.04563	8.37854	11.1979	6.24175	2.41508	2.01281	3.2146	3.78381	2.74565	4.26667	10.812	10.8987	10.1625	3.5266
AT1G06090	6.48223	14.5738	10.8512	9.49055	10.4614	10.3439	16.1255	14.4932	8.78678	11.1442	10.8809	11.5176	9.06288	5.15178	7.26949	6.06143	5.89375	5.6897	13.8631	16.4475	12.2042	9.38768	11.9075	9.75336	12.4464	9.48094	14.1093	9.30524	7.15166	10.2278	3.37404	3.43445	4.91575	4.71775	5.30753	3.84387	17.2278	16.0157	13.2979	8.72587	9.7196	9.82147	12.4009	6.8012	6.05204	9.03886	9.36111	9.88374	7.49939
AT1G06100	4.36786	3.93895	3.16814	4.36231	2.97109	3.09455	3.6286	3.60595	2.08233	5.73792	3.16199	3.73352	2.46568	1.5405	4.00165	0.95909	1.26357	0.650179	3.80881	3.54374	5.18435	1.39707	2.23041	4.58357	4.38168	1.71145	4.8808	2.91386	4.47233	5.40801	1.48793	2.41997	2.63624	1.90064	5.8202	0.527329	2.34532	3.23483	2.36286	2.15211	1.22258	1.35934	3.20918	2.32307	3.4281	2.21778	2.2326	4.34768	2.19749
AT1G06110	14.5375	15.4034	17.0924	14.7063	13.6132	14.4965	21.4929	21.9074	19.3711	17.0414	16.4793	17.1863	15.1918	14.8359	15.6417	22.4122	22.6461	23.9517	18.4306	17.016	17.5003	13.8039	13.5196	14.3392	20.94	19.8738	21.8522	17.3246	15.739	16.2188	16.425	18.9542	17.7075	25.3315	28.471	25.8928	16.8896	15.7915	16.3281	14.3854	15.0118	15.4727	23.2112	22.2116	25.9163	17.6644	18.8653	17.3111	18.7323
AT1G06120	1.32421	2.58328	1.88484	1.63738	1.14999	2.06028	3.51429	1.94759	1.92235	0.874437	0.746676	1.15379	0.435894	0.364792	0.346643	1.57322	1.05117	0.94045	2.79224	2.3646	2.40554	2.30294	2.18742	1.84406	2.90591	3.06409	3.32427	0.690752	0.977031	0.620592	0	0.0343411	0.0296438	0.118427	0.13377	0.198669	2.64806	2.07532	2.34313	1.49072	3.04655	2.38734	4.10624	1.38826	2.45842	1.1638	1.42441	0.776526	0.459659
AT1G06130	20.4797	18.8412	21.3337	18.4859	18.3233	17.6665	16.8051	22.0443	21.6985	23.0127	23.2816	21.9901	35.2118	37.3089	31.8025	37.7562	37.7386	39.054	21.7618	21.113	19.5636	17.0195	18.8615	19.9953	19.7863	21.4301	18.129	21.812	24.6855	21.6063	49.8976	40.6622	43.8423	33.9186	31.782	39.723	20.82	21.3258	21.9	18.7998	18.8179	18.5123	19.2507	22.4276	22.5105	22.9721	22.0972	21.927	35.5342
AT1G06135	0	0	0	0	0	0	0	0.154917	0	0.0934761	0	0.28343	2.00675	1.78503	1.1721	0.474996	0.632255	0.998567	0	0	0.108652	0	0	0	0	0.183998	0	0	0	0	3.28985	2.03793	3.79232	0.167083	0.763439	0.740939	0	0	0.102224	0.103753	0.175664	0.284417	0	0.081908	0	0.476344	0.307503	0.0988393	2.58896
AT1G06137	0	0	0	0	0	0	0	0	0	0	0	0	2.02187	10.1046	8.99533	6.49737	1.19177	0	0	0	0	0	0	0	0	0	0	0	0	0	12.4145	6.81483	12.3186	0	3.31235	2.039	0	0	0	0	0.998921	0	0	0	0	0	1.21111	0	5.38334
AT1G06140	0.874408	1.17343	0.91748	0.829646	0.626921	0.786161	0.777296	1.32457	0.820822	1.26324	0.686177	0.852187	1.4164	1.98014	1.53305	0.992369	1.47427	1.31313	1.57084	1.44107	1.30801	1.07636	0.952925	1.08957	1.20123	1.30914	0.866724	1.41346	0.967098	1.2102	2.18645	1.39519	1.59309	1.64666	1.17518	1.42368	1.01785	1.60361	0.915242	0.827099	0.782602	0.752579	0.925395	1.05353	1.08611	1.84851	0.785634	1.38388	1.08105
AT1G06150	2.53072	1.77563	1.79008	1.37267	1.53053	1.47231	1.7359	2.44519	1.56959	2.42369	2.31969	2.0824	1.41372	1.27542	1.80753	1.95205	2.07209	2.07709	2.45736	2.23188	2.53935	1.65615	1.40903	1.82747	2.24457	1.96619	1.87464	2.02962	2.13157	2.25228	1.26477	1.48269	1.79432	2.436	2.58083	2.25071	2.17707	1.99427	2.4111	2.07272	1.15068	1.63089	1.46097	2.01862	1.69967	2.08048	1.4452	2.44081	1.64444
AT1G06149	12.0607	11.5241	10.1524	9.97203	9.88914	10.3941	11.0996	12.1138	12.0358	11.072	9.46809	11.1285	13.9306	13.8235	15.3075	9.18928	17.3499	9.69681	11.3806	11.8043	11.6808	10.529	10.7893	14.3697	13.557	10.2461	9.89602	11.6487	11.4663	10.6872	14.7312	13.0237	15.0355	11.9947	10.5348	12.1424	10.3998	12.3102	12.3973	15.7432	10.2693	11.0848	10.4982	15.4385	11.7295	11.6382	8.63294	12.0607	14.0477
AT1G06148	0.222674	0.207391	0.152174	0.076688	0.218768	0.196468	0.551301	0.442873	0.363427	0.0542969	0.1061	0.0404466	0.613005	0.355883	0.234054	0.432196	0.205151	0.45754	0.0896437	0.144736	0.133108	0.0395279	0.0396281	0.222836	0.15758	0.328285	0.268646	0.0889739	0.499041	0.153583	0.345649	0.178732	0.427745	0.41908	0.380061	0.416229	0.172254	0.189283	0.179849	0.0397377	0.219673	0.0430686	0.112623	0.287684	0	0.1382	0.0930886	0.180998	0.413329
AT1G06160	4.52282	4.65706	5.64176	2.51201	3.36786	2.45128	4.30921	5.78092	5.30917	6.4589	4.97221	6.57503	5.4917	5.86874	6.2553	8.50311	6.53813	7.5887	5.08609	5.88646	5.24844	3.24608	3.33063	1.44283	2.44988	7.57478	4.83239	5.59722	3.4725	4.38175	4.64868	4.60973	4.60753	6.60342	6.34976	7.53053	7.32518	4.80749	6.72168	2.35722	4.49518	3.58051	6.61808	13.2859	4.5946	7.81799	5.74604	7.52879	2.18554
AT1G06170	0.763325	0.120444	0.432302	0.268131	0.262789	0.353977	0.394207	0.287537	0.313492	0.637779	0.414543	0.346178	0.223419	0.315395	0.507328	0.134871	0.203181	0.253822	0.262798	0.298383	0.299871	0.274268	0.325969	0.521936	0.393575	0.2425	0.167336	0.919968	0.165633	0.553108	0.143561	0.331463	0.189434	0.189379	0.296324	0.212047	0.510273	0.0570193	0.579575	0.670608	0.124589	0.170632	0.164019	0.0502062	0.296705	0.433702	0.261085	0.273964	0.206497
AT1G06180	29.23	23.1813	20.3488	14.3228	14.6515	15.3529	9.20519	12.6069	9.98953	19.9613	21.1431	24.222	11.214	12.7533	16.0943	14.1786	20.1885	14.1664	19.1348	22.422	21.9289	17.3966	16.2842	23.6942	13.4344	13.5121	9.50831	19.3353	20.1708	16.428	11.7501	12.6191	18.7123	15.1358	11.6718	18.1293	19.6628	27.1876	21.7104	30.7398	18.2868	20.5559	8.63538	19.9037	11.8684	20.2457	17.8446	20.3956	13.3459
AT1G06190	82.3681	55.0793	61.7056	76.2199	76.5292	76.2975	48.6296	70.6306	53.3899	68.3165	48.7469	59.6593	47.9834	49.1466	57.7651	34.9668	66.0587	37.067	74.5346	68.5282	68.1769	99.8489	89.3934	106.939	86.8584	71.2627	63.7013	66.4655	80.8897	57.568	45.0513	50.8059	62.986	60.8379	69.442	60.9999	71.1171	65.7396	87.554	118.89	78.4925	88.5406	63.2324	91.5494	66.7283	60.9004	56.9403	74.4327	46.2352
AT1G06200	50.8567	47.749	52.6236	34.4651	33.3601	35.1379	46.9141	55.0734	50.9216	48.654	53.7198	47.9567	40.9654	45.0911	43.133	61.5991	65.4776	60.6651	49.864	47.9753	47.4577	37.3326	35.0586	41.1686	56.1972	56.8269	49.8748	49.344	54.8887	50.0845	46.6805	43.8235	49.2514	62.8395	61.181	67.5758	48.7874	54.3247	52.3287	43.5526	44.3016	39.018	52.2197	54.9505	51.7473	54.9271	58.4822	52.4248	47.7551
AT1G06210	37.3676	28.1808	25.2321	18.1701	20.7152	20.8215	21.8895	24.5573	21.1682	27.3997	26.4526	25.8781	28.8008	32.7497	33.0053	38.0471	43.709	35.5383	26.3213	26.4066	23.8243	21.2457	20.2654	30.1286	29.9008	29.3357	22.0058	29.1452	37.8788	31.5666	36.7863	34.3993	39.9758	36.3115	27.7797	39.8634	26.7793	32.6381	42.6254	32.0107	24.5203	20.789	22.039	25.1267	21.5282	31.9676	32.9825	27.9688	33.9759
AT1G06220	34.3959	33.0028	33.0427	22.4774	21.8868	22.9868	19.0403	22.2452	18.2051	33.1654	31.6657	34.0429	20.266	19.0979	22.3028	17.7351	22.5386	18.8247	35.4507	33.5281	32.8282	25.3001	25.1294	29.2085	23.2674	20.598	19.4416	34.7656	35.9144	35.8098	24.8751	25.331	25.6069	22.2134	24.0376	22.3442	33.6351	33.8816	34.4196	30.1193	20.6855	27.307	19.2153	24.1631	20.0877	34.179	32.421	34.1857	23.1423
AT1G06225	0	0	0	0	0.427559	0	0	0	0	0	0	0	0	0	0	0	0	0	0	0	0	0	0	1.96971	0	0	1.45161	0	0	0	0	0	0	0	0	0	0	0	0	0	0	0	0	0	0	0	0	0	0
AT1G06230	28.7076	20.9945	17.5758	15.7892	16.999	15.0608	15.8359	18.948	15.6359	21.1271	19.4942	21.7216	19.5659	20.101	21.6411	17.4575	28.3442	20.2812	21.8327	21.808	21.1963	17.7915	16.6105	26.6996	23.8603	15.8213	15.3757	23.3646	28.8139	22.4366	22.9689	20.8901	24.7443	23.9078	20.4134	25.2138	21.5848	23.6945	27.4277	25.4579	15.1615	18.0253	14.8099	19.2584	15.0154	21.6962	19.4197	22.3637	25.3552
AT1G06240	8.81692	8.52812	8.98184	11.1212	12.979	11.2168	10.8492	9.83721	11.5119	10.6681	9.78463	12.3192	8.29837	7.49131	9.5536	7.88493	9.60149	6.95199	10.1231	11.3975	11.2553	11.7449	12.6924	13.1298	10.7454	8.93826	8.93197	10.5711	9.85524	9.26365	6.77281	8.03142	7.42337	8.01971	10.4548	7.04931	9.45846	8.52786	8.70313	12.4333	9.78546	10.1826	11.1218	9.28947	12.7822	9.8592	7.48415	10.5084	8.14608
AT1G06250	1.7903	1.00727	0.958002	1.142	1.72016	1.58447	1.13526	0.838257	1.01595	1.73259	1.12887	1.72015	1.55069	1.29343	1.73604	1.05812	1.21253	0.602678	1.19002	1.32026	1.70404	1.40212	1.75444	1.90141	1.50203	0.605027	1.26325	1.95411	1.29826	1.68501	1.01902	1.00491	1.66594	1.23411	1.4211	0.922112	1.43262	0.970634	1.51712	1.87591	1.25268	0.943227	0.932096	1.26696	1.21723	1.40708	1.18451	1.70865	0.960899
AT1G06265	1.90376	1.78232	1.73478	1.92112	2.03822	1.875	2.84495	2.767	2.28245	2.05924	1.50976	2.74155	1.43634	1.54163	2.06912	1.6733	2.0451	1.9204	1.81781	2.46451	2.44581	1.55156	1.86715	2.65207	2.7912	2.46613	2.67719	1.94371	1.69404	2.08476	1.76235	1.73423	1.75661	3.54741	2.22138	2.7314	1.60822	1.71505	1.8842	2.21999	1.76094	2.15537	2.33913	2.4862	2.89373	2.07709	1.98892	2.22579	1.95679
AT1G06260	0.145632	0.154947	0.117056	0.258252	0.290382	0.160354	0.316017	0.139431	0.248197	0.0673923	0.037901	0.137135	0.219662	0.0672767	0	0.13533	0.0349338	0.220429	0.143306	0.221512	0.119091	0.204001	0.0666289	0.064684	0.187795	0.135897	0.319257	0.0677925	0.0722777	0.337067	0.109273	0.0704145	0.175717	0.0290647	0.342797	0.0979438	0.15005	0.134809	0.0343104	0.215924	0.0307873	0.30512	0.201132	0.204564	0.391227	0.164565	0	0.0699365	0.0284028
AT1G06270	3.75247	2.64369	3.10977	1.67904	2.10572	2.19302	2.30706	3.63805	1.93197	3.88722	3.73566	4.1555	1.9826	1.80169	2.25483	2.50948	2.84445	2.49665	3.74242	3.76063	3.66569	2.74835	2.4172	4.07194	3.23277	3.3534	2.26535	3.42615	3.17797	2.97002	2.57888	1.94256	3.1131	2.81771	3.03963	3.46242	3.51523	4.34856	4.36348	3.6303	1.87114	2.03884	2.24814	2.74461	2.00245	2.63747	2.21111	3.53581	2.13913
AT1G06280	0	0	0	0	0	0	0	0	0	0	0	0	0	0	0	0	0	0	0	0	0	0	0	0	0	0	0	0	0	0	0	0	0	0	0	0	0	0	0	0	0	0	0	0	0	0	0	0	0
AT1G06290	30.6737	31.2692	32.3535	28.4288	29.6244	27.7429	33.8592	37.3061	35.3542	32.1258	33.7108	31.7528	45.4845	47.4347	41.3134	51.7149	56.2401	56.9603	33.3617	30.2684	29.0112	32.8424	31.7554	31.0611	41.033	43.0337	37.5305	31.9995	41.4049	37.0641	54.6466	51.9244	48.0745	52.4991	49.84	55.2858	31.9076	30.4727	34.442	38.1501	32.4167	35.3026	41.689	44.5471	38.1817	37.1666	37.8463	31.1019	52.922
AT1G06310	0.442961	0.651224	0.51124	0.482841	0.903379	0.727151	0.589678	0.438639	0.679489	0.534176	0.519964	0.362049	0.201623	0.310184	0.630783	0.383601	0.77428	0.399062	0.577076	0.698574	0.79183	0.502765	0.496679	1.38633	0.58594	0.664356	0.373078	0.792596	0.476271	0.284538	0.118623	0.266324	0.322611	0.462324	0.464205	0.376735	0.442356	0.832218	1.03983	0.852263	0.39742	0.739173	0.356258	0.33842	0.296244	0.435556	0.318819	0.373812	0.52135
AT1G06320	1.51605	0.592436	1.12688	0.699744	0.466994	0.468374	0.369758	0.648333	0.251442	0.671787	0.575918	0.668061	0.282949	0.232425	0.488037	0.230977	1.06649	0.286245	1.37498	1.56823	0.769228	0.327887	0.896312	1.61092	0.877536	0.620308	0.650622	0.653792	0.579156	0.155945	0.159441	0	0.604322	0.269152	0	0.381453	0.720037	1.9286	2.8388	1.57329	0.55799	0.355792	0.283235	0	0.229398	0.330755	0.490396	0.775941	0.978735
AT1G06330	1.93088	1.42375	1.62312	0.745967	0.59279	0.475008	1.38751	1.25057	1.42261	4.4582	6.20867	6.7708	0.700497	0.488628	1.54467	0.459636	0.85615	0.27686	2.27632	2.36587	1.10998	0.154353	0.868196	0.784062	1.86619	0.152752	0.143825	8.97519	10.9765	9.42272	1.74068	1.70298	3.03801	0.79161	0.412536	0.555829	2.07443	2.6544	4.91019	1.13963	0.596984	1.06108	0.217504	0.270371	0.602689	5.08734	4.65848	5.81211	2.99646
AT1G06340	0.132185	0.071793	0	0.126661	0.0585665	0.0712465	0	0.210502	0.130825	0	0	0.12774	0	0.323457	0.132071	0	0.198365	0.0625835	0.0618777	0.0580817	0	0	0	0.0571328	0	0.0643135	0.130515	0	0	0.142533	0	0.130642	0.0581511	0.115856	0	0	0.0669678	0.0619328	0.181564	0.0597752	0.0586898	0.0582926	0	0	0	0.235865	0.0631429	0.198894	0.22485
AT1G06350	2.12905	1.51336	2.31142	1.32279	1.1763	1.06702	1.52161	3.01938	2.3479	1.21463	1.92254	2.28572	0.959907	0.825162	1.48183	2.91305	3.68693	2.75032	1.93299	2.49873	2.01666	1.47532	0.818524	1.80067	3.44014	2.84664	2.42461	2.3991	1.20291	2.22445	1.2174	0.9893	1.63192	3.40363	2.64529	3.34454	1.58944	3.48662	1.4088	1.93304	1.2801	2.23417	2.55556	3.01141	3.69654	1.29703	1.49655	2.24543	0.981393
AT1G06360	15.2876	13.0584	13.0717	13.7518	11.0494	10.2927	17.7654	25.7291	14.4226	16.865	10.3434	16.3268	8.69228	4.28976	12.5902	11.6259	17.3228	7.52114	12.828	13.5371	20.1769	8.54963	8.65545	15.8819	23.2744	17.6822	21.1748	13.6835	9.60297	12.2815	4.64063	9.49813	15.9898	15.5436	24.8259	11.1473	12.1712	12.4079	6.52734	10.6544	7.03736	8.44768	15.2237	17.4402	16.4799	11.7947	6.15013	15.1825	9.51232
AT1G06370	2.31347	1.45913	1.87946	1.69436	2.28331	1.77508	2.84357	2.67958	2.22872	2.12952	2.09513	2.3743	1.4497	1.43311	1.71449	2.15531	1.90016	1.72131	2.28658	2.44664	3.07064	1.85365	2.08504	2.94523	2.69221	3.5248	2.16561	2.74848	1.86497	2.17315	1.07568	1.16954	1.51176	2.65361	2.28046	1.89981	1.81924	2.44373	1.54074	2.81341	1.99362	2.01523	1.6672	2.59933	2.26313	2.15339	1.03007	2.15599	1.59483
AT1G06380	28.9866	20.7139	17.9255	10.677	10.4172	10.6792	9.7989	12.7102	11.6565	19.1275	17.4939	18.0449	9.47689	10.3178	12.1747	9.48007	12.5663	9.12399	19.9583	18.1058	20.4917	12.9853	12.6119	17.902	15.5996	10.6122	9.07166	20.1752	19.3052	18.538	11.259	10.9866	12.6283	10.8577	10.6145	11.3657	20.1288	22.4269	27.64	19.8117	11.1551	14.7213	9.45026	14.8806	10.4093	15.9341	16.4796	20.3684	10.0205
AT1G06390	53.1912	49.2872	52.0973	36.8186	35.1893	41.4997	38.5731	43.3526	41.9955	50.1346	54.3753	53.5705	52.3064	54.0005	53.1125	47.4305	55.7383	47.2393	49.7505	43.216	43.2135	40.5575	38.2591	47.1864	46.8219	43.7512	37.4526	48.06	51.4822	53.1741	59.4942	59.0394	55.7602	48.0167	45.4805	50.6977	46.4796	48.7983	55.8385	56.8914	41.7806	48.0473	41.2055	47.0531	46.2366	53.3615	50.5811	51.6522	64.5733
AT1G06400	65.2487	56.8802	55.6968	52.5978	47.512	52.0121	56.1973	59.6109	59.5898	52.6779	62.7406	53.8005	50.2835	51.7608	49.294	72.1269	78.1514	67.8369	51.479	44.8806	48.2612	50.6139	45.9729	58.0097	66.349	70.0899	62.3497	54.8244	64.4298	52.1842	51.0121	50.0572	55.6932	63.4761	67.7324	58.8892	49.3061	51.8541	54.3547	66.4215	63.0996	61.7624	64.7975	69.5483	65.7673	57.0329	56.5936	55.0196	59.4243
AT1G06410	65.517	69.149	55.8368	39.492	44.3705	39.5173	48.1645	54.0287	51.3501	67.0976	69.2615	69.655	53.6768	57.2892	55.1269	60.0262	66.5914	63.0024	54.463	58.5831	56.3827	44.0832	45.5457	51.3224	63.4744	52.3134	53.3076	71.4958	78.5072	78.943	54.128	51.6785	53.3988	62.3469	57.7268	65.2961	54.7702	59.4222	63.5439	52.5975	50.1731	44.2895	45.6918	59.9054	46.6831	75.2679	61.261	63.3585	59.2063
AT1G06420	3.42786	1.11011	0.879997	1.02958	1.12665	1.48873	1.30222	2.30823	1.81589	1.63509	0.805057	1.30689	0.824135	0.996033	1.21087	1.14649	2.86704	0.946741	0.865832	1.29042	1.19141	0.615527	0.80135	2.37011	2.13845	1.45321	1.36385	1.64604	1.69581	0.770558	0.322362	0.243221	1.44476	0.843124	1.36578	1.24325	1.33502	2.33606	1.49497	1.17166	0.718373	0.597131	0.654135	0.810106	0.693523	1.0625	0.913819	2.01329	1.04395
AT1G06430	58.9192	79.3291	66.0947	80.2151	82.2228	76.2635	53.6758	54.207	50.3252	73.785	84.6276	81.0985	93.0598	96.2579	75.8711	102.568	76.1543	105.365	48.2281	56.1666	54.7582	82.3958	67.8148	60.6691	44.4837	49.3077	50.9663	59.3499	62.2439	59.4105	86.9174	81.6363	65.2267	71.1147	61.0105	70.2185	45.7115	46.475	32.5835	80.2827	98.1137	89.4632	46.6082	47.8892	60.7988	64.9304	54.2473	44.0784	92.0931
AT1G06440	2.41989	2.09334	1.9408	1.39825	1.41689	1.5858	1.69962	2.44587	1.99536	2.52205	2.77617	2.52435	1.12922	1.51977	2.32389	2.19664	2.69723	2.35413	2.5187	2.59069	2.89244	2.10327	2.00002	2.11394	2.1903	2.14384	1.53383	2.48057	3.21816	2.80942	1.74843	2.40024	2.55941	2.91831	2.79392	3.55129	3.11969	3.25306	2.51466	2.76929	1.13972	2.49649	1.92193	2.83182	1.8233	2.81784	2.39328	3.21917	2.20938
AT1G06450	5.15396	3.77071	3.57374	1.99773	2.77374	1.87788	2.50987	3.4161	2.5649	4.17069	5.15218	4.559	2.54171	3.07478	3.39053	3.53302	3.78752	3.16863	4.26184	4.64078	5.46757	3.49002	3.56051	3.02397	3.59098	3.01339	2.98367	3.51901	3.65429	5.16261	3.67191	4.59421	4.88964	5.12149	4.65428	4.71456	4.74344	4.92546	5.3751	4.31707	2.96968	2.96725	2.82536	4.43355	3.55565	4.35851	4.41079	4.60084	3.30145
AT1G06460	35.2844	28.0756	34.1621	40.3047	39.027	34.0697	136.425	122.34	146.91	34.4051	36.8629	26.1186	26.2163	25.5778	24.7613	38.8795	31.7502	32.0219	35.0975	50.7904	42.4015	36.7745	50.2754	39.6605	118.501	81.5231	111.342	38.2241	52.0644	46.5115	15.798	13.725	12.1445	42.6983	80.0815	24.7046	45.5812	48.2565	75.9859	29.4744	25.7489	25.1146	162.05	114.814	154.471	38.4534	45.4275	47.6879	15.7287
AT1G06470	11.9386	16.2305	14.1288	10.7871	13.7958	11.9117	14.8007	17.2965	17.0858	13.7787	15.9783	16.3829	13.5456	13.448	15.1714	15.6394	14.4026	16.9461	14.9613	17.6627	17.6835	15.0936	16.0173	15.2153	16.0213	18.4729	11.7511	16.4838	15.0598	19.2383	14.7894	12.7788	15.2019	16.4979	16.1387	17.7158	19.1736	20.1436	18.9206	14.9764	14.9098	11.5921	13.9818	18.6003	15.8448	19.2164	15.5722	19.4958	14.7695
AT1G06475	6.79735	4.6957	4.51557	5.91812	5.26314	5.67008	3.61149	3.9554	3.82475	5.57373	6.02161	7.47505	3.34549	5.56956	6.08002	4.20934	4.46393	3.17748	8.51448	6.01333	6.00041	5.21931	5.86626	5.59813	4.84113	4.53326	3.06846	6.75689	6.08389	6.18829	4.52336	5.90514	4.51392	3.88694	4.55779	4.94702	8.77165	10.6738	7.1761	8.245	5.1272	7.48614	3.19535	4.05655	2.75169	4.61899	10.5528	7.23828	6.12677
AT1G06480	0	0	0	0	0	0	0	0	0	0	0	0	0	0	0	0	0	0	0	0	0	0	0	0	0	0	0	0	0	0	0	0	0	0	0	0	0	0	0	0	0	0	0	0	0	0	0	0	0
AT1G06490	2.10344	1.32642	1.46698	1.12411	1.21909	0.915164	1.37335	1.65346	1.14456	1.22669	1.12935	1.53088	0.992376	1.07311	1.67624	1.0926	1.8979	1.37774	1.43553	1.56404	1.83738	0.99132	1.35821	1.46275	1.32655	1.29386	1.06045	1.33674	1.03516	1.16402	1.25083	1.1062	1.4716	1.89795	1.78077	1.92803	1.52762	1.81796	1.66578	1.69067	1.00177	1.52485	1.06623	1.26157	1.05911	1.22131	0.949517	1.3672	1.27313
AT1G06500	19.6146	13.328	10.1166	9.2278	10.8032	11.0946	14.6075	14.6857	16.7464	15.2838	11.8348	14.6266	10.5503	9.06018	12.4017	13.1068	16.8638	12.24	14.6272	11.1516	16.3965	9.92813	10.0811	16.3558	19.3989	17.8577	13.16	14.6857	18.6469	14.2213	9.96314	11.6603	10.258	14.8228	19.4751	12.9142	10.9775	14.4258	14.5411	14.231	11.4146	9.42619	15.3724	16.4572	13.7693	12.6201	12.7737	15.1835	10.5539
AT1G06515	38.1144	37.2822	44.6663	19.3519	21.9052	25.0738	31.959	34.8448	31.1829	38.978	44.1958	45.5207	30.683	34.4469	35.247	43.4479	40.9607	43.3596	38.3519	36.5052	36.236	22.7275	24.2108	30.6836	29.9077	38.8705	25.1648	42.6853	40.502	39.2561	43.5648	36.5654	40.4123	40.8971	36.6005	47.7251	38.0925	42.2701	48.7177	31.7466	27.3879	27.8088	28.1	34.3474	33.0795	45.9553	41.2132	42.6271	40.9704
AT1G06510	25.3707	20.5373	19.6593	20.9465	23.063	20.8479	21.8688	24.0205	21.8705	20.8129	19.4761	18.5156	23.4452	23.5343	23.8172	23.2484	28.313	22.9325	17.8003	18.7502	19.5249	21.1483	23.0906	26.4876	26.4309	24.9371	21.2207	18.6211	20.0937	16.1421	24.2919	20.7183	20.0435	24.744	26.6633	23.5375	17.9429	18.2004	22.0017	21.5748	24.9055	18.6737	19.7032	24.7173	23.2496	17.8676	16.8598	17.1843	18.7698
AT1G06520	0.492496	0.666495	0.518167	0.371974	0.651855	0.317934	0.526237	0.773226	0.619179	0.496081	0.555708	0.673152	0.313502	0.65331	0.568362	0.823864	0.355086	0.539364	1.23229	0.423791	0.456206	0.408599	0.387526	0.266048	0.132342	0.715008	0.477476	0.370775	0.192449	0.325824	0.203677	0.564589	0.231007	0.904578	1.10213	1.02476	0.443895	0.684608	0.857354	0.489988	0.328163	0.548044	0.371105	0.497432	0.245543	0.458359	0.371874	0.526205	0.0492592
AT1G06530	101.539	61.6527	48.4617	51.5513	56.9133	51.3527	38.5827	48.8397	44.5217	62.7517	51.9816	58.0939	64.8377	61.7861	63.4567	60.0952	68.9753	50.8128	52.3163	57.457	56.0995	59.7708	56.3379	79.0966	63.8514	46.2352	40.5273	69.2179	91.4477	64.3825	72.9186	55.4553	83.2612	61.3764	47.6298	58.5875	56.0153	70.1425	82.0743	76.0851	59.3452	49.5277	39.1535	56.2938	37.2914	67.0721	50.967	64.3483	67.2627
AT1G06540	5.28904	3.00709	3.45061	11.1794	11.5059	10.7282	2.15448	1.67543	1.04869	0.519741	1.68144	1.1926	1.27177	1.80198	2.66686	1.71132	2.03852	1.75576	5.36978	2.99643	4.56249	9.18547	12.1199	12.2276	1.86181	3.02288	0.851176	0.9967	3.03266	1.50685	1.99052	2.60852	3.12434	1.48399	0.667054	0.831259	4.48714	5.03966	4.40346	8.71211	10.0619	6.32431	0.698494	0.754266	0.739676	0.792428	2.344	2.10927	1.15771
AT1G06550	65.5001	57.981	59.7214	88.3411	97.1265	88.5109	43.8556	46.0605	37.0738	50.911	44.0279	52.2011	45.9241	50.2609	58.5281	36.4126	47.3957	36.1739	63.6821	52.7291	51.3649	79.4624	75.9471	86.4875	46.4705	47.2083	39.0556	44.2666	50.2335	42.452	39.6172	40.8175	52.6545	37.6166	35.3764	40.9674	58.5913	57.5914	65.9019	74.1963	89.901	73.0783	38.9289	33.0033	34.1269	48.4635	45.8268	49.5425	46.1604
AT1G06560	12.7733	11.8772	11.2026	6.29981	6.38233	6.46061	7.10528	10.0966	8.36148	13.3265	10.7996	11.9246	6.01624	5.27583	7.45393	7.8602	9.67537	7.91345	14.311	13.311	13.9545	7.13863	7.61923	8.2981	9.16644	8.58984	7.08778	14.4383	12.5506	13.5665	7.10477	7.3467	9.84764	9.85536	10.2062	11.5987	13.5316	12.9848	14.6196	10.1899	6.13691	8.69257	7.54542	10.1069	8.68144	12.9011	12.2491	14.5154	7.59144
AT1G06570	24.6677	28.6203	31.3083	27.7703	23.7148	24.5391	19.0647	21.6337	19.3216	22.5325	27.8002	27.0853	26.4612	23.3741	18.5043	29.07	23.1966	31.1945	19.2962	22.8235	29.6758	24.2297	22.7463	20.9672	21.5678	20.6732	28.0122	24.2816	20.4692	24.7405	22.9823	27.0669	18.2975	21.4358	21.3494	23.9224	17.0747	19.808	13.3203	26.3193	28.4429	30.2048	19.379	30.266	29.6382	24.883	22.9937	17.1839	22.6403
AT1G06580	1.09465	0.98766	0.849942	0.721394	0.746646	0.889234	1.35574	1.2564	1.17372	1.0767	1.21885	1.15713	1.02458	0.680552	1.24731	1.21821	1.41862	1.23371	1.19189	1.0786	1.38666	0.981488	0.978126	1.05258	1.46366	1.50756	1.07911	1.08222	1.07147	1.00812	1.09245	0.904843	1.55989	1.31258	1.36006	1.76508	1.3993	1.32835	1.61003	1.28182	1.33216	0.55019	0.80442	1.32177	0.931839	1.25701	1.28051	1.48835	1.75407
AT1G06590	4.89732	5.57818	5.19255	3.65368	3.97057	3.69028	4.27397	5.1667	4.20465	6.56202	5.54669	6.40263	4.1777	3.72007	5.22614	3.88373	4.53979	4.01193	6.63529	6.36554	7.05353	3.77866	4.94898	5.33356	4.52627	4.42507	4.43669	7.19877	5.33323	5.6093	5.00812	4.62541	5.56488	5.66462	5.79839	5.75599	5.66896	6.77784	5.53974	5.67758	3.3675	4.97413	3.91946	6.17841	4.79605	6.66865	5.02619	6.99266	4.94589
AT1G06610	0	0	0	0	0	0	0	0	0	0	0	0	0	0	0	0	0	0	0	0	0	0	0	0	0	0	0	0	0	0	0	0	0	0	0	0	0	0	0	0	0	0	0	0	0	0	0	0	0
AT1G06620	11.1243	10.2379	8.5631	9.15197	9.67107	10.2706	15.0872	11.276	14.1491	11.1601	11.6641	11.0624	8.32158	8.75773	9.57976	23.4777	23.7058	23.5898	10.6689	10.2623	8.12425	10.1664	11.452	10.2129	18.1197	18.6894	14.6917	11.4553	13.2574	9.53475	14.3706	11.982	10.9899	19.3585	10.6401	23.9423	9.69487	8.58918	13.6888	12.6982	14.6503	12.4635	13.7296	14.1614	12.9963	12.6296	11.842	12.9121	11.6229
AT1G06630	10.8571	10.8999	10.3325	7.12531	8.60903	7.55635	11.456	13.3822	14.0432	11.1187	11.0761	11.8484	10.121	10.3245	11.1152	14.5418	15.1308	16.005	10.21	11.404	10.7763	8.84159	8.58506	9.19557	11.298	11.5947	11.0946	12.3139	10.1009	11.4694	12.8575	12.8469	13.669	16.9939	13.5795	18.5473	12.2085	12.2083	14.0231	8.26137	7.89827	7.76586	10.4616	12.9217	10.8935	12.2236	11.144	13.6666	15.042
AT1G06640	98.8709	86.7779	85.9982	53.0021	51.7391	51.1856	74.8508	58.1951	70.1477	77.3153	93.5048	78.3614	47.0649	41.3165	45.5443	61.338	65.69	55.6073	85.0556	76.6501	76.951	58.2201	50.3117	55.5457	71.5716	86.276	75.3297	82.8335	93.4801	84.4813	45.2173	49.123	53.3943	53.9436	53.8688	54.8929	106.296	94.4645	110.931	70.6088	71.4697	69.7051	83.2795	80.766	72.9259	107.295	137.341	108.719	57.8497
AT1G06645	7.49362	6.7812	5.11705	8.26196	10.8056	8.44862	9.15143	9.19183	11.5456	5.21447	5.57835	5.79125	9.94559	10.6938	8.80262	10.8378	14.1157	10.0201	4.80242	4.39171	5.77941	9.31282	10.2955	12.115	11.8723	10.9638	9.73219	4.70163	7.00881	5.01522	8.43768	7.00375	6.31319	9.17735	10.2477	7.70836	4.84575	5.0387	6.44901	11.0639	10.795	7.60461	12.2861	11.1104	12.9023	4.35254	3.54487	5.23934	6.55391
AT1G06650	35.3074	33.2072	34.022	36.4456	38.0339	35.0256	34.7315	43.5713	42.7209	31.7375	35.9123	32.9815	60.1518	57.0753	50.8124	77.3773	76.5433	77.6098	32.565	33.4438	32.0492	39.2925	36.8189	36.0678	44.5741	44.8283	42.3322	30.1759	35.7617	35.608	63.5125	55.9247	52.1864	72.213	69.7206	76.8104	35.2019	32.9322	35.8081	47.8923	40.1225	41.8408	49.4399	56.8828	52.3257	32.5912	33.9794	29.8823	60.7929
AT1G06660	4.26295	2.7048	3.12184	3.53623	2.37254	3.5461	3.44493	4.5489	2.65236	3.95827	2.77307	3.55524	1.72857	2.00445	3.62848	3.27063	4.64593	2.31674	4.76903	3.69507	5.18776	2.99037	3.09011	3.74408	4.42929	3.82035	3.93503	4.19833	3.17734	3.48378	1.78226	2.57662	3.82148	4.24673	4.72745	4.10867	3.73101	4.18302	3.65138	3.81298	2.37861	2.87859	3.24866	3.53705	3.37566	3.24214	2.72213	4.59169	2.70952
AT1G06670	27.4028	20.742	20.9275	14.9031	15.8915	15.7481	12.444	15.6268	13.0693	21.4026	20.6417	22.7379	12.9914	12.6729	16.4239	11.3241	17.6126	13.6632	25.0302	22.5698	22.3076	16.4397	16.4398	22.4856	15.8633	13.4984	12.0541	21.8806	23.3503	21.3461	15.2604	17.0388	18.6242	16.6642	16.317	15.6957	23.3506	24.2711	29.7627	24.9759	15.3472	17.9889	12.1451	17.0177	12.7563	21.8249	19.3854	24.0985	16.0149
AT1G06680	2210.14	2070.56	2191.76	3352.2	2991.71	2939.63	4704.7	3522.48	4269.47	1966.46	1912.31	1764.53	2201.87	2015.48	1609.67	1602.3	1305.49	1268.62	1674.19	2106.25	2101.45	2232.77	2660.41	2269.15	3437.35	2784.58	4243.6	1548.63	1571.36	1493.34	1155.59	1429.6	892.313	1201.02	2436.19	613.731	1564.77	1487.61	1554.3	1746.99	2011.83	2131.3	4173.43	2069.07	3647.67	1398.96	1537.68	1601.56	950.432
AT1G06690	37.9001	49.7969	48.0336	78.6023	75.8297	76.7129	39.0957	33.9636	32.3551	47.044	42.8198	44.5947	41.9789	41.3458	39.6635	21.9765	17.7727	18.4972	44.702	45.2836	45.9369	63.227	58.5039	52.5106	29.0882	31.5191	37.1052	39.6143	31.1729	37.1936	30.5476	37.139	30.986	19.9408	24.5519	16.6793	37.4653	30.8948	24.5872	48.1679	65.1167	69.2533	34.153	28.7982	37.5635	32.9817	33.757	32.5217	25.8374
AT1G06700	44.3883	45.8319	50.0866	36.822	39.2683	39.7642	52.7145	56.0926	56.3945	46.797	48.3429	46.3631	45.3345	50.1576	50.306	54.5891	59.4759	51.5533	48.3888	46.2435	44.5096	37.6823	40.5092	43.5895	62.0458	65.1734	56.1728	51.5717	55.7049	56.2432	51.7553	47.8678	50.7264	54.9072	55.6502	53.0462	48.7782	55.8004	54.6908	44.2669	44.885	42.6221	61.561	61.6527	63.2076	50.7161	55.7878	50.7401	57.9786
AT1G06710	4.05448	3.44859	2.43393	1.76298	1.9272	2.15443	2.54856	3.43899	2.6706	3.83888	3.3357	3.69887	2.35223	1.6432	2.66312	2.07884	3.53316	2.9315	4.08884	4.0564	4.00823	2.42269	2.55571	3.43724	2.87371	3.17164	1.90325	3.89517	4.56903	3.88446	2.62862	2.3869	3.21242	3.56144	3.18121	4.065	3.77935	4.44714	4.97866	3.33686	2.00072	1.96731	1.79666	3.47522	2.32931	4.24019	2.47474	4.41112	2.8111
AT1G06720	35.5074	23.5289	22.587	13.0368	14.1743	13.8845	10.5539	16.2315	11.4136	25.0242	19.5835	21.8303	10.2986	11.0832	13.573	10.3852	18.7323	13.1512	26.8385	24.4742	23.6068	17.4161	16.1668	24.4335	17.4687	12.3621	9.35095	24.0278	27.8224	22.8145	13.3875	13.5172	17.2259	16.7471	14.1533	17.231	27.1525	28.5752	36.9339	26.6394	15.2834	17.9895	9.66826	17.3796	10.2483	22.6654	20.5676	26.404	12.97
AT1G06730	11.4365	10.7528	9.70723	9.55916	8.98057	8.35545	7.50167	9.06875	9.06204	10.6841	10.9804	12.1178	8.60771	7.56054	8.89109	8.58903	8.75638	8.83686	11.0003	10.7484	11.9598	10.139	9.24087	11.6497	10.0534	7.92734	8.29678	13.1393	13.4289	12.5659	9.16227	10.1506	10.597	10.5566	9.66216	10.7699	11.0623	12.4709	12.8013	11.9466	8.12343	9.83853	7.96045	10.8326	8.41207	12.9138	10.2039	11.8199	9.57119
AT1G06740	6.12978e-05	0.515966	2.90587e-05	2.53595e-05	0.438381	3.19176e-05	9.82201e-07	5.7967e-08	2.48907e-05	3.48987e-08	0.191261	2.353e-05	2.18914e-05	2.48912e-05	2.64522e-05	1.94459e-05	4.70639e-06	1.62239e-05	2.75352e-05	1.23892e-05	0.619969	0.161757	0.162065	4.50893e-05	5.19837e-05	2.34436e-06	2.38369e-05	0.328538	2.7228e-05	1.57268e-10	1.52411e-05	2.0513e-13	0.299761	0.148697	2.41111e-05	2.27076e-05	0.208169	0.398647	5.44863e-05	5.55255e-05	0.653401	2.35043e-05	1.9255e-05	0.147922	2.1031e-05	0.51918	2.73688e-05	1.9663e-05	2.1766e-05
AT1G06740.1	2.01233	1.73109	1.93737	1.63418	0.965464	1.52884	1.76049	2.08194	1.97607	1.92581	1.44097	2.5081	1.15195	1.39255	1.73652	1.2453	1.61554	1.43637	2.0024	1.80268	1.83157	1.51752	1.50784	2.12851	1.77555	1.50287	1.70938	2.35464	1.53499	1.86917	1.30397	1.71237	1.56199	2.04918	2.42927	2.11143	2.35231	1.52784	1.98918	2.0276	0.788593	1.60725	1.44604	2.14314	1.87207	1.64546	1.75009	1.94791	1.48725
AT1G06750	0.0792364	0.140072	0.0218313	0.0204582	0.058611	0.0231482	0.0951354	0.131351	0.0826328	0.0418574	0.0227771	0.176213	0.0377563	0.0630191	0.0435096	0.0630708	0.103524	0.108218	0.0825302	0.0548469	0.0438449	0.100503	0.0189609	0.0228931	0.082184	0.125529	0.0792265	0.12029	0.074471	0.0692923	0.203878	0.0806463	0.0610715	0.0181971	0.0973181	1.40097e-122	1.07362e-98	0.0655263	0.0694699	0.112029	0.0762108	0.0953454	0.0529096	0.0353915	0.0168428	0.0979733	0.103094	0.143567	0.0362865
AT1G06760	118.991	133.445	150.86	158.105	131.826	140.018	169.391	174.268	167.034	145.111	126.976	135.438	157.189	152.713	169.629	151.361	120.425	138.116	143.447	131.432	139.036	131.187	133.844	116.323	142.254	147.098	169.552	142.82	96.157	127.433	147.308	159.882	168.761	165.081	173.085	145.319	126.959	140.389	99.7511	114.502	112.58	141.762	178.559	169.073	175.661	130.89	128.204	133.978	154.934
AT1G06770	4.85984	4.22807	4.23366	3.56853	3.04982	3.32765	3.053	4.74265	4.11998	4.6914	4.94853	4.83463	4.73263	5.26674	4.27167	4.37188	5.22174	4.71086	4.7024	4.82294	4.92609	3.6294	3.75917	4.36866	3.91406	4.29041	4.47967	4.91955	4.85128	4.6544	5.22136	4.33332	5.43562	5.05769	4.52133	5.26035	4.59315	5.16291	5.76754	4.93151	3.34442	4.12671	3.48362	4.66778	3.98664	5.26393	4.19579	4.82479	4.64322
AT1G06780	11.3367	11.2974	10.4948	7.02965	8.63871	8.01897	9.67745	9.75923	11.2512	11.3086	11.5368	10.8208	10.6718	11.8319	11.4992	11.1837	13.5266	12.2805	12.0953	11.2741	9.58429	9.179	9.32287	11.9174	12.0338	12.0372	9.05069	11.2734	13.3864	13.4799	12.951	10.4275	12.2805	11.877	9.60861	12.7999	12.2452	13.118	15.8685	13.4191	10.5037	10.1567	8.09845	9.44858	9.10099	12.5591	11.6492	13.1647	13.9697
AT1G06790	16.7039	20.3537	17.0943	8.69701	10.8094	11.8666	10.5978	14.9584	11.7667	22.1224	20.5775	21.3745	12.7135	10.7152	15.994	13.6109	12.3021	11.7659	20.5754	22.6061	23.0103	13.8501	12.2988	15.1542	10.0181	13.9517	9.217	22.2473	16.3807	19.0348	12.8988	13.6818	15.0666	14.0812	14.4674	14.3207	22.0329	23.7807	14.8109	13.2498	11.9543	12.4836	9.13619	15.4171	12.2589	18.7024	16.8073	24.0785	13.4765
AT1G06800	3.70181	4.4862	4.67063	5.24332	4.79384	5.05085	6.02603	6.9311	6.80437	4.11097	4.79855	4.56165	7.10984	7.37467	6.73165	11.0652	7.91616	11.0724	4.69662	4.69501	4.01161	5.36304	5.55243	5.02649	5.52965	6.59918	7.37226	5.05087	5.56648	5.03234	9.66228	9.55257	8.82815	12.3245	7.92192	12.4607	5.25739	4.6395	4.98539	4.51968	6.53626	6.16586	6.89334	6.11434	5.80654	5.46791	6.48534	4.28465	8.61423
AT1G06810	0	0	0	0.0827625	0.0650249	0.0879986	0	0	0.0743681	0	0	0	0	0	0	0.137225	0	0	0	0	0.173813	0	0	0	0.143504	0	0	0.0694836	0	0	0	0.163197	0	0	0	0	0	0.130858	0.067645	0.075701	0	0	0	0.188614	0	0	0.169905	0.0731346	0
AT1G06820	26.6073	24.7498	21.5857	26.4198	27.5253	26.2816	24.5804	26.6846	26.2595	28.1999	22.5389	24.3766	23.8184	27.0456	26.3668	22.1833	26.2705	22.7943	24.6891	25.0118	25.9152	25.4478	25.1442	26.6661	24.5879	27.9045	23.868	24.3127	25.8394	25.0592	22.6204	21.6023	24.6756	24.5001	26.5872	24.6487	21.877	24.7627	24.9466	22.9905	27.8303	21.536	23.2361	24.0597	24.4701	23.9045	19.4781	26.1335	22.9349
AT1G06830	27.1039	24.9512	21.0383	41.6376	36.8144	33.807	36.5907	27.6707	33.2269	15.1326	13.1186	18.922	23.3535	26.0627	26.4175	6.63462	3.82696	5.56801	20.3538	23.3325	21.066	26.9137	31.598	31.3252	28.1906	13.9926	22.8859	10.8203	14.0188	13.0355	22.3868	13.0975	17.9337	7.92719	14.9459	4.578	19.1205	19.6027	25.9832	26.5922	20.9722	21.0677	26.9124	8.24181	18.3735	10.0622	9.73908	10.7585	10.8289
AT1G06840	9.7687	10.4169	10.9336	6.54167	7.00582	7.44586	8.77535	10.1769	8.91915	8.92519	9.15268	7.99008	9.69825	9.72793	8.74005	14.2877	13.7	16.7674	11.4355	10.9164	10.5186	7.01415	8.58364	9.21141	9.72453	10.8993	8.99281	8.99714	9.59484	10.2857	13.426	13.6991	14.0854	17.0343	11.2694	19.5007	13.064	12.1143	14.329	9.72779	9.26709	8.9185	9.68612	10.279	10.6979	9.49091	11.1132	9.93374	17.5581
AT1G06850	8.53853	7.18845	9.9178	8.84289	8.90459	9.33398	11.53	10.4945	10.2118	7.85004	9.30882	10.4766	9.00137	7.93784	9.95143	9.65159	12.2604	9.76108	11.3867	10.355	7.85016	8.36724	10.5459	11.8396	12.1276	8.36137	8.71947	9.75905	11.7696	9.43594	10.0263	9.41351	9.08876	10.2191	11.7061	12.8553	11.1811	10.4606	12.5127	15.0686	8.79163	11.0181	10.9141	8.18296	8.89002	10.4198	11.2759	9.50397	10.6066
AT1G06860	0	0	0	0	0	0	0	0	0	0	0	0	0	0	0	0	0	0	0	0	0	0	0	0	0	0	0	0	0	0	0	0	0	0	0	0	0	0	0	0	0	0	0	0	0	0	0	0	0
AT1G06870	13.0186	16.2501	19.0365	15.6846	15.2273	15.7222	16.6002	16.7197	14.9208	18.9846	21.5879	22.2616	19.4799	18.5994	19.0762	17.7065	16.6884	17.8806	17.5383	17.7965	16.3665	15.4679	18.1563	16.0617	16.4008	16.1054	16.9478	23.1389	20.7807	22.5169	24.8778	26.0107	24.2738	21.9068	18.7654	23.2803	17.2326	17.317	17.0819	17.4521	15.5102	19.9137	14.8972	16.3928	17.8632	22.3406	22.7147	20.4901	27.4644
AT1G06880	0	0	0	0	0	0	0	0	0	0	0	0	0	0	0	0	0	0	0	0	0	0	0	0	0	0	0	0	0	0	0	0	0	0	0	0	0	0	0	0	0	0	0	0	0	0	0	0	0
AT1G06890	37.6562	53.7802	55.4929	38.4251	43.2184	45.6175	53.2478	51.83	55.1566	58.2899	67.7857	66.4788	58.1697	58.7188	64.429	65.7234	55.2314	70.6987	61.1777	60.1833	51.6637	49.4417	52.2671	48.2309	45.3329	59.1377	45.2993	61.7775	57.3056	65.6326	80.3142	72.7695	70.8809	70.884	61.5761	75.965	67.6796	64.5669	64.6453	50.7283	45.6601	47.1843	46.288	56.643	59.5558	63.9507	61.7934	63.4206	76.9961
AT1G06900	27.4709	26.7659	24.1124	18.42	21.6188	18.2401	18.627	23.3551	19.7256	27.4206	25.9225	27.4343	18.9417	19.48	21.7759	18.8892	22.0335	20.238	28.1198	26.5573	26.1369	22.8964	22.693	25.1813	20.1333	21.7521	16.2463	28.7651	27.5251	27.0127	20.476	21.0771	24.0921	22.9913	20.0554	23.5098	29.7606	30.1344	32.8121	26.5895	21.962	23.2084	17.7166	25.6357	19.5016	27.3437	26.0405	28.8279	21.9423
AT1G06910	5.81789	4.19275	4.65336	3.99484	4.44982	3.96102	3.76291	4.83588	4.22837	4.90783	3.60606	5.34995	4.38993	4.33454	4.30555	4.46864	5.36409	4.5614	4.48326	4.08511	4.26923	4.15092	3.3971	5.54205	6.0114	5.03804	4.13534	5.06084	5.43333	5.7744	4.25554	3.7811	4.36442	4.78862	4.30085	5.13345	4.58001	3.92525	5.9161	5.5754	4.54023	3.60029	3.59862	4.28817	2.98175	4.82917	3.61473	4.77382	4.64444
AT1G06920	0	0.0524274	0	0.0623045	0	0.13481	0	0	0	0.0489239	0	0.0509167	0.192744	0	0.11213	0	0	0	0	0	0	0	0	0	0	0	0	0	0	0.104377	0	0	0	0	0	0.0534212	0	0.110286	0	0	0.0436464	0	0	0	0	0	0.0652905	0.0503294	0.0926622
AT1G06923	1.12643	1.18801	1.4596	0.439062	1.36929	0.928039	1.26522	1.43776	1.49856	0.650225	0.669732	0.767624	1.87095	1.76916	1.15754	0.833157	0.747761	1.32589	0.948628	1.26467	1.22482	0.771557	1.02361	1.25453	0.917708	1.00721	1.10478	0.360868	0.85711	0.457099	0.140512	0.175938	0.223206	0.460445	0.101471	0.22401	1.65692	0.994211	1.01029	1.28522	2.21646	1.01333	1.08101	0.469237	0.47608	1.03654	0.992771	0.695376	0.758341
AT1G06925	0.102411	0	0.135694	0	0.110782	0	0.251958	0.101056	0.1244	0.11716	0	0.124202	0.111297	0	0	0	0.104401	0	0.120601	0	0	0	0.11587	0.189042	0	0	0	0	0	0	0	0	0.105496	0	0	0	0.125663	0.11313	0.195472	0	0.105159	0	0	0	0.103601	0	0.127971	0	0
AT1G06930	1.26194	1.72072	2.1557	1.51038	0.712208	0.926753	1.60404	1.3535	1.08846	0.73614	1.32625	0.915294	0.623914	0.487405	1.19839	0.757299	0.959806	0.912833	1.98121	1.28736	1.11008	1.01749	1.46462	1.98808	1.7024	0.89755	1.11433	1.31302	0.972808	1.24322	0.235505	0.792703	0.803963	0.857413	0.444271	0.87221	2.14487	1.92354	2.23173	1.36192	0.637573	2.00182	0.913213	0.586792	1.2114	1.45283	0.786566	1.12916	1.27349
AT1G06950	105.327	93.8157	95.8006	107.313	105.063	99.7122	68.1331	91.9734	74.0519	102.976	85.8509	96.2438	88.2146	84.3307	94.2861	56.8644	80.3127	59.3883	102.709	98.0233	102.68	120.167	111.921	119.19	86.9137	80.5629	81.931	103.052	100.637	98.2578	81.5901	88.4787	97.1161	87.8453	87.6687	84.7969	103.286	96.31	98.5798	110.68	100.51	109.157	82.6572	113.828	82.0396	98.2674	85.5508	103.252	74.948
AT1G06960	16.2023	14.7091	15.7822	17.6914	16.3459	19.8732	16.832	17.5383	16.8333	14.8891	15.1773	17.5613	13.8635	13.9951	16.3061	14.5687	16.1542	15.3525	15.4156	14.668	15.8528	14.128	15.3027	21.8236	15.3637	16.3183	10.9234	15.4774	13.3681	13.0828	13.4584	14.2282	13.495	14.768	15.5222	17.0061	17.0039	17.4996	19.1252	16.6255	16.7217	17.7992	12.1929	15.768	15.4992	15.4245	16.5301	16.7029	12.2495
AT1G06970	0.125445	0.079449	0.0504863	0.0634548	0.0538563	0.0332011	0.014877	0.0363596	0.0452569	0.0538249	0.0468635	0.0720524	0.0131128	0	0.056735	0.028345	0.0804057	0.0386016	0.0719457	0.067421	0.0679314	0.101802	0.0426745	0.0492607	0.0428994	0.0274039	0.0307326	0.0699098	0.0129949	0.0745554	0.0290133	0.0290648	0.0120211	0.0618003	0.0281188	0.0274399	0	0.081246	0.0813339	0.0864912	0.0910457	0.0604113	0.0250417	0.0258363	0	0.0501023	0.0454894	0.0439955	0.0115428
AT1G06980	1.59969	2.08967	1.37992	4.30488	3.50635	2.81607	4.22257	3.092	4.52437	1.44724	2.02377	1.54717	1.19141	1.55542	1.19	1.10964	0.896052	1.21599	1.45401	2.18518	3.72378	3.17816	3.33413	2.92747	2.63003	2.05432	3.58537	1.31633	1.50559	2.02635	0.458056	0.619732	0.515863	1.00732	1.79625	0.528087	1.48979	1.82602	1.10503	2.34053	4.16552	2.18243	3.25566	2.06733	2.25129	1.98081	1.9431	1.09399	0.523363
AT1G06990	0	0.0322551	0	0	0.0276675	0.0351271	0	0	0	0	0.0322041	0	0	0	0	0	0.0574275	0.0536866	0	0.0273108	0.103931	0.0587782	0.0290609	0	0	0	0.0321223	0	0.0280492	0	0	0	0	0	0	0	0	0	0	0	0	0.0311521	0	0.0263573	0.0549722	0.0336633	0	0	0.0239737
AT1G07000	6.23324	8.1379	10.0361	3.79273	3.76817	3.68926	5.45015	5.35716	4.94935	6.14124	6.03831	6.23948	37.8007	43.4373	34.5514	20.8548	15.7116	19.5931	12.2216	8.0269	7.3228	3.42816	3.31206	3.37322	3.6375	4.96222	5.64944	6.23206	8.99233	7.55639	37.0048	32.1507	32.0395	17.3458	16.1111	15.039	10.6819	10.0367	13.5529	6.56668	5.984	6.78761	5.40228	4.61131	4.081	11.5778	14.1403	8.72457	34.3603
AT1G07010	55.7657	52.5559	45.0524	78.2596	85.2973	77.8838	24.5593	28.566	28.4585	49.7517	48.6244	55.907	67.4648	63.6644	53.3479	35.2472	38.7732	33.9009	40.2872	41.2105	42.3791	79.0838	79.0778	81.4746	31.4683	28.1305	25.8661	43.0449	44.4485	30.6179	44.1477	47.3866	38.9907	24.0846	26.2172	26.2685	29.7735	26.7753	25.9701	72.5334	69.3737	66.3093	24.8145	25.1552	27.6188	32.246	27.2292	26.8367	39.2634
AT1G07020	19.0418	19.9537	22.6368	13.0825	12.2571	12.4493	18.5774	23.2392	18.6691	17.3481	21.9826	19.5208	23.4466	19.1248	23.2365	26.1558	22.5173	25.0074	22.8567	21.1839	20.1054	12.9613	14.9018	15.7925	23.4799	22.7122	18.1861	21.6708	21.7425	23.3842	23.361	24.258	27.8669	22.9829	23.2773	26.0611	22.4103	26.224	27.6962	18.0292	15.7317	16.133	17.878	24.4861	18.6813	21.5215	23.3672	23.667	24.658
AT1G07025	0.0992737	0	0	0	0	0	0	0	0	0	0	0	0	0	0	0	0	0	0	0	0	0	0	0	0	0	0.106715	0	0	0	0	0	0	0	0	0	0	0	0	0	0	0	0	0	0.0854523	0	0	0	0
AT1G07030	18.6453	19.7269	20.7763	17.4883	16.1737	18.8801	17.0389	18.3013	17.316	18.2457	20.6956	21.7264	20.9014	22.5645	22.8786	24.5699	26.2173	24.6583	21.3393	18.7533	20.7769	19.4371	16.6105	19.0411	18.2869	17.2794	16.6047	20.597	18.6805	21.3028	30.8487	32.8232	29.3543	26.5756	22.0824	28.8488	18.1006	18.286	17.7476	23.2342	16.961	22.7005	16.8535	19.693	17.0115	22.4049	22.6307	21.4573	27.6499
AT1G07040	10.3186	9.01029	11.9442	11.9722	9.76703	10.4702	20.8653	25.3021	24.7759	12.1315	14.469	13.0575	16.4359	17.1051	18.8554	31.0395	28.8746	29.114	12.6402	10.3433	8.37469	10.6006	11.9223	9.99371	22.0531	22.6406	23.9063	12.581	12.8361	13.8834	22.7475	24.974	19.682	32.7589	32.5897	37.4292	10.1526	12.4754	11.967	11.6338	10.1034	12.4287	32.8106	35.1425	34.792	16.1285	16.5607	13.0731	24.7844
AT1G07050	6.15644	2.24325	3.25509	7.26343	10.5171	6.06017	31.3287	28.9708	43.7414	6.88987	5.25537	3.76459	5.22697	5.55035	8.18822	3.59029	6.6207	1.85734	6.65557	8.40327	7.47417	6.12842	12.1239	10.2134	43.9007	42.298	24.7577	8.17353	17.7328	8.8664	2.54715	1.20316	3.55041	13.2181	17.6825	6.25481	5.67284	7.13747	19.177	5.70539	6.07716	2.31819	48.9985	35.8418	30.2554	6.14306	7.23167	12.4972	5.83254
AT1G07051	0	0	0	0	0	0	0	1.26509	0	0	0	0	0.754574	0	0	0	0	0	0	0	0	0	0	0	0	0	0	0	0	0	0	0	0	0	0	0	0	0	0	0	0	0	0	0	0	0	0	0	0
AT1G07060	0.316016	0	0.221991	0.274639	0.243325	0.152313	0.24965	0.307937	0.514722	0.128553	0.144647	0.129477	0.410334	0.0640698	0.134456	0.259691	0.077081	0.367211	0.623925	0.234888	0.216254	0	0.12499	0.130598	0.374914	0.253853	0.130445	0.194528	0.227215	0.0710999	0.628217	0.409081	0.235033	0.286189	0.0658561	0.387218	0.69155	0.328305	0.149096	0.152662	0.172797	0.195554	0.476737	0.219711	0.333836	0	0.353135	0.266362	0.340669
AT1G07070	79.7645	72.2586	80.4201	67.7507	61.2755	85.5818	46.6432	50.3461	44.6372	71.6025	72.9958	74.9878	38.1349	25.992	53.4108	32.8007	36.514	31.736	83.7085	74.2463	83.257	83.3884	78.1425	74.2223	45.5754	64.261	45.4474	75.5834	62.8021	64.2927	32.8473	40.5455	54.0977	38.8945	48.2518	38.0998	81.1072	89.4082	72.4393	77.2737	70.6392	79.0318	38.2342	49.3659	41.6518	62.4466	64.8802	79.5752	32.1734
AT1G07080	38.9828	38.9241	46.6417	42.5694	40.5689	45.6471	48.5902	52.3125	52.6688	30.9769	35.1521	33.2284	52.5276	42.9727	51.849	72.163	73.6782	70.3501	42.1397	41.4806	39.5179	43.1366	40.8982	46.1643	52.0865	51.5296	49.5048	30.0476	28.7648	31.6613	49.5742	57.6575	49.3266	64.9506	66.2165	64.6321	43.0671	43.3184	41.1321	56.1247	42.1084	52.43	63.0034	60.465	60.5215	34.3115	37.1992	30.8217	59.0256
AT1G07090	10.0666	12.0512	16.3302	14.6077	12.1491	15.5273	17.0099	13.8308	16.7558	8.49309	13.3878	10.4981	17.4122	18.9732	16.7781	20.8296	16.7195	17.6511	11.0669	11.3163	11.6569	14.6088	13.9994	11.6548	12.662	19.3625	16.1499	10.9859	9.08558	10.018	22.0497	22.4865	18.8607	16.1114	19.6794	15.9447	17.8306	13.6339	12.6102	13.5967	14.9165	16.7398	20.1857	20.5182	15.8388	15.6007	18.8152	15.7659	16.4955
AT1G07100	0	0	0	0	0	0	0	0	0	0	0	0	0	0	0	0	0	0	0	0	0	0	0	0	0	0	0	0	0	0	0	0	0	0	0	0	0	0	0	0	0	0	0	0	0	0	0	0	0
AT1G07110	38.8386	35.0253	30.4376	62.8963	62.3024	57.8949	42.4768	42.6825	47.4952	35.7613	31.3268	33.1594	37.3553	41.8717	38.658	28.697	31.7347	28.8078	28.3668	34.2095	33.0216	56.0461	56.4975	57.6386	45.9633	37.3967	41.489	30.3369	33.4654	27.1199	27.7621	28.326	30.2095	32.54	36.6683	27.2651	27.7884	26.5217	27.9084	47.7318	48.107	42.6954	48.6602	43.0137	44.15	27.8831	23.4767	27.2844	26.8822
AT1G07119	2.39541	1.92913	1.07415	0.477365	0.855022	0.418223	0.700699	0.540451	0.796502	1.58855	2.36806	1.94571	0.526172	0.154814	0.684045	1.00027	0.777172	0.62989	1.45844	1.2486	1.75265	1.07849	0.837062	1.23628	0.878697	0.489033	0.730578	1.57792	0.937616	1.4686	0.699515	1.22411	0.780758	0.64467	1.07903	0.990781	1.3588	1.1707	0.58351	0.700186	0.360017	1.04267	1.03	1.54446	1.16918	0.946384	0.900246	2.03989	1.2004
AT1G07120	1.9446	1.73461	1.76747	0.881131	1.22482	1.40675	1.45057	2.06507	1.78747	2.15061	1.75127	2.38599	1.33099	0.978603	1.68882	1.39462	1.31657	1.15645	1.91078	2.04737	1.79747	1.37092	1.45186	1.72813	1.70747	2.25158	1.08831	2.5258	1.84487	2.18292	2.19205	1.22027	1.76305	1.87779	1.61235	1.71133	1.76667	2.38246	2.50437	2.18582	1.49116	1.29056	1.46676	2.36997	2.22867	1.74157	2.49867	2.92007	2.04976
AT1G07128	0.0756431	0.399539	0.390368	0.343794	0.211207	0.201954	0.143395	0.713261	0.387743	0.169705	0.0923824	0.222287	0.245375	0.186451	0.545843	0.518178	0.130391	0.459597	0.0413113	0.124689	0.676388	0.356749	0.211843	0.238359	0.0800958	0.438519	0.389127	0.0430484	0.0678862	0.561306	0.785434	0.805073	0.597794	0.667571	0.456852	0.828515	0.182369	0.237799	0.172485	0.297069	0.251383	0.265185	0.32614	0.547525	0.189701	0.0521189	0.169156	0.135519	0.479583
AT1G07130	9.57888	8.66696	9.57196	6.76255	5.43872	7.19681	7.23821	9.46357	7.58794	7.82045	6.80983	9.88275	10.1569	8.26984	9.33219	11.5213	9.1072	12.6844	8.68627	9.7316	7.40949	6.98466	6.40772	6.96296	7.63109	8.01618	9.71297	8.2743	8.16659	8.87764	13.4003	11.6635	12.2204	12.4813	12.1761	14.8596	8.80465	8.66896	6.37074	8.19456	7.61384	9.6078	8.62829	10.4932	9.28885	9.842	13.4006	8.05414	12.3897
AT1G07135	5.68519	26.496	10.6522	3.64646	4.92155	3.34187	6.93478	10.7687	14.8327	12.0679	7.66194	11.1674	12.0289	10.3895	15.2943	17.6145	7.17273	19.2136	11.8552	12.261	16.0881	8.30575	8.27077	3.61337	5.65047	6.5797	7.49785	12.9004	11.7901	19.4428	19.0837	11.6117	27.3711	28.1622	18.0198	33.5493	28.8314	34.4413	18.2718	5.31753	11.3239	8.78103	7.25099	10.4493	8.71892	38.5135	32.9999	30.464	21.9422
AT1G07140	220.408	185.287	170.48	109.576	112.277	124.536	109.973	127.195	118.428	165.467	183.964	171.751	150.342	146.619	154.992	147.312	177.487	146.217	180.972	176.704	157.176	131.4	132.326	156.039	154.027	149.316	125.449	197.563	225.876	189.955	167.405	156.867	182.005	151.483	133.269	161.189	173.99	193.042	224.413	173.315	141.74	134.358	116	150.133	116.828	189.665	191.22	189.072	170.505
AT1G07150	5.11686	5.24539	4.80375	3.8417	3.86721	3.54096	2.04359	1.38338	2.6009	2.21282	2.72414	3.19058	2.06849	2.11098	2.67148	1.92916	1.56401	1.62577	4.56524	5.97269	5.87737	4.04677	3.40064	4.11736	1.69276	1.43202	2.35667	2.80398	2.50166	2.56894	2.15797	2.17105	3.08944	3.07211	3.25966	2.58648	2.91027	4.12036	2.45943	4.73986	4.66051	5.0093	2.19169	3.46528	3.06437	3.33716	2.86644	2.32024	2.89922
AT1G07160	1.07662	0.767418	1.57204	0.549603	0.803243	0.975197	0.304687	0.535336	0.705224	0.931929	1.48912	1.03763	4.00907	4.25626	4.50829	3.05447	3.03191	3.67469	2.52925	1.22832	1.39233	1.00278	1.46084	0.736903	0.56016	0.557824	0.524548	1.17742	1.97524	1.58364	7.16904	7.81804	8.77278	3.28245	3.09324	4.26863	2.41492	2.45317	2.76816	2.08343	2.19059	2.47712	0.725046	1.03275	0.541076	2.4484	4.72371	2.20433	5.71374
AT1G07170	19.9936	27.5715	30.1891	17.9216	16.3612	20.9259	25.4512	32.8051	25.3318	29.3611	27.8628	29.8648	21.4646	22.0983	24.8897	38.6432	28.5881	36.3474	31.5379	32.4797	37.499	19.4548	22.851	16.8838	25.6122	34.1755	31.9282	33.2421	19.2076	29.8363	27.6252	29.6273	35.4992	39.1099	37.0806	42.9124	27.5788	32.9004	24.2907	18.88	20.5049	23.5508	28.1807	32.2698	32.1233	27.771	31.3277	32.7908	31.6627
AT1G07175	9.06973	5.52645	8.31539	2.62398	1.47981	4.14653	1.70549	2.05387	2.0384	3.22005	2.90213	5.86707	1.48689	0.58364	3.48054	1.68647	4.70791	1.55954	4.51848	7.38582	10.6732	4.04032	6.25317	5.46901	8.86711	2.76934	2.72935	7.14784	5.81344	10.0955	0	0.455854	1.03743	1.47462	0.485529	0	2.6721	8.69643	9.52036	3.34519	3.12591	1.23263	2.65726	0.930497	3.98945	7.96722	5.08132	5.20459	1.50205
AT1G07180	46.0132	69.457	50.5859	60.9687	67.4824	62.9835	17.1477	14.1648	14.2283	54.223	51.7525	56.034	27.7145	33.3633	18.2689	13.6472	9.90635	10.9404	38.1088	45.238	41.7201	54.0883	44.3049	41.1841	14.0458	13.3513	15.3656	37.5337	34.9705	36.0166	12.2689	16.8242	9.80467	6.35698	7.98445	5.12123	26.2658	24.5244	17.4503	36.2783	58.8884	47.3946	6.12167	8.88602	12.6911	32.9533	22.289	22.7128	8.22052
AT1G07190	0	0	2.06895	0	0	0	0	0	0	0	0	0	0	0	0	0	0	0	0	0	0	0	0	0	0	0	0	0	0	0	0	0	0	0	0	0	0	0	0	0	0	0	0	0	0	0	0	0	0
AT1G07200	10.1931	8.92925	8.3987	9.70082	10.0548	10.2865	8.70891	7.98298	8.74281	9.295	9.30403	9.83911	10.352	10.5404	10.3964	9.45915	10.274	9.98404	9.24464	9.20124	9.85	9.78892	8.97407	11.4089	7.86119	9.25826	8.12181	9.33635	9.67911	9.95089	11.2198	11.0905	11.2852	10.2011	8.87868	9.86291	7.93374	8.71636	7.72456	11.6316	11.1991	11.7414	8.90824	9.2325	8.52655	10.3895	8.49537	8.71263	12.0182
AT1G07210	61.2432	54.6282	49.8445	29.5139	32.3237	34.9269	35.3497	40.3839	35.5148	54.3007	57.7582	56.3404	36.4847	34.0778	44.7008	47.7479	62.4651	53.3798	58.1789	50.2914	47.6845	39.1393	35.9289	45.6052	45.5217	43.1673	32.6204	64.5661	73.8393	57.2187	46.2834	43.8308	48.964	53.2042	46.1133	59.6971	53.0057	57.3377	64.497	51.343	35.7748	39.22	30.0318	44.7836	34.3953	55.1569	52.6672	61.5555	44.1286
AT1G07220	9.297	9.54936	9.47613	8.35074	7.83369	9.04149	6.16456	6.12473	6.01158	8.63505	8.98482	10.2709	10.7207	12.1162	11.5332	13.2571	14.0875	12.1694	10.2266	9.15198	9.13808	9.43545	8.83159	8.86181	7.49429	7.1688	7.021	8.72102	9.18829	8.89826	12.1997	13.2094	12.911	14.1339	13.6755	15.334	9.56586	10.3762	11.4772	13.3105	8.26524	12.2864	6.32626	9.56055	7.10397	11.6456	10.5628	9.80214	13.2236
AT1G07230	10.291	12.2838	13.6758	9.23684	8.24142	8.91891	16.619	15.6554	13.7578	11.181	13.2867	12.0965	15.6152	16.695	15.7786	25.3543	20.4037	25.0915	12.0065	12.2343	11.4903	8.78161	8.45362	8.09662	12.4829	14.7615	16.4423	10.8164	10.0541	11.5493	17.2005	17.7626	18.0498	22.3226	21.4236	23.298	12.4999	12.6533	11.6613	8.76704	9.69541	9.75111	16.6918	15.1785	15.2629	11.3214	12.2936	10.5362	18.8745
AT1G07240	7.97946	10.0075	10.1012	7.72666	7.01665	9.3645	14.8542	14.4242	14.1602	9.49437	9.67987	8.12637	13.0472	14.9581	12.1651	16.4615	11.7511	16.3509	10.8677	9.89368	9.78612	6.63392	6.66646	7.37298	11.4043	12.7691	16.6781	9.63607	8.31566	10.7356	16.7139	17.6738	15.9992	14.4271	15.1439	15.9233	10.0848	9.54183	10.1524	5.52158	8.52169	7.20218	13.7428	14.6557	15.2603	12.018	14.8571	10.6493	16.3194
AT1G07250	14.6184	14.2618	15.2857	16.1525	14.7424	15.908	18.2467	16.5587	17.3708	16.2402	17.0769	17.5898	15.7578	14.197	14.7061	15.7803	14.1021	15.5106	14.4429	14.999	17.4432	15.9721	14.4737	14.7277	18.1574	16.9447	19.5178	18.2051	17.3767	18.2407	15.7277	17.0552	15.8282	15.6306	17.6223	15.372	14.0235	14.7714	11.6823	14.8417	15.8462	16.7935	19.7912	16.2892	19.7244	17.908	16.6499	15.215	15.7304
AT1G07260	5.29675	6.08041	6.17612	2.99064	4.36832	4.10821	4.24342	3.93567	3.73917	4.98589	5.59435	5.09736	3.4391	3.47426	4.42171	4.71056	5.16826	3.4862	6.00375	5.28202	5.80033	3.78494	4.39947	3.23641	3.82614	5.32888	4.67034	5.13878	4.06612	5.43733	3.76699	3.62791	4.81092	5.85662	4.58201	7.03993	5.40509	5.29118	5.78999	4.88843	4.23417	5.45524	4.60455	3.89247	3.40635	6.7476	6.46955	5.71262	3.69141
AT1G07270	1.80207	1.60961	1.32689	0.907385	1.00529	1.49606	1.28452	1.48934	1.30838	2.15299	1.50227	2.10733	1.16178	1.29033	1.20806	0.900551	2.01974	1.0537	1.85235	1.98825	1.83332	1.37273	1.32436	1.52951	1.28655	1.06221	0.885882	1.77033	2.16342	1.68915	1.06492	1.88735	1.81378	1.18813	1.18575	1.14328	1.98674	1.90676	2.03065	1.16188	1.25105	0.782268	1.09382	1.84542	1.39623	1.98972	1.89315	2.17299	1.12816
AT1G07280	16.6862	17.3206	16.8671	26.3532	26.6141	22.0746	42.2408	42.2522	45.8518	17.4843	17.8035	15.1382	13.735	15.0194	13.1793	27.8571	22.9291	29.1534	13.4483	19.7397	19.9977	21.5492	26.2192	22.2407	31.0412	28.6728	36.0886	14.1347	17.7884	16.5425	10.7442	7.76804	8.69358	29.4687	33.8795	21.9778	14.702	16.1285	16.9802	15.8176	16.8572	15.5987	44.4323	40.616	40.1852	14.3843	11.1732	14.2085	8.49923
AT1G07290	2.56593	2.77422	2.04783	1.87581	2.01323	2.24958	2.68334	2.32363	2.3331	3.2574	3.36239	2.77547	2.59339	1.74839	2.57345	2.4372	2.14864	3.43888	4.21768	3.88043	3.29407	2.25885	3.01738	3.39909	2.24735	2.31002	2.03032	4.04232	2.85677	3.13694	1.36787	1.15617	2.03811	1.62565	2.37063	2.06134	2.72625	3.22569	4.20041	3.49845	2.22478	2.42659	1.56737	2.44149	2.46475	3.37451	2.14252	3.25759	2.51449
AT1G07300	8.1222	4.66749	5.9311	6.53253	7.60728	8.3617	4.23869	4.50476	4.79402	6.05469	6.28523	6.32658	5.61049	5.84554	8.69979	5.83603	5.74136	6.34466	6.81126	5.73548	6.96907	6.35677	8.34168	7.14413	6.63066	4.08168	3.87291	6.34737	7.29614	6.29715	7.10966	6.29015	7.1441	5.55619	5.46353	6.71081	8.21071	6.04348	7.43871	7.87977	4.93855	5.02965	4.74614	3.93892	4.54812	7.80458	5.07353	6.1782	5.77752
AT1G07310	17.4684	16.2402	22.2245	17.81	13.5131	16.1774	23.9862	21.3215	24.8328	16.5849	23.8024	20.6874	21.1662	17.4377	19.1392	24.9764	23.5154	24.1101	25.0678	22.5282	19.3098	14.6029	16.972	16.034	24.3038	17.78	27.8318	23.1573	25.8305	26.3641	24.2172	28.5689	24.3015	24.9303	29.275	26.861	22.1598	20.1948	21.5213	17.0014	12.5819	19.5201	31.2339	22.2442	29.1536	26.1553	34.718	22.7961	27.7696
AT1G07320	237.081	239.991	202.794	316.722	338.185	315.269	244.784	294.437	272.718	274.583	207.743	256.623	259.704	247.399	238.061	116.204	144.527	94.5084	216.307	276.31	285.289	311.177	344.404	324.27	313.493	337.075	308.119	267.28	240.886	237.46	171.94	177.858	187.374	162.741	198.134	134.511	195.374	197.988	160.793	213.665	287.615	228.447	268.551	259.711	280.971	216.938	159.121	240.455	155.862
AT1G07330	0.29078	0.267987	0.108119	0.124221	0.321912	0.241469	0.0481343	0.0414014	0.123593	0.0725483	0.294913	0.204098	0.0979238	0.143207	0.133956	0.0359466	0	0.242652	0.205995	0.215474	0.167252	0.168546	0.301221	0.149519	0.127814	0.0545398	0.0172722	0.152594	0.229487	0.203096	0.0398228	0	0.0162561	0.0158018	0.0355314	0.0359795	0.0736696	0.0570744	0.0246824	0.102894	0.111816	0.0502099	0.0282778	0	0.0446027	0.126252	0.144927	0.106723	0
AT1G07340	0	0	0	0	0	0	0	0	0	0	0	0	0	0	0	0	0	0	0	0	0	0	0	0.0383322	0	0	0	0	0	0	0	0	0	0	0	0	0	0	0	0	0	0	0	0	0	0	0	0	0
AT1G07350	21.2405	30.0461	33.2026	21.6509	21.0559	21.8615	27.3384	27.3742	31.5167	19.479	29.8711	30.5856	31.5	33.7275	35.5406	28.0031	30.3916	29.7359	37.2917	32.4912	33.1278	22.0942	24.6186	21.7347	26.9689	30.6312	31.1493	32.252	24.6938	35.1429	44.8495	44.3604	41.6057	35.0414	34.5088	33.4276	32.6318	33.3001	28.0454	21.0325	19.274	27.7626	35.6477	37.9745	36.8917	24.3789	27.697	23.5239	39.4162
AT1G07360	40.835	32.5547	37.6215	29.1853	28.8135	28.3636	28.164	28.8937	29.9709	35.1653	35.6511	34.5931	27.9212	25.7148	30.1645	28.8576	38.579	29.8443	41.5979	37.0511	36.6989	31.1318	27.7216	37.5832	36.5165	26.9178	30.6286	39.6709	40.5771	34.4976	31.4992	36.8792	33.8534	33.8258	37.9973	34.9713	35.4421	36.5423	38.8748	39.7637	24.5369	32.5954	31.6859	32.5132	32.2838	35.0587	40.444	35.8356	33.6484
AT1G07370	36.3677	35.041	39.3016	26.5202	21.9341	31.3171	26.1371	33.3858	28.4537	38.7115	38.9886	41.9029	17.3695	17.7676	28.5267	18.0558	20.8396	14.9312	49.6041	42.0438	49.411	26.0997	23.7516	29.971	32.0622	36.6404	30.0499	45.1285	34.9594	39.2769	17.8449	24.2704	32.706	25.8677	33.0682	21.6023	38.8432	45.2354	35.2374	30.4683	20.5265	31.8414	28.7664	34.2325	30.4717	36.0626	37.3563	48.04	19.0453
AT1G07380	5.40908	6.24726	5.63099	4.326	5.02211	5.10892	6.71947	8.23588	6.57421	5.68441	6.65986	6.74693	6.19689	5.72963	5.26726	7.89773	7.59371	7.32159	5.14259	5.66554	4.92341	5.62099	4.89992	5.89592	7.04629	8.93195	7.10557	6.34931	7.34319	7.08923	5.61625	5.32718	6.78071	6.83847	6.85992	6.91644	6.36637	7.00177	6.3648	6.40676	5.84855	5.78086	7.94946	7.6244	6.27183	7.63002	5.88739	6.42824	7.38907
AT1G07390	2.71064	3.25718	2.82921	2.19024	3.61549	2.00096	1.21783	3.12845	2.37334	2.9801	2.55896	3.08278	2.55176	2.93758	2.58284	1.50907	2.10635	2.38005	3.43279	2.83037	2.57058	4.00322	3.44078	3.53927	1.92267	3.89593	2.21695	2.43234	2.37476	2.22783	2.53581	2.1755	2.44501	2.3613	2.38795	2.13201	6.10512	4.01634	4.97931	7.51626	5.54252	4.97818	2.74989	6.304	3.22162	3.50525	3.85472	3.66352	2.53043
AT1G07400	4.05156	2.67708	9.40223	1.16218	1.06765	1.94607	1.65417	2.00551	2.75068	2.48473	7.05974	4.5238	2.53097	2.89342	2.81868	4.5847	3.27912	4.38366	5.39546	4.96298	2.49942	1.80617	2.07774	1.39221	1.61531	2.61277	2.09983	3.84451	11.5197	4.99716	4.84387	5.49461	5.16935	6.47866	3.66945	7.14126	3.95461	7.74796	6.34064	1.81541	2.18816	1.99937	2.366	4.13497	4.32507	5.00924	3.44887	2.76988	6.87052
AT1G07410	7.42839	7.32187	7.49086	5.6241	5.13623	5.31327	7.81228	5.4463	4.08587	6.2246	5.64946	4.97677	4.27767	5.18835	4.89463	4.45068	4.87964	4.70132	6.41477	7.22923	4.62603	4.79003	5.11324	6.04388	5.93683	7.24819	5.21501	4.64206	5.78326	5.50411	3.175	3.82614	5.23899	4.09678	4.23027	5.13449	7.37943	7.97007	9.31056	6.47624	6.63738	5.93279	5.7576	3.63146	5.53926	5.89067	6.72697	4.86174	4.84704
AT1G07420	25.481	31.5053	33.9429	17.7339	18.94	20.8366	30.5088	32.5354	30.1844	32.6257	34.6261	37.7825	17.9046	13.2528	21.7824	23.8705	22.8209	27.6824	39.2474	43.3723	36.7034	22.9339	25.7166	25.4576	30.025	31.1412	28.0878	38.489	37.2005	43.455	21.4864	20.7405	19.031	26.425	29.5458	30.034	47.3797	44.8783	46.7327	30.5365	20.74	23.4166	29.8159	38.6965	37.0058	43.9865	43.0439	44.3904	19.9232
AT1G07430	0.255084	0.0767296	0.0472378	0.0813236	0.0322975	0.109012	0.0489317	0.129751	0.104697	0.0680492	0.101158	0.115211	0	0.0367055	0.10479	0.104576	0.179146	0.127099	0.047017	0.0607563	0.0563937	0.100304	0.0951857	0.182978	0.0364738	0.0698138	0.0506158	0.150336	0.0862415	0.059818	0.0743624	0.125225	0.0631537	0.218738	0.111889	0.254916	0.0844536	0.231794	0.198879	0.12761	0.179978	0.0586889	0	0.115139	0.10581	0.148406	0.168403	0.0865403	0.102957
AT1G07440	26.6627	27.9495	26.9677	51.6714	64.3595	51.7916	52.635	43.3523	56.1302	35.3448	28.5888	33.9985	32.0538	44.4546	35.2714	19.4731	16.9506	15.2858	26.1279	27.9261	30.6384	46.3831	51.5177	34.1181	35.5096	57.0901	47.6766	30.8409	24.9531	24.4985	20.2328	16.4771	17.2193	17.5877	25.1795	11.4417	23.8625	20.7079	17.984	25.2154	48.9434	29.247	60.1277	32.2784	50.8895	23.107	17.5381	25.9536	16.7698
AT1G07450	3.86799	4.86097	3.77429	6.78835	8.83854	6.46349	2.558	3.42357	2.93464	3.48916	3.86655	5.7873	2.36297	3.3103	2.08352	1.70691	2.14742	1.26193	2.52215	5.697	6.07987	6.10186	7.55116	7.35718	3.53581	3.90514	3.24516	3.03593	2.19203	2.8107	1.52162	1.41394	1.4366	1.04571	1.23181	1.39068	3.65321	2.96087	1.8627	4.85329	7.92851	5.56699	1.80786	1.54629	3.48964	2.58084	1.60393	2.18652	1.19417
AT1G07460	0	0	0	0	0	0.0725363	0	0.0940805	0	0	0.204003	0	0	0	0	0	0	0	0	0	0	0.0571497	0	0	0	0.109596	0.063933	0	0	0	0	0	0	0	0	0	0.133223	0	0	0.0831106	0.0972667	0	0.1124	0.0528516	0.0575387	0.126863	0.206996	0.0581288	0
AT1G07470	6.64131	6.75075	7.29098	6.23073	6.09919	6.63961	6.81445	8.0231	7.66156	7.5093	6.52706	7.09075	7.77047	6.47983	6.75601	8.36947	8.15356	7.57814	8.50115	6.77278	7.68323	6.36874	7.77428	7.79557	7.97897	6.93879	7.39803	7.43712	6.50538	6.91033	8.81873	10.4514	8.21554	9.99922	9.59736	10.9216	7.3856	6.92496	6.43065	7.23496	6.00998	8.216	7.86698	8.10538	8.80598	8.0582	6.44782	8.01212	9.83416
AT1G07473	0.126469	0.0438275	0.215959	0	0.0786376	0.160745	0	0.0701934	0.0448111	0.0804192	0.0967598	0	0.118227	0	0.0868635	0.125131	0.137334	0.0400624	0.0488079	0.0409291	0.0509382	0	0	0.0394784	0.0454506	0.0409415	0.142568	0	0.0845627	0.0440806	0.0896484	0.0975185	0.107069	0	0.0456904	0.128164	0	0.123166	0.089935	0.308943	0.106796	0.0985125	0	0.038492	0	0.0479753	0	0.0437025	0.0361656
AT1G07476	0	0.111748	0	0	0	0	0	0.0447975	0	0	0	0	0	0	0	0	0.0551463	0	0	0	0	0	0	0	0.0553018	0	0	0	0	0	0	0	0	0	0	0.0557755	0	0	0	0	0	0	0	0	0	0	0	0	0
AT1G07480	5.66054	4.71741	4.93985	4.91507	4.99888	5.33684	5.50292	6.63389	5.55574	4.37171	4.8202	5.82785	5.26873	5.32104	5.36557	5.94337	7.07144	5.751	5.67145	5.06374	5.93824	4.96945	5.47418	5.38373	6.73073	5.24797	5.97847	5.16876	4.20267	5.3012	5.66773	5.78005	6.35117	6.98782	7.06189	7.74386	6.07984	5.34519	5.37117	7.46751	4.90524	7.0198	6.4828	6.96353	7.43176	6.17423	5.71223	5.45567	6.20487
AT1G07485	0	0.0796988	0	0.145049	0	0	0.198794	0	0.147793	0.148008	0.0774447	0	0	0	0	0.0756125	0	0	0.157206	0	0.0770963	0.140783	0.137218	0.262143	0.10188	0	0.143387	0	0	0.332081	0	0.0749681	0	0.135376	0	0	0	0.0796876	0.102915	0.106663	0.066019	0	0.174351	0.0672389	0	0	0	0.148745	0
AT1G07490	2.5713	1.46926	3.18517	4.86582	4.98907	4.00884	4.38919	3.00213	3.71325	0.954037	1.40474	1.26171	1.49399	1.44835	1.33319	1.09467	1.38213	0.926886	2.52033	2.71725	3.14428	4.84467	4.07627	3.00878	3.52308	3.24553	2.07189	1.26049	0.93149	1.18309	0.751663	1.48545	1.29818	0.837089	1.42482	1.18006	3.1953	1.71	1.12488	2.3596	4.01657	2.51591	2.91752	1.41937	3.42677	1.05262	0.734729	1.60873	0.910189
AT1G07500	3.2721	0	1.29088	6.05492	2.16126	6.0047	1.4886	3.20705	0.792367	3.58669	1.36519	2.0327	1.36061	0.791484	3.53894	1.50569	1.51344	0	0.582314	1.88895	1.60143	1.45972	3.3981	6.95076	7.0755	3.85098	2.21452	3.39759	3.81394	3.23888	5.33303	7.07104	5.71215	1.94837	1.91339	1.31581	1.38816	0.704917	2.15291	5.72213	6.2078	7.95668	1.01569	3.70238	2.76871	0	2.29287	3.60516	5.26759
AT1G07510	15.2752	15.2169	14.4406	12.4582	13.0579	12.2118	13.725	14.3387	13.2248	17.8911	17.6586	18.6857	16.9716	15.2612	17.5618	18.6617	19.0062	19.531	16.402	15.0479	14.7828	13.7757	11.3545	14.5941	14.3612	13.048	13.051	20.2683	19.1548	19.6747	21.8906	20.4432	21.4788	20.9667	16.7945	21.6137	15.8413	15.607	13.9523	14.1637	15.092	14.0537	12.6756	13.717	13.3313	19.0686	17.5768	16.4857	21.2465
AT1G07520	5.06595	4.87012	3.78314	3.10036	3.37106	3.22078	4.01207	5.07041	4.82249	4.8549	5.26716	5.70998	5.94499	7.64979	6.45285	6.9837	8.06311	6.6116	4.75823	4.50118	4.43651	3.51047	3.64182	4.54391	5.9227	4.58602	4.07307	5.70498	8.2565	8.05054	7.7469	7.50294	8.12802	7.19843	6.12993	7.68863	5.74615	5.6807	6.51605	5.23948	4.32705	3.82913	3.88754	5.30567	4.30989	6.21677	6.70511	5.8206	8.41103
AT1G07530	9.8451	10.7769	9.73054	8.96657	8.72191	8.49432	9.17794	10.7736	9.75811	10.0201	11.3774	12.0324	11.5507	11.1481	11.591	13.6971	15.9112	15.3468	10.0624	10.3938	10.3879	9.21475	8.23151	11.2713	11.5389	10.1189	10.0912	11.528	12.1936	13.154	14.1532	15.1889	16.0434	15.9107	14.1658	17.7939	10.7274	10.6399	10.7648	9.85389	9.40602	8.8771	9.2994	11.9079	10.7429	12.8696	11.0188	10.4425	16.695
AT1G07540	0	0	0	0	0	0	0	0	0	0	0	0	0	0	0	0	0	0	0	0	0	0	0	0	0	0	0	0	0	0	0	0	0	0	0	0	0	0	0	0	0	0	0	0	0.0185234	0	0	0	0
AT1G07550	0.60952	0.527102	0.529342	0.277399	0.223156	0.0669658	0.383177	0.127992	0.112429	0.50049	0.405865	0.453906	0.185986	0.418279	0.307112	0.473046	0.112423	0.586706	0.510619	0.649301	0.460531	0.0806639	0.06719	0.287504	0.263578	0.275962	0.210995	0.516499	0.637362	0.646453	0.166293	0.102128	0.122256	0.129692	0.457742	0.159846	0.43129	0.506217	0.45575	0.0192999	0.138504	0.0138946	0.0587221	0.0482748	0.0375419	0.404295	0.369549	0.33324	0.0594926
AT1G07560	3.67249	4.20222	3.41067	0.740055	1.53524	1.32383	2.34924	1.27476	1.53874	3.93726	4.76515	4.0985	1.91539	2.13823	2.00707	2.09754	1.63101	2.46728	3.65987	4.71991	3.89613	1.52951	1.25849	1.8601	2.35491	2.05955	1.93312	4.18696	7.13408	6.19437	2.83129	1.84637	2.25693	1.51354	1.87582	1.56604	4.8084	4.12402	6.30414	1.46683	1.85802	0.744783	1.3289	0.740875	1.0297	3.02098	3.84876	2.70901	1.40014
AT1G07570	18.2552	19.9741	20.8326	15.2125	13.6591	14.3798	8.75638	13.036	12.0068	17.2898	20.3159	18.3837	14.8005	16.6135	15.9623	13.5317	13.5437	14.4032	18.0108	15.3099	16.1722	15.1443	12.3797	14.9376	11.35	11.1851	11.1239	16.5401	14.8506	18.0547	14.7047	15.7645	13.6719	10.5265	10.7366	11.8701	25.1556	23.3584	19.9685	21.7096	21.3656	20.0965	9.47649	13.955	12.94	20.2374	24.8656	16.7109	16.7965
AT1G07580	0	0	0	0	0	0	0	0	0	0	0	0	0	0	0	0	0	0	0	0	0	0	0	0	0	0	0	0	0	0	0	0	0	0	0	0	0	0	0	0	0	0	0	0	0	0	0	0	0
AT1G07590	576.462	545.546	482.659	358.446	379.336	358.771	514.136	470.926	523.742	513.946	598.481	580.252	493.071	427.927	429.62	705.538	581.599	645.361	447.222	554.388	478.919	476.623	446.41	414.593	585.496	806.166	548.554	548.272	545.688	533.019	480.555	395.833	532.595	586.719	402.752	650.555	445.399	490.261	454.196	441.737	659.816	421.816	577.292	541.249	505.443	485.431	516.368	527.283	562.69
AT1G07600	12582.4	16373.8	23734.4	15385.6	9463.62	17217.2	21355.7	9332.44	12790.3	16248.6	25336.5	18353.6	10331.9	4742.28	10661.5	17340	12406.4	19804	20166.2	11610.2	12377.4	10912.5	11731.5	6719.04	11772	15609.9	21982.7	13455.2	11323.7	12277.6	12900	18228	11710	12276.3	19337.6	17466.3	12511.1	15119.7	6402.92	8018.42	13413.5	19281.4	25963.8	10751.3	20930.4	13208.2	24440.7	13485.1	12273.1
AT1G07610	908.056	909.438	833.446	501.459	451.175	417.591	879.843	577.459	694.529	587.476	731.747	607.318	522.926	554.451	473.731	744.625	577.313	664.382	787.3	712.588	586.529	540.827	493.75	457.844	764.859	1009.45	822.963	527.718	633.802	539.723	485.569	388.778	530.701	499.514	491.277	535.902	566.782	718.015	600.469	489.944	760.119	511.289	814.68	484.97	642.77	506.745	546.77	518.353	492.7
AT1G07615	7.48976	8.45793	8.24384	4.27618	4.39322	4.42405	4.99304	6.70754	5.42812	8.65005	7.69715	7.92362	4.42204	4.45949	5.93627	4.43978	5.74382	4.72825	8.62047	8.90854	9.05922	5.28791	5.37485	6.83887	6.13026	6.65975	5.20175	9.14839	7.44191	9.26734	6.07683	5.40441	7.12739	5.60035	6.35323	6.70826	8.20614	9.03008	7.14574	5.66557	4.5382	6.76144	4.826	7.24992	5.18375	9.09989	8.31483	9.01963	5.73899
AT1G07620	2.22422	1.57498	1.76598	1.12802	1.49151	1.72064	0.786194	1.21267	0.727748	1.17082	1.93525	1.95977	11.5045	13.4347	8.87337	9.61429	11.5107	10.5098	2.38237	1.45958	0.89397	1.36754	0.764776	0.924814	1.12829	2.32089	1.2229	1.11977	2.4759	2.0042	12.3642	9.92297	10.4267	6.27517	2.96886	9.77626	1.77132	1.90228	2.15346	3.24796	2.64167	2.66778	1.23491	2.41524	1.02361	1.67197	1.85381	1.61793	12.3816
AT1G07630	12.6681	13.5995	13.9976	9.70813	10.94	9.15531	10.7934	13.5972	11.9148	12.8846	16.1223	14.6473	23.6262	28.8982	23.6395	25.8418	24.4481	26.7492	16.0753	13.074	11.5023	11.4086	9.63106	10.6268	11.3064	15.0304	12.2372	16.0032	14.434	16.7293	28.7971	25.6469	24.1109	24.2792	17.7297	26.2882	17.2358	15.8664	18.5806	13.2244	15.4371	13.583	12.3783	17.821	11.9663	17.1543	19.2718	14.4011	28.708
AT1G07640	22.127	17.5598	20.274	19.5973	15.7415	14.6171	22.8311	21.079	21.4649	22.4098	22.3906	25.9343	22.6513	24.4843	27.4318	22.9611	27.6176	18.1715	19.2564	19.7971	21.1815	13.0353	16.0187	19.1579	21.3654	14.4846	18.0535	23.9515	21.05	22.6445	27.9202	26.2455	25.9963	27.8376	26.661	28.8171	17.9687	15.3848	16.8368	16.7435	10.1436	15.9758	20.3059	19.4696	17.9938	25.0178	23.6822	24.8568	25.3332
AT1G07650	15.9597	14.5333	12.7107	9.22862	11.2042	9.75953	12.972	16.5851	15.3814	11.8198	11.1691	10.3656	14.6424	16.5897	13.4051	14.2923	16.8318	14.3764	15.2824	14.1486	13.6423	12.1246	11.7905	13.2181	16.9062	15.9887	14.9147	10.6584	13.7699	12.8455	14.4547	12.3579	12.199	13.7279	15.2429	13.8592	19.5001	17.8962	25.2946	16.4691	15.0413	13.4798	13.3955	18.2748	14.6829	12.9409	14.9648	12.6214	14.7694
AT1G07645	0	0.0724966	0	0	0	0	0	0	0	0	0	0	0	0	0	0	0	0	0	0	0	0	0	0.160168	0	0	0	0	0.121588	0	0.138268	0	0	0	0	0	0	0	0	0	0.0610921	0	0	0	0	0	0.0573038	0.197013	0
AT1G07660	15.302	16.0079	14.9037	15.6196	13.9574	14.797	12.3542	18.4203	17.5533	16.8577	16.3128	20.8915	17.0364	15.2167	22.9222	16.9772	12.4511	16.4628	17.2305	21.2101	23.5603	16.2746	15.506	12.3594	15.7098	21.047	15.3849	23.3453	13.2911	17.8064	17.2486	18.1007	22.7496	19.4544	17.5544	18.9545	20.7203	20.0615	13.8412	10.3424	13.9906	14.5161	13.9333	15.2475	13.2873	15.1377	18.0358	21.3252	18.1946
AT1G07670	18.2305	21.0665	20.7486	15.2888	15.8734	16.8732	18.2558	18.4664	15.6687	54.5227	60.9623	58.5377	38.4983	41.7419	43.9106	31.1425	33.3769	34.7702	21.986	22.0138	20.3557	16.2647	16.7124	17.0376	17.2617	16.5202	16.7331	47.0585	46.6229	50.3341	40.401	39.9999	36.4776	28.0233	21.3423	29.8151	23.3808	25.7335	23.4395	19.4242	13.9686	18.6784	16.132	18.8808	16.6047	63.1233	70.3155	55.7345	59.6334
AT1G07680	1.35637	2.83377	2.55235	0	0	0	0	0	0.265577	2.08918	2.29512	2.1519	0.615634	0.505034	0.758758	0.203301	0	0	2.25858	2.36122	1.62408	0	0.0632157	0	0.141761	0.0626481	0	0.581889	0.561178	0.496454	0	0	0	0	0	0	4.6817	2.18996	1.99616	0	0	0	0.0520046	0	0	2.14933	1.87348	2.87878	0.168584
AT1G07690	0.114107	0.315196	1.3791	0	0.0962979	0.124665	0.101063	0	0.209169	0.785993	0.575366	0.104235	0	0	0	0.101746	0.116754	0	0.230029	1.0513	0.115194	0	0	0	0	0	0.109997	0.491262	0.113429	0.761698	0	0	0	0	0	0	1.20755	0.302938	0.340273	0.247869	0.686789	0	0.189624	0.0910295	0.479543	1.00321	0.839724	1.2373	0
AT1G07700	37.2528	42.1423	42.8024	49.0056	48.9282	54.1648	37.9152	40.4293	39.4415	41.3831	47.5911	46.2096	58.6159	50.3068	47.306	55.4378	50.6889	54.3354	37.6405	37.8075	38.683	48.6499	48.8136	47.5526	36.7249	46.2815	35.2798	36.9608	36.3901	38.7749	45.9955	44.1771	38.0869	43.3577	47.2895	41.5054	41.2975	39.0645	39.3177	46.1777	58.1514	46.5573	35.268	41.448	42.4001	41.2675	45.7013	39.3662	39.0821
AT1G07705	14.048	17.1628	14.6835	10.339	11.1632	10.5989	11.3769	17.0032	13.8879	16.4332	15.4856	17.5937	12.8819	13.9069	16.1445	16.1295	15.4794	17.8817	15.7671	17.0934	18.3864	12.3915	13.6791	14.152	14.1407	14.6303	12.2785	18.6011	15.9838	18.9316	17.3731	15.0809	17.3469	18.7231	16.3163	18.8309	17.4499	16.3262	15.5806	12.9404	11.4244	11.514	11.914	17.2147	12.1667	18.1256	14.2057	17.8658	16.142
AT1G07702	0	0	0	0	0	0	0	0	0	0	0	0	0	0	0	0	0	0	0	0	0	0	0	0	0	0	0	0	0	0	0	0	0	0	0	0	0	0	0	0	0	0	0	0	0	0	0	0	0
AT1G07710	1.22274	0.550936	0.861732	0.719772	0.6126	0.664242	0.564531	0.744146	0.715163	1.47432	1.2412	1.53911	0.528989	0.647018	1.27206	1.05576	1.29263	0.916784	1.23566	0.659175	0.873056	0.789597	0.671278	0.722794	1.37389	0.988244	0.308515	1.55221	1.38823	1.52202	0.972405	0.881873	0.89343	1.05936	0.456015	0.827564	1.15966	1.0752	1.51039	1.15853	0.629558	0.748641	0.412385	0.740502	0.545464	1.48756	1.52101	1.46349	1.30267
AT1G07720	18.9535	18.761	17.8388	24.9563	26.7304	23.2186	16.9381	20.6482	19.6788	19.8048	23.586	19.4211	22.9566	23.1695	17.9311	20.1259	13.2808	21.2484	16.4091	19.5161	17.7825	29.9379	25.0247	22.7917	17.0001	23.6796	19.4261	18.405	21.9444	18.1332	19.2058	16.3883	14.1175	13.3268	16.3276	10.1561	21.8998	19.0877	23.3861	27.1609	39.9964	25.2506	22.4789	20.8073	16.0199	15.7528	23.6012	17.2897	14.9142
AT1G07725	0	0	0.0309055	0.0148618	0.0129487	0	0.0141598	0	0	0.0261216	0.0295461	0	0.0126878	0	0.0138629	0.0419588	0.0132853	0.025434	0.014002	0.01276	0	0	0	0	0	0	0.0148201	0.0395804	0.0131006	0	0	0.014166	0.0240128	0.0242296	0	0.013575	0.0148115	0.0128995	0.0131014	0.014171	0.0124776	0.0142307	0	0	0.0124659	0.0631733	0.0568564	0.0559233	0.023136
AT1G07728	5.6805	6.51009	7.1352	5.05836	5.3618	6.08674	6.96815	7.04809	6.2726	6.83929	7.91006	7.01927	6.25286	7.05169	7.14615	7.87237	6.51784	7.54729	7.30068	7.19291	7.20539	5.59627	5.38799	5.89538	7.3449	6.72318	6.84112	8.77589	6.70545	8.35514	7.6096	8.53148	7.57858	8.58004	8.44369	8.97999	6.76985	6.39015	5.55554	5.72878	5.11548	6.56202	7.02417	7.02611	7.37263	7.0606	7.38396	7.92582	8.48348
AT1G07740	2.88866	2.37939	2.41581	1.86556	1.88401	2.41849	1.85072	2.57569	2.49411	2.58734	2.47852	2.5806	1.53623	1.90486	2.21592	1.7514	3.21653	2.39665	3.02325	2.96957	2.54151	2.33835	2.54312	2.68392	3.00548	2.0378	1.70013	2.75945	2.87114	2.72005	2.01121	2.14143	2.04069	2.85843	3.06227	2.86841	2.37899	3.0428	3.0552	3.10224	2.14807	2.23371	2.16323	2.60595	1.94278	2.65964	2.46333	3.0169	1.83527
AT1G07730	0.223953	3.39666	2.08288	2.41128	3.17708	2.85784	3.7758	1.83449	1.94523	0.0246065	2.13541e-05	0.0507555	1.87317	0.851709	1.60721	2.35157	5.567e-05	0.999356	2.08174	1.50611	1.60126	2.06964	2.7187	2.11829	0.918674	3.61984	4.01811	0.392133	6.34595e-06	0.175311	0.19058	0.466926	0.397133	0.188829	0.366068	0.0219503	2.23685	0.531758	0.694524	0.653668	5.28889	2.98377	2.93993	0.647968	2.54975	2.28673e-06	0.0911051	2.895e-05	0.828328
AT1G07745	5.1016	4.39994	5.18292	4.43219	5.10891	4.07705	4.66933	5.91219	4.56577	6.14976	4.52433	6.18647	4.73479	4.77928	5.02689	4.76813	5.6932	5.01574	5.45349	5.17734	6.23689	5.28158	5.01791	6.34415	6.55112	5.62363	3.83063	5.6948	5.31779	5.09763	5.0976	4.69277	5.42696	5.79649	5.60245	6.58768	4.29658	5.9397	5.81575	4.73283	4.49128	4.41047	5.03949	5.0693	4.38344	4.83828	4.69304	5.55378	5.79327
AT1G07747	0	0	0	0	0	0	0	0	0	0	0	0	0	0	0	0	0	0	0	0	0	0	0	0	0	0	0	0	0	0	0	0	0	0	0	0.368325	0	0	0	0	0	0	0	0	0	0	0	0	0
AT1G07750	12.1415	18.5622	20.5336	18.917	15.6228	18.2565	28.3291	29.288	30.5333	19.5778	26.1633	23.3098	21.2501	20.8317	22.5195	39.646	26.4114	38.4461	19.9374	18.6179	17.5443	16.3885	16.0089	11.8607	19.8549	27.7067	32.7591	21.6936	16.5912	25.2571	30.2656	29.2578	28.8609	33.1019	32.0049	31.4884	21.4793	19.1062	13.4355	13.359	20.0154	21.9921	34.2985	25.6863	27.5221	27.8488	30.9027	25.3987	35.1516
AT1G07760	0	0	0	0	0	0	0	0	0	0	0	0	0	0	0	0	0	0	0	0	0	0	0	0	0	0	0	0	0	0	0	0	0	0	0	0	0	0	0	0	0	0	0	0	0	0	0	0	0
AT1G07770	401.783	403.401	526.72	497.159	384.152	504.79	306.943	347.341	304.42	429.131	464.591	496.409	361.135	314.938	437.747	308.012	314.441	289.997	596.401	513.81	519.709	519.287	510.151	431.936	313.378	393.633	348.221	540.387	369.91	454.341	402.796	509.33	496.838	370.195	399.799	398.481	477.391	514.614	402.225	487.116	452.184	617.087	319.446	391.509	335.922	424.046	554.837	521.973	400.697
AT1G07780	6.86291	4.98642	5.74283	3.91199	4.15438	3.92118	3.59743	3.12662	3.20928	7.12538	5.36055	6.00718	2.65375	2.77923	3.55799	2.44874	3.01609	1.60115	7.34196	6.50962	6.79327	4.8393	4.67575	5.57372	3.4922	3.31963	2.16474	7.66745	6.59325	6.2605	3.60062	2.28209	3.88773	3.02367	2.83687	3.06707	7.41406	7.16676	9.04023	5.81226	4.63683	4.81885	2.06566	4.13658	2.40702	4.0586	6.69639	6.15795	2.44427
AT1G07790	127.564	72.3393	80.7994	85.9361	59.2107	86.2535	59.6951	71.4349	55.4633	73.4356	59.4024	78.7622	51.7147	45.149	75.7526	41.0059	68.1445	40.0044	98.7733	79.104	86.8087	75.0695	72.5818	111.702	107.806	68.5746	69.5153	83.6547	74.1246	63.8282	44.6709	55.8159	84.6364	56.1834	70.0403	51.3614	80.703	97.1246	96.2631	120.808	54.9345	88.2406	59.3462	69.7717	68.7423	63.5429	64.8731	84.1256	49.7145
AT1G07795	0.194921	0.781816	0.722897	0.377722	0.598091	0.841359	0.442203	0.453064	0.183829	0.227368	0.45342	0.12244	0.270381	0.58704	0.232217	0.645835	0.484989	0.160508	0.416314	0.457539	0.506939	0.881757	0.458353	0.46185	0.488204	0.458673	0.38776	0.420473	0.506035	0.319931	0.0607176	0	0.257059	0.257921	0.177887	0.289112	0.313659	0.537	0.496755	0.388475	0.948052	0.708889	0.49065	0.292188	0.257055	0.352054	0.433532	0.247861	0.146237
AT1G07800.1	0	0	0	0	0	0	0	0	0	0	0	0	0	0	0	0	0	0	0	0	0	0	0	0	0	0	0	0	0	0	0	0	0	0	0	0	0	0	0	0	0	0	0	0	0	0	0	0	0
AT1G07810	13.4084	16.6859	16.1025	11.9044	11.9171	11.132	14.0008	14.2893	12.8309	17.8518	19.4062	19.1239	16.6494	17.6271	18.7827	19.242	19.2943	21.4472	17.2952	15.0883	15.878	12.3435	12.0803	12.4185	12.8385	13.1169	14.1556	20.1854	18.1028	21.4065	22.5689	22.04	22.053	22.1559	17.9184	23.325	18.131	16.5368	15.8998	13.4465	11.6141	14.2379	13.5391	16.4967	14.1706	20.9412	18.6304	17.4281	26.1753
AT1G07820	101.778	103.246	75.6529	79.6169	78.4093	77.826	71.1547	99.2113	86.9562	109.507	84.7268	107.831	83.1543	72.6135	119.583	74.9909	69.1767	67.9769	101.295	111.675	123.386	88.4325	99.4776	82.053	93.8449	104.981	73.9815	140.904	81.3776	108.333	82.8559	77.1923	120.878	96.46	94.1014	84.9552	102.232	127.786	87.2539	82.7399	78.201	73.7346	73.3243	93.9364	75.1439	105.506	75.4061	122.048	86.5695
AT1G07830	32.3388	29.0213	35.4509	21.708	18.3695	23.9823	27.6244	29.6567	24.5266	32.1137	35.0064	37.4589	20.3132	17.3079	27.4891	31.9161	25.9203	26.9492	37.9347	32.9783	38.5743	22.9814	22.6149	23.9715	22.8898	33.3983	25.5992	40.0084	26.9412	34.0736	23.7098	30.5603	31.4654	30.1739	31.3997	34.4107	35.1011	37.9282	30.3069	26.7549	19.3281	30.0705	23.3472	27.5039	24.7451	32.9389	40.7208	37.2161	25.0697
AT1G07840	37.6471	27.9779	27.8876	16.5188	18.6156	20.2148	13.7491	17.2264	17.0785	31.1847	31.1649	28.3999	17.2555	16.0077	20.1308	15.8819	19.3247	16.1896	30.805	29.5648	31.2769	21.9425	21.5489	25.171	19.3547	15.5234	14.0433	30.0434	35.0875	29.3572	20.8429	21.7017	22.5158	18.3009	16.613	18.7331	29.9312	31.8155	36.6543	29.2126	19.7024	22.2152	13.1275	21.6918	15.6971	29.778	26.1911	30.7512	17.1694
AT1G07850	0.0179556	0.0463737	0	0.0903471	0.0196738	0.0705349	0	0.0542115	0.0661169	0	0.0225517	0.0648508	0	0.0210257	0.020818	0.0418798	0.0539093	0.0191267	0.061052	0.0200765	0.0504293	0	0.0204986	0	0	0	0.0669626	0	0	0.0448073	0.0434461	0	0	0.0363834	0	0	0	0.0193641	0.0171251	0.036698	0	0	0.0176249	0	0.0544185	0	0.0215898	0.0216861	0.0340753
AT1G07870	7.1764	6.90072	7.61795	6.52942	6.26151	6.17169	5.99456	5.2166	5.55482	9.28393	11.4205	10.5506	8.5424	9.34631	9.71844	13.8573	13.6696	14.5769	7.76136	6.66428	6.14562	6.75774	6.63785	8.2082	5.76161	6.5122	5.47639	16.1245	19.3166	17.3544	16.8275	15.1007	16.6392	19.6758	10.1312	24.0303	9.91006	8.85703	9.4319	7.69105	8.54293	7.6151	4.92893	5.29711	5.12583	10.9099	14.4864	9.54266	17.3866
AT1G07860	0.379279	0	0.133279	0.131827	8.60188e-08	0	0.5601	0.201856	0.255349	0	0	0	3.80124e-13	0	0	0	0	2.244e-23	0	0	4.72177e-24	0	1.7762e-08	1.43319e-07	0	0	0	0.254438	0	9.13806e-15	0.466068	0	9.05636e-38	1.43708e-14	0.244278	0	0	0	0.261993	0	2.62684e-09	0.259975	0	0	0	0	0.382515	0	0
AT1G07880	8.36494	6.78498	6.65095	5.92222	6.21436	7.60968	6.33638	6.37929	4.84779	5.63775	5.25487	5.9131	6.16947	7.98897	6.73511	7.67669	7.21904	6.69837	6.46307	7.00877	8.67297	6.69359	7.86535	9.41527	5.77602	8.23616	5.87984	6.45469	5.96851	6.05726	7.33593	5.54122	7.82399	8.39082	6.5639	10.9682	8.20171	7.73856	9.18746	8.71414	6.29817	7.32558	4.87559	7.05711	5.81805	5.92763	5.55974	7.51003	7.7894
AT1G07885	7.37905	6.81288	29.7786	13.7455	11.7394	7.47429	18.6403	0	6.43915	6.04311	0	25.7011	5.71539	23.7613	0	44.5509	55.7556	37.6236	6.71463	5.9341	14.1745	18.5475	12.4841	0	15.7423	19.0239	20.1557	23.9239	14.2345	6.80673	20.3931	104.401	16.459	49.5628	38.7554	44.0416	34.2519	31.3832	22.3952	8.64869	11.1241	28.7017	11.7102	34.0289	23.2728	0	7.21538	25.4538	21.9961
AT1G07890	861.179	1492.6	1831	1455.56	1372.09	1357.29	876.926	1021.11	1109.68	1244.85	1631.46	1498.3	2801.18	2449.41	2720.97	4520.49	2843.5	4603.74	1962.82	1327.07	1349.67	1690.25	1531.9	984.369	1080.86	1273.76	1062.77	1720.8	1497.85	1826.67	4463.09	4318.73	4159.59	4546.24	2930.97	5645.91	2033.7	1801.96	1330.68	1246.14	1645.6	1965.6	1414.73	2076.82	1747.9	1897.87	2370.8	1586.97	4463.11
AT1G07900	0.582292	0.341169	0.898802	0.819052	1.13466	1.1642	0.341455	0.463179	0.678321	0.588649	0.267126	0.482531	8.06611	8.85722	5.96049	4.64683	4.90516	6.52829	0.586153	0.60326	0.757374	0.650321	0.562039	0.807453	0.419796	0.221966	0.606407	0.463373	0.455443	0.079988	9.2519	7.37368	5.35371	4.61126	5.38145	4.66863	1.00089	0.820135	1.06901	1.63128	1.11087	1.04907	0.506844	0.42567	0.376478	0.984667	1.87117	1.45057	13.5191
AT1G07901	38.5192	15.1268	11.1335	21.4239	16.1153	7.93756	6.95625	9.97064	9.92345	16.1011	2.23071	15.0469	19.3515	7.99708	18.5566	22.9977	33.9732	10.0106	14.1562	10.3003	25.7015	11.8343	22.3255	23.2858	37.0452	14.9644	14.7182	12.866	45.2309	10.1818	16.131	6.37094	22.0228	10.0673	27.655	13.3049	2.39254	16.5785	23.1862	42.7168	9.28393	15.5586	13.2263	0	22.5702	27.5215	8.72318	4.68291	7.65788
AT1G07910	9.36668	8.55651	8.9412	6.27986	6.73715	6.48686	6.92713	7.10499	7.25726	9.15635	9.31036	9.28247	5.65981	5.81383	6.59029	6.50611	7.29733	7.48767	8.94236	8.82693	8.63657	7.43316	7.58995	8.13697	7.00823	6.8982	6.16911	8.83076	9.98628	9.90102	7.03107	6.90659	7.23726	7.83763	7.99723	7.78613	9.74142	9.54921	10.3756	8.88213	7.09004	7.54277	6.18705	8.12311	6.77357	8.95389	8.11681	9.74184	6.34706
AT1G07920	86.715	121.728	133.446	111.342	103.008	117.772	78.121	83.8391	75.5714	132.03	127.11	144.577	114.338	97.1087	129.394	86.84	66.6823	80.5916	171.45	151.47	159.138	136.4	136.906	110.658	80.3322	78.3822	88.734	167.281	108.655	145.497	133.634	159.122	150.294	112.661	122.908	117.512	143.84	140.758	93.7302	111.923	99.3828	146.628	78.976	87.592	83.3103	138.658	156.295	148.028	120.584
AT1G07930	168.383	229.182	261.911	179.972	166.182	182.383	131.962	136.61	126.014	239.112	248.076	253.379	172.421	161.606	202.929	151.481	122.382	152.903	303.98	270.442	282.066	223.27	209.56	169.124	122.079	133.014	146.522	295.194	198.919	259.937	223.092	276.118	252.05	185.467	199.268	193.467	258.691	242.96	184.978	172.043	149.432	236.339	131.201	160.643	139.935	255.387	288.206	267.813	193.033
AT1G07940	44.0174	82.5268	96.0283	80.5198	68.375	78.5931	57.9327	65.9173	57.5853	87.7333	92.5869	103.579	78.8014	67.7778	90.0863	69.1658	37.301	63.6165	116.254	111.815	119.853	95.2332	95.3828	55.8121	39.8643	57.6302	68.9301	112.292	56.2229	97.3425	95.1245	116.969	106.888	88.0598	91.5705	94.3051	106.45	99.5973	50.8501	52.0937	68.562	110.133	58.2529	68.7643	61.6191	98.5827	116.164	109.776	87.1852
AT1G07950	22.6561	25.9442	23.4067	14.8281	16.9605	17.6783	20.5186	26.6141	21.7588	26.2929	23.6023	25.3533	21.4908	20.1964	21.532	23.1633	21.9421	22.2989	21.5884	21.801	22.2913	17.3106	17.7837	18.7878	23.6899	26.2192	20.2504	28.2056	22.8512	25.5638	19.3554	19.5173	26.3759	25.6585	21.6069	27.7996	22.9542	26.1127	24.6699	18.822	18.2071	17.4028	18.0195	19.502	20.8791	23.6833	24.8594	24.9298	23.0161
AT1G07960	30.6551	37.1026	34.8499	21.5206	23.2734	21.9849	30.0456	34.2619	31.9609	35.4763	38.3158	35.6191	36.9854	36.8511	43.3606	49.1282	44.9137	49.5239	36.0625	35.863	30.9069	26.0881	26.8896	27.6984	28.7803	37.1259	24.5571	40.593	36.6936	37.5089	45.9913	42.379	51.0906	48.2353	36.9998	55.6833	37.3466	39.1175	40.9077	27.0613	33.1069	25.7438	22.2449	31.8979	27.2672	37.2154	34.1131	36.3556	46.6511
AT1G07970	9.40021	8.05162	8.50307	6.11578	5.57077	6.55808	6.96049	8.24336	7.70365	8.78335	7.42276	8.18964	5.49093	5.07103	6.23659	7.33463	9.57475	7.46664	9.68182	8.7922	10.0652	6.4837	6.48348	7.0879	6.5609	6.21592	6.57926	8.13618	6.70663	7.24789	6.42935	7.11937	7.3808	9.11087	9.35187	10.0275	9.94651	8.54755	7.70429	7.94402	5.17573	7.80562	6.71214	7.46572	7.32948	7.69266	7.5701	8.28205	7.25454
AT1G07980	18.6983	14.2625	13.9556	10.4049	10.6459	11.5642	12.1232	12.1416	13.5008	12.5706	14.9383	16.3939	13.753	15.1262	15.0206	16.4752	21.1025	14.8686	13.188	13.3992	11.7066	9.49754	11.1246	13.9112	17.1538	13.263	12.1495	15.0545	18.539	15.4767	16.4712	17.1101	21.8096	17.8683	17.5386	21.701	12.7369	13.19	15.6686	15.7344	10.6445	11.5349	12.5535	13.8269	14.234	14.0748	15.6508	17.5222	18.9771
AT1G07985	3.79517	0.189816	0.669354	1.48393	2.62044	2.81105	2.99949	4.36475	3.79861	0.41736	0.713173	1.12196	1.28946	1.24055	1.80929	1.74688	4.45632	1.94449	0.356733	0.467351	0.617458	2.90107	2.92244	3.01814	4.68455	3.93242	3.41698	0.97063	1.06234	0.878852	1.02887	3.15802	3.64827	4.44734	2.11152	4.99319	0.305126	0.750112	0.615514	7.35443	3.89172	4.64538	5.29344	5.09245	4.90553	0.976474	1.8189	0.955082	3.92464
AT1G07990	20.0501	14.3154	15.021	13.0924	14.2422	13.0758	15.7833	18.4167	16.9026	15.6297	16.173	15.9645	19.6226	18.174	20.6382	22.3876	25.2776	24.0619	16.1183	16.4257	15.6645	13.5273	13.6196	18.2279	20.3061	16.3686	16.1654	18.4214	20.9824	18.2866	25.3849	21.7608	23.8378	24.0978	21.1141	26.6677	16.6319	18.4597	19.4615	16.937	14.1105	14.1608	15.6936	17.0357	16.5729	18.119	17.2138	16.5596	23.6856
AT1G08000	8.80724	6.88979	9.82225	7.39912	5.53653	5.99827	6.27458	6.74989	6.28441	7.10748	7.13401	8.0268	5.47666	4.09498	6.06567	4.16102	5.28965	3.53811	10.1261	9.59787	10.3916	5.51838	6.59638	8.25205	8.97409	6.36542	6.80617	8.17874	7.5873	6.5419	6.46867	6.78847	6.67305	6.46722	7.11326	5.27374	9.30061	8.23481	8.36494	9.43505	5.00991	8.54328	7.22934	6.3481	7.53331	6.69306	8.76936	8.34176	6.61385
AT1G08005	11.454	0	0	6.17561	7.8768	2.28982	1.99967	6.82901	0	8.2254	0	6.01189	1.93488	10.7334	2.16574	0	8.41514	2.07007	2.02806	1.80886	10.9478	4.00035	13.9574	15.8776	2.81153	2.08461	10.267	3.98483	0	4.45985	0	0	1.85911	1.87814	2.03057	6.14824	10.6235	6.24356	2.67057	7.89894	21.3246	5.5767	1.61179	10.9052	3.43639	0	0	0	0
AT1G08010	18.7211	15.2412	21.9391	12.7197	11.3276	11.9595	15.7532	13.8667	14.4043	13.819	17.1024	17.1641	9.55054	9.09432	11.2006	10.61	11.9235	9.9288	18.0764	20.7928	17.589	12.0654	11.1426	16.819	18.3668	11.0597	15.8631	15.6961	16.0499	15.6566	7.56865	13.1893	12.0765	13.1767	16.2624	12.7244	17.8392	18.1964	21.4673	15.9989	8.44439	15.4585	16.0572	15.2443	17.7792	19.4365	20.974	15.8542	12.2378
AT1G08030	12.5148	10.0946	10.8098	9.67054	8.8282	10.3042	10.0324	10.5286	10.2925	10.5556	10.933	9.62789	9.58054	8.78967	10.1153	10.1218	13.1515	10.8386	10.5698	10.8992	10.1365	9.7148	9.79261	13.1041	12.6716	13.1149	10.7034	9.10122	10.8302	10.7302	10.1409	10.0933	11.7057	13.0118	10.6874	13.534	11.5202	12.882	13.8114	12.0673	10.1127	10.2676	11.3823	11.472	10.6367	10.7079	8.4547	10.0045	11.3666
AT1G08032	0	0	0	0	0	0	0	0	0	0	0	0	0	0	0	0	0	0	0	0	0	0	0	0	0	0	0	0	0	0	0	0	0	0	0	0	0	0	0	0	0	0	0	0	0	0	0	0	0
AT1G08035	0.52688	0.756154	0.748671	0.549793	0.271773	0.248474	0.497914	0.599383	0.501562	0.670795	0.817545	0.790002	0.716198	0.617713	0.209916	0.40132	1.12199	0.494824	0.824527	0.63486	0.674404	0.378794	0.883138	0.330312	0.770065	0.195584	0.310981	1.07792	0	0.105585	0.328321	0.467754	0.346349	0.336469	0.539315	0.30091	0.45679	0.818725	0.267298	0.288687	0.41581	0.877323	0.364138	0.853936	1.05009	0	0	0.495726	0.616828
AT1G08040	11.2007	11.174	8.89222	9.40865	12.4919	11.5324	12.5416	13.9786	13.568	10.954	9.57935	11.52	10.7108	11.4718	12.3119	15.1977	15.724	14.226	11.0791	12.0532	10.8845	12.6898	12.6615	14.1745	13.5027	15.7837	11.4931	10.4633	10.5741	11.5462	11.9899	10.2376	13.5462	15.3772	14.669	16.0404	12.0969	13.6183	11.7139	12.2961	13.8686	10.4501	11.8056	12.5322	12.1657	10.9429	7.57705	10.3945	11.5391
AT1G08050	5.25343	4.08492	7.20554	3.68379	3.46912	3.96976	5.05427	3.61163	3.67904	5.31825	4.99074	4.1881	23.5087	26.2855	23.2803	23.6581	20.0807	22.7402	9.12758	5.80233	4.89976	3.90542	3.12208	3.92306	3.83693	3.84773	4.51908	4.93723	8.7222	6.61648	32.6854	35.4003	29.2559	24.8325	18.3843	29.3884	8.10881	7.49179	8.73489	8.00153	5.25303	8.39974	3.92189	4.10158	3.75248	8.46	11.7746	7.24241	35.7516
AT1G08060	5.34379	4.37736	4.40325	3.40019	3.36524	3.14794	4.23565	4.30019	4.02717	4.89218	4.42974	4.82779	4.26218	4.2874	4.47257	3.53594	5.40201	3.97597	4.30186	4.75485	4.73762	3.05539	3.10092	4.59123	4.48816	3.35972	4.07312	4.82596	5.55805	5.20905	4.43351	4.6606	4.33646	4.86487	4.66128	4.47096	4.56708	4.77882	5.67155	5.22696	3.08718	3.7068	4.12323	4.39339	3.99162	4.61637	4.7564	4.73424	5.18333
AT1G08065	0	0	0	0	0	0	0	0	0	0	0	0	0	0	0	0	0	0	0	0	0	0	0	0	0	0	0	0	0	0	0	0	0	0	0	0	0	0	0	0	0	0	0	0	0	0	0	0	0
AT1G08070	0.81409	0.683009	0.768684	0.560865	0.681009	0.618481	0.6643	1.16371	0.926355	1.28246	0.615309	0.565666	0.524934	0.471455	0.687201	0.83907	1.26323	0.742625	1.10898	1.26603	0.881214	0.712034	0.692825	0.684772	0.98996	0.925336	0.634293	0.928559	1.11538	1.1696	0.743043	0.718742	0.72068	1.08272	1.39612	1.27988	0.778073	0.975959	1.28546	0.659751	0.452088	0.711039	0.815329	1.41708	0.74735	0.955134	0.900306	1.1217	0.664382
AT1G08080	0	0	0	0	0	0	0	0.202021	0	0	0	0	0	0	0	0.264131	0	0.10209	0.109879	0	0.108787	0	0	0	0	0.0535873	0	0	0	0	0	0	0	0	0	0	0	0	0	0	0	0	0.0804863	0	0	0	0	0	0
AT1G08090	9.07635	5.61139	7.97	10.58	10.145	9.8672	4.23403	3.32635	4.1896	17.8627	14.5967	19.0956	4.45905	3.80635	2.56643	2.79229	1.73993	2.35489	16.0873	10.2523	8.36403	6.39452	7.40231	6.76598	2.15781	4.55654	4.47196	14.8528	13.6374	14.6528	2.72732	2.39207	1.22476	1.54902	3.11119	0.966653	10.1705	7.03698	15.9003	3.00615	5.17183	2.77995	2.86855	1.08136	0.926647	14.9226	22.9162	12.5433	1.02964
AT1G08100	0	0	0.0200624	0	0	0	0	0	0	0	0	0	0	0	0	0	0	0	0	0	0	0.038301	0	0	0	0	0	0	0	0	0	0	0	0	0	0	0	0	0	0	0	0	0	0	0	0	0	0	0
AT1G08105.1	0	0	0.0141262	0	0.0113208	0	0	0.00905249	0	0	0.028011	0.0119755	0.0441233	0	0	0.0497877	0	0.0248747	0.0425922	0	0	0.0115067	0	0.0149938	0	0	0	0	0	0.0563489	0	0.0273651	0.0111928	0.032144	0.0131768	0.0124278	0	0	0	0.0189089	0.043074	0.0246391	0	0.0207649	0	0.0151354	0.0141461	0.012389	0
AT1G08110	96.3152	79.2942	80.9891	77.4167	75.1117	78.8616	89.496	93.8731	91.2206	87.1607	88.3567	86.4181	75.7583	73.6501	76.8172	81.0924	96.0382	76.4135	77.4238	78.1392	80.8017	75.128	77.1385	82.4377	100.254	94.319	86.0904	93.8526	97.3035	86.0628	69.7386	71.7337	74.0061	78.5293	94.2818	74.2263	72.1595	73.9212	87.6043	72.617	73.7364	69.3832	87.664	89.2921	89.775	71.6791	77.7202	81.6583	65.9575
AT1G08115	61.4773	60.1937	68.1915	25.9408	10.2826	36.6899	35.1013	31.4596	38.781	34.0107	30.5512	33.7168	25.4004	0	10.9529	49.2549	38.1276	42.1633	43.7936	21.2013	31.671	24.0686	18.7269	30.3733	75.6578	24.1641	48.4277	55.2713	50.614	47.8271	25.9072	8.14023	23.0279	31.1799	47.3506	31.3384	27.6516	44.8532	31.1738	35.6465	34.0524	27.1881	44.1358	27.3972	39.8678	28.0301	55.6823	21.5725	22.2383
AT1G08120	0.0481071	0.0893697	0.204918	0.0385489	0.0720552	0.0432949	0.0373961	0.092168	0.0785815	0.116242	0.166707	0.18649	0.175249	0.0772373	0.281461	0.157217	0.0456571	0.0368239	0.196159	0.411634	0.0424059	0.186304	0.0727717	0.235336	0.236967	0.193138	0.0381472	0.114065	0.139912	0.176333	0.126991	0.0764339	0.103708	0.204626	0	0.1135	0.164159	0.2771	0.0445517	0.130279	0.0710135	0.213155	0.0593321	0.0995748	0	0.0476853	0.0391941	0.117559	0.133586
AT1G08125	23.6848	15.3136	15.9699	11.1325	10.2354	12.3206	13.7957	16.3319	14.2878	18.1645	16.9669	17.0265	12.9224	13.5537	15.081	16.3394	20.7346	14.9969	19.2359	16.0869	15.4993	10.9762	12.2848	16.1519	19.2889	14.6558	14.2632	20.3392	26.9665	20.4923	17.7165	15.4474	18.8441	17.7504	16.3616	18.4869	14.1885	18.8515	21.8966	16.8849	10.8552	11.6513	12.7208	16.5991	14.4364	17.1621	20.9732	17.775	16.865
AT1G08130	23.6211	21.4823	21.4343	13.4807	13.166	13.6762	14.0436	17.3802	13.9832	23.023	20.7764	22.9782	11.8448	10.5146	13.7085	9.38088	14.65	10.5931	24.383	23.4113	22.7579	13.9193	13.6201	16.6189	15.9791	13.2917	13.2263	23.8327	24.4514	24.1245	11.4933	13.8112	15.4526	14.4893	15.3563	14.8879	23.4771	22.0076	24.9473	17.2161	10.7144	14.0602	13.1747	17.9038	13.4201	21.3862	19.0383	23.0517	12.2224
AT1G08135	0	0	0	0	0	0	0	0	0	0	0	0	0	0	0	0	0	0	0	0	0	0	0	0	0	0	0	0	0	0	0	0	0	0	0	0	0	0	0	0	0	0	0	0	0	0	0	0	0
AT1G08140	0.0312838	0	0	0	0	0	0	0.0109543	0	0	0	0.0134475	0.0123532	0	0	0	0.0154564	0	0	0.0124596	0	0	0	0	0	0	0	0	0.015251	0.0148799	0	0	0	0.0117704	0	0	0	0	0.0309969	0	0	0	0	0.0118523	0	0	0	0	0
AT1G08150	0	0	0	0	0	0	0	0	0.0141414	0	0	0	0	0	0	0	0	0	0	0.0126039	0.0483893	0	0	0	0	0	0	0	0	0	0	0	0	0	0	0.0137302	0	0	0.0263349	0.0270634	0.0128114	0.0128385	0	0	0.0116508	0	0.0280911	0	0
AT1G08160	10.9838	6.88531	13.0949	9.99861	6.60058	6.19459	10.9972	9.02791	8.44989	6.18975	6.64352	5.82184	5.59491	5.0746	7.58249	7.57592	13.5751	6.17251	9.9687	11.2549	12.556	6.17216	8.13553	9.78738	12.3977	7.51789	8.80211	6.27725	5.77431	7.89143	4.44194	6.81439	5.86586	9.46905	10.564	8.78374	10.6135	10.1442	9.99546	11.8685	6.20637	12.2801	13.0423	8.0502	12.2763	7.48128	6.98812	6.58758	5.43059
AT1G08165	1.21815	1.0292	1.00746	7.07904	4.65202	5.30223	3.70413	4.50295	3.61539	2.6087	1.29583	1.14107	4.45178	1.98449	5.12533	2.6422	0.508566	1.44272	1.36519	2.27196	2.11174	3.13089	2.18842	2.21628	2.14605	1.94366	1.83645	1.57865	2.42233	1.58784	2.07377	2.16916	2.51363	1.19308	2.50316	0.726038	0.966272	1.80336	1.20034	1.60576	3.66943	2.08804	4.10057	1.62333	2.64324	1.21025	1.35511	1.78645	2.911
AT1G08170	0	0	0	0	0.205424	0	0	0.131602	0	0	0	0	0	0	0	0	0	0	0.0448218	0	0.162187	0	0	0	0	0	0	0	0	0	0	0	0	0	0	0	0	0.0489478	0	0	0	0.0444919	0	0	0	0	0	0	0
AT1G08180	14.8716	8.10297	8.91098	6.47404	5.98989	8.00215	6.83154	9.45438	8.41721	6.14041	9.08821	7.20371	5.81669	7.52018	8.70882	7.16079	16.3321	7.29638	7.01071	6.05535	6.518	7.45478	6.72176	9.19988	14.1917	11.3323	8.22674	6.2698	8.46329	5.79033	4.62023	7.16369	8.6916	8.29429	7.92369	6.98248	7.38782	6.68848	8.2369	12.699	7.02478	6.64344	7.91305	8.83397	8.42189	7.83155	7.51006	7.19235	8.70397
AT1G08190	35.3674	35.1729	31.5015	29.9579	33.2636	31.2586	32.2367	33.4376	32.8622	35.894	35.7168	37.7655	33.2261	32.1702	31.569	31.5294	36.6093	35.5021	34.5726	35.9624	33.0055	32.6922	34.0525	36.493	31.7462	31.5484	30.7694	38.4393	37.6784	43.3465	34.09	33.6013	34.2304	32.502	30.8187	32.7902	35.2728	34.325	34.005	32.0392	34.783	30.829	28.2982	28.239	26.6858	39.3365	35.4522	36.014	35.5268
AT1G08200	162.97	174.625	177.83	154.892	151.068	168.042	133.93	121.44	123.632	164.495	183.684	177.684	116.094	113.382	122.737	110.869	119.411	110.031	177.842	170.328	153.963	155.51	155.797	166.203	139.495	146.032	132.888	175.507	185.818	178.863	113.153	118.469	117.396	104.55	108.136	105.282	178.445	170.809	194.832	165.999	162.777	163.074	125.766	117.873	128.329	187.621	211.705	172.316	117.821
AT1G08210	8.28101	7.65608	9.41419	5.45515	4.83548	6.20091	9.59897	10.2211	9.15145	8.89291	8.04958	8.10598	6.26562	5.54384	8.41504	7.38758	9.84116	7.22441	9.5735	8.6634	10.2918	5.52662	6.2869	7.04181	8.22707	8.50914	7.71902	8.03438	6.58549	8.22188	6.67133	6.87523	8.56244	9.92753	11.9537	10.5801	8.56648	9.08976	7.37989	6.36786	4.58742	6.64971	8.71069	10.6054	11.3461	7.69245	7.02485	8.08707	8.03542
AT1G08220	15.9764	14.1797	15.7713	9.60395	8.10654	9.04525	8.53175	11.1941	7.35828	15.1474	15.5157	16.6331	9.11479	7.64437	10.7944	11.7522	13.6393	11.2043	17.2032	15.2077	14.4726	10.0965	10.3658	12.7216	9.90693	8.27431	8.59167	15.4502	14.9623	13.3991	8.98393	11.0063	12.3861	12.1933	11.7908	13.407	16.3858	15.8705	17.0694	14.3509	9.48739	14.4533	8.84929	11.4523	10.3205	13.4342	17.1641	17.9711	10.2608
AT1G08230	4.44049	5.08246	5.54988	8.39648	8.07778	8.5956	6.28105	9.50572	9.98221	5.24155	6.29759	5.56745	10.4291	11.0279	9.28353	8.00408	10.3291	8.55328	5.43359	4.34848	4.66473	7.56634	8.46344	7.88816	6.88698	8.55246	7.06027	5.80948	4.36595	5.1796	9.95338	8.92759	8.78888	6.46706	6.91077	8.09128	6.35387	5.70604	5.19626	10.7696	8.51613	8.77794	10.558	10.4921	11.4666	5.58991	6.25729	4.26139	7.71941
AT1G08240	0	0	0	0	0	0	0	0	0	0	0	0	0	0	0	0	0	0	0	0	0	0	0	0	0	0	0	0	0	0	0	0	0	0	0	0	0	0	0	0	0	0	0	0	0	0	0	0	0
AT1G08250	7.81796	8.0652	9.8193	12.0991	11.1805	10.719	8.72682	7.27484	9.32273	6.43169	8.72668	7.76203	13.6472	13.1039	10.8746	9.65879	8.11444	8.5578	8.84318	7.21657	8.9554	10.1053	11.6176	9.59638	6.15129	7.33664	9.01384	7.37519	6.87202	7.0054	11.1737	14.8048	10.6108	6.65108	7.77848	7.01018	7.94853	6.93628	6.91909	7.70351	11.0314	11.5682	9.4748	8.73329	9.0306	9.55616	8.70975	6.74046	13.6129
AT1G08260	8.16429	7.02816	6.53351	4.12034	4.58055	4.23419	4.72691	6.11809	4.96646	7.76277	6.48912	7.17204	4.62305	4.35138	5.58648	3.39934	6.30433	4.09808	7.85917	7.75267	7.58985	4.32701	4.4398	6.74137	6.28459	5.31299	4.23143	8.23003	8.18595	8.25722	4.85905	5.08553	6.28716	5.35876	5.25475	5.32422	7.38926	7.55875	8.93698	5.9558	3.84775	4.75172	4.30466	5.81177	4.19991	7.32467	5.68743	8.14009	5.69929
AT1G08270	6.35892	7.22494	4.72881	3.4153	5.92045	5.09844	3.66798	8.86169	4.11323	4.9685	5.89314	6.03922	3.75574	4.64143	7.19752	6.8288	6.09976	4.9322	6.89767	8.51391	7.86295	6.3661	4.97715	6.0866	5.36525	5.50372	5.19919	9.7613	5.75269	7.93404	6.43471	6.6731	6.70095	6.96033	5.28431	5.64774	5.50376	8.55306	8.77034	8.9856	6.67394	4.01528	5.19529	5.44715	4.32896	7.38091	5.28747	10.0121	5.47363
AT1G08280	11.3641	10.1114	10.767	7.04518	8.39023	7.4223	9.13141	8.7293	6.68959	11.3136	11.5264	12.3605	7.13258	7.756	8.91401	8.14453	7.49691	7.59961	12.0177	12.5682	12.9981	7.84381	8.34571	8.96659	8.57724	8.61716	7.53704	12.7931	9.49874	10.7403	8.09894	6.90809	7.81537	8.10906	7.85469	7.85092	11.8622	11.0636	12.749	8.44828	8.93012	8.12059	7.05328	9.18164	5.83662	11.5745	10.1497	13.2344	6.53583
AT1G08290	1.45152	1.79881	1.38362	0.862282	1.19115	1.18266	1.25068	1.5802	1.4362	1.96875	1.39972	1.58587	1.24255	1.37195	1.21305	1.98111	1.35217	1.71462	1.38301	1.53032	1.93443	1.08983	1.249	1.32898	1.14145	1.49971	1.01353	1.88334	0.973125	1.15709	2.09833	1.79697	1.63641	2.15722	1.61644	2.40268	1.38415	1.61934	1.4257	1.23408	1.32032	1.41543	0.903216	1.09216	0.895124	1.95934	1.48205	1.89697	2.18737
AT1G08300	2.46946	2.10713	1.75814	0.654629	0.93621	1.04549	1.75097	1.81677	2.01136	2.22315	2.27945	2.2201	1.51875	1.34851	1.07727	1.26718	2.02089	1.69171	2.22839	2.43637	2.28101	1.15044	1.23307	1.49605	1.88527	1.79941	1.74547	1.92735	2.3115	2.73611	1.5649	1.46072	1.63899	2.03901	1.68465	2.28671	2.21272	2.32465	2.76972	1.50539	1.3766	1.32528	1.64209	1.69591	1.72636	2.15095	2.04897	2.47715	1.89264
AT1G08310	1.04529	1.35039	1.15139	1.6964	1.62364	2.42371	3.64814	6.98453	3.35199	0.953859	0.789112	1.27392	1.75788	3.50362	1.94704	1.48394	1.94557	2.25527	0.987995	1.22744	1.07837	1.56095	2.75779	2.25983	3.86548	2.9175	2.40166	1.14939	1.03342	1.16427	0.717094	0.863958	1.0574	1.73387	1.74282	1.286	1.30545	1.07535	1.67363	1.38714	1.65112	0.796071	3.353	1.83408	3.07115	0.684264	0.770998	1.09056	1.40603
AT1G08315	7.75493	8.49517	9.66276	6.76845	6.96353	6.67649	9.05874	8.73757	8.15771	6.32328	7.825	6.88552	8.34195	8.54428	6.62036	9.69831	7.0913	8.79789	9.2846	8.71529	8.9398	7.91032	7.23653	6.42942	8.48721	9.74861	11.9432	8.35181	7.15568	10.1122	11.7976	10.2205	10.8537	9.92327	9.03113	10.9271	8.82009	8.44686	8.28289	6.9362	8.06383	9.42392	12.32	12.1353	10.1057	9.28374	10.5822	7.40502	10.3531
AT1G08320	8.00155	9.80448	10.441	5.09919	5.78046	7.53236	9.02549	7.59082	8.39854	6.45607	8.31115	7.14316	6.1037	7.63324	6.16423	7.60715	6.11195	6.70805	10.6285	10.8562	9.54706	6.75465	6.10034	6.61814	10.1954	10.8811	11.3551	7.21092	8.03408	10.2253	6.70495	6.54334	7.83625	6.40373	6.67768	6.63892	10.4368	9.14566	12.4115	7.46243	10.4532	8.28093	11.4744	8.26093	10.7443	9.4102	11.2278	7.40721	7.4611
AT1G08340	5.19093	6.7932	5.13384	4.53626	5.16073	5.22663	6.6993	4.95618	5.47651	5.47599	5.33419	5.22703	4.98507	4.73982	4.11182	4.82382	3.79759	3.93086	5.78346	6.04046	5.31493	4.52477	5.16792	5.403	5.11616	5.19112	4.53869	5.1744	5.93889	5.63488	3.53108	2.643	3.49959	3.79983	2.51262	3.22874	5.32412	5.18377	5.08046	5.5891	8.32428	5.49772	5.54759	4.0264	4.63485	5.93749	6.47609	4.68719	4.98848
AT1G08350	5.91426	6.93939	5.53207	3.52377	5.282	5.21786	6.88876	8.5159	6.63849	6.19845	6.58237	6.95691	7.49166	6.92455	7.82092	8.59139	9.32853	8.99996	6.80943	8.08495	7.85313	6.03357	5.1199	5.60258	6.84022	8.37947	5.95007	6.748	5.99667	6.84614	7.20355	6.12272	8.65628	8.87001	7.88525	9.39014	8.89215	7.8062	8.3617	5.71009	5.83587	6.14569	5.79773	7.54926	6.64685	7.27763	6.27291	6.64981	8.3449
AT1G08360	545.4	531.908	682.26	573.257	436.947	560.617	318.796	402.544	342.851	542.815	530.94	580.487	378.375	385.499	494.296	349.79	363.795	336.287	679.865	585.015	618.074	605.295	572.788	520.634	374.955	477.163	380.219	615.927	466.861	501.861	416.402	520.28	522.164	411.489	439.347	408.931	614.885	642.378	535.667	610.407	556.235	723.152	355.874	460.514	381.223	485.686	633.648	586.207	399.807
AT1G08370	33.6036	26.4722	32.484	20.0158	19.0147	21.1691	24.9764	26.4973	24.4678	28.3119	34.2337	33.7264	24.1917	24.2679	26.7368	30.0716	41.0683	29.1405	34.0223	29.7987	27.7304	20.3234	22.9507	30.2769	33.4397	22.3571	23.116	34.6277	39.4288	31.8581	30.233	36.2452	29.7012	30.5486	31.9344	35.4806	30.4347	30.5231	39.8285	34.5057	15.4106	25.2713	28.5826	27.8189	28.9483	32.0699	34.9122	32.4034	36.2285
AT1G08380	1352.5	1502.17	1638.89	2203.57	1874.18	1948.42	4215.76	2991.96	3659.16	1328.15	1410.42	1175.99	1428.47	1128.37	1013.68	1343.71	890.002	1029.64	1291.99	1577.9	1732.36	1332.5	1722.44	1191.98	2642.31	2279.36	3759.99	1137.82	961.499	1297.28	802.247	947.119	567.379	1013.52	2200.08	481.644	1226.68	1251.04	994.141	659.632	1205.04	1212.77	3280.51	1530.18	3154.49	1164.28	1271.31	1368.09	689.223
AT1G08390	4.85552	6.87914	6.29644	9.57077	7.2058	7.57442	12.5148	11.408	11.327	6.46061	6.2109	7.01793	5.93427	5.98867	7.83869	6.59471	4.38158	7.24939	7.71788	7.84733	6.95349	8.50699	7.71488	4.6669	8.24278	10.023	11.8241	8.43804	4.04707	6.49018	6.00423	6.28441	8.61233	9.34203	10.3595	8.30848	7.03148	7.29431	4.0961	4.7073	6.60319	7.46528	11.4421	7.44329	10.0974	6.65989	7.61004	7.88516	5.13216
AT1G08400	4.07546	3.66128	3.84759	2.27521	2.65115	2.05415	3.35557	3.29745	2.5568	4.03461	5.14012	4.03406	3.29786	2.96981	3.07601	2.66611	3.2314	3.85848	3.74114	3.84934	3.51601	3.02353	2.60035	3.5375	3.17778	2.98979	2.80171	4.37642	4.03	3.65113	3.2125	3.97778	3.69031	3.93691	3.83701	3.86475	3.97315	3.93302	4.29375	4.06222	2.68772	2.89744	2.90754	4.07487	3.38269	4.54659	3.62856	4.27282	3.70762
AT1G08410	20.1141	15.332	17.6394	12.1214	10.9001	12.4608	8.67035	12.2701	8.96552	15.0532	14.712	15.5501	8.97376	7.30114	11.8228	9.52507	10.7857	9.60744	19.4594	17.0862	17.2859	13.7786	13.3678	16.2128	11.2008	9.44373	8.18947	18.2483	16.3272	16.51	9.70236	10.9831	12.6641	11.8123	12.6595	12.0788	18.7798	18.7944	20.3017	19.4579	11.2508	16.6477	8.86119	13.3783	9.98489	16.4195	16.7856	17.478	11.2118
AT1G08420	14.6688	19.4766	17.2951	13.8586	14.6492	13.7281	14.8233	15.55	15.4502	18.6822	19.5586	20.0106	19.2754	18.362	19.2364	19.9424	18.2958	20.6597	18.0206	19.0839	19.1826	15.4416	15.8076	14.7311	13.0673	14.8717	14.6351	21.932	18.2184	22.1617	24.3084	22.7849	22.1375	21.5218	19.2832	22.7745	18.4256	18.6157	14.6427	12.7547	14.4579	15.6238	14.1851	16.4162	13.2719	22.4539	20.3851	19.2346	23.4574
AT1G08430	3.94698	2.70366	2.11142	2.14793	3.18098	3.29651	4.13393	4.70926	3.62535	2.47542	2.52804	2.38302	3.03243	4.17529	4.00386	3.98488	4.27561	4.61963	1.92475	2.76496	2.2506	4.43448	2.97392	4.60162	3.13032	6.69808	2.68555	2.88883	2.81216	2.45832	3.06657	1.80941	4.24574	4.217	4.10792	5.187	2.69702	1.84914	1.71108	3.11337	2.76368	2.22793	2.37979	2.51008	1.8577	2.5404	1.89943	2.5766	2.72784
AT1G08440	0.0854443	0	0.0505944	0.0731001	0.0709713	0	0.0477331	0.138626	0.228107	0.0253065	0.0263852	0.0244081	0.0919564	0.199291	0.212616	0.0257736	0.0291037	0.0958884	0.0260813	0	0	0.097556	0.0483056	0.10116	0	0.201017	0.0247886	0.175882	0.0298641	0	0.279281	0.282248	0.315755	0.374551	0.429846	0.351259	0.0268607	0.0509688	0.027227	0.114803	0.0225702	0	0.0782873	0.149496	0.0641788	0	0	0	0.200065
AT1G08450	37.5829	32.3633	30.7858	21.0026	25.2255	25.7955	29.7037	39.1533	30.6958	23.3836	22.5085	22.7698	193.753	196.672	169.813	123.99	122.893	127.256	39.8679	33.6061	30.9373	27.6986	26.3438	28.1569	39.5035	38.069	30.7611	22.8418	28.1565	23.2389	182.539	133.37	131.911	82.7454	85.7254	73.0751	40.8302	41.2627	54.2763	52.3996	32.1537	40.7997	30.8275	36.744	32.31	26.3042	24.3312	27.6422	142.374
AT1G08460	7.89254	7.1373	7.82688	9.66784	10.4568	10.4981	16.4025	15.8106	14.9989	7.03397	7.65208	7.65152	14.1913	12.4775	11.9187	21.196	19.2355	19.8613	8.17946	7.16729	7.94489	9.30212	11.1648	11.0111	17.8508	13.9768	15.1256	8.67469	7.80178	8.26588	13.5724	12.5443	13.0675	19.1944	22.2272	18.1735	7.80454	8.37087	6.51837	10.0183	7.95928	10.2022	15.7978	12.5126	15.5672	7.41176	8.84249	7.10858	13.4732
AT1G08465	12.5703	8.62765	8.22433	8.74133	9.82519	9.85411	10.2594	12.3085	12.609	9.69163	7.68311	10.083	8.25877	8.31669	9.35727	13.7844	13.7085	13.1163	9.71999	10.3069	12.2237	8.52001	10.1699	13.7534	13.0471	11.5634	10.3802	9.75654	8.87904	8.05306	8.59191	9.39791	10.0794	15.0873	14.1451	13.754	13.0262	11.1142	12.8818	14.0426	9.42267	10.5961	10.9326	15.9019	13.7807	10.6421	11.0161	9.42667	9.02126
AT1G08470	12.4297	14.0116	13.1877	13.964	13.2069	12.8738	12.4161	12.221	12.3537	13.8872	13.4672	12.7154	12.3975	12.6573	13.0021	11.0499	10.0503	12.1682	12.3403	13.0419	13.5493	12.7727	13.3097	12.8236	13.5011	13.3889	12.0366	11.4379	10.9498	13.8578	12.4248	11.0027	11.3454	8.60942	9.98203	8.65832	14.1583	15.0894	11.2749	11.5384	15.0148	12.4102	12.8043	10.2979	11.8993	11.7161	11.1321	12.5929	11.7024
AT1G08480	89.6084	92.5223	116.569	103.269	95.9231	107.477	114.468	119.167	109.648	116.59	121.925	129.544	114.027	97.154	121.308	154.134	122.15	144.473	120.496	104.957	109.354	98.22	105.53	91.7021	99.2485	122.866	118.751	120.251	96.6982	112.347	126.763	134.748	121.773	133.183	157.15	151.558	104.593	105.653	84.1949	90.8172	102.063	117.602	128.616	105.206	112.941	110.562	134.172	119.214	117.367
AT1G08490	28.9125	40.6752	35.8326	34.864	40.0466	34.0471	27.8984	34.2982	31.5957	37.2028	36.6623	38.5279	37.8326	34.3674	34.1044	26.0245	21.9065	23.339	34.2224	37.8165	39.198	39.541	38.6998	30.3755	25.1567	27.4738	30.3352	35.7049	26.8703	30.3087	28.5387	30.5157	29.9658	26.8352	29.2657	25.4717	30.3708	30.1979	23.9973	30.2453	32.7647	35.2655	31.2116	38.8225	37.0111	32.6502	28.0733	33.3946	28.7788
AT1G08500	5.92416	10.2589	6.45208	5.7127	4.87556	5.95075	10.015	7.89967	8.64161	3.25537	3.50278	4.39433	5.64873	3.10446	3.85331	6.34522	8.98267	6.35132	9.14762	8.76257	6.65678	7.01906	7.3677	8.44075	9.62933	11.2894	7.05968	4.15091	5.30374	5.04856	1.86694	1.16833	3.65866	4.30613	3.464	4.68559	8.16233	7.54475	7.06901	8.40763	8.36268	6.70874	8.36292	5.76409	9.2451	4.74437	4.19171	4.03691	4.18349
AT1G08510	53.7419	55.2958	47.4823	30.5472	32.5328	31.1138	43.4457	44.1311	45.6528	36.8439	38.2956	41.5809	33.5575	33.2693	34.4663	46.813	54.2927	46.6777	46.9459	47.5906	45.6432	33.5976	35.455	41.3999	51.5196	42.8863	42.3659	32.6557	37.5505	36.0933	36.7957	34.3931	34.6467	43.026	41.0338	42.1241	50.8355	55.7353	61.5563	41.6425	35.8958	32.6418	39.6772	34.3878	38.5948	38.8581	38.3005	33.9911	40.5272
AT1G08520	66.401	54.8335	59.1928	100.591	95.2542	92.344	92.2242	96.6443	94.3509	63.6306	46.3599	57.972	72.0832	71.105	69.8521	48.9057	70.7239	45.1527	58.8818	63.9535	69.288	84.7723	90.8393	97.2657	106.014	87.2996	101.388	55.5914	57.2016	55.5733	56.5982	61.2784	58.1571	63.9627	88.7357	54.3273	56.6332	54.7501	52.5893	78.2222	75.4085	82.1957	102.636	89.6104	98.8914	51.1107	47.9122	58.1877	50.0742
AT1G08530	14.8499	24.2994	18.3643	14.8511	21.0294	21.0606	19.4528	24.4914	23.5818	22.3465	22.3161	25.1745	26.7309	26.213	25.2508	30.9665	23.7446	29.0265	21.6915	21.8432	21.1321	25.6364	26.249	22.0424	19.1731	27.5101	17.12	27.3576	21.7678	24.2493	26.5269	20.9662	24.6409	28.1899	23.6514	28.2937	27.4478	23.4907	28.6564	24.225	27.2117	18.4926	15.5201	31.4496	22.7916	20.7736	20.0259	23.8132	21.1203
AT1G08540	60.517	54.3944	48.0662	87.4719	97.7434	79.5833	58.6289	67.4786	67.8904	58.8042	46.5054	53.5402	56.5113	59.0852	56.3893	33.4085	44.3393	31.0596	52.7865	54.7808	51.2449	94.5527	93.7183	104.929	79.1174	62.755	64.4837	52.0184	62.9708	50.6899	40.5902	37.3553	42.7546	40.2961	50.2379	33.052	53.0067	50.4228	62.4535	87.3972	78.6511	69.7342	74.43	72.9846	72.8881	44.8244	40.1192	51.1558	35.2768
AT1G08550	26.3734	22.0973	17.456	33.6622	37.1907	29.9893	53.2503	46.8793	57.8666	21.1745	16.5014	19.3495	21.0887	23.8555	23.1266	16.2823	20.8304	14.2235	17.5727	27.2664	28.6343	39.7931	42.8562	40.5965	64.0687	42.4888	47.803	21.1359	32.9419	22.7796	15.102	12.4315	14.41	22.1393	33.0802	16.4623	15.9041	23.3171	23.5155	27.2957	25.6641	18.8688	58.3836	49.2837	56.1658	18.0324	11.6649	18.3631	12.6607
AT1G08560	70.101	30.4099	38.1817	36.1805	32.455	40.0022	31.0608	49.6122	33.8399	42.2378	31.7348	42.2746	21.0438	18.7316	42.5117	27.4815	50.8092	28.093	45.7146	41.4434	53.4742	34.3847	35.7879	61.196	66.0171	61.774	33.6973	51.3943	38.3485	34.271	18.4342	27.1782	52.0218	47.5008	49.4153	41.4548	45.1344	57.2215	48.92	56.3929	23.1127	30.578	31.9298	43.9691	35.1213	40.2569	30.4413	51.8084	26.9734
AT1G08570	40.3674	53.7894	39.8642	53.6302	62.1715	52.3243	50.6817	44.8567	48.7648	36.6888	43.0269	42.1268	54.3597	60.4747	49.4871	66.3152	55.1455	68.0459	29.7291	42.6141	58.3853	60.56	54.4683	51.4941	49.0712	51.008	51.0711	31.706	27.1394	33.6304	55.0644	53.1988	56.6131	70.3286	64.1993	72.638	22.9485	37.4433	15.2459	49.0905	65.0934	56.0169	55.8147	45.3424	61.4609	34.2498	19.5478	25.746	64.0449
AT1G08580	111.512	83.7835	100.489	70.5411	66.2597	79.1202	50.3507	54.4761	47.0946	94.0724	83.8574	97.4023	52.8395	48.9098	67.5847	52.4479	60.5847	51.1785	111.456	88.5504	97.7504	81.3918	76.2382	95.5781	67.748	61.8748	50.6948	83.4198	87.2334	82.4657	53.9667	63.3386	73.9429	56.1824	67.285	62.814	96.0394	110.987	93.8054	96.1046	75.0871	91.2544	50.5855	63.8385	48.8282	77.9141	91.5354	96.7679	53.9849
AT1G08590	3.15127	2.49484	2.68723	2.3244	2.31991	2.17202	3.26902	2.66158	2.65873	2.2456	2.33561	2.59804	1.57457	1.27817	1.65384	1.56463	3.08244	1.80719	3.12492	2.92301	3.05576	2.24179	2.28095	3.51747	3.97803	2.67446	2.5714	2.18937	2.38719	2.72872	1.02395	1.37687	1.93566	1.67952	1.40295	1.53929	2.90792	2.96182	3.2076	2.91591	1.74319	2.5523	2.96619	2.31104	2.92181	1.91806	2.00724	2.21212	1.8731
AT1G08592	6.14488	5.58733	5.04245	4.75917	4.21362	4.82422	6.6451	5.56188	6.04967	3.78954	4.72164	4.94841	3.20977	2.14832	3.69995	3.82957	5.40409	3.86716	5.03128	6.94167	5.5804	5.11791	5.26695	6.42884	6.13975	5.20734	5.58829	4.29432	4.98239	4.41873	2.07232	3.70116	3.60301	3.68173	3.8838	3.90346	5.66932	5.79465	6.83349	6.23442	3.93576	5.14493	5.73698	5.32052	6.06903	5.33688	3.94727	4.24823	4.15663
AT1G08600	12.041	9.71325	8.40229	6.28224	6.47626	6.63834	7.90913	8.68494	7.4532	10.2288	8.85332	9.43629	8.05412	8.42684	8.46306	7.42057	11.8748	9.06284	9.3897	8.90868	9.04767	6.50761	6.42754	10.4421	10.7937	8.01941	7.81021	10.7675	13.002	10.194	8.76205	8.21728	9.72952	9.85143	9.01452	9.83382	9.26272	10.1779	12.1781	9.50948	6.20352	6.36498	7.01495	8.44433	6.50022	9.10595	8.29089	9.67169	9.93828
AT1G08610	7.97756	6.4277	5.44038	3.00185	3.03965	2.68322	2.95229	4.60103	3.22473	7.3807	7.43926	7.18425	2.45983	1.45763	2.37652	2.48943	2.86556	1.88627	7.13605	7.58518	8.17768	4.24302	3.48776	4.87076	4.35061	3.82855	3.39435	7.23601	6.57964	6.97422	1.9767	2.59382	3.37612	3.96646	3.62496	3.7905	7.67563	7.9584	8.38116	5.88856	4.20233	4.77252	2.6776	5.48563	3.62773	7.28834	6.99181	8.78961	2.34449
AT1G08620	10.1295	9.72146	8.93501	6.71778	7.05963	6.34446	7.99982	9.17946	7.52752	9.48324	8.5951	10.5348	8.84134	9.16003	8.81108	9.48269	13.2016	11.0401	9.0813	9.35481	8.79649	6.89821	6.79205	8.87375	8.96844	6.74734	7.91137	10.7105	11.1146	10.7595	9.52874	11.1143	9.62217	11.2612	9.89363	12.8072	8.94964	10.2803	10.1089	9.54366	7.22164	7.80889	8.05693	9.86769	8.17372	11.2685	9.12676	8.82703	11.5151
AT1G08630	0.97704	1.18851	0.575918	0.90262	0.806418	1.65974	0.213374	1.44493	3.86689	1.4666	0.86161	1.32833	0.635214	0.861385	1.14564	1.59479	0.742535	2.04938	1.09519	1.14026	0.852876	1.31712	0.905789	1.53472	0.514717	0.494838	0.865762	3.07832	4.8087	3.52415	0.888288	1.66435	1.98175	3.12507	0.775599	3.79296	1.69185	1.82844	2.18326	1.94553	1.2795	1.60314	2.64824	8.24952	7.38505	3.09441	3.19085	1.77399	2.10026
AT1G08640	65.7104	91.6417	83.4091	79.3984	90.7196	87.102	53.1784	74.0255	66.9664	99.2459	83.4999	92.3209	79.8674	77.4544	87.5302	52.7734	51.0726	50.1054	95.1821	92.4973	105.001	104.395	103.939	83.6193	55.1833	74.3579	59.8223	103.225	74.5884	95.1264	85.8717	84.9947	87.749	67.525	71.36	61.9104	100.077	93.1937	71.9761	81.5628	91.8594	87.6192	58.2159	93.3971	65.9186	94.5159	82.9917	97.7192	70.5614
AT1G08650	19.5771	18.5125	16.2178	10.8626	10.6528	12.7237	15.6527	27.4872	19.8289	17.9335	19.7125	23.1698	11.6235	16.9295	13.7716	12.8681	13.6796	12.8736	16.4313	16.6538	20.6861	13.4691	11.0733	16.0132	22.6188	18.5977	18.7757	27.8956	22.7448	34.5935	18.0628	15.8546	19.5429	17.5671	20.9956	17.8471	14.6126	15.3359	15.4317	13.5963	12.0512	12.1274	19.4741	18.5678	17.091	18.9093	19.7832	18.9892	16.3234
AT1G08660	20.7663	22.6892	22.9545	15.4936	14.9503	15.8408	21.2905	24.1842	22.3178	20.4127	21.1306	21.2865	16.0852	14.1232	18.0108	21.5155	24.3735	21.8393	24.6407	21.5646	23.6719	15.951	18.6451	19.6986	24.374	24.9209	21.1804	21.5915	21.1828	22.5139	17.2515	18.0119	19.3559	23.6746	22.7276	22.6044	24.1223	25.7563	27.2996	16.9129	16.2717	17.4434	21.5076	24.4585	23.1472	22.4246	22.4761	23.2783	19.1851
AT1G08670	2.52076	3.39191	3.7451	2.09243	2.51646	2.04304	3.91388	2.41271	3.68808	1.75063	1.01202	1.59883	3.27199	2.92786	2.18765	3.13595	2.5502	2.1499	1.99766	2.10048	3.55871	1.95805	1.62796	2.07908	3.77553	2.80676	2.55198	1.0256	1.84978	1.2039	2.49332	1.75828	2.56126	0.979496	0.911766	0.904244	1.89152	1.61364	4.88273	2.81469	3.57646	1.98787	2.55505	1.02298	2.9042	1.18713	1.35221	1.23503	2.32052
AT1G08680	15.3923	15.3622	14.678	12.1986	12.2896	12.3714	15.7204	16.5287	15.2999	13.4516	13.689	15.5465	12.047	10.8256	13.5043	13.3017	18.9434	14.5976	15.9259	15.2994	16.338	11.5701	12.4215	17.115	18.0957	16.4387	15.7587	16.1219	15.9526	14.3681	13.7481	15.2673	14.9375	17.2053	17.3582	17.1476	15.887	15.5043	15.5247	17.5251	12.2365	13.9682	16.8333	19.462	18.7927	14.4578	14.2113	13.4014	14.9902
AT1G08695	0	0	0	0	0	0	0	0	0	0	0	0	0	0	0.483085	0	0	0	0	0	0	0	0	0	0	0	0	0	0	0	0	0	0	0	0	0	0	0	0	0	0	0	0	0	0	0	0	0	0
AT1G08700	16.7746	15.0788	15.026	11.7027	13.8157	13.2767	13.4451	16.5678	14.3172	14.2183	15.3122	17.1419	17.7925	14.3229	18.432	21.6885	26.4343	21.9422	16.9624	17.3957	18.4068	12.6491	14.8021	15.0689	15.1651	12.8283	14.4831	19.4975	18.3496	17.6481	18.7496	17.647	18.6583	23.1793	25.1082	25.5489	16.8057	18.191	17.7077	14.9355	12.5734	13.5452	13.8528	14.4875	14.2767	17.0818	17.2421	17.3708	20.9907
AT1G08710	8.84917	7.59571	8.74483	6.39293	5.33983	5.89553	6.90085	7.55111	8.92242	9.4141	8.82884	8.70778	7.45337	7.23514	7.8645	9.85307	11.0904	8.70327	8.56628	8.2979	8.0947	6.95809	5.89901	6.72163	10.0099	7.74784	8.57607	11.2383	9.92574	9.21516	9.59437	9.53583	9.53134	10.5662	11.664	10.6817	7.17026	7.849	9.41898	8.24057	5.58191	6.9053	6.79744	9.49753	7.24861	7.61317	8.667	9.08329	9.84534
AT1G08720	8.6898	9.41048	8.78222	6.4239	6.22447	5.81756	9.28759	10.3975	9.89388	9.17054	8.90355	9.47603	11.3671	12.3583	10.7753	16.3429	16.3247	18.1573	8.39589	7.42485	7.81357	5.95173	6.16296	5.99208	9.89606	10.0996	9.48091	10.3352	10.2248	11.3187	16.6826	15.4597	14.4168	20.3034	15.7486	21.5645	8.10176	8.16012	7.96506	6.97059	6.53548	7.37272	10.6537	10.2331	9.40729	10.8758	10.1117	9.474	18.116
AT1G08730	0.409285	0.374345	0.277985	0.276814	0.346832	0.253751	0.372962	0.249471	0.354306	0.522213	0.239672	0.272871	0.170086	0.0691898	0.253016	0.163339	0.362203	0.259138	0.417041	0.344841	0.347914	0.234872	0.31239	0.494963	0.416068	0.473349	0.333105	0.388728	0.382542	0.307014	0.133985	0.191853	0.220917	0.263047	0.18772	0.227492	0.376213	0.403411	0.432573	0.353576	0.308585	0.268804	0.192429	0.425872	0.284026	0.217846	0.208158	0.431806	0.296732
AT1G08735	0	0	0	0	0	0	0	0	0	0	0	0	0	0	0	0	0	0	0	0	0	0	0	0	0	0	0	0	0	0	0	0	0	0	0	0	0	0	0	0	0	0	0	0	0	0	0	0	0
AT1G08740	0	0	0	0	0	0	0	0	0	0	0	0	0	0	0	0	0	0	0	0	0	0	0	0	0	0	0	0	0	0	0	0	0	0	0	0	0	0	0	0	0	0	0	0	0	0	0	0	0
AT1G08740.1	0	0	0	0	0	0	0	0	0	0	0	0	0	0	0	0	0	0	0	0	0	0	0	0	0	0	0	0	0	0	0	0	0	0	0	0	0	0	0	0	0	0	0	0	0	0	0	0	0
AT1G08750	10.6231	14.0281	11.7861	9.05388	10.8164	9.42057	10.8167	12.5388	11.0867	11.9466	12.7727	12.3212	11.6131	11.2437	13.6878	12.8434	13.6509	13.6817	13.0403	13.4051	13.0716	11.1263	12.1438	11.6955	11.7443	13.5919	9.80501	12.4253	10.8154	12.2881	14.2754	12.3241	15.5706	14.2405	12.8219	15.5211	13.0069	14.0466	14.0863	11.341	11.8729	11.8886	9.74287	12.2149	10.5183	12.2278	9.96391	11.4423	13.3717
AT1G08760	7.83525	7.81434	8.19917	5.98137	6.08391	5.76812	7.73255	6.99486	7.3118	7.97114	8.62562	8.15633	6.50222	5.83656	7.53612	7.35612	8.38007	7.15924	7.72261	8.04056	7.10594	6.61644	6.83185	7.77344	9.8561	7.48149	7.38281	8.8964	9.64023	9.1011	7.77388	7.14687	7.61119	7.92208	7.8411	7.62456	7.86347	8.56528	9.3359	8.2072	6.36012	6.9579	7.10285	7.92894	7.26289	8.71394	8.22009	8.28985	8.09245
AT1G08770	10.589	15.0313	16.8406	10.1892	10.4924	11.6577	15.781	15.0205	16.2135	13.7727	16.7874	17.3281	15.7001	14.2877	15.7961	21.2127	13.7697	16.4298	15.4818	16.1351	16.1302	9.80571	11.3111	8.18814	10.6379	15.6579	15.7931	13.8392	10.0407	13.387	17.7963	20.1855	17.1911	15.6989	18.1066	21.1199	15.2147	12.6496	9.58218	8.47765	12.6752	12.3757	15.9895	13.8587	14.799	15.4103	15.1025	11.9085	17.35
AT1G08780	58.9745	43.1021	43.1598	33.4696	31.6884	38.3413	32.7954	39.6684	34.4594	50.3166	46.9203	46.3104	33.6937	32.5238	44.4606	41.572	49.037	36.1326	46.6114	41.4337	47.3104	36.6062	35.7251	43.0976	53.6048	40.1189	31.4128	52.4928	59.9123	41.468	37.915	36.5652	46.1768	37.7168	35.0194	45.3566	43.8443	58.7156	56.0151	55.7025	35.7606	38.8245	29.7238	40.4647	31.5665	39.9917	46.7893	48.6628	42.7777
AT1G08790	0	0	0	0	0	0	0	0	0	0	0	0	0	0	0	0	0	0	0	0	0	0	0	0	0	0	0	0	0	0	0	0	0	0	0	0	0.0871505	0	0	0	0	0	0	0	0	0	0	0	0.13477
AT1G08800	12.2167	11.9631	8.91341	4.4638	6.19716	5.24234	8.01968	8.01504	7.90514	9.20989	8.63556	9.19062	7.04362	8.40984	7.29723	10.1235	12.2533	12.8298	9.44322	9.97317	8.93904	6.72828	5.8978	6.98484	8.99723	9.5255	7.32681	7.27815	10.2387	9.25851	6.80661	6.92432	6.80301	10.2903	7.77346	11.1343	10.2274	10.3155	13.895	7.83507	8.64409	6.43591	7.81744	10.1409	6.66281	8.96113	7.24923	8.12402	8.24868
AT1G08810	19.7282	12.6548	11.8872	12.0365	14.3274	10.0945	14.9311	16.0069	16.2188	11.218	10.1922	12.6163	13.9385	16.3726	12.2963	8.42114	12.9473	8.58592	9.75785	13.6727	14.8014	12.1715	11.2549	17.8422	18.1297	8.60709	11.0432	8.88689	15.2631	9.97828	9.4457	6.50117	8.19336	7.07959	6.5171	3.89771	11.5459	13.2	20.5944	18.5144	16.4942	10.4912	12.534	14.3499	14.0958	10.5198	7.87816	8.5426	7.59982
AT1G08820	27.6035	24.0498	21.7728	17.7151	19.2791	17.4012	21.9175	25.3821	23.0852	28.272	31.8033	31.4384	30.6149	31.3188	29.0828	37.2266	41.99	35.3746	25.655	22.1317	21.1808	19.7616	22.1827	24.8732	26.1818	25.319	22.5514	30.3805	41.3705	33.2669	36.068	36.0944	37.5577	37.1063	29.8509	41.6214	28.4971	27.3443	35.9333	26.2581	21.2408	18.2585	21.6126	26.9747	23.4322	36.3922	33.32	30.2083	45.8233
AT1G08830	53.6607	66.3849	85.2848	52.635	55.2973	71.4521	37.4067	35.4183	36.6706	75.3648	94.3767	77.4977	106.576	114.183	117.222	109.206	67.9401	100.102	77.4337	62.2847	77.2434	75.35	68.2425	49.0121	33.743	50.058	41.7013	116.779	94.8937	116.171	201.888	207.73	187.155	106.094	70.6758	137.032	84.0491	88.1084	75.4709	68.5411	102.126	111.546	35.8062	46.897	39.3879	99.1995	124.626	101.251	245.138
AT1G08840	4.05808	3.01854	3.15046	2.32926	2.3309	2.24179	2.43335	3.04389	2.7193	3.17335	2.91766	3.16329	1.37668	1.42798	2.21871	1.26573	2.36859	1.2813	4.19622	3.70305	3.77045	2.12291	2.6167	3.52017	3.42486	2.41681	2.10472	3.3151	3.59427	3.61955	1.38084	2.32368	2.40606	2.15895	2.52052	2.35637	3.84768	3.95583	4.42038	4.61044	1.89659	2.77832	2.05907	3.04501	2.65954	3.51706	2.77645	4.06602	1.77359
AT1G08845	11.1411	12.3095	13.6624	6.58728	5.97389	6.95848	7.9844	8.9546	8.32944	9.53703	13.4737	11.3192	6.75988	5.78984	7.01413	10.0217	9.21951	9.3707	12.2522	13.9096	13.41	9.05872	5.83427	9.24902	9.44698	10.5581	8.91191	12.6208	11.5792	13.7929	7.97059	8.43055	10.4681	8.32795	10.4034	9.49442	11.237	13.4033	12.4853	10.7388	7.36223	7.72975	7.11428	8.37649	9.1044	9.18918	12.2358	14.8365	7.82065
AT1G08860	0.195719	0.170151	0.281464	0	0.0807611	0.0990756	0.0413062	0.0841515	0.0858813	0.324793	0.165075	0.169726	0.0390386	0.105269	0.134644	0.624618	0.330188	0.332325	0.26975	0.134748	0.261932	0.0623381	0.0819924	0.046695	0	0.0639577	0.106352	0.085449	0.21866	0.292323	0.308495	0.466263	0.363621	0.872988	0.662903	1.06647	0.483811	0.110239	0.236879	0.108852	0.0779575	0.10263	0.0344104	0.0364687	0.145176	0.313437	0.435366	0.197406	0.485277
AT1G08870	0	0	0	0	0	0	0	0	0	0	0	0	0	0	0	0	0	0	0	0	0	0	0	0	0	0	0	0	0	0	0	0	0	0	0	0	0	0	0	0	0	0	0	0	0	0	0	0	0
AT1G08880	104.15	108.13	117.757	99.4326	86.8342	100.128	90.1051	116.36	98.244	112.978	110.172	113.657	102.828	81.4926	107.926	89.9241	69.718	83.6507	115.28	122.15	123.489	103.515	94.6655	85.9268	92.9042	119.248	100.213	127.199	83.1262	112.152	96.5261	91.6344	116.393	96.8538	100.126	86.8931	116.003	117.264	93.3063	86.4483	101.368	105.703	103.314	118.881	96.6945	102.268	96.0861	124.648	80.9864
AT1G08890	3.61199	4.61986	3.91869	4.32692	3.77128	4.62972	10.5128	9.59697	12.7142	3.85372	4.5058	5.19952	3.08695	2.8966	3.3263	8.07017	6.60734	7.8927	4.05552	6.09839	4.10095	5.22428	6.21172	4.67007	9.2155	13.5728	9.28489	6.24448	6.72436	6.87501	3.30139	2.94215	3.17263	7.18978	6.09259	6.39557	5.76245	4.94237	4.70416	4.43976	5.61756	5.67536	9.62264	9.07884	8.2523	4.37768	3.64108	3.83268	2.53015
AT1G08900	1.34211	2.60022	3.05633	3.41951	3.98983	4.12208	9.37624	9.90094	10.1692	2.66545	2.15037	2.71146	10.9191	10.0407	8.41773	12.0144	6.87057	11.1091	2.13818	2.68892	3.61533	2.88552	4.11076	2.20405	6.3706	9.78687	8.5494	2.80641	2.18047	3.1239	10.1934	8.28143	8.62996	9.81076	10.7873	8.90211	2.44467	2.14315	1.43934	1.94318	4.2197	3.49682	7.93435	8.9804	8.42455	2.93411	2.06226	2.05153	7.31387
AT1G08910	10.2889	6.60742	7.33598	6.46474	5.61137	6.16358	6.48632	8.08058	7.66753	11.5267	11.434	12.8924	8.66668	7.32349	8.5189	16.3373	23.3957	19.4171	9.34489	8.30649	9.85192	5.80435	6.68608	10.8525	9.54769	5.67466	7.03021	20.9493	21.317	19.1227	19.0746	20.5555	17.4338	33.8433	22.0404	42.9458	8.73242	9.3344	10.7424	10.9329	6.01618	7.11137	7.19534	9.62474	8.51998	12.1896	13.7937	13.4548	18.8942
AT1G08920	5.93784	9.14588	6.13479	9.66992	9.32689	8.53722	16.6187	14.0287	14.4597	10.2635	9.7132	11.4063	9.70284	11.2052	8.56365	22.6961	13.5238	22.8595	7.11974	7.33446	7.92645	12.299	10.0643	10.2492	14.9246	23.223	17.1392	10.8899	9.39169	11.7388	14.7724	11.6893	14.2165	27.3265	17.63	32.2786	6.41051	7.90858	6.55473	9.2853	17.1147	12.6175	18.2133	17.1181	15.35	11.5012	9.62529	11.4754	16.9235
AT1G08930	59.7372	91.1685	77.7927	37.5101	43.0112	42.3808	54.3997	61.8024	59.5668	83.3067	78.2203	68.6184	152.125	167.051	133.161	114.511	84.5001	114.21	72.2102	71.1964	63.1969	50.8474	48.4915	40.839	49.2882	81.0422	63.8924	64.3326	74.399	82.6099	159.128	122.956	127.562	88.21	82.2268	90.6486	85.3055	80.0263	90.3716	48.0995	62.5468	55.7717	58.4177	91.3959	66.9183	94.7201	108.953	73.5429	121.386
AT1G08940	9.40336	9.32449	7.09514	7.64144	8.22033	8.47164	8.13659	10.9742	10.1575	7.79706	5.97829	8.17752	28.1913	33.401	27.9221	53.405	40.5463	51.1164	7.71823	8.13863	7.24144	8.70582	9.49345	8.34804	10.3506	13.9225	12.0621	6.15991	8.86286	8.935	49.2905	42.7416	52.9464	53.3129	30.1593	68.8069	9.04311	10.1159	9.98284	9.56115	12.035	11.2019	11.7023	11.2313	9.35228	9.64992	10.4591	9.64696	66.9323
AT1G08950	0	0	0	0	0	0	0	0	0	0	0	0	0	0	0	0	0	0	0	0	0	0	0	0	0	0	0	0	0	0	0	0	0	0	0	0	0	0	0	0	0	0	0	0	0	0	0	0	0
AT1G08960	8.28685	9.52241	8.31962	5.67263	5.66574	5.15182	6.50799	6.86385	7.17802	7.41103	9.8667	10.224	7.25467	5.70049	6.84473	7.07331	7.30892	7.68402	9.9056	9.63994	9.55234	6.42172	6.44425	7.09831	5.34819	4.91023	5.8271	10.2594	9.20085	9.15003	7.92566	9.16924	7.34848	8.21874	6.79505	9.84395	10.5477	8.53885	11.1033	7.13342	5.3278	6.53247	5.97823	7.14531	5.8428	10.7123	9.18786	9.65065	8.15475
AT1G08970	31.6268	26.844	30.9445	24.1106	20.9888	24.9009	24.8061	27.8201	24.9519	26.6003	30.349	29.2826	24.6784	24.1602	26.8525	29.3504	31.6477	24.3865	32.8841	27.4422	27.3028	23.6518	23.5382	26.8433	28.4775	27.7213	25.0295	29.4099	31.9039	29.5609	26.3808	32.2374	30.7156	29.5764	34.534	30.1238	29.7658	32.8078	33.5253	30.7725	22.2037	28.7817	27.5314	28.3027	26.6247	30.2044	34.2369	29.5438	28.4934
AT1G08980	12.3795	13.7459	15.0414	14.921	15.7632	14.2167	43.984	43.1868	47.2405	14.0441	11.8792	11.4438	12.1886	11.4519	14.3731	19.7508	20.9384	18.2168	13.5282	16.1074	17.6627	18.3176	20.8515	17.1106	40.818	41.192	41.639	11.1085	13.9982	13.4828	11.7766	11.8902	13.6362	25.3272	34.0486	20.4372	12.099	14.6822	13.6679	13.0432	12.6894	13.7164	53.0045	43.253	51.4433	13.5032	10.4292	15.9529	11.6613
AT1G08985	0	0	0	0	0	0	0	0	0	0	0	0	0	0	0	0	0	0	0	0	0	0	0	0	0	0	0	0	0	0	0	0	0	0	0	0	0	0	0	0	0	0	0.11663	0	0	0	0	0	0
AT1G08990	4.1361	5.69868	4.18648	3.79647	4.74137	4.43405	5.29911	4.37787	4.86995	3.74219	4.42626	3.64599	3.8829	3.3749	3.32373	3.25592	3.49165	3.40136	4.49299	5.2832	3.7979	4.72587	4.49729	6.83257	6.30189	5.83689	5.24186	3.86547	5.32118	4.36517	3.80073	2.3093	2.50327	2.04821	1.917	1.68904	4.59901	4.1594	4.37093	5.43926	8.60095	4.71796	5.72602	2.11981	4.64279	4.06095	3.93667	3.35666	3.49316
AT1G09000	3.58565	3.34719	3.39496	2.44067	2.39489	2.90283	2.79023	2.59531	2.80944	3.65886	2.85671	3.59145	2.11764	1.95843	2.51982	1.7981	2.66592	1.65374	3.5977	3.63959	3.11071	2.27871	2.74104	3.8561	3.65301	2.56294	2.1218	3.88086	3.95293	3.47173	1.35152	1.91133	2.51617	1.96201	1.97054	2.12614	3.49278	3.91217	3.80233	2.91712	1.88485	2.88374	2.66377	2.41115	2.80669	3.49793	3.34744	3.77646	2.2407
AT1G09010	18.0321	18.1659	17.861	18.7113	18.0689	16.934	24.5573	27.2373	26.5407	18.18	18.6478	19.3163	18.01	17.7482	18.547	22.7219	26.2415	23.7404	16.5876	17.8215	18.9531	17.4976	17.8136	19.2995	28.4972	28.1834	25.3505	20.0054	20.0425	20.6947	18.5844	19.2674	20.4781	25.6068	26.9599	24.0669	16.4737	17.4274	15.7037	19.18	18.6139	17.9604	26.2146	30.5313	26.7184	19.6809	16.6951	18.3493	19.2794
AT1G09020	20.7206	24.3672	23.8584	20.5805	21.4309	19.7899	23.9357	24.5727	21.9837	24.475	25.152	27.0051	25.8578	23.3912	25.6821	25.3108	25.6028	27.625	26.9245	25.9099	26.3987	21.0647	22.2608	22.3598	23.4819	21.1338	22.5042	27.4573	26.9085	29.6788	31.1517	28.6995	29.2235	28.318	27.9649	30.0522	25.1552	24.4218	23.3945	21.4447	21.0576	21.5203	21.1039	22.8123	22.7391	28.369	26.914	25.2853	29.8042
AT1G09026	0	0	0	0	0	0	0	0	0	0	0	0	0	0	0	0	0	0	0	0	0	0	0	0	0	0	0	0	0	0	0	0	0	0	0	0	0	0	0	0	0	0	0	0	0	0	0	0	0
AT1G09030	0	0	0	0	0	0	0.150916	0	0	0	0	0	0	0	0.181832	0	0	0.167493	0	0	0	0	0	0	0	0	0	0	0	0	0	0	0	0	0.159799	0	0	0	0	0	0	0	0	0	0	0	0	0	0
AT1G09040	1.80543	1.73782	1.62538	1.15092	1.0915	0.977556	1.56	1.59943	1.19139	1.99143	2.36111	1.87643	1.57387	1.66316	1.40024	1.18857	1.71222	1.55522	2.0219	2.07953	1.70048	0.889137	0.995266	1.26543	1.77325	1.24875	1.43256	1.78953	2.55234	2.13788	1.19651	1.6971	1.71214	1.74382	1.77667	2.3293	2.22562	1.9012	2.77001	1.95605	1.30147	1.46489	1.7349	1.85408	1.94682	1.91394	2.44469	2.19286	1.84044
AT1G09050	1.92163	1.69161	1.5058	0.823122	1.10285	0.784358	1.6829	1.6567	1.72039	2.10703	2.33809	2.1261	1.52177	1.38954	1.62765	1.68222	2.087	1.80453	1.76905	1.73008	1.62753	0.976638	0.945166	0.977448	1.69835	1.59718	1.36193	2.14399	2.0661	2.30254	2.09212	1.96006	1.94162	2.27311	2.00067	2.09799	2.13806	1.91794	2.56722	1.50015	1.06177	1.13145	1.64651	2.0088	1.73019	2.49214	2.13435	2.14278	2.39387
AT1G09060	14.1433	15.3225	13.8536	11.7537	12.0486	11.156	11.7823	16.1425	13.059	13.221	12.8599	13.7618	17.1533	18.0745	16.4257	15.7051	19.1437	17.1998	14.4685	13.6473	13.9227	11.4046	11.6835	13.1834	15.1638	13.955	13.9911	13.5994	14.5918	15.1154	17.3388	17.1941	18.4241	17.6779	17.7956	18.4178	13.9491	14.4726	14.7658	13.8375	11.2202	12.0977	12.4572	14.0221	14.0371	14.6643	14.2725	14.2662	19.2758
AT1G09070	50.8419	88.5994	90.1088	54.7097	46.0694	48.1118	66.1949	83.453	73.6002	52.6008	53.1825	47.6448	96.4378	97.7511	90.6854	133.46	86.9251	125.304	70.4033	65.6701	64.082	44.1742	47.4345	38.427	60.2963	76.608	87.8782	55.5497	60.7819	73.6775	142.402	151.598	130.094	144.699	127.575	148.406	90.3236	73.0452	65.048	36.9975	58.462	59.1852	75.8822	73.6406	79.7023	94.672	101.928	72.2454	118.672
AT1G09080	2.15166	2.00175	2.15286	0.947948	0.839764	1.02844	0.577408	0.872602	0.323652	628.497	711.098	625.417	339.488	414.344	364.106	300.112	321.719	348.25	1.45665	0.740132	0.449213	0.708926	0.611958	0.542655	0.0837774	0.438397	0.309542	517.342	669.681	521.458	263.409	197.946	249.969	101.811	27.3486	140.118	2.2402	1.64112	2.75822	0.49561	0.71182	0.435753	0.266055	0.388744	0.230058	468.87	571.66	399.039	693.217
AT1G09090	4.1336	4.24183	4.28426	2.1782	2.98375	2.382	4.23922	2.95284	2.70598	13.6548	14.3505	12.677	4.11933	5.23869	4.02259	5.65048	6.79635	6.33435	2.38513	3.00135	2.74501	2.77108	2.13069	2.06597	3.76084	3.65426	3.3836	7.59807	9.83109	8.01599	2.33881	2.3098	1.87551	1.94416	1.616	2.08469	2.96742	3.11562	3.41361	2.42766	4.18578	2.81417	3.04665	1.76766	1.78467	5.77445	7.38413	7.08749	9.59268
AT1G09100	35.9052	31.2846	35.1598	18.914	20.2461	20.1213	21.1578	27.3971	24.939	39.0831	46.7146	41.8672	34.813	31.0019	40.1873	43.2208	46.1004	43.3631	32.2345	27.0212	25.4238	21.1876	22.788	24.7913	31.4177	27.8456	24.9908	44.7039	57.9873	43.3103	49.6342	37.7246	44.0439	34.8474	32.1331	45.7018	32.3479	32.4849	38.3758	27.212	22.4311	24.1465	24.1109	36.6298	29.9707	44.7923	44.8487	41.3161	43.4588
AT1G09110	0	0	0	0	0	0	0	0	0	0	0	0	0	0	0	0	0	0	0	0	0	0	0	0	0	0	0	0	0	0	0	0	0	0	0	0	0	0	0	0	0	0	0	0	0	0	0	0	0
AT1G09130	143.447	115.318	125.644	135.072	131.752	132.856	120.692	130.728	123.943	123.191	124.688	121.548	124.484	122.654	120.556	114.017	136.597	101.575	121.432	114.439	118.864	123.516	131.304	146.757	139.367	104.717	126.618	114.799	139.814	108.149	120.926	127.483	110.815	112.884	134.921	107.458	119.689	109.235	137.595	149.015	110.989	126.708	129.676	137.895	151.64	123.164	129.181	121.869	112.33
AT1G09140	43.6656	54.6932	55.9129	34.5303	37.3821	34.1324	49.0634	48.9725	54.6979	56.5732	62.785	61.7958	51.7771	51.7081	53.3085	63.7624	56.7179	66.6754	57.9715	59.9692	55.979	38.1839	38.8913	39.9213	48.2735	53.1534	48.5368	69.1831	65.1382	68.1913	74.4234	65.7364	67.8702	68.1183	64.6723	72.1767	54.599	57.948	48.9209	36.6055	43.4375	39.6758	55.5539	51.6941	53.6106	60.517	62.5563	58.7491	70.1126
AT1G09150	37.0774	33.5804	43.5598	30.8354	26.5473	32.4348	34.0362	37.9176	30.3209	34.7066	35.0303	39.9978	27.6457	24.038	34.2144	35.0684	33.3728	30.9189	37.6675	39.2315	36.3166	30.4457	32.7635	32.5124	36.1594	32.5416	36.4149	36.7026	32.396	37.3809	29.3084	34.0107	36.5255	34.3784	39.4053	36.1094	38.9372	37.2769	36.2065	36.4154	23.6101	34.3963	35.3903	34.4509	36.5099	36.8903	41.8394	39.772	31.1922
AT1G09155	1.63314	1.32004	1.02554	1.12778	0.929173	0.691848	1.4438	0.748665	1.04255	0.377019	0.368277	0.529759	0.848006	0.572772	0.771518	0.880467	0.792641	0.676321	1.24977	1.14322	1.08765	1.422	1.22181	1.47296	1.2365	1.68293	1.16564	0.491614	1.08325	0.810371	0.59285	0.67958	0.518237	0.645308	0.448519	0.381816	1.5727	1.34941	2.29668	1.72107	1.54474	0.884755	1.08878	0.996745	1.2	0.825346	0.678991	0.794933	0.557026
AT1G09157	0.0525371	0.060672	0	0	0.053434	0	0.113652	0.0475132	0.0584779	0	0.116668	0	0.104424	0	0.0560528	0	0.0996486	0	0.154722	0	0	0	0.0543136	0.0473575	0.278801	0.108229	0	0.107984	0.0499124	0	0.0577632	0.158647	0.195232	0.0494868	0	0.0539931	0.0575785	0.0515409	0.0486881	0	0	0.157577	0.0870115	0	0	0	0	0.0561151	0.0461457
AT1G09160	22.7559	22.374	21.406	14.9884	15.4407	14.2547	14.7185	19.1908	18.9621	23.8697	21.2308	23.3119	16.7036	17.6753	19.5247	16.6591	18.6812	16.9671	21.9367	22.0784	22.8588	17.0679	17.7192	19.0113	19.1183	19.5495	15.6116	25.9656	23.4064	26.2498	19.1442	20.5547	21.357	18.7545	16.7093	20.5638	25.0721	26.6904	25.209	18.285	15.796	15.5367	14.1941	17.1054	15.3679	23.5229	22.0822	26.8662	20.4435
AT1G09170	2.74343	2.46182	1.80971	2.6139	2.94131	2.14984	2.45371	1.76114	1.54233	1.15607	1.30345	1.45057	2.44217	2.05281	1.60746	1.45358	2.2209	1.36816	2.15231	2.12213	1.08144	2.65702	2.84729	3.31012	2.60557	2.34225	1.87692	0.933239	1.46233	1.66834	1.33404	0.815967	1.30497	0.77991	0.707257	0.639691	2.22763	2.11662	3.04311	4.00104	4.60745	2.85317	2.23631	1.27615	1.61631	1.2129	1.10434	1.11091	1.50024
AT1G09176	0.313396	0.289786	0.362272	0.115902	0.789902	0.640629	0.61393	0.609698	0.372535	3.2002	3.41113	4.3387	1.70889	0.634216	0.852501	1.38047	0.586458	2.59924	0.42429	0.436677	0.702748	0.722919	0.801537	0.472274	0.447255	0.94769	0.239369	2.73472	2.37113	2.27383	1.16012	1.00643	1.09518	1.54577	0.226615	1.66937	0.493238	0.685707	0.246808	0.578243	1.16188	0.470132	0.490637	0	0.176048	0.147935	0.863171	0.994321	1.62319
AT1G09180	0.794199	0.899948	1.0651	1.08925	1.67003	1.0053	0.787626	0.49165	0.61609	154.005	197.374	179.098	19.1874	21.9562	23.7149	28.6781	14.529	36.0629	1.26766	1.4442	1.14799	0.893837	0.762285	0.552106	0.707252	1.04897	0.689979	290.163	187.14	242.969	96.7054	76.672	88.1133	65.46	15.5941	85.5758	1.86385	1.25891	0.951058	1.74966	1.97045	0.91574	0.252495	0.67016	0.626846	47.8949	52.4893	43.507	65.9078
AT1G09190	3.24093	2.45956	2.29647	1.50099	1.32646	1.51272	1.98265	2.70071	1.88501	3.27264	2.80501	2.55444	1.36281	1.28298	1.96724	2.06337	2.69327	2.21099	2.98406	2.25906	2.97479	1.95516	2.11254	2.18861	2.58215	1.92343	1.4853	2.58562	3.07152	2.62588	1.79775	1.44649	2.49345	2.29629	2.80724	2.99269	3.10069	3.50171	3.40854	2.71977	1.40694	1.6851	2.31087	3.15511	1.99681	3.42136	2.37385	3.12844	1.69211
AT1G09195	3.44658	3.12732	2.76616	2.41778	3.26682	3.13797	3.73637	4.71473	3.99457	3.89251	3.20705	3.88242	5.38104	6.00877	5.79887	7.06241	6.90692	7.47711	3.09937	2.99236	2.88291	2.8449	2.9982	3.60819	3.61652	4.76806	3.8596	3.08009	3.89238	3.48147	6.32856	4.8571	5.52464	7.00359	5.43109	7.80242	3.87706	3.9794	3.8079	3.01275	3.73271	2.43065	3.32413	4.61772	3.59928	3.63108	3.57456	4.18288	6.80742
AT1G09200	266.232	190.41	231.694	190.785	150.971	182.441	161.311	181.102	165.432	166.652	141.754	167.86	139.546	122.322	168.617	107.168	148.74	95.3184	247.391	206.751	228.183	156.9	163.094	203.068	250.501	184.481	176.203	218.957	197.387	177.898	165.709	202.546	229.134	155.534	187.177	123.1	214.857	229.414	257.264	258.94	134.894	205.215	210.401	213.088	202.264	146.771	155.673	202.23	131.353
AT1G09210	170.846	144.691	155.09	108.691	100.219	113.593	105.34	112.146	107.484	843.226	963.005	829.09	570.297	661.454	663.273	445.284	565.751	471.35	165.55	128.767	127.622	101.732	123.16	138.221	147.789	104.244	112.375	311.492	360.317	306.583	273.593	282.94	243.993	160.929	151.697	170.5	157.491	162.534	187.202	192.746	104.229	155.287	107.216	129.851	119.882	770.782	825.596	715.401	784.573
AT1G09220	1.50801	0.921046	1.29692	0.58196	0.820037	0.814702	0.987454	1.47497	1.2287	1.2334	1.14412	1.3218	0.707098	0.87155	0.878407	1.5002	1.71526	1.19848	1.19015	1.09903	1.36952	0.8491	0.903183	1.37918	1.06478	1.41507	0.461653	1.82361	1.57039	1.24394	0.991156	0.787333	1.40457	1.56633	1.23714	1.64367	1.39215	1.27056	1.73236	1.21573	0.957586	1.07266	0.806656	1.79825	0.721128	1.1226	1.14574	1.6556	1.04292
AT1G09230	13.4121	10.6741	14.0339	9.99866	9.02832	7.32009	8.59475	10.0955	9.79504	11.5686	9.80503	11.7226	8.94618	7.74216	8.39945	8.76987	11.2144	7.90405	13.458	10.7674	11.7847	8.62233	8.39192	10.932	15.2272	7.92867	9.62964	10.1233	11.9376	12.1392	7.64745	8.84725	10.0639	9.10205	10.3125	9.69352	11.1307	13.3301	13.3157	13.5873	8.9915	11.7464	10.5019	12.1608	11.0892	9.44006	11.284	11.5613	8.53601
AT1G09240	7.6968	5.38961	9.08809	12.7573	7.86399	6.19362	3.12551	5.68951	2.79632	3.99485	3.92407	4.01055	8.69752	8.82495	9.50954	4.20979	6.74518	4.52081	6.03367	7.53938	4.90725	13.3729	10.0118	7.98453	13.6669	8.22796	3.55517	2.2784	3.25992	5.06712	7.12192	4.03643	5.66139	3.25436	3.98605	2.56107	9.70971	8.12557	7.80761	16.1434	9.97214	14.0795	5.58492	22.6078	5.13529	3.82199	4.70814	3.61085	4.00996
AT1G09245	0	0	0	0	0	0	0	0	0	0	0	0	0	0	0	0	0	0	0	0	0	0	0	0	0	0	0	0	0	0	0	0	0	0	0	0	0	0	0	0	0	0	0	0	0	0	0	0	0
AT1G09250	13.466	16.4178	13.2266	14.8023	11.5835	13.1508	20.7378	16.0649	16.7714	13.0006	11.0496	13.0788	12.2204	14.2907	11.138	13.2123	12.9104	10.9639	14.1144	15.3809	14.8383	12.6768	10.6137	13.1445	18.4113	15.7985	17.1192	12.2673	11.7495	13.4619	9.29179	10.1025	11.3948	14.0275	14.7646	13.826	12.6964	15.5261	11.0225	13.6341	14.7114	16.2624	13.5799	11.5618	16.6424	13.4945	11.7813	12.7425	12.1732
AT1G09260	0	0	0	0	0	0	0	0	0	0	0	0	0	0	0	0	0	0	0.207533	0.312861	0	0.344561	0	0	0	0	0.56714	0	0	0	0	0	0.289419	0.141354	0.184547	0	0	0	0	0	0	0	0	0	0	0	0	0	0
AT1G09270	35.0105	37.3287	36.8151	27.7349	28.8906	28.248	32.7571	32.2633	30.4331	38.6142	39.5878	38.5955	40.0833	39.2804	42.2086	44.3452	40.9363	46.7828	37.7941	37.2249	33.6946	28.3243	29.0919	30.4252	33.1435	31.2717	32.1946	43.0485	41.0433	44.5145	51.6841	51.1206	47.9357	43.3505	37.8089	44.1293	36.5572	39.4216	38.7652	30.7417	29.0076	31.9222	31.6412	30.1887	28.7523	44.7253	44.9565	36.6143	51.2906
AT1G09280	8.85248	8.32275	9.68218	6.94068	6.59696	7.04073	7.69578	9.0693	8.70397	9.67251	8.93109	9.12796	7.51401	5.91872	7.32022	9.65534	10.2471	9.67927	11.0139	8.82038	10.2389	6.98549	6.69792	8.3339	10.276	8.44909	9.52334	10.5516	10.2355	11.6341	9.37933	9.69041	10.4955	11.0366	12.0551	12.4401	8.41133	10.1754	8.43922	8.41184	6.49496	8.56622	8.49678	10.2305	9.70093	9.47754	10.6125	10.5265	9.97397
AT1G09290	16.9111	13.615	13.0465	7.90428	8.56346	8.90253	9.15542	11.2891	10.4557	14.2418	15.1722	14.3888	8.48096	8.71477	10.0412	8.65526	11.7342	10.5339	15.6394	14.3318	12.9393	9.40814	8.41845	9.49769	10.8158	10.0578	9.68832	14.3217	15.2788	16.3385	8.34853	8.38007	10.8508	11.04	10.1	11.3398	13.2001	14.8291	17.1346	12.5679	8.91426	10.9412	9.14063	13.4559	9.69381	12.5564	14.1591	14.8032	9.14662
AT1G09300	13.8575	11.0588	11.8692	6.09613	7.10192	6.33205	8.10259	10.355	7.34316	11.9526	12.2055	12.5954	9.0842	8.46977	10.1241	16.637	18.2764	18.5886	14.8647	12.8571	11.9108	8.13989	7.41005	9.18199	9.96121	8.18724	7.2893	12.8025	16.398	13.5904	13.6613	11.2921	12.4407	16.9809	13.8912	19.202	13.19	13.1431	15.9444	10.7485	7.60109	9.19004	7.33167	10.2136	7.13435	13.6508	14.7561	13.4962	10.3538
AT1G09310	1167.48	758.507	641.153	1011.93	1101.94	978.333	1114.31	1432.11	1632.96	730.9	534.876	481.487	610.927	679.915	430.292	610.083	672.088	531.498	686.841	905.404	879.749	1003.03	954.565	1172.12	1638.69	1527	1229.02	636.355	1059.23	681.603	273.334	288.89	280.802	490.548	667.209	349.129	992.563	946.486	1453.8	967.575	1431.41	734.723	1615.73	1437.93	1411.24	720.339	929.517	847.14	254.172
AT1G09320	5.60373	4.77252	4.20127	3.0099	3.42892	3.31705	2.97694	4.50489	3.71945	4.39007	5.09055	4.60594	3.08938	4.41771	4.16201	4.67254	3.79872	2.98869	5.01833	5.38101	5.35663	3.99476	3.58085	4.58937	4.3699	3.88442	3.37154	5.73365	5.45369	4.88078	3.76732	3.41037	4.74474	5.13281	3.88863	4.39098	4.67287	5.75555	5.31402	3.93416	3.49524	3.78792	3.66686	4.2645	3.60369	5.52931	4.66674	5.27004	3.9579
AT1G09330	38.1424	55.8583	48.7747	27.2963	36.9177	34.5488	36.9037	39.9793	40.7197	55.0377	62.6128	62.3592	59.962	56.0025	64.7703	75.2419	48.1717	72.0979	56.7089	52.6181	49.0193	40.3335	40.3593	34.6422	30.2983	49.6144	32.1478	61.8465	48.4068	62.5801	79.5691	65.8282	71.5621	61.743	45.6281	70.0958	60.3729	61.9411	54.4599	39.0585	43.6509	36.5443	29.4772	42.7251	37.2578	56.5057	55.8386	58.8793	77.8099
AT1G09340	600.264	645.509	516.944	1013.58	1125.97	995.411	593.959	459.296	534.645	627.678	544.522	568.651	693.283	791.265	540.951	232.859	228.731	197.959	425.48	545.71	542.852	903.243	841.982	849.056	561.873	503.712	582.843	448.614	510.16	424.651	390.454	375.555	283.051	170.475	279.515	107.464	341.592	313.674	309.129	608.372	833.418	631.089	516.273	303.6	559.368	351.099	263.092	348.189	261.248
AT1G09350	3.1563	2.32026	2.78892	2.53859	2.78465	4.00331	2.20022	1.65604	2.14964	1.00555	1.37652	1.35812	1.87036	0.970636	1.26172	0.962982	0.74454	0.843991	1.88958	2.54927	1.80736	3.49987	3.34049	3.14794	1.96281	2.21649	2.07303	1.12496	1.55735	1.01851	1.73605	0.916611	1.22368	0.794334	1.12421	0.369445	1.87724	1.67526	2.38649	2.43408	3.82545	3.34638	2.0113	1.01461	1.42386	2.3663	2.12125	1.31694	1.32401
AT1G09360	0	0	0	0	0	0	0	0	0	0	0	0	0	0	0	0	0	0	0	0	0	0	0	0	0	0	0	0	0	0	0	0	0	0	0	0	0	0	0	0	0	0	0.096598	0	0	0	0	0	0
AT1G09370	0.131313	0.112827	0	0	0	0.248784	0	0	0	0.0969023	0	0	0	0	0.633609	0	0	0.0960652	0.112255	0.0966469	0	0	0.204571	0	0	0.199008	0.110784	0.0992029	0	0.106017	0	0	0	0	0	0	0	0.203094	0.396756	0	0.0914051	0	0.0956516	0.0989091	0.39786	0	0	0	0
AT1G09380	0.412456	0.561479	0.40464	0.189636	0.352455	0.402284	0.5493	0.25655	0.551811	0.221936	0.345155	0.318075	0.411806	0.69317	0.253941	0.789496	0.499767	1.00062	0.534763	0.400735	0.210791	0.438627	0.524269	0.0803015	0.260569	0.17841	0.287411	0.178664	0.248363	0.125309	0.36677	0.121635	0.118255	0.670853	0.612636	0.65608	0.29621	0.151953	0.107142	0.209107	0.3129	0.207454	0.232799	0.291467	0.204508	0.137744	0.246878	0.3496	0.42995
AT1G09390	11.5276	9.88574	10.5206	4.58668	3.6308	5.50649	11.4898	10.9649	10.8881	5.17591	6.79957	6.94893	4.65392	2.83787	4.46709	7.12908	7.6227	6.4922	7.23926	9.41564	9.61418	4.85949	4.30027	6.09173	12.0312	12.5047	11.9727	4.22181	3.6639	5.20728	2.65818	4.505	4.59563	6.53094	9.12827	5.17214	10.8383	10.5027	9.97209	7.92301	5.69903	6.8639	9.84896	10.1644	12.0732	5.62293	5.69071	5.54782	4.43198
AT1G09400	0.637092	0.801082	0.310329	0.270821	0.0302847	0.109801	0.634512	0.399351	0.403226	0.815776	0.365077	0.336706	0.371928	0.0965735	0.253833	0.498629	0.362887	0.399906	0.419983	0.433794	0.639574	0.224335	0.0624362	0.344856	0.183303	0.249896	0.100028	0.360956	0.328212	0.371547	0.427271	0.31261	0.220423	0.527557	0.809533	0.424406	0.44606	0.764663	0.173527	0.273903	0.322255	0.329525	0.21807	0.526504	0.258021	0.29281	0.416681	0.285607	0.343233
AT1G09410	1.00857	1.01453	0.815032	0.592254	0.514974	0.536522	0.586483	0.964927	0.780817	1.10214	0.90707	1.1321	0.723086	0.672485	0.905134	0.652197	1.18695	0.800838	0.961429	0.859822	0.979217	0.527704	0.466602	0.896149	0.85393	0.828394	0.586214	0.942277	1.02632	0.929734	0.589105	0.728367	0.730126	0.881038	0.819175	0.954721	1.02716	1.11309	1.30979	0.609673	0.406082	0.678973	0.803993	0.709096	0.74312	1.18301	1.05467	1.09407	0.746554
AT1G09415	22.7577	11.2413	9.68724	11.7595	9.65842	10.264	13.8059	17.8152	18.8836	10.0778	6.94056	9.41755	12.3027	10.482	13.8456	21.109	34.4763	19.566	9.6199	10.7092	11.8832	8.53627	12.7635	20.1346	30.8755	23.6748	17.3708	9.30785	14.3353	8.89723	11.085	7.25147	15.0724	22.9581	19.8148	23.3883	11.0581	12.892	16.0375	28.2334	10.3876	10.0737	20.5925	25.3216	21.2235	9.14862	6.54675	9.52204	13.5511
AT1G09420	6.94328	5.11727	5.99796	3.60435	3.84943	4.17479	6.19894	8.69052	6.31941	6.4044	4.49175	6.869	5.4257	5.03207	7.38506	8.54858	13.3201	10.0422	6.27021	5.3653	6.32428	3.75573	4.31955	6.66021	7.44521	7.31494	7.10719	6.52716	4.72238	5.92448	6.14825	6.88606	8.53328	14.2848	11.8572	13.7912	6.64137	5.88354	6.68075	6.62819	3.3414	4.67162	5.44137	9.11411	6.57534	5.853	4.97524	6.87635	7.60149
AT1G09421	8.26768	4.88262	10.5458	7.27323	6.79465	7.70648	8.05717	12.2179	9.50058	6.66577	9.82175	12.5488	7.33347	9.11675	12.0534	12.1522	17.8968	12.6464	10.744	7.80128	12.2594	6.55581	7.55812	11.7351	13.541	11.1594	12.8808	13.5749	6.49061	9.65832	10.4142	13.2679	13.4155	17.6401	19.4508	21.0276	8.5859	10.1266	9.87625	13.2673	6.21155	9.6243	11.06	13.7413	11.1509	10.6058	9.23257	8.71495	10.9891
AT1G09430	46.9355	44.8072	46.4737	29.4091	34.9665	36.1538	44.2153	54.5414	50.2667	40.5658	49.0669	44.6535	59.1993	65.3939	62.8887	81.1327	80.2013	81.6929	51.6227	46.2955	41.2717	37.1979	37.0422	39.6821	54.0028	63.4136	54.6013	45.2552	57.4337	53.5912	73.561	66.0674	69.0697	76.6204	71.6298	82.5703	58.9076	55.5454	64.2258	54.4466	48.889	47.4974	56.9212	82.1979	62.8355	55.6345	64.1624	51.1861	79.4154
AT1G09440	9.01043	9.13332	6.88894	6.09282	6.732	5.73742	7.69795	7.66742	7.41881	6.59465	7.53785	6.72299	5.94832	6.19725	5.66027	6.36442	7.01447	5.99324	6.11741	7.34253	5.95885	5.53622	6.50358	7.30783	9.05894	9.05282	7.71975	6.4153	7.07561	5.7559	4.90313	4.3368	4.45853	5.00785	6.31504	5.30085	7.30951	7.59161	6.83134	5.66688	7.19247	5.01057	7.53423	8.9193	6.63741	5.74975	5.63707	5.97957	4.84128
AT1G09450	4.17274	2.4524	3.35603	1.80046	2.43836	2.41342	2.5168	3.7223	2.38836	3.24836	2.38714	3.04071	1.6515	1.4817	2.46488	1.69038	3.00395	1.42644	3.58524	2.71364	4.01648	2.23671	2.2912	3.9503	3.43814	3.22721	2.31558	3.9511	2.94693	3.03638	1.77146	2.03396	2.75053	2.73062	2.69513	2.27317	3.31342	4.29588	3.3634	3.51117	1.33541	2.34917	2.15608	3.19775	2.55824	2.57579	2.25267	4.45363	1.77097
AT1G09460	10.4343	7.50725	7.86088	4.5583	3.75823	5.22376	8.63435	9.63952	9.71296	6.54848	6.19084	7.05945	5.11324	3.38095	6.91288	6.80164	10.6674	6.94634	8.40912	8.73058	11.8231	4.60245	5.29971	8.18227	11.5037	7.43864	10.4833	8.32979	7.523	7.48257	5.68885	7.11684	8.56856	12.1372	10.9816	13.2669	7.18062	10.4862	8.38794	10.0587	4.27902	8.36692	8.89177	13.421	12.9218	7.46409	7.34253	8.63117	9.85655
AT1G09470	13.6479	7.91233	8.41362	5.86903	6.25369	6.89468	5.7252	8.76301	6.09369	11.2974	6.99461	9.32484	5.1933	4.50532	8.27701	5.28369	7.90318	5.16701	9.87301	8.9527	14.382	6.65238	6.46914	12.4896	12.2343	10.3085	6.97729	11.5286	7.4603	8.18906	4.82226	5.65858	9.75047	7.82538	8.83295	7.10727	10.36	12.2331	11.6056	12.6333	4.85919	6.29007	4.71081	10.3033	5.94216	10.3083	7.19409	12.2085	5.90299
AT1G09480	1.87185	1.26225	1.92221	2.51223	1.79538	2.24996	1.88193	2.28122	1.92251	1.77384	0.813187	2.23189	2.1399	2.1842	2.22861	4.03018	3.45649	4.616	1.92933	2.03705	2.80571	2.15758	2.08111	2.45536	2.08827	2.54813	1.81539	2.12593	1.82841	1.73386	2.03463	2.0486	3.63558	5.23783	3.01925	5.40015	2.21247	1.79958	2.18043	2.54775	1.83465	2.23403	1.57539	2.46272	2.04669	1.40414	1.75168	1.98692	2.20627
AT1G09483	0.438555	0	0.758885	0	0.264748	0.286146	0	0	0	0	0.270435	0.479605	0.251738	0.313873	0	0	0	0	0.253942	0.223147	0	0.266362	0	0.325543	0	0	0	0	0	0	0	0	0	0	0	0	0	0	0	0	0.549767	0.231499	0	0	0	0	0.465719	0	0
AT1G09486	1.28536	1.70756	1.7501	1.29728	0.879406	1.29536	0.805529	1.2717	0.788509	0.972832	1.77067	1.48526	1.01593	0.894991	0.917582	1.22517	1.56161	0.792985	1.44407	1.57143	1.51058	1.1402	1.21863	1.6546	1.43996	0.89253	0.993864	1.56995	1.39969	1.00579	0.961865	1.0991	1.61957	1.32537	1.18789	1.4298	1.7707	1.21735	1.81473	1.37358	1.99955	1.24555	0.68551	0.79464	0.866791	1.87468	1.28399	1.63806	1.10086
AT1G09490	21.6309	24.7003	21.1141	22.5341	22.8648	22.778	25.5207	30.3759	28.3331	25.2303	23.2541	26.0282	25.0697	28.9625	26.4792	25.1136	23.3044	26.4621	23.3058	23.1986	21.0868	23.6298	21.8801	21.1797	26.2286	27.9684	23.1332	26.0762	26.1242	26.1812	24.9567	25.1684	24.8459	18.7573	23.5021	20.5259	25.1259	21.9014	21.6325	24.9087	25.1799	21.434	26.8302	29.4664	30.5824	24.2289	23.9226	23.5398	19.5429
AT1G09500	3.55674	3.36828	6.35976	5.71975	5.94945	5.38405	2.15611	6.81296	6.53724	3.75198	5.90892	4.91624	2.60701	3.07186	3.35426	11.7237	11.8231	13.4027	2.09109	2.49422	2.21443	4.37484	3.57314	5.49635	3.10332	4.80622	7.89286	2.2408	2.31222	3.62407	5.17127	4.95194	3.46303	4.61377	2.55295	6.3793	2.41738	2.94023	1.85997	6.53219	7.97746	4.3369	7.54097	21.8394	14.6998	8.65534	1.81542	3.019	3.35177
AT1G09510	0.0416701	0	0	0	0	0	0	0	0	0.0364263	0	0.149477	0	0	0	0	0	0	0	0.0682654	0	0	0	0	0	0	0	0.0730344	0.0399794	0	0	0	0	0	0	0	0.0397736	0	0	0	0	0.0373009	0	0.0323686	0	0	0.0800316	0	0
AT1G09520	14.696	11.3883	18.2963	10.4334	8.96469	10.2406	10.3177	11.4435	11.4285	19.4922	22.2282	18.6422	10.4031	7.87374	9.89545	11.6775	14.2685	12.1529	21.7892	15.6504	16.3089	9.99535	10.0072	10.5921	10.6524	9.67387	11.6809	32.3319	25.031	27.1473	15.4668	19.0466	15.084	14.048	16.3346	16.7628	16.577	13.8604	13.8892	14.0822	7.369	16.0451	12.5192	12.782	13.3006	17.5314	20.3596	16.8055	12.5645
AT1G09530	13.5626	21.4941	27.9491	7.5659	8.28734	7.17779	8.86152	15.9003	12.0154	18.9019	23.5677	22.2537	9.61533	11.5232	9.26436	14.6497	12.7018	15.3726	25.1831	19.7659	14.2073	7.60924	8.00509	8.0692	7.45528	13.9854	9.7464	18.9759	16.6715	23.4288	12.2728	11.5265	11.6658	15.4573	14.92	16.5782	31.3465	27.617	26.2759	13.0244	9.82288	16.2239	13.2742	21.5211	15.3766	24.1981	37.0764	23.6983	10.5619
AT1G09540	1.35245	2.01777	1.37963	1.42295	1.61704	1.24846	2.01253	1.70057	1.81523	0.668905	0.850049	0.44147	0.912544	0.82747	0.459235	1.28561	1.17022	1.14458	1.536	1.96367	1.27568	1.80239	1.27131	2.00841	2.70954	1.66335	1.81962	0.651268	0.869939	0.468034	0.756258	0.672966	0.587268	0.56365	0.33107	0.545578	1.63697	1.90539	2.62897	1.83949	1.90052	1.77157	2.05174	0.915151	1.83547	0.796484	1.31443	0.841188	1.07235
AT1G09550	0	0	0	0	0	0.0346343	0	0	0	0	0	0	0.216635	0.235791	0.310762	0.365893	0.130397	0.257032	0	0	0	0	0	0	0	0	0	0	0	0	0.456412	0.416715	0.450512	0.0781133	0.0612642	0.0886342	0	0	0	0	0	0	0	0	0	0	0	0	0.47119
AT1G09560	290.845	222.509	292.776	223.708	249.567	454.112	300.991	213.694	276.775	179.87	242.955	220.156	606.049	498.679	581.265	1077.27	1307.52	1145.72	334.57	340.179	304.536	272.963	304.219	398.012	318.627	226.178	292.861	168.474	237.308	202.494	837.452	1053.22	749.145	996.248	652.628	1466.07	287.035	267.688	339.597	643.496	395.338	565.744	472.376	230.827	364.441	152.453	303.108	189.473	1145.67
AT1G09570	19.904	21.4586	21.606	16.8363	17.4725	18.0368	30.6643	32.0679	32.8045	22.7808	21.5743	22.2063	18.6913	18.142	19.8745	28.2199	28.2119	28.7546	22.0809	23.7328	22.0361	16.7496	17.2479	20.3901	29.9639	29.2814	31.3597	23.3459	23.6229	27.009	20.5329	21.6701	24.0666	30.6183	32.0865	29.2815	21.7319	25.0689	22.4918	19.5063	17.0986	19.6382	31.5292	28.5729	30.7979	25.6615	25.6234	23.4454	24.92
AT1G09575	5.20942	4.64383	3.66689	1.77744	2.21929	2.51313	3.45868	4.10691	4.43894	3.64969	3.09273	2.88089	3.36789	3.49479	3.64293	4.26019	4.1409	3.38234	3.76937	3.27904	3.22187	2.46252	2.21739	2.32609	2.84514	4.09698	3.75034	3.47043	3.54914	4.10581	3.71993	2.81168	4.22231	4.39863	3.85555	4.87023	4.22277	4.54621	4.20592	2.98587	3.11962	1.9714	2.47254	4.05831	4.16018	3.9908	3.60473	4.16633	5.25245
AT1G09580	13.6125	16.2271	18.6112	13.9377	12.1622	12.5606	17.2576	14.6491	15.9859	14.3813	16.8544	15.9912	9.92142	10.69	14.9539	17.0511	16.9053	17.3326	18.5927	17.2627	16.0272	13.0127	13.4621	12.692	14.8762	18.7289	15.3003	14.3084	14.6222	14.2353	10.8405	12.3211	12.408	14.41	12.9124	15.598	18.398	18.0404	19.9172	14.6505	12.4441	16.3099	16.0363	13.7809	15.1882	11.8436	17.3153	14.77	12.4097
AT1G09590	422.586	337.713	421.026	360.681	275.106	361.901	197.024	239.901	201.658	331.034	321.132	339.924	223.523	216.915	299.075	189.493	227.49	174.781	440.359	377.461	385.856	335.323	338.858	395.555	303.723	259.743	238.164	394.251	327.923	329.222	234.364	286.218	332.71	240.855	268.9	235.854	359.28	419.676	367.285	421.592	309.177	441.551	211.516	239.791	202.865	335.417	377.682	374.601	225.917
AT1G09600	1.56798	0.954807	1.20225	1.34885	1.05225	1.28372	0.803335	1.15942	1.01304	1.14385	0.727064	1.45199	0.638454	0.841017	0.790446	0.561476	1.05092	0.622286	1.15125	1.3569	1.2989	0.881349	1.03322	2.42326	1.50365	0.85411	1.26255	1.543	1.3756	1.55339	0.472179	0.84498	1.36064	1.0301	1.11898	0.604693	1.33965	1.28718	1.34076	1.75435	0.797955	1.24065	0.812385	1.03734	0.985106	0.884447	0.971697	1.58783	0.789711
AT1G09610	2.28149	1.08618	0.799596	0.513887	0.909125	0.57015	0.865261	0.661016	1.11006	0.697512	0.703256	0.824739	0.354397	0.762094	0.201566	0.285301	1.08189	0.427193	1.01729	0.93703	1.144	0.57131	0.499771	0.864141	0.992061	0.795813	0.912498	1.08957	1.07027	1.32889	0.210752	0.752277	0.559876	0.359566	0.622802	0.537454	0.610388	0.932918	1.48461	0.914961	1.32299	0.942538	0.781061	0.772858	0.905922	0.807216	0.533038	0.855908	0.774412
AT1G09620	73.7042	66.4339	69.3065	45.5244	46.3316	45.7436	44.7605	52.6411	45.294	72.7353	68.7745	70.1006	47.0975	45.0433	52.6942	39.7607	52.4189	44.5632	74.8077	71.4022	69.1525	53.3265	49.7079	60.2683	52.3364	44.4271	44.6758	73.289	79.8919	75.4198	53.5005	56.4325	59.5765	51.7664	53.0531	50.4731	75.5017	75.2066	82.012	66.486	44.4905	57.7849	44.7975	58.5386	47.4043	72.0888	70.83	71.3825	52.3391
AT1G09625	0	0	0	0	0	0	0	0	0	0	0	0	0	0	0	0	0	0	0	0	0	0	0	0	0	0	0	0	0	0	0	0	0	0	0	0	0	0	0	0	0	0	0	0	0	0	0	0	0
AT1G09630	44.5337	31.4701	39.5093	31.13	27.9838	34.2779	29.7483	29.1771	26.471	36.433	36.9153	39.5889	52.3867	55.2167	58.9661	41.2529	51.8012	42.8238	42.668	34.008	31.3831	27.8474	29.3839	36.6309	42.1536	36.52	32.3489	40.8557	54.9151	37.5126	57.1346	59.5594	66.1847	38.2553	39.718	39.6098	38.7894	38.1703	50.879	43.388	28.461	33.235	30.0562	26.7429	26.2224	37.2173	49.1295	35.7815	67.1357
AT1G09640	298.542	240.938	286.596	177.682	168.378	193.792	148.67	165.918	151.119	261.946	281.622	265.358	215.337	206.33	245.824	185.957	242.927	200.656	306.657	249.598	252.05	217.701	208.383	234.919	185.279	156.093	153.358	275.264	312.482	265.939	288.171	318.727	279.049	208.065	203.638	224.701	299.062	291.626	351.128	320.312	181.882	264.885	174.689	216.458	178.683	279.712	339.906	293.534	257.744
AT1G09645	21.0884	33.5359	37.639	20.166	21.5323	20.7055	28.3849	29.3644	25.3959	30.1309	39.0498	33.7901	42.0166	45.5752	40.0202	58.9191	36.7775	53.1328	34.4374	27.9888	26.4431	23.9985	25.9638	19.4024	21.0022	33.1512	29.8201	32.7571	27.5639	33.3208	57.2735	51.6002	53.2392	50.8706	40.3551	59.8758	33.8833	35.06	27.739	22.5636	31.4281	26.7462	26.7967	30.7595	28.0699	34.9645	37.493	36.6833	62.4663
AT1G09650	0.231077	0.475654	0.398063	0.142351	0.247	0.189258	0.344243	0.451117	0.324383	0.494267	0.149753	0.451987	0.41375	0.228459	0.276419	0.429506	0.142904	0.456092	0.650756	0.34813	0.525622	0.212349	0.233677	0.223502	0.350194	0.415869	0.385364	0.426002	0.394743	0.468053	0.0289078	0.339589	0.615375	0.306107	0.24379	0.402527	0.418265	0.213457	0.256287	0.354362	0.192275	0.247595	0.315288	0.469319	0.238342	0.640097	0.319481	0.579674	0.482197
AT1G09660	42.102	29.6772	36.2383	21.7603	21.075	23.2008	24.1914	27.5342	24.745	35.611	34.1563	38.5097	14.9051	13.5015	19.6648	16.8135	25.3668	16.6224	42.5956	36.6131	38.1673	23.6555	23.2047	33.3567	32.5021	24.0349	25.8278	39.7707	41.0694	36.4557	16.5641	20.8407	19.6819	20.8528	24.6905	20.2618	33.352	35.3502	41.7452	30.8559	17.8135	26.817	25.332	24.0494	26.5618	31.3029	38.8492	39.1563	18.8831
AT1G09665	0	0	0	0	0	0	0	0	0	0	0	0	0	0	0	0	0	0	0	0	0	0	0	0	0.138465	0	0	0	0	0	0	0	0	0	0	0	0	0	0	0	0.105214	0	0	0	0	0	0	0	0
AT1G09680	2.33217	1.76052	1.23391	0.960344	0.844034	0.702788	0.750925	1.34549	1.49844	1.79643	1.23192	1.32646	1.61488	1.16249	1.05126	1.53731	2.4499	2.02851	1.52817	1.57985	1.62294	1.42942	0.998408	1.46641	1.32184	0.959332	0.921253	1.46412	2.51017	1.59111	0.995146	1.20621	1.47013	2.34838	2.55157	2.32543	1.65843	1.753	1.99095	1.8611	0.701723	1.08035	0.981179	1.39279	1.10005	1.99534	1.43247	1.67187	1.21073
AT1G09690	389.132	446.393	536.248	490.173	373.765	509.792	315.491	349.411	298.025	452.98	443.797	462.965	341.737	327.807	420.255	281.866	238.615	268.994	547.285	494.68	551.394	481.704	467.695	390.499	308.016	408.489	360.21	545.878	326.633	439.069	349.522	430.618	495.695	371.448	394.307	354.977	460.152	505.002	345.1	378.031	451.926	570.766	305.457	384.101	319.625	432.41	525.643	537.889	346.323
AT1G09700	7.68422	5.60817	5.59387	3.28191	3.31873	3.62073	4.15303	6.06341	4.71324	6.5567	6.53989	6.43557	3.14649	3.67708	4.68623	5.32093	5.98404	4.16249	6.70349	6.64085	7.00515	4.65653	3.24331	6.79382	7.28348	5.49566	4.36407	7.49332	9.08541	6.94721	4.75195	4.63923	6.65141	5.62958	4.90966	5.00402	6.37327	7.51718	9.12405	7.69832	3.98477	4.34618	3.79536	6.1393	5.05284	7.28553	6.44416	7.918	4.55602
AT1G09710	4.01046	2.95881	3.19644	3.28524	3.03624	3.23795	3.71426	4.20741	3.84619	3.62551	4.45503	3.67749	2.46007	2.16572	2.43805	2.4867	3.25453	2.2158	4.05792	3.80542	3.87326	3.2966	3.37165	4.24484	4.30146	3.68936	4.26453	3.84629	3.65765	3.56466	2.40987	3.24116	2.96301	3.58832	3.77053	3.15133	3.44878	2.90487	3.42891	2.5879	2.13595	3.00114	4.28097	4.40339	4.31467	3.03904	2.8637	4.14863	2.28513
AT1G09720	0	0.0143772	0	0	0	0	0	0	0	0	0	0	0	0	0	0	0.0190341	0	0	0.0110622	0	0	0	0	0	0	0.012104	0	0	0	0	0	0.0479578	0	0	0	0	0	0.0191828	0	0.0122738	0	0	0.0226225	0	0	0	0	0
AT1G09730	12.5472	11.3704	10.6882	8.15856	9.07661	8.75006	9.88899	11.6502	10.1129	10.7925	10.8893	11.4847	10.9908	11.583	11.1438	11.3021	14.3897	12.5131	11.1356	12.2643	11.5779	9.53641	8.81318	11.2386	12.8836	10.4899	10.1004	11.546	12.3667	12.1525	11.5421	11.2909	12.3087	13.8913	12.1074	14.0906	11.6252	12.1385	14.4659	12.091	9.35275	9.31657	10.0935	12.2623	10.1231	10.2663	10.5864	11.5494	12.2679
AT1G09740	49.1722	76.1483	79.0781	53.1487	48.5514	57.3853	88.539	57.6501	66.4735	62.5125	79.6743	68.2794	65.6091	53.66	51.4039	98.8426	59.0183	89.1397	72.5018	71.8481	67.8354	61.7911	58.1714	42.073	58.3861	88.2903	94.1937	59.791	54.2497	74.6951	71.1474	70.3044	62.918	88.1179	80.2364	84.9445	66.328	61.1144	46.4654	36.6846	79.4226	62.3605	101.164	57.8931	80.606	70.7411	86.5039	63.2178	73.8266
AT1G09750	34.2878	26.2309	43.9333	55.4746	40.9849	41.1782	103.313	78.2065	97.354	20.5939	17.2596	23.9179	19.2779	13.8452	23.7339	22.8661	42.3504	19.017	42.8333	42.1515	55.4813	40.5116	42.2624	43.0529	103.26	52.7494	93.4965	23.715	18.6159	16.2847	8.80709	19.6563	23.7384	50.8825	78.5296	42.4835	41.0664	30.3544	31.6172	37.169	25.1552	39.184	114.237	68.049	102.561	16.9052	13.8881	24.063	14.5384
AT1G09760	58.3171	54.0684	59.3402	46.6539	39.9124	53.8415	43.5894	51.3446	45.3103	62.4805	66.19	71.8355	43.244	37.9809	50.9357	48.4762	51.1289	45.4704	70.6143	62.7601	66.7977	52.2686	49.145	58.7987	52.9652	58.8759	43.6123	68.2463	65.4735	68.2155	48.0785	56.7385	59.3343	61.8421	63.7063	65.6831	65.6267	64.0611	64.6687	61.2565	46.0853	57.0638	46.4352	54.6307	53.6102	57.0692	66.6858	66.864	49.3251
AT1G09770	58.4526	40.1953	41.6253	30.036	29.3884	27.9363	35.5185	38.6559	37.2158	44.7672	41.425	44.3982	33.8881	35.5188	37.3238	34.7033	54.1058	36.8316	43.6588	40.3165	38.74	29.9197	30.1799	42.5806	49.3077	32.1997	35.9291	47.9315	56.261	46.6698	35.9199	41.8564	42.2067	45.2175	41.6255	45.3459	40.3264	47.9164	55.8619	46.4105	26.2811	34.7044	37.1548	41.5264	36.3203	44.2327	46.8623	46.7409	44.7239
AT1G09780	250.46	304.465	275.405	214.876	216.454	240.098	174.06	201.243	172.579	289.485	305.099	279.139	206.583	202.081	225.543	186.523	176.272	182.569	294.382	288.604	250.612	243.629	248.052	223.968	164.377	185.218	168.499	296.043	285.426	310.886	226.961	225.799	228.355	189.122	173.103	186.65	266.143	274.324	262.17	229.185	223.205	237.137	159.544	194.791	166.933	288.493	276.426	278.215	215.949
AT1G09790	0.0271502	0.0278386	0.0293653	0.0272658	0.236555	0.237355	0.10206	0.0204422	0.103839	0	0	0	0.0227967	0.0959463	0.0761412	0	0	0	0	0	0.0290597	0	0	0.0476378	0.138381	0	0	0.0494262	0.0261408	0.108418	0	0	0.0215045	0	0	0	0	0	0	0	0.0446088	0.155128	0.0645024	0.0440006	0.0450655	0	0.0275763	0.0257144	0.10477
AT1G09794	24.4301	14.6896	16.2256	14.0395	18.1791	15.1779	12.9043	15.5971	13.5132	12.8259	16.0881	13.5856	21.7896	25.2567	20.9391	27.3851	30.0023	23.5482	12.3702	12.0202	10.5354	18.0516	12.4157	16.9777	21.6077	14.6535	13.0527	12.1452	24.0296	10.4921	17.9851	17.8461	22.834	20.8499	17.5721	24.124	15.6213	16.9137	21.2139	19.7919	15.0531	15.0537	14.9731	13.5813	15.4094	19.3267	19.2225	16.2047	20.5359
AT1G09795	48.234	42.344	48.0929	57.2227	51.4282	53.1938	50.1096	56.7469	53.9323	48.828	41.6359	48.8842	48.3487	44.9149	52.8754	26.3338	36.2229	23.3292	48.1645	49.914	50.5097	51.3116	56.8728	58.1557	54.1843	49.0825	48.5793	51.786	51.2619	42.867	43.6413	44.5284	44.627	35.8116	40.5669	32.7466	44.0385	42.9513	47.4344	49.5391	45.5636	45.3619	56.7897	50.5973	54.2787	45.0927	40.7579	49.2018	35.2288
AT1G09800	5.5117	6.2695	5.27065	3.42922	3.20722	3.68787	4.05584	4.9052	4.42165	5.9952	5.48151	5.96342	2.16847	2.57727	3.64217	2.81552	3.71117	2.88705	7.46435	5.80009	6.39101	3.98703	3.85971	4.31848	4.06547	3.52935	4.28891	6.2072	5.58934	5.86257	2.83125	3.30437	3.7419	3.71411	4.82208	4.05243	5.97092	7.16526	5.74167	4.62772	2.61625	4.89032	4.19824	4.77826	4.33163	5.54028	5.71689	7.13244	2.23184
AT1G09810	15.0504	10.434	11.9509	8.28335	7.42822	8.04748	5.83574	8.64747	8.06494	11.1509	10.6942	12.3972	8.10235	7.64578	9.05947	9.26049	11.2978	8.31503	15.3012	11.6689	14.5081	8.10674	7.96466	10.9826	9.15254	8.9056	6.85206	11.5384	13.1807	12.6657	8.14039	9.54065	10.9823	11.3483	11.1537	11.4226	12.754	13.8499	15.2666	12.346	7.86023	10.0806	8.27497	10.3657	8.06511	10.9834	11.5287	13.271	8.45894
AT1G09812	7.14804	4.74674	3.69339	6.26604	5.59362	6.91986	2.82021	3.49591	3.77287	3.7238	3.04031	3.04861	3.79018	3.67356	7.82796	4.53358	4.34148	3.83121	5.24283	2.72524	2.09033	5.16759	4.47228	8.80458	5.55192	4.42	2.62555	6.97652	5.08262	4.77454	7.08396	3.29092	8.1339	3.82783	4.70625	3.8858	4.34791	5.08729	3.06546	5.35066	4.56283	8.67595	3.04006	4.98025	3.44499	5.39277	4.4758	5.05504	6.95557
AT1G09815	31.5812	27.187	36.4108	27.7427	21.6994	31.0809	26.2269	30.0994	26.0248	34.2076	31.1831	34.4075	27.5703	28.1814	36.4204	30.538	30.9409	25.2718	34.6875	30.9932	32.5191	26.7659	25.4213	27.0347	27.2925	32.8265	27.2934	39.385	28.4526	30.8584	30.6648	35.6705	36.3832	32.1441	32.4587	27.9479	30.7425	34.831	31.7126	30.9637	24.309	31.2016	26.2787	28.8058	30.2223	35.0223	36.5003	35.6826	30.932
AT1G09820	4.62778	3.2195	2.80246	2.32047	2.59539	2.28754	2.48342	3.47198	2.5479	3.09473	3.89043	3.49623	2.97818	2.90101	3.26547	2.07044	3.85691	2.57311	3.27495	3.55371	3.24597	2.19433	2.81865	3.80336	2.81325	2.64246	2.64422	4.01811	4.54479	4.32957	2.08239	2.99765	3.26404	2.78395	3.07927	3.03494	3.39157	4.30117	4.40152	4.02174	2.56077	2.33029	2.67185	2.69406	2.63365	4.0489	2.92189	3.36545	2.81992
AT1G09830	35.4974	32.6262	34.366	29.4215	29.9526	32.6733	20.9545	24.6357	22.8832	38.4387	33.7945	36.4744	28.5844	28.0011	32.0678	22.6119	25.9711	23.2794	39.3976	38.5744	38.0796	36.5631	31.0517	35.3866	23.9636	22.7461	20.349	37.5058	41.5754	37.3833	29.2322	30.0883	30.082	26.4134	29.1626	23.4929	38.6492	36.2563	38.0806	35.7877	30.6867	30.3296	21.1597	24.938	21.974	35.9602	36.715	40.7355	24.9118
AT1G09840	38.1678	31.1899	29.1097	23.9385	27.0389	25.8564	27.3884	28.3279	26.187	31.4587	31.0662	30.9088	26.8067	28.9481	28.5611	26.5116	35.9048	27.2709	29.834	32.5967	29.1748	26.4411	26.2715	35.4438	33.1058	26.8714	26.0762	32.6307	37.752	35.7635	30.4766	24.834	27.3101	25.7025	27.2865	25.5019	31.6948	33.0342	41.4988	36.7179	28.3519	26.0806	22.6312	24.5096	24.7003	32.9415	30.9229	32.902	28.6421
AT1G09850	18.4605	18.9578	18.059	20.052	23.0593	22.8864	21.0245	21.8213	21.1692	16.8924	16.7861	18.4477	20.9218	19.0828	20.5736	28.2124	29.2446	28.1472	20.3117	19.9777	18.8334	27.9923	27.6106	26.9648	25.3368	27.3479	21.7654	16.3028	20.3812	16.3042	22.8005	20.5199	21.0663	24.405	22.6843	27.1178	24.6891	19.5373	26.4939	30.5625	27.526	25.1834	23.4551	28.4657	21.0623	17.3731	16.0378	16.8777	22.2489
AT1G09860	0.214082	0.431411	0.3833	0.410813	0.736039	0.453454	0.179912	0.629086	0.298229	0.150321	0.275024	0.252498	0.425649	0.295369	0.656271	0.774558	0.326386	0.685026	0.28014	0.338753	0.666341	0.668239	0.594747	0.376971	0.0871605	0.472674	0.215578	0.366513	0.178603	0.446659	0.639556	0.39791	0.894883	0.837168	0.310866	1.14598	0.664703	0.290004	0.250212	0.175812	0.685568	0.375257	0.335726	0.641882	0.422468	0.444663	0.200316	0.633744	0.567287
AT1G09870	21.0987	21.3125	22.2144	15.6672	16.3132	16.9168	17.1451	19.2953	17.9099	23.3149	27.2553	26.0229	26.7539	27.2859	29.8921	39.7642	40.0703	40.786	22.0702	20.392	19.6641	17.6983	16.9813	19.3162	17.972	23.0971	18.4949	27.6078	30.8951	30.6166	43.989	42.4372	42.0361	45.3066	34.4751	55.4285	23.4522	23.1482	25.6106	20.9557	17.0627	20.3704	19.0601	21.1187	18.7946	25.2328	30.1947	26.037	47.9016
AT1G09880	0.577369	0.209149	0.368662	0.347731	0.410605	0.409942	0.530058	0.443487	0.274754	0.592182	0.495563	0.561582	0.359789	0.282968	0.426969	0.580864	0.526318	0.413432	0.484588	0.427201	0.367176	0.46705	0.517209	0.482405	0.419969	0.229591	0.275481	0.397571	0.247338	0.498669	0.28937	0.426219	0.562276	0.729135	0.565059	0.618659	0.401355	0.627703	0.652014	0.588396	0.265256	0.80679	0.333977	0.50728	0.29541	0.54255	0.593084	0.49987	0.406389
AT1G09890	2.8771	3.326	2.77238	1.07919	1.29006	1.59089	2.41054	2.09551	2.03266	2.17346	1.79003	2.07306	1.45477	1.52827	1.5559	1.29946	2.41153	1.59569	2.59159	2.9947	2.8506	1.37348	2.23241	1.87905	1.81274	1.04924	1.81743	1.97186	2.55251	2.08937	1.33035	1.21219	2.01175	2.66873	2.33046	2.59286	2.43816	3.61706	3.46588	2.41566	1.56439	2.43528	1.78776	2.3696	1.90436	2.27184	1.57475	2.54579	1.54997
AT1G09900	19.061	14.7136	12.8411	10.0847	11.9476	10.7851	8.89074	12.0239	10.0416	18.1503	14.8585	17.0223	7.54272	6.64217	11.7376	7.66481	9.74688	7.24644	16.511	17.7371	17.0256	14.4279	12.9379	16.7967	13.32	11.9082	9.03897	18.4631	20.1184	16.7044	7.62146	7.85307	12.7142	11.8664	13.5244	9.91283	16.9332	16.2235	17.107	15.2367	13.8488	11.7058	9.28201	14.2784	10.1031	17.3018	12.1221	17.1221	7.23545
AT1G09910	4.08395	5.28897	4.84182	4.62761	4.04336	4.67001	7.97859	8.10794	8.43815	5.43364	5.12982	5.04463	6.40915	7.3488	7.00785	12.0945	11.7378	11.7846	4.57979	4.68862	4.54577	3.54214	4.79408	4.40269	7.97934	9.37116	7.86718	5.90642	5.37797	6.19708	8.61621	8.4635	8.32833	12.8937	11.3047	12.7985	5.21944	5.14649	4.80871	4.28289	4.06158	5.06507	7.96679	7.65858	8.11082	6.5357	5.80133	5.43483	10.0247
AT1G09920	32.9606	26.3778	29.3694	25.8825	26.3911	27.9142	28.1392	36.0942	32.5183	24.6993	29.9327	28.1125	42.0104	40.7013	39.8985	47.4187	56.5908	51.1459	28.1996	29.1231	22.8025	24.0292	25.6153	38.7432	40.253	42.3729	34.3991	28.7036	43.1238	31.8925	52.8671	40.3855	44.5885	41.3328	37.8509	51.8269	27.5489	33.36	44.2558	41.5837	33.722	30.689	36.5004	37.9139	34.727	30.7907	36.4466	25.5348	49.493
AT1G09930	0.0190761	0.0770637	0.0194438	0.0521369	0.124453	0.0197261	0.066866	0.013316	0.0842013	0.0514433	0.192686	0.243905	0.140278	0.290111	0.321281	0.279044	0.178797	0.217557	0.0539987	0.0781919	0.0197783	0	0.0812542	0.016471	0	0.0998736	0	0.243236	0.137629	0.272653	0.494145	0.574144	0.590969	0.402213	0.296078	0.306525	0.0742293	0.103458	0.143736	0.0362485	0	0.0984985	0.0551988	0.111508	0.0863101	0.19228	0.435616	0.230893	0.647052
AT1G09932	9.80077	5.09392	6.2105	2.95084	3.86	3.61941	1.95303	2.79828	1.57519	9.28669	7.77777	9.99822	53.0756	55.6402	51.3164	49.2443	51.0144	45.0667	10.7398	6.22179	4.85943	3.07059	3.65652	3.889	2.61586	3.52376	2.05574	10.0491	16.7921	9.85957	57.6769	55.1236	60.0566	37.4703	24.7205	46.1937	11.9055	10.8792	18.6014	19.102	6.77926	11.7332	1.70541	5.08559	2.43224	19.8901	24.8871	19.0697	58.8056
AT1G09935	0	0	0	0	0	0.0707341	0	0	0	0	0	0.0610047	0.55467	0.94401	0.685091	1.62722	0.711052	1.755	0	0	0	0.0594923	0	0	0	0	0.0624589	0.0601041	0	0	1.17311	1.12346	0.959221	0.318637	0.430132	0.303072	0	0.0600301	0	0.133655	0	0.0599819	0	0	0	0	0.063984	0	0.983269
AT1G09940	10.031	7.88941	10.1892	9.88604	10.7611	7.69861	8.4591	9.35408	10.7414	9.70527	8.80122	10.0721	16.7261	19.5012	16.3186	19.8232	21.5585	22.1313	11.21	8.43973	7.72034	10.388	9.16814	11.7261	11.5592	9.49908	10.2835	9.09937	13.2017	10.1848	24.866	22.6369	26.3694	24.6464	17.0385	30.9336	11.8399	11.2926	14.416	11.5142	11.3116	10.7642	11.4093	12.4007	10.6438	12.1925	13.1879	10.035	30.9216
AT1G09950	0.445962	0.516579	0.88988	0.324736	0.386324	0.344049	0.176257	0.324454	0.322714	1.20277	1.55547	1.30054	0.930329	1.00772	0.970173	0.84401	0.439934	0.847941	0.477343	0.349504	0.839376	0.343591	0.755037	0.290115	0.525524	0.670142	0.435205	2.66147	1.72617	2.5044	1.22292	0.947693	1.02403	1.20165	1.00836	1.0543	1.25233	0.970776	1.53097	0.21373	0.123498	0.60871	0.295343	0.429898	0.282585	2.29726	3.37725	3.23613	0.893094
AT1G09960	3.18888	3.57198	3.72969	3.9611	3.96926	4.36993	4.65047	4.67583	4.16412	3.51002	3.19679	3.77437	3.10488	3.32235	4.18304	2.90048	3.47737	2.90913	3.72362	3.96249	4.79074	4.4314	4.27909	4.57613	3.60569	4.83055	4.38719	3.88997	2.66609	3.60354	3.51749	4.53768	4.71384	4.23776	4.04131	4.74797	3.81923	4.04711	2.57479	3.83469	3.67613	3.9354	3.54921	3.94006	4.22007	4.60808	2.76445	3.59611	4.1676
AT1G09970	72.9493	72.0044	82.8494	51.5877	52.305	56.0537	56.3469	59.9766	57.185	62.6127	72.7848	69.7776	123.705	137.984	115.337	106.11	109.547	112.368	87.9974	70.0004	60.6338	54.925	54.6697	52.7063	50.3287	66.733	58.5305	62.6149	70.1998	71.9578	141.449	136.426	119.473	103.179	93.6825	107.463	90.5886	79.5585	112.829	83.9017	71.0026	85.423	60.2303	86.2368	65.1948	96.5563	104.33	77.7431	129.596
AT1G09980	13.1066	13.767	12.2391	9.55738	11.3217	10.6829	12.0652	12.4653	12.634	15.3443	14.9698	15.7785	14.3642	13.5259	14.6094	13.2734	13.8494	14.0559	14.2157	14.5476	14.1889	10.4803	10.6694	13.441	12.7861	11.8486	10.2068	16.3781	16.708	18.2884	17.5841	15.1763	17.4385	15.7007	14.1434	16.0465	15.3255	15.2297	16.8247	13.826	10.5686	10.0824	10.554	12.9257	12.4524	16.0764	14.5907	15.5094	17.2039
AT1G09995	8.479	8.16294	7.61653	4.10941	5.11735	4.27652	7.36536	8.57672	8.53254	9.18251	10.4224	10.2518	7.74238	6.16849	5.74182	8.49136	12.9457	10.7907	9.47934	7.42703	8.8717	4.64284	5.41717	6.12624	9.14741	9.60667	8.82878	10.6325	10.3626	11.2289	7.83668	9.34954	10.2319	8.91603	8.8059	14.1913	10.6891	10.8998	11.4917	8.05072	5.40222	6.06957	5.96231	6.78672	6.48647	8.0604	11.1643	10.9817	8.34467
AT1G10000	0.771273	0.379463	1.01251	0.724305	0.365157	0.855536	1.08583	0.460457	0.879301	0.716775	1.13463	0.734599	0.850632	0.615926	1.02343	0.604049	0.733181	0.504789	0.824066	0.836361	0.818904	1.1469	0.674171	0.415028	1.06874	0.590847	0.523327	0.898812	0.492611	0.43314	0.795711	1.34859	0.824664	0.492068	0.75326	0.937752	0.686822	0.522431	0.462272	0.641697	0.878422	0.615794	0.621272	0.639351	0.618415	0.768014	0.864012	0.741247	0.556938
AT1G10010	0	0.0317973	0	0	0.0251011	0	0	0	0	0	0	0.0267623	0	0	0	0.0547509	0	0	0	0.0248742	0.0321736	0	0	0	0.0520716	0.0512971	0.0278613	0.055052	0	0	0.0276499	0.0264716	0	0	0	0	0	0.0254662	0.0230595	0	0	0	0	0	0.0903461	0	0.0273985	0.0549872	0.0216283
AT1G10020	10.0489	11.1571	9.96711	7.64418	8.68054	9.51892	10.8677	10.0641	11.5432	9.37827	9.61499	9.42369	5.84438	5.0013	4.79803	6.9487	6.77764	7.94307	11.139	12.2506	14.8821	10.0813	8.89879	8.49462	9.71062	8.94188	12.2215	10.1649	8.96088	11.3832	4.6673	5.38775	5.52268	7.40009	8.18612	7.05032	10.3781	10.6384	8.74444	8.46013	11.2493	10.1495	8.8544	8.71806	9.5839	9.85066	8.39907	10.0518	5.57147
AT1G10030	20.0634	29.181	30.1141	25.5946	24.7369	27.4253	28.1478	26.8925	26.2356	21.3943	20.8108	28.0514	18.1569	13.5883	23.242	19.1489	16.3631	19.8926	28.7296	32.9769	33.7017	29.2312	32.4446	21.3933	21.7951	29.951	23.144	21.763	14.0498	21.999	12.3862	16.4682	20.6155	19.583	17.8545	16.6875	27.6886	32.6631	23.7905	20.5172	28.2814	28.9562	19.3719	22.8134	24.5631	19.7427	21.7804	21.0043	17.9851
AT1G10040	2.70439	2.40909	1.90413	1.57744	1.25663	1.92004	1.57565	1.72774	1.55401	1.963	2.13387	2.26855	4.29379	6.05761	5.35638	10.9005	9.1277	12.9034	2.54738	2.4181	2.5789	1.71152	1.40845	2.67501	1.81728	1.83801	1.34913	2.80549	3.02843	2.10854	12.7939	10.1979	14.375	12.1683	5.30681	17.9702	2.12604	2.01239	2.5978	1.98575	1.25505	1.50961	1.22302	1.29791	1.01118	1.82974	1.74612	2.38291	11.8187
AT1G10050	5.14033	5.42653	5.0905	3.92996	4.40253	4.49721	5.38804	5.36084	5.1592	6.03347	6.66334	6.57261	11.7205	13.017	11.8332	13.8917	14.5445	14.9759	5.72661	5.45367	4.84363	3.98839	4.28818	5.88703	5.74732	4.93448	5.54939	7.26832	9.5858	8.40609	18.4243	17.6277	15.9802	14.649	9.11888	17.222	5.01746	5.82038	6.74353	5.37041	4.99481	5.64561	5.11496	4.66702	5.12561	7.56103	8.72241	6.57428	17.5083
AT1G10060	10.4003	10.7889	10.1709	5.60703	7.09925	5.65532	11.0391	12.5686	12.9588	12.7803	11.8122	11.958	8.51524	8.73119	6.93901	7.44688	4.54493	6.00244	11.409	10.1585	11.9387	5.0586	6.36907	5.22856	9.95509	6.84479	9.70272	11.0799	8.53613	14.875	5.23028	3.59286	5.38297	6.25609	6.79388	3.69333	11.1875	12.8665	10.9912	6.36742	7.32285	4.6969	11.1497	13.7932	10.8316	13.2337	12.0731	11.5396	4.45973
AT1G10070	0.198368	0.442568	0.393153	0.220258	0.467231	0.137688	0.651498	1.61687	2.12677	0.42449	0.233364	0.187322	0.305878	0.419257	0.298207	2.36353	1.76124	2.4437	0.227897	0.279433	0.317514	0.208879	0.296209	0.0970849	0.951004	1.995	2.57918	0.23787	0.697591	0.345723	0.523916	0.752169	1.38516	4.47624	2.31634	5.39395	0.231787	0.362414	0.276423	0.375936	0.27632	0.285994	3.70477	8.48806	6.58456	0.22853	0.357971	0.340644	2.15032
AT1G10090	7.68759	10.2199	7.91949	7.09859	9.2845	8.7428	13.4405	13.0513	14.0387	8.83048	9.71115	8.30034	9.44474	8.3247	8.23015	9.12371	8.35571	9.56315	9.72706	10.5802	8.99626	9.87152	9.08869	9.2577	12.2049	14.7673	11.5157	8.65752	8.47246	9.44612	7.0775	6.11469	7.38783	9.27901	10.8568	8.55279	10.0826	10.4574	11.5887	9.38641	12.3498	8.44924	13.2	14.329	12.1729	9.43767	8.22758	10.7965	8.06604
AT1G10095	3.86245	3.28957	2.52549	1.98385	2.00684	2.34935	3.57901	3.3811	3.42187	2.23409	3.0289	2.67847	2.64516	2.92277	3.0382	3.1173	4.36368	3.70179	2.69269	2.43564	3.13321	2.46003	2.65407	2.44776	3.33952	2.85217	2.68144	3.51142	3.10699	3.32956	2.46232	2.42057	3.36998	3.55131	3.9893	4.15803	3.15708	3.41098	3.17886	3.01042	2.11735	2.24494	3.37468	3.48167	3.29342	2.78511	2.8177	2.73213	3.39446
AT1G10100	0	0	0	0	0	0	0	0	0	0	0	0	0.113052	0	0	0	0	0	0	0	0	0	0	0	0	0	0.111686	0	0	0	0	0	0	0	0	0	0	0	0	0.121625	0	0	0	0	0	0	0	0	0
AT1G10110	0.514159	0.467222	0.2676	0.390275	0.532771	0.468731	0.388457	0.602182	0.305221	0.531765	0.328095	0.624825	0.478309	0.484183	0.698344	0.279429	0.232419	0.388281	0.575861	0.451662	0.732236	0.610888	0.70005	0.410504	0.437079	0.372686	0.450457	0.298838	0.34782	0.598893	0.29213	0.196186	0.453522	0.262798	0.273887	0.643202	0.376895	0.20884	0.493161	0.229901	0.42032	0.204142	0.304087	0.202265	0.297372	0.398396	0.424907	0.419857	0.369765
AT1G10120	13.1463	9.43782	9.97264	8.86788	8.34004	8.25745	8.73083	10.2404	10.1837	10.531	8.33887	11.2083	7.11169	5.35725	10.2177	8.53487	12.5279	7.51538	11.4414	11.5285	11.4265	9.04356	9.98364	10.4286	11.4649	10.7617	8.61149	12.6507	12.3073	11.4812	8.72715	9.80745	10.018	10.0603	10.445	9.95383	12.1182	13.421	14.8812	12.2391	8.0305	9.47111	8.87004	9.41137	9.82298	10.3378	11.0206	12.0511	10.0736
AT1G10130	17.3523	18.5478	17.9864	10.9487	12.6584	13.2104	17.6279	17.3466	16.997	17.2249	17.5364	19.2372	18.3704	17.1509	18.9089	20.1353	21.2532	22.672	20.0968	19.2241	17.9299	12.7383	14.6395	14.705	15.3979	16.651	14.9893	17.0324	16.0391	18.4261	19.8753	17.7897	18.4426	20.8003	19.2497	21.6658	28.1059	27.5162	28.7061	20.2227	16.7421	18.3236	17.885	22.7787	19.9185	20.9908	19.6978	20.5711	27.446
AT1G10140	9.74989	6.77309	9.42882	4.37224	3.64437	3.95359	6.59153	8.10397	10.2401	5.91085	7.1956	6.49253	6.33293	7.13893	8.11348	38.426	33.1462	33.34	10.0594	8.82625	10.9401	4.61224	4.4271	5.11236	9.54083	11.2355	11.8453	7.512	6.23619	9.97992	18.1189	19.402	27.6807	37.6511	21.2372	51.5069	9.19369	12.0337	9.69099	7.77248	5.80556	8.66858	14.5235	17.0415	15.8874	8.37311	12.8676	8.92299	24.5374
AT1G10150	7.19015	12.0025	8.21245	6.70766	8.79486	6.57908	9.89513	11.4412	10.1581	9.60094	9.32252	8.85485	7.99961	9.90912	7.91573	13.1052	9.40981	14.4926	6.61997	10.0025	10.4504	9.14736	7.95607	7.3381	7.16087	12.8906	9.21101	8.98196	7.18225	9.38881	8.85493	7.72476	10.4215	14.3159	10.1009	14.628	6.32762	9.04875	6.55181	5.78037	12.3636	6.66955	9.44036	13.1779	10.9953	7.84857	4.82183	9.01085	10.9566
AT1G10155	0.690437	1.08886	0.485563	0.662598	0.883521	0.944666	0.272852	0.300379	0.190865	0.29427	0.808195	0.833158	0.356216	0.494018	0.099886	0.097618	1.14525	1.22223	0.479194	0.250476	0.310025	1.54091	0.439448	1.62244	0.617222	0.197427	0	0.926062	1.07635	0.329936	0.106296	0.281805	0.515436	0.584831	0.187875	1.1071	0.674354	0.675103	0.849162	0.79518	1.23717	0.685154	0.22166	0.233789	0.465826	0.117491	0.564165	0.769757	0.251068
AT1G10160	2.03347	2.37338	2.20838	2.49948	2.41349	2.67654	2.41649	2.22964	2.3559	2.79974	2.64219	3.05687	2.07457	1.87171	2.8053	2.02072	2.37356	2.01406	2.74687	2.68737	2.86376	2.40081	2.76993	2.44853	2.19281	1.90583	2.40343	3.22317	2.42472	3.49866	2.02029	2.52653	2.44667	2.56871	2.4899	2.77148	2.75934	2.86601	1.90854	2.12832	2.00805	2.1993	2.03484	2.39129	2.02276	2.53035	2.42363	2.81534	2.17766
AT1G10170	12.7739	13.4636	13.3905	9.22575	9.27463	8.54895	12.6162	14.1628	11.9488	15.8078	18.9043	17.123	11.8551	12.464	12.9723	14.5111	17.3782	17.8643	14.205	13.5212	15.2418	10.2668	9.65167	11.2193	12.5692	12.2187	13.3424	20.1948	22.959	24.7909	17.3191	19.7932	16.5646	20.4768	19.5469	21.6298	13.8233	15.4439	13.7233	11.3125	8.96981	11.8562	12.9515	14.7812	13.6893	24.585	23.9928	20.4593	18.1202
AT1G10180	14.5608	11.1069	10.6844	10.0464	8.96335	10.3186	11.0307	12.964	10.8289	12.6239	12.3984	12.3188	9.25505	8.72377	11.4167	9.93754	15.5781	10.8237	13.2355	12.1906	12.413	9.36432	9.60116	13.7509	13.8854	10.9215	10.5677	13.4947	14.3718	13.1636	9.8652	10.5354	11.6346	12.464	12.3858	11.6309	13.0273	13.1379	16.1394	13.4183	8.38331	9.31991	9.84171	9.74524	11.6497	12.283	11.8639	14.0485	11.0583
AT1G10190	0	0	0	0	0	0	0	0	0	0	0	0	0	0	0	0	0	0	0	0	0	0	0	0	0	0	0	0	0	0	0	0	0	0	0	0	0	0	0	0	0	0	0	0	0	0	0	0	0
AT1G10200	67.3367	63.7235	62.2467	53.7391	57.3204	57.5213	110.261	117.884	132.999	59.4609	57.8389	56.7254	54.9883	57.7419	59.2921	110.35	98.8277	106.15	64.8455	72.5252	69.3489	63.5955	62.9811	62.9804	131.504	142.294	114.031	61.4579	60.5165	65.1732	54.1125	46.4252	57.7786	110.286	127.402	94.9657	75.2546	77.5935	83.5747	64.0137	70.5774	58.8942	145.353	128.691	126.737	57.766	56.7543	74.4825	51.3282
AT1G10210	3.22764	3.17709	3.04041	2.76251	2.14103	2.17125	4.88589	5.02322	4.44574	3.03997	3.19938	2.85868	5.0066	3.66868	4.02934	5.88819	6.81933	6.93882	3.35387	2.98808	3.32145	2.40401	2.76432	3.39285	4.51034	4.38471	4.61313	3.00685	3.15043	3.06961	3.67632	4.49273	3.9231	6.75201	7.71071	7.53619	3.63494	3.22834	3.65238	2.71495	2.5993	3.36942	4.84267	4.98481	4.60813	3.33383	2.96121	3.07325	4.62167
AT1G10220	0.81867	0.871014	1.52813	1.17254	0.746745	0.575482	0.514625	0.201746	0.384698	1.61786	2.80521	1.78905	0.230732	0.424117	0.472708	0.49176	0.421984	0.900577	1.91059	0.839622	0.744221	1.15419	0.462949	0.566306	0.224581	0.251958	0.186181	2.44766	3.55728	2.76536	0.419903	1.34044	1.39843	0.960052	0.676262	1.53458	2.32903	2.06446	3.64666	1.19751	1.15838	1.76229	0.532718	1.53057	0.921857	2.14756	7.0583	1.7614	0.860179
AT1G10230	18.7451	13.4153	19.8381	11.7514	7.1196	9.24687	9.59529	14.1216	9.73522	15.7464	16.7377	16.7901	10.0303	8.12524	13.3064	10.0183	11.4541	8.83846	21.7322	16.1249	18.1565	9.65178	7.65768	10.4466	13.6319	14.5745	11.1164	16.3639	15.2186	16.9576	9.69781	13.594	15.3064	13.3787	15.4874	12.9579	17.4033	19.4431	19.8623	11.8838	8.75414	11.0383	10.9248	15.3989	12.9329	19.7534	17.8447	21.0116	11.4992
AT1G10240	5.55247	5.86579	5.31191	4.0864	4.34646	5.23738	4.68703	5.32097	5.07454	5.58045	5.07648	6.21882	3.44878	3.73359	4.19452	3.9321	5.927	4.22329	6.78793	5.9915	6.09854	4.70088	3.79276	4.90804	6.12319	5.60542	5.68138	6.31553	7.34457	5.37216	4.45638	4.43703	5.31231	5.71315	6.68239	5.60796	6.04426	6.1256	5.72238	5.84823	3.54991	5.05517	4.85427	6.10373	6.06946	5.1031	5.39194	6.01703	4.73934
AT1G10250	0	0	0	0.343122	0	0	0.313351	0	0	0	0.761251	0	0	0	0	0	0	0	0.368249	0	0	0	0	0.361128	0	0	0	0	0	0	0	0.707588	0.281997	0	0	0	0	0	0	0	0	0	0	0	1.17564	0	0.769869	0.320534	0
AT1G10260	0	0.0850302	0	0	0	0	0	0	0	0	0	0.133861	0	0	0	0	0.217417	0	0	0	0	0	0	0	0	0	0.0699135	0	0	0.253185	0	0	0	0	0	0	0	0	0	0	0.0712832	0	0	0	0	0	0	0	0
AT1G10270	13.2079	10.324	10.9892	6.67981	6.00856	6.31442	5.47458	7.81275	6.18811	11.4252	11.4956	11.0319	5.51014	4.83347	6.58048	5.67374	7.88425	6.04431	12.3335	11.3761	12.3614	5.61503	6.49247	9.51984	7.16042	4.37411	5.48554	12.006	12.9873	11.6263	6.39425	7.38193	7.55041	7.65807	7.52285	7.88125	12.1267	11.2568	13.3643	10.3347	4.61158	8.64265	5.89643	7.62709	6.32976	11.8691	12.096	12.5358	6.18387
AT1G10280	3.35953	3.76009	3.59085	2.50733	3.11393	2.50204	3.31951	3.33287	3.0766	3.45892	3.5985	4.02525	4.20654	4.14793	4.707	5.66358	5.18362	6.20254	3.50302	3.42087	2.85741	3.00528	3.00051	2.55371	2.8856	2.0481	2.16625	3.7092	3.07848	4.00047	5.02258	5.35459	4.8721	5.36712	4.57627	5.70018	3.71912	3.98913	3.3057	3.52954	2.60234	2.50426	2.50151	3.07381	2.17834	3.33373	3.17979	3.44404	7.94966
AT1G10290	45.2767	43.9212	47.6721	30.9129	29.282	30.2714	34.0597	35.5866	33.9639	46.5486	50.5739	47.9351	48.0283	51.1596	53.157	50.885	55.7209	54.6691	50.6652	42.6098	40.3159	31.2488	32.545	33.8805	38.1709	30.8309	35.4529	53.2791	54.45	56.2159	68.2855	69.6411	64.7673	57.4034	48.915	63.2613	49.6904	45.7936	52.6336	34.6405	25.466	34.1681	34.1211	37.0626	33.2029	53.6866	62.8297	50.4414	68.6102
AT1G10300	1.84119	1.67676	1.24472	0.522019	0.543055	0.788748	0.850249	1.13336	0.651599	1.31797	1.44399	1.53993	0.444661	0.610289	0.825915	1.00115	1.52783	0.921563	1.70481	1.92131	1.52763	0.641735	0.699199	0.911649	1.19557	1.23158	0.58236	1.89611	1.8072	1.35422	0.482464	0.654708	1.24074	1.16391	0.743933	1.12201	1.4837	1.70006	2.35619	0.734675	0.312347	0.514857	0.37114	0.458506	0.406308	1.16921	0.765875	0.98277	0.670165
AT1G10310	31.215	26.2374	28.906	26.1823	25.9252	26.7728	26.8662	30.2862	27.3309	30.746	26.7677	28.2894	26.0619	25.7622	29.8432	37.0582	39.2259	32.5599	30.5149	24.6875	30.351	25.722	28.8622	30.7033	35.9907	30.5548	28.6408	31.2465	30.5772	28.9054	29.9326	35.454	32.9961	41.0982	45.4266	42.954	27.1473	26.2482	27.2843	30.7589	24.0506	30.1494	29.99	31.1336	32.2247	22.3754	26.6168	28.5944	28.1488
AT1G10320	11.0359	6.50329	5.11896	4.27439	5.81773	4.75066	5.19238	7.33482	6.57904	8.14227	6.51368	6.66411	6.67143	6.65983	7.32325	6.49689	10.1382	6.80352	6.68243	6.64707	6.70466	5.27125	6.07294	10.1632	9.55282	6.11416	5.8397	8.4152	11.1776	9.30342	7.09013	6.08913	8.82867	7.87834	6.73637	9.10317	6.03496	9.30734	10.0794	10.4835	6.3219	5.83757	4.77196	6.96532	5.11696	7.43531	5.76	6.93601	8.5639
AT1G10330	1.56656	2.14383	1.76446	1.36481	0.866474	0.729386	1.33876	1.47372	1.795	2.71561	1.55332	2.11203	2.12125	1.33608	2.08171	1.56906	1.94603	2.1255	1.87518	2.45527	1.93136	1.43055	1.36774	1.27446	1.52591	1.48901	1.26026	1.91695	1.1991	1.56062	2.2588	0.995295	1.87781	2.3177	1.6817	1.37536	2.07155	1.91262	1.79968	1.01068	1.32707	0.994228	1.02209	1.61978	0.902957	2.25562	1.23588	2.56141	1.66317
AT1G10340	2.21161	1.35934	4.32211	0.260833	0.241077	0.42968	0.40335	0.47026	0.764209	2.15327	2.64586	1.64571	4.9862	6.08614	4.62246	4.71215	4.00792	3.81405	8.1172	3.06193	2.43269	0.517208	0.335027	0.23219	0.519861	0.789148	1.01521	1.7808	4.53534	2.93332	5.88253	4.84065	4.98834	4.48916	5.44487	4.58981	10.6249	12.8793	15.0633	4.58418	1.79719	5.37736	0.792847	2.30435	1.3419	7.2156	13.0112	7.48903	8.47532
AT1G10350	7.02985	9.68253	8.18301	7.85988	8.8289	7.20832	9.44475	9.83794	10.8389	7.86022	8.60092	8.65595	10.3993	10.4953	10.4299	12.0465	9.12235	13.2236	7.94501	8.0978	9.62957	7.93645	8.52638	7.39864	10.4084	13.1953	9.44952	9.68148	7.39045	10.7957	9.91209	7.91477	11.1013	13.6013	11.8691	10.6318	9.01041	10.2419	7.83015	6.9729	11.099	8.89893	9.73566	11.3037	8.50038	9.81609	10.5494	10.5966	11.3559
AT1G10360	13.1126	18.4393	14.3324	34.7215	30.6014	27.4063	47.1004	32.4794	37.78	18.5819	20.0881	19.477	23.6474	27.2423	19.7334	18.956	15.5654	17.8873	12.6102	18.5333	20.0146	24.3286	30.1482	22.698	33.5884	39.8211	43.8292	20.2769	15.9916	21.1556	18.5927	20.4876	15.2	16.4706	27.919	11.5466	10.1522	13.3138	6.68692	14.1885	22.3944	21.0554	40.3388	19.4334	37.7468	17.701	14.4774	16.8327	17.0192
AT1G10370	92.741	115.353	147.399	144.233	147.13	142.757	19.1271	24.7105	22.7533	197.906	247.081	253.874	67.7749	62.2874	68.5738	41.362	39.6773	48.7678	136.188	88.3738	84.5593	158.072	131.526	100.056	24.7902	33.9742	28.9041	227.564	224.894	193.456	77.16	102.3	77.821	35.5585	22.2558	46.4625	131.068	96.631	101.258	130.632	167.746	197.839	28.3457	40.074	25.4527	145.559	214.575	137.086	88.8399
AT1G10380	7.17626	8.27871	8.41573	9.04691	6.99693	9.00753	13.1041	9.70107	11.952	7.12523	7.55205	7.07947	7.89926	7.21634	8.2339	5.05995	7.29491	5.24934	7.53296	10.2971	10.8241	7.36502	7.97063	8.67901	9.72845	5.86101	10.3297	7.87239	6.83703	9.93766	8.56112	9.52698	8.77289	7.34111	8.38178	6.88097	8.85699	9.38003	8.16994	8.55542	6.94489	8.65383	14.1437	8.55474	13.7672	8.67839	9.2615	10.363	9.34374
AT1G10385	0.180177	0.164944	0.418455	0.154551	0.484228	0.318107	0.363972	0.309706	0.11822	0.0971147	0.107492	0.130304	0.229049	0.235864	0.136739	0.0989581	0.0382613	0.23121	0.368921	0.299253	0.202498	0.229669	0.269407	0.450659	0.116601	0.177749	0.149091	0.129845	0.242453	0.180447	0	0	0.0441166	0.0295192	0.0160506	0.0327123	0.339912	0.169139	0.634001	0.358521	0.377489	0.262612	0.159756	0.0147914	0.0567681	0.172837	0.256955	0.0841899	0.0708886
AT1G10390	29.4463	29.949	34.0994	22.9127	20.9273	21.3701	26.5604	26.5608	24.2275	29.9908	34.4467	32.6249	26.1308	25.6069	27.8507	25.6949	31.454	27.7775	34.7752	32.7311	32.6372	21.949	23.2004	25.68	27.3423	21.6167	25.3334	34.7849	34.8646	34.6921	31.137	33.6541	30.4064	29.6727	30.6698	31.5131	31.1233	29.6829	32.5134	27.059	19.1165	26.0746	26.8592	26.5977	26.9188	33.2298	33.0416	31.8786	28.6693
AT1G10400	1.14666	2.5942	1.48565	1.1481	1.43647	1.69636	1.348	1.41149	1.60291	1.09505	1.37001	1.04266	0.726504	1.11075	1.49351	1.87697	1.42516	1.67325	2.09707	1.91007	2.48478	1.10066	1.21665	0.883763	1.26791	1.07529	1.70945	1.51307	1.61203	1.42344	0.76211	0.727902	0.964439	1.25851	1.1704	1.45375	1.53588	2.00955	2.16788	1.26	0.667225	1.35211	0.926879	0.551403	0.97071	1.02219	1.16513	1.08482	0.504903
AT1G10410	28.3534	24.888	30.4899	18.3306	20.7515	24.2084	22.8519	26.5925	27.6409	23.9952	29.1343	25.6009	42.8805	44.3192	45.1177	67.6148	70.7947	69.1282	35.8549	27.8696	25.5047	24.3533	23.1123	26.0379	30.3367	35.7706	26.8764	26.2509	30.7042	32.0643	64.0169	55.9014	56.9378	66.2299	49.565	77.5321	45.0751	46.9695	51.1628	36.3693	29.258	31.3851	29.2199	51.9538	34.6936	40.3381	51.0852	38.7493	66.2403
AT1G10417	1.61023	1.2954	1.24545	0.622801	0.684787	0.783939	0.863327	1.2029	0.857437	1.22372	0.959128	1.55497	3.32752	3.9568	3.28054	2.61266	2.63554	2.74316	1.92313	1.42391	1.21158	0.766249	0.857637	1.24327	1.32273	1.03261	0.742761	1.27192	1.37754	1.49885	5.05778	4.0986	4.5955	2.43951	2.08776	3.19594	1.28303	1.90023	2.36412	1.1569	1.11402	0.771437	0.749796	1.01705	0.92858	1.43152	1.07653	1.22521	5.40038
AT1G10419	0	0.207363	0	0.375598	0	0	0	0	0	0	0	0	0	0	0	0	0	0	0	0	0	0	0	0	0	0	0	0	0	0.390629	0	0	0	0	0	0	0	0	0	0	0	0	0	0	0	0	0	0	0
AT1G10430	25.4102	25.14	26.7714	21.6577	20.8124	24.6967	19.2753	23.326	21.3211	26.2207	28.8229	27.8572	26.176	29.2096	28.2459	31.2704	25.9422	27.2744	25.2361	25.9184	25.6605	23.7495	23.3649	22.9299	23.1705	23.9979	20.4024	28.0654	25.2463	30.1404	31.523	31.3405	32.0773	27.1911	26.5631	30.1149	25.2731	29.1593	25.7594	22.1253	26.012	25.727	20.1907	22.7693	22.1886	27.3508	27.1874	29.7158	31.6792
AT1G10440	0	0	0	0	0	0	0	0	0	0	0	0	0	0	0	0	0	0	0	0	0	0	0	0	0	0	0	0	0	0	0	0	0	0	0	0	0	0	0	0	0	0	0	0	0	0	0	0	0
[truncated: 33,059 more rows]
[truncated: 5 more columns]
