# Supplementary material for: Advanced genomics identifies growth effectors for proteotoxic ER stress recovery in Arabidopsis thaliana
Source: Commun Biol. 2022 Jan 11;5:16. doi: 10.1038/s42003-021-02964-8 (PMC8752741; doi:10.1038/s42003-021-02964-8)
Supplement: Supplementary file 5 — Supplementary Data 2 [file 42003_2021_2964_MOESM5_ESM.xlsx]

## Sheet: Coexp module membership of DEGs
Supplementary Data 2. Log2-transformed fold-change (Tm/DMSO) of DEGs in all genotypes at all time-points and coexpression module membership. Sample name consists of genotype, time-point and biological replicate with hyphen. WT, Col-0. 28, bzip28-2. 60, bzip60-2. A full list of DDEGs at each time-point. P-values (Student's t-test) calculated expression log2FC (Tm/DMSO) are shown next to Gene ID. R…
Gene ID	Co-expression module	Color	WT-0h-1	WT-0h-2	WT-0h-3	28-0h-1	28-0h-2	28-0h-3	60-0h-1	60-0h-2	60-0h-3	Col-12h-1	Col-12h-2	Col-12h-3	28-12h-1	28-12h-2	28-12h-3	60-12h-1	60-12h-2	60-12h-3	Col-24h-1	Col-24h-2	Col-24h-3	28-24h-1	28-24h-2	28-24h-3	60-24h-1	60-24h-2	60-24h-3
AT1G01010	Yellow		-0.110006	0.311717	0.113999	0.29361	0.469302	0.576089	0.561328	0.83136	0.369531	1.12555	0.860677	0.678592	1.07314	1.07546	0.883255	0.812032	1.08367	0.947023	1.25203	1.21698	1.18327	1.0836	0.620765	1.08711	1.16461	0.676582	0.884778
AT1G01060	Green-yellow		-0.324536	-0.184761	0.306675	-0.135558	0.460086	-0.504992	-0.424036	0.0867029	0.0787523	-0.315679	-0.673645	-0.657196	-0.448674	-0.0224781	-0.762003	-0.80864	-0.690951	-0.471244	1.75289	2.35001	1.79485	0.688843	-0.632994	1.84624	0.738898	1.05426	-0.361866
AT1G01080	Green		0.388088	-0.368819	0.208159	0.265818	-0.498716	-0.401516	-0.131422	-0.42007	0.346874	-0.124221	-0.297004	-0.282562	-0.93804	-1.12137	-0.673968	-0.488955	-1.67088	-1.05798	-0.648655	-1.02971	-1.09586	-0.313732	-0.752369	-0.733568	-0.298646	-0.171782	-0.128772
AT1G01120	Green-yellow		-0.734695	-0.413368	-0.806915	-0.742241	-0.842963	-0.609352	-0.491741	-0.128962	-0.641495	-0.0607351	0.00472052	-0.552479	-0.47989	-0.234988	-0.287049	-0.0597369	-1.10383	-0.527899	-0.638262	-1.07094	-0.80378	-1.43922	-1.13808	-2.10437	-1.63308	-0.660669	-0.41979
AT1G01130	Black		0.0265249	-0.487789	-0.629775	-0.331391	0.00501118	-0.673259	0.535149	-0.143529	0.0430411	-0.306452	-0.887283	0.144034	-1.43526	0.501465	-0.0259142	-0.756892	-0.596812	-0.492246	-0.050949	-0.354975	-0.213533	-0.994153	-0.592503	-0.519137	-0.90415	-0.665478	0.254379
AT1G01200	Green		0.14158	0.261181	-0.501729	0.200007	-0.346405	-0.525025	-0.0401285	-0.42805	-0.0616599	-0.494511	-0.326214	-0.649167	-1.34125	-0.764856	-0.431113	-0.726652	-0.839297	-1.03635	-0.652253	-0.888834	-0.612619	-0.121047	-0.560464	-0.929369	-1.00855	0.109566	-0.332023
AT1G01240	turquoise		0.140537	-0.0724553	-0.039693	0.0247837	0.356402	0.759445	0.969615	-0.369736	0.0488495	1.35994	0.907715	0.983368	1.37821	0.767578	0.659988	1.47165	0.754861	1.27371	0.678261	0.275325	0.286149	0.09846	0.195145	0.295233	0.417333	0.668539	0.401385
AT1G01250	Green		0.0491813	-0.388386	-0.525123	-0.152176	-0.175993	-0.439096	-0.0949365	-0.168853	0.197489	-1.15798	-0.792825	-1.20848	-1.00734	-0.919508	-0.940947	-0.231246	-1.15771	-0.632649	-0.182492	-1.1123	-1.04489	-0.363303	-0.164564	-0.729387	-0.836369	-0.441556	-0.517342
AT1G01320	Blue		-0.43852	-0.250839	-0.0456157	-0.230043	-0.0858783	-0.672116	-0.425431	-0.659296	-0.179814	-0.87791	-0.996007	-0.683266	-1.51606	-1.165	-1.30876	-1.87326	-1.37712	-1.80065	-0.489111	0.124629	-0.398273	-0.381183	0.27853	-0.15714	-0.228169	-0.57565	-0.171876
AT1G01340	Yellow		-0.364663	-0.0381134	-0.316414	-0.497001	-0.0743248	-0.116472	-0.239722	-0.107144	-0.349633	2.44407	2.59576	2.10144	2.40908	2.24394	2.28894	1.72585	2.46426	2.03669	2.36215	2.29979	2.52228	2.20779	1.79248	2.24414	2.084	1.91326	1.65259
AT1G01380	Purple		2.95308	3.341	3.37156	3.45587	3.70916	3.6461	-0.521249	-0.430684	0.3465	0.333972	-0.321302	0.538392	0.696659	0.283099	0.291743	-1.54608	-1.21227	0.209347	-0.573082	-0.650321	-0.0917663	0.130897	-0.439975	-0.0160434	-0.306297	-0.414934	-0.124947
AT1G01390	Purple		-0.239391	-0.133075	0.0375891	-0.194601	-0.0548709	-0.468836	-0.18674	-0.141289	-0.175126	-1.00607	-0.877283	-0.896881	-0.926727	-1.07958	-1.32018	-0.661157	-1.19889	-0.792557	-1.47565	-0.988855	-1.238	-1.46521	-0.501687	-1.61221	-1.628	-0.483791	-0.858572
AT1G01420	Green		-0.157265	0.0230609	-0.304611	-0.329966	-0.194543	-0.496042	-0.1261	0.262591	-0.296561	-0.823656	-0.789575	-0.776199	-1.05941	-1.12226	-0.981812	-0.98478	-1.30091	-1.70392	-0.709607	-0.786093	-0.767346	-0.55284	-0.320737	-1.26853	-0.804915	-0.273879	-0.51192
AT1G01430	Purple		-0.433186	-0.122762	-0.476829	-0.397337	-0.460704	-0.56048	-0.480273	-0.0758622	-0.589452	-0.490359	-0.570559	-0.592119	-1.04309	-0.833381	-1.0746	-1.26243	-1.41006	-1.35106	-0.718515	-0.806471	-0.766092	-1.04576	-0.373227	-1.49055	-0.990761	-0.928133	-0.756614
AT1G01453	Pink		-0.664548	-0.631492	-0.416065	-0.560903	-0.609034	-0.448255	-0.42772	-0.348203	-0.576821	0.293206	0.332215	-0.0242321	-0.996323	-0.909355	-0.425723	-0.127193	-1.00458	0.291832	0.237952	-0.176627	0.323853	-0.241893	-0.031469	-0.113699	0.0199697	0.213395	0.156257
AT1G01480	Yellow		-0.328444	-0.163057	-0.14649	-0.879269	0.499305	-0.133154	0.513985	0.531909	-0.325972	2.05856	2.52504	1.79916	2.77891	3.048	2.77631	3.42517	3.40441	3.74774	2.80533	2.07609	2.93481	3.53528	1.43256	3.86336	3.4408	3.20014	2.86846
AT1G01520	Magenta		-0.864173	0.510065	0.787903	0.242476	0.749476	-0.411475	-0.355267	0.601235	0.248437	-0.558908	-0.737819	-1.21029	-1.74201	-1.26673	-2.26412	-2.76572	-1.96726	-1.97515	0.278178	-0.0716879	0.66261	-0.169361	0.0338449	-0.154353	-0.0654123	0.294263	-1.19111
AT1G01560	Yellow		0.183082	0.201111	-0.877285	-2.175	1.00768	0.120014	-0.045372	0.356589	-0.562732	4.11321	4.35913	3.61407	3.59176	3.88654	3.88071	2.07327	2.41391	2.34773	3.18343	2.75536	3.239	2.90706	2.80777	3.14025	3.02293	2.31202	2.41202
AT1G01570	Purple		0.108666	-0.656587	-0.0160518	-0.147088	-0.440353	-0.413571	-0.200821	-0.0589938	0.411857	0.286141	0.072889	-0.150149	-0.615321	-0.279845	0.0593178	-0.260509	-0.773145	-0.392824	-0.657545	-0.810131	-0.278066	-0.252688	-0.204958	-0.197306	-0.396735	-0.135075	-0.820816
AT1G01580	Purple		0.541875	0.788946	0.297572	0.114194	-0.711638	0.325385	-0.338363	0.626637	-0.2481	0.941561	0.146959	-1.97011	0.888782	0.325064	-0.999962	0.253505	-1.18127	-1.5694	-1.17667	-2.05084	-2.10735	-1.99585	0.365144	-2.14483	-3.10056	0.258192	-1.55006
AT1G01610	Purple		-0.24687	-0.0578019	-0.462102	-0.485956	-0.690955	-0.550008	-0.464719	0.177123	-0.430613	-0.22678	-0.542393	-0.621425	-0.635787	-0.339911	-0.596884	-0.382159	-1.01879	-0.966684	-0.691831	-0.769034	-0.921987	-0.940889	-0.379673	-1.44852	-1.09188	-0.699673	-0.52328
AT1G01620	Blue		-0.262608	-0.359381	-0.457441	-0.1186	-0.953647	-0.765673	-0.276763	-0.625761	0.548954	-0.986921	-1.0095	-0.496573	-1.18621	-0.486277	-0.243178	-0.459371	-0.115012	-0.560946	-1.01133	-0.708105	-1.01638	-0.759531	-0.482875	-1.35914	-1.1872	-0.617821	-0.953177
AT1G01660	Pink		-0.77514	-0.909158	-0.288281	-0.558189	-0.0690563	-0.743056	-0.459711	-0.31667	-0.976233	0.128005	0.137793	-0.0553207	-0.113571	-0.406291	-0.512683	-0.68377	-0.608546	-0.0524034	0.642987	0.00032079	0.102971	-0.367578	-0.308995	-0.266551	0.0314826	0.251611	0.225196
AT1G01680	Yellow		0.106774	0.923558	-0.0481933	-0.524321	1.33218	1.30119	0.86508	0.502984	-0.0820725	2.32494	2.76565	2.15588	3.15689	3.16529	2.51645	2.08045	2.40727	2.65058	2.79206	2.59933	2.45426	3.8386	3.31888	4.05368	3.07612	2.83263	2.87041
AT1G01730	Light-cyan		0.413316	0.41558	0.0320492	-0.0538165	-0.0282688	0.300162	0.0317667	0.556791	0.515721	0.363078	0.644236	0.628521	0.827288	0.998346	1.1473	0.899136	1.44698	0.784231	0.446461	0.299024	0.343782	0.555063	0.708739	0.329686	0.220757	0.249533	0.277593
AT1G01750	Pink		-0.925899	-0.538678	-0.743266	-0.936734	-0.102979	-0.170378	-0.576449	0.0158678	-1.17664	-0.0839382	-0.138752	-0.192361	-1.99187	-2.40946	-1.97784	-1.53626	-1.6009	-0.49351	-0.693357	-0.0337749	-0.409599	-1.65007	-1.24624	-1.08282	-1.27486	-0.320508	-0.713215
AT1G01790	Purple		-0.252209	-0.577049	-0.189223	-0.428639	-0.49084	-0.679963	-0.328701	-0.590348	-0.298206	-0.525751	-0.596655	-0.806253	-0.776996	-1.05821	-1.3615	-0.802225	-1.46152	-1.39061	-1.49516	-0.927138	-1.32006	-1.21547	-0.637744	-1.43848	-1.23663	-0.165599	-0.677847
AT1G01860	Green		-0.445883	0.102637	-0.0274283	-0.0631143	-0.0637161	-0.165065	-0.308926	-0.312027	0.208822	-0.804664	-0.875019	-0.485567	-1.18218	-0.710276	-0.884954	-0.853548	-0.89821	-1.00868	-0.346508	-0.337885	-0.878851	-0.844542	-0.0192379	-0.583069	-0.333008	-0.032168	-0.672385
AT1G01900	Black		-0.23058	-0.170822	-0.305861	-0.165399	-0.621075	-0.333695	-0.379644	-0.389174	-0.0422788	-0.557288	-0.547381	-0.631438	-0.705116	-0.696083	-0.465143	-0.437981	-0.728617	-0.790416	-0.584714	-0.629005	-0.478333	-0.254125	-0.0699764	-0.759193	-0.600466	-0.625808	-0.340983
AT1G01970	Green		0.343747	-0.0441209	0.308483	0.121747	0.0633515	0.00551915	-0.0602092	-0.51035	0.19549	-0.505876	-0.735165	-0.331937	-1.13727	-1.09258	-0.911871	-0.955011	-1.24525	-0.790942	-0.46077	-0.553895	-0.833094	-0.288774	-0.155479	-0.0988167	-0.167933	-0.243975	-0.189335
AT1G02170	Brown		-0.0250684	0.34138	0.013921	-0.226553	0.165141	0.36495	0.213779	0.801737	0.038186	1.30518	1.06179	1.07166	1.60866	1.57125	1.00581	1.14319	1.7238	1.04901	0.780222	0.80218	0.777074	0.664229	0.782515	0.880403	0.442064	0.697283	0.331049
AT1G02220	Yellow		-0.426953	-0.229809	0.0525619	-0.400448	0.0604563	-0.0994717	0.105487	-0.434216	-0.263073	1.8757	1.76904	1.74699	1.63095	1.80285	1.37672	1.64224	1.65377	2.24625	2.0762	2.22171	2.34268	1.3817	0.621345	1.97119	2.21127	2.01725	2.17596
AT1G02230	Yellow		-0.119474	0.0426892	-0.376323	-0.227257	-0.22268	0.74146	0.0270633	0.149654	-0.0622186	2.06931	2.43986	1.87257	1.93911	2.02139	2.57001	0.963194	1.43382	1.37368	1.25855	1.66741	1.74938	1.35949	0.712064	1.85354	2.30269	1.84412	2.1744
AT1G02310	Pink		0.0485852	0.0428705	-0.142306	-0.0972006	0.129106	-0.108618	0.237604	-0.0394579	-0.0996746	-0.306718	-0.0516674	-0.660505	-0.21495	-0.107865	-0.135239	0.389963	-0.266574	0.244077	-0.426222	-0.435021	-0.126292	0.165177	-0.638418	0.282874	0.444533	0.56404	0.567523
AT1G02335	Black		-0.650246	-0.708237	-0.581331	-0.748665	-0.911812	-0.677671	-0.385285	-0.412294	-0.534049	-0.948521	-0.723387	-0.748381	-0.819639	-0.82122	-0.700755	-0.875454	-0.587072	-1.00543	-1.06791	-0.808434	-0.386206	-0.782469	-0.671367	-0.725248	-1.28374	-1.0745	-0.781122
AT1G02340	Pink		0.381967	0.246436	0.505606	0.835886	0.579545	1.40712	0.252116	-0.419782	-0.217371	0.0808066	-0.030521	-0.0334081	0.0586804	0.0230516	0.111887	0.0162656	-0.794312	0.643728	-0.187445	-0.0985922	0.0401963	-0.506646	-0.576708	-0.331224	-0.341652	0.0576999	-0.353483
AT1G02360	Yellow		-0.697555	-1.0007	-0.966324	-1.18129	-1.08121	-1.00821	-0.75237	-1.07616	-1.01688	1.2959	1.14025	0.943365	1.20477	0.99829	1.64731	2.01478	1.29683	1.86978	1.58704	1.17	1.88436	1.47022	0.477433	1.51874	1.25199	2.22837	1.23544
AT1G02390	turquoise		-0.233323	-0.191465	0.13024	-0.199076	-0.184822	-0.244472	-0.157683	-0.295163	-0.300843	-0.192044	-0.0446078	-0.201859	-0.19541	-0.342017	-0.150009	0.114404	0.167707	0.182936	0.263928	0.490436	0.601825	0.154329	0.303835	0.711393	0.825772	0.993863	0.612222
AT1G02405	Midhight-blue		-0.620669	1.0493	-0.135661	-0.838314	-0.0597931	0.950277	0.0765897	1.58538	-0.183457	-0.00707822	0.601656	0.131243	0.288606	0.785596	0.78765	0.913503	0.997583	1.0612	0.805744	1.00633	0.974863	0.767544	0.801286	1.04468	0.576211	0.342116	0.367052
AT1G02430	Brown		0.0417878	0.947785	0.679113	0.900388	1.1147	0.979405	0.48414	0.281408	0.292522	2.24095	2.40582	1.80425	2.1654	2.21126	2.25563	1.77053	2.92045	2.57334	1.96125	2.10875	1.66626	2.02807	1.89443	2.7463	1.74672	1.35482	0.928992
AT1G02440	Brown		-0.638895	0.581219	0.205525	-0.165332	1.00759	0.378261	-0.0805119	0.475052	-0.241732	1.88694	1.88018	1.75796	1.84142	1.78969	1.39497	1.08568	1.4521	1.65161	1.48848	1.1361	1.43473	0.481254	-0.0794307	1.18018	0.715092	0.825589	0.727772
AT1G02450	Yellow		-0.283399	-0.461032	-1.01841	-1.3169	0.105795	0.107483	0.0291855	-1.0408	-0.170808	3.1083	3.7527	3.04964	3.02878	2.98801	3.14726	2.53578	2.75604	2.87387	2.74689	2.98098	2.87473	2.49416	2.38549	3.22609	2.5649	1.74991	1.77965
AT1G02460	Yellow		-0.21944	-0.189823	-0.479001	-0.351238	-0.507796	-0.273289	-0.106458	-0.120522	-0.297596	-0.0913674	0.0666371	0.486879	0.572381	0.810771	0.40894	0.562815	0.412813	0.219862	-0.0419167	0.990602	0.116747	0.516579	0.541967	0.980062	0.357147	0.429471	0.210292
AT1G02470	Yellow		0.772581	0.400902	0.779926	0.943926	0.128304	0.139523	0.349945	0.51946	0.401801	1.79846	1.84743	1.97345	2.47314	1.43757	1.88058	2.11956	1.04273	2.08091	3.18389	1.60004	2.94872	2.26583	0.594055	2.1349	2.85151	1.27321	1.65209
AT1G02520	turquoise		0.530819	0.674269	0.625632	1.02666	1.02085	1.37591	0.751736	1.11428	0.772702	0.868866	0.768189	0.859524	1.77769	1.69328	1.47498	2.17183	1.67869	2.10474	0.486689	0.796969	1.08628	1.2958	0.240171	1.61127	1.22348	1.68426	1.23992
AT1G02570	Green-yellow		-0.232679	-0.163661	-0.35992	0.343518	-0.0797813	0.448494	-0.297971	0.48458	0.432227	0.497425	0.0054427	-0.452949	-0.50005	-0.571133	-0.528114	-0.0927106	-0.765956	0.0220798	0.042444	-0.0644824	0.444268	-0.509943	-0.46877	-0.567363	-0.175231	0.142579	0.259793
AT1G02580	Yellow		-0.0561475	0.17539	0.148281	0.211856	0.376339	-0.185055	0.121292	0.390567	0.0513778	0.492492	0.490547	0.340444	0.949882	1.19934	1.02207	1.38291	1.50228	1.54963	1.86239	1.54308	1.90664	2.11766	1.07913	2.71419	1.91877	1.651	1.7786
AT1G02650	Blue		-0.28177	0.310949	-0.486924	-0.237747	0.106571	0.294772	-0.196233	0.282953	-0.500712	0.2517	0.0190117	-0.0294614	0.0581202	0.150748	-0.0980286	-0.441721	-0.508102	-0.488915	-0.0259715	-0.471393	-0.201404	-0.295237	0.39915	-0.357953	0.206165	-0.840008	-0.540917
AT1G02660	turquoise		0.598577	-0.284421	-0.041912	-0.0118526	0.154021	0.435452	0.7093	0.614616	0.339792	1.11703	1.18306	0.946175	1.28422	1.016	0.77449	1.32515	0.620333	1.19705	0.504892	-0.769741	0.428733	0.716574	0.316775	0.219915	0.813748	-0.015812	0.338635
AT1G02810	Pink		-0.562147	-0.686789	-1.02431	-0.894019	-1.1568	-0.783872	-0.944517	-0.645489	-0.893131	-0.384659	-0.509539	-0.0991793	-0.73028	-0.863724	-0.68118	-0.0996621	-1.30892	-0.727595	-0.658228	-0.74303	-0.127751	-0.616144	-0.658551	-0.553122	-0.536422	0.24205	0.1157
AT1G02820	Magenta		-0.269575	-0.187019	-0.0733601	-0.260896	-0.093363	-0.132586	0.384336	-0.554227	-0.36865	-1.0883	-0.834622	-1.19047	-1.37384	-1.35313	-1.08246	-1.84627	-1.96306	-1.86961	0.343539	-0.218575	0.443557	-0.380565	-0.339584	-0.911805	-0.256769	-0.776535	-0.934141
AT1G02850	turquoise		0.139765	0.607838	-0.258088	-0.146438	0.589425	0.356618	0.417903	-0.200413	0.394096	1.14144	1.45453	1.06017	0.656933	0.941965	1.09463	-0.27499	-0.317543	-0.292984	1.22796	0.456341	0.526175	0.623954	-0.614985	0.514771	0.258318	-1.37373	-0.901001
AT1G02900	turquoise		-0.719832	-0.653582	-1.29111	-0.754498	-0.976842	-0.447708	-0.417418	0.10421	-0.520652	0.501095	-0.0452737	0.171353	-0.0470382	0.19312	0.427916	0.101989	-0.575305	-0.415845	-0.196812	-0.212578	-0.125507	-0.587917	-1.09676	-1.08092	-1.09395	-0.177424	-0.638297
AT1G02920	Yellow		-0.188051	1.03114	-0.172373	-0.494783	0.811514	1.19388	0.849071	0.762599	0.00268305	5.29789	5.09303	4.80172	5.66345	4.97184	6.14804	4.40746	5.48902	4.81846	7.11344	5.72479	6.73846	6.37074	4.39474	6.66326	5.85378	4.79474	5.41207
AT1G02930	Midhight-blue		0.0884376	1.12812	-0.102339	-0.334756	1.37084	1.23178	-0.0119913	1.00322	-0.629815	2.60318	2.24816	2.34724	3.40111	3.06942	3.68763	2.77795	3.2344	3.02508	6.45757	4.79773	5.87295	5.70848	3.46242	5.84425	4.75102	3.60847	4.19964
AT1G02940	turquoise		-0.316829	0.168232	0.206818	-0.508448	0.476034	-0.334885	-0.549541	-0.351886	-1.13649	-0.212276	-0.478549	-0.255675	0.274226	0.135315	-0.18223	-0.488112	-0.284596	0.367232	1.62644	1.88995	1.16689	1.36635	1.21229	1.52964	1.68953	0.760511	1.51804
AT1G03055	Blue		0.0558893	-0.451278	0.136082	-0.282027	-0.0993522	-0.903954	-0.147915	-0.83417	-0.260554	-0.676957	-0.75366	-0.986554	-1.43082	-1.40108	-1.08992	-1.82539	-1.91114	-1.12405	-0.0354347	0.0768553	-0.0443756	-0.456738	-0.193068	0.0381066	-0.635606	-0.483026	-0.741454
AT1G03130	Purple		-1.50711	-0.288774	-0.681904	-0.359652	-0.423523	-1.06562	-0.329217	-0.559609	-0.617127	-0.950969	-0.696574	-1.13128	-0.895899	-0.86664	-2.10073	-1.26881	-1.06916	-2.59258	-1.86062	-0.87144	-1.9345	-2.36472	0.148365	-3.23599	-1.87896	-0.481169	-0.763036
AT1G03200	Cyan		-0.392138	-0.971626	0.293131	-0.052421	-0.0598031	-0.632826	-0.316453	-0.592407	0.104367	0.625689	0.479911	1.32894	1.08221	0.546101	0.229336	0.820049	0.686696	1.30418	0.52301	0.747864	0.171603	-0.136071	0.0499941	0.404601	0.788695	0.625298	0.527918
AT1G03230	Brown		-0.161116	-0.569002	-0.505907	-0.456413	-1.17231	-0.853877	-0.199224	-0.898717	-0.299845	0.421763	0.233369	0.41517	0.65829	0.672342	0.915318	1.28737	1.51655	1.13311	0.183045	-0.125428	0.214385	1.41435	1.03137	1.33051	0.860173	0.340887	0.0448191
AT1G03290	Brown		0.809939	1.19539	1.11452	0.914746	1.19066	1.28988	0.983017	0.84214	0.571356	2.3137	2.15176	2.07524	2.16953	2.01474	1.80711	1.91226	1.93451	2.33374	2.22589	1.88419	1.99581	1.9252	1.03792	2.21967	2.03152	1.44259	1.69524
AT1G03300	Green		-0.284121	-0.127578	-0.0774392	0.0707223	0.101328	-0.212798	-0.041768	-0.622515	-0.043081	-0.19817	-0.396409	0.24972	-0.773132	-0.425185	-0.662041	-0.897668	-0.956878	-0.449191	-0.417685	-0.350546	-0.346448	-0.502401	-0.122972	-0.304268	-0.075532	-0.268239	-0.217635
AT1G03310	Green		0.0880871	0.311399	0.298769	0.0502589	0.131395	0.18594	-0.305847	0.208664	-0.109341	-0.69616	-0.897297	-0.937059	-1.27201	-1.4116	-1.36456	-1.07532	-1.67726	-1.75636	-0.655041	-0.899915	-0.803307	-0.472721	-0.215284	-1.14377	-0.548087	-0.107633	0.212777
AT1G03370	Brown		-0.0214153	-0.209737	-0.0535589	-0.411384	0.0983635	0.238224	-0.0925121	0.210678	-0.375718	1.68079	1.73265	1.37015	1.82186	1.61471	1.59879	1.26512	1.22649	1.26727	1.06092	1.15864	1.2425	1.06914	0.553211	1.2672	0.955459	0.739943	0.811556
AT1G03400	Yellow		0.32398	0.106386	-0.37073	-0.190814	-0.00454011	0.180118	0.197482	0.161187	-0.2091	1.27194	1.12133	0.798057	1.53396	1.18041	1.00538	0.688409	1.07814	0.226941	1.06599	0.930114	1.22825	1.52539	1.72685	1.08122	1.1775	1.40846	1.05022
AT1G03430	turquoise		0.0458763	-0.307232	0.29397	0.495303	-0.251516	0.170017	-0.140581	-0.56377	0.197108	1.39516	0.961429	1.36469	0.941251	0.51722	0.764235	0.918746	0.281645	1.17814	0.487178	0.011586	0.0884841	0.291768	-0.37506	0.575203	0.738002	0.615931	0.538982
AT1G03445	Pink		0.436441	-0.18627	0.0342348	0.131283	0.106224	-0.253179	-0.282482	-0.146547	-0.158615	0.222993	0.176487	0.283909	-0.129772	-0.145613	-0.27165	0.0972388	-0.444598	0.00903958	-0.129001	0.158983	-0.0146	-0.0956955	-0.12155	-0.0197602	-0.379966	-0.514352	-0.212738
AT1G03495	Blue		0.0559089	0.129765	0.0229729	-0.576916	-0.137161	-0.099623	0.161096	0.199005	0.00252137	-2.022	-2.16094	-1.73256	-1.84052	-1.29762	-1.77448	-1.76272	-1.38127	-1.64665	0.570482	0.54558	0.240023	0.50689	0.107683	0.564589	0.537641	0.424633	0.0117775
AT1G03600	Purple		-0.265845	-0.152636	-0.298043	-0.133806	-0.951609	-0.865632	-0.0345311	-0.102172	0.444052	-1.13806	-1.03753	-1.27678	-1.47345	-1.27178	-1.38944	-1.19148	-1.63038	-2.66691	-1.8403	-1.5731	-1.99887	-1.58387	-0.194988	-2.61925	-1.9426	-0.942245	-1.16698
AT1G03630	Green		0.0109448	0.0491878	0.0337707	-0.196018	-0.483494	-0.746636	-0.380211	-0.0778768	0.097111	-0.773273	-0.768323	-1.02326	-1.41966	-1.26254	-1.32151	-1.17587	-1.9302	-2.07057	-1.33526	-1.00305	-1.39793	-0.71004	-0.222144	-1.48364	-0.950865	-0.0994442	-0.353487
AT1G03660	Cyan		1.20997	0.721782	1.30437	1.72092	0.582151	1.35061	1.17726	-0.0499202	1.55135	3.04829	1.84984	2.47646	3.9906	2.16811	3.60226	3.86842	2.09151	5.07436	1.22412	-0.0227838	1.74517	3.68241	1.57572	4.31994	1.63037	1.4291	0.787846
AT1G03680	Purple		0.27351	0.0341921	-0.20464	-0.0454381	-0.470119	-0.511255	-0.177638	-0.0145396	0.460166	-0.609439	-0.380212	-0.530825	-0.70882	-0.699024	-0.625047	-0.534172	-0.957392	-1.47469	-1.11794	-1.09848	-1.14549	-0.783959	-0.188094	-1.54145	-0.983744	-0.208496	-0.540383
AT1G03700	Green-yellow		0.0124335	-0.450984	-0.199229	0.192047	-0.592471	-0.0224568	0.339408	0.0366189	0.195133	0.745691	-0.183419	-0.202023	-0.628055	-0.521147	0.148567	0.86173	-0.564841	-0.228644	-0.368794	-0.775445	-0.815277	-1.79536	-1.76036	-1.51971	-0.981513	-0.256543	-1.13361
AT1G03740	Brown		-0.153782	-0.0469644	-0.0467885	-0.0685508	0.712505	0.737045	0.173171	0.314239	-0.643215	1.67553	1.49779	1.45535	1.82451	1.43156	1.34114	1.31601	1.37227	1.71699	0.717429	0.910265	0.865982	0.503919	0.349787	0.881998	0.736505	0.435305	0.767299
AT1G03800	Blue		0.925868	0.400342	1.01606	0.901975	1.02141	1.36197	0.564947	1.03098	0.564097	0.144331	-0.31075	-0.0163146	0.0370749	-0.0404111	-0.336754	-0.229341	-0.0656819	0.122432	0.688344	0.8294	1.00305	1.05214	-0.0681661	0.893735	0.427406	0.189111	0.514654
AT1G03820	Green		-1.01396	-0.367233	-0.389936	0.00217489	-0.214399	-0.489729	-0.194921	-0.714234	0.0797332	-0.978508	-0.653285	-0.769047	-1.71905	-1.52203	-1.6795	-2.02786	-1.78539	-1.53757	-1.06243	-0.396451	-1.21444	-1.34797	-1.67615	-1.44911	-0.905139	0.409002	-0.291886
AT1G03840	Black		-0.70951	-0.176909	-0.0322952	-0.374422	-0.241063	-0.430313	0.139966	-0.600936	-0.628046	-0.752786	-0.725802	-0.455635	-1.27838	-1.05704	-1.06044	-1.19147	-0.729964	-1.16035	-0.444024	0.158726	-0.547358	-0.782733	-0.832053	-0.475612	-0.650902	-0.175047	-0.494125
AT1G03850	Yellow		0.313635	-0.6899	-0.458607	-0.426035	-0.695232	-0.151455	0.344337	-0.596699	0.328584	2.16758	1.47954	1.51093	2.10245	1.84359	2.58662	2.35668	2.03037	2.6796	2.1297	1.86834	2.35592	2.10644	1.11199	2.35099	2.24579	2.05203	1.9045
AT1G03870	Blue		-0.456687	-0.783937	-0.854645	-0.852259	-0.939638	-0.913009	-1.09863	-0.516347	-0.746081	-1.01172	-0.991359	-1.16645	-1.52716	-1.05762	-1.71027	-1.56926	-1.52797	-2.07022	-0.483776	-0.112406	-0.269014	-0.895905	-0.0413327	-1.31593	-0.798743	-0.266516	-0.237893
AT1G03920	Cyan		-0.975049	-0.874113	-0.560055	-0.563917	-0.944297	-0.80037	-0.601284	-0.814034	-0.442657	0.165617	0.271264	-0.57978	-0.0731414	-0.333772	-0.471583	-0.00749117	-0.891794	0.00165734	-0.0522587	-0.0831165	-0.0281073	-0.5662	-0.430239	-0.69276	-0.466275	-0.385077	-0.0244514
AT1G03940	Blue		0.161587	-0.0755379	-0.128116	-0.380795	-0.196307	-0.482647	-0.164867	0.297381	-0.102738	-2.2869	-2.12896	-1.85462	-1.96479	-1.59367	-1.79462	-2.0132	-1.60028	-1.76063	0.134781	0.226379	0.00534022	0.257805	0.199453	0.0573041	0.444346	-0.0657738	0.0222577
AT1G04040	Pink		-1.04025	-1.29847	-1.27782	-1.29259	-1.13703	-0.937102	-1.60368	-1.05439	-1.70399	-0.917015	-0.839319	-1.06913	-2.18899	-2.15785	-2.10492	-2.09831	-2.86041	-2.19198	-0.862192	-0.855145	-0.937199	-1.63968	-1.13522	-2.24098	-1.88992	-0.912522	-0.402779
AT1G04100	Yellow		0.336135	-0.04044	0.273933	0.251171	-0.293617	-0.0612629	0.274576	-0.0127808	0.406257	0.662184	0.552046	0.723204	0.806613	0.469633	0.963508	1.16248	0.864863	1.3586	1.32094	0.518739	0.756271	1.28249	0.272187	1.4974	1.24041	0.856701	0.860653
AT1G04110	Midhight-blue		-0.097452	-0.314952	-0.352633	-0.56816	-0.677106	-0.839772	-0.501994	-0.551784	-0.238394	0.413489	0.291668	0.359826	-0.311004	-0.423588	-0.402805	-0.054099	-0.334212	-0.303269	0.117431	-0.294747	0.457449	-0.240599	0.849819	0.0127341	-0.0794342	0.0529553	-0.370382
AT1G04200	Brown		0.2255	0.0106001	0.146766	0.0545831	0.174606	0.325868	-0.0690132	0.175362	-0.336659	1.16158	0.881435	0.96073	1.33643	1.08739	1.04656	1.11867	1.12484	1.34767	1.18159	0.87503	1.20242	1.17711	0.735844	1.64559	1.10678	0.560882	0.914237
AT1G04220	Blue		-0.490108	0.101383	-0.192125	-0.163006	-0.231628	0.00347113	-0.476187	0.7383	-0.403572	0.131575	-0.17108	-0.46708	-0.510987	-0.316311	-0.840248	-0.462292	-0.8211	-0.652918	-0.331804	-0.155524	-0.415101	-1.08584	-0.790856	-1.35281	-0.963788	-0.00646797	-0.206817
AT1G04240	Green		-0.727732	-0.691722	-0.359794	-0.091446	-0.282369	-0.430406	-0.341208	-0.488782	-0.417396	-0.264605	-0.553303	-1.06666	-1.41053	-1.8122	-1.79248	-1.15611	-2.14237	-1.75969	-0.879518	-1.08339	-1.2848	-1.51682	-1.24995	-1.86896	-1.50067	-0.445754	-0.46426
AT1G04250	Blue		0.0537844	-0.69265	-0.636162	-0.315384	-0.61094	-0.18687	-0.188995	-0.0117138	-0.0336401	-0.510316	-0.463781	-0.845855	-1.48831	-1.28982	-0.585609	-0.272404	-1.96092	-1.10023	-0.600169	-0.753402	-0.433493	-1.06531	-1.3532	-1.81295	-1.6774	-0.619621	-0.664745
AT1G04280	Brown		-0.420171	-0.52013	-0.295811	-0.34813	-0.148145	0.00217574	-0.0677287	-0.155582	-0.110989	1.38483	1.31186	1.19073	1.20289	1.09546	1.15614	1.14609	0.940364	1.19429	0.748358	0.759628	0.705833	0.456086	0.162709	0.496978	0.375119	0.590378	0.632786
AT1G04330	Blue		-0.674791	-1.30669	-1.06142	-0.930055	-1.17177	-1.66667	-1.50663	-0.701261	-0.948896	-1.5278	-1.02102	-1.24236	-0.880205	-0.982351	-1.43282	-1.50276	-0.788649	-1.27252	-1.10942	-0.931107	-0.957819	-1.58454	-0.597301	-0.780212	-1.41384	-0.0767228	-1.69399
AT1G04350	Green		0.194833	0.00132429	0.402736	-0.0795357	-0.0153736	-0.387441	0.0865107	-0.152639	0.306812	-0.646812	-0.63686	-0.756251	-1.02113	-1.09496	-1.2963	-1.05036	-1.53176	-1.63576	-0.163792	-0.412026	-0.468605	-0.593614	-0.461796	-1.17284	-0.484175	-0.160765	-0.145609
AT1G04360	Blue		-0.52046	-0.432021	-0.235376	-0.441588	-0.0468022	-0.0212995	0.0249419	0.0733312	-0.881037	-0.245076	-0.499775	-0.446774	-0.482288	0.121336	-0.855086	-0.190617	-0.938608	-0.394861	-0.224421	0.631829	0.207912	-0.98228	-0.409176	-0.935829	-0.358488	0.340405	-0.122156
AT1G04420	Purple		0.174814	-0.0846565	-0.00248334	0.0296415	-0.183908	-0.0814114	-0.0179088	0.0291855	0.223998	-0.219787	-0.0709608	-0.424964	-0.511144	-0.658606	-0.595838	-0.304781	-1.06673	-1.0648	-1.19254	-1.09377	-1.41439	-1.03859	-0.754488	-1.4871	-1.03813	-0.740645	-0.848582
AT1G04490	Midhight-blue		-0.139605	-0.35487	0.0503163	-0.462644	0.0814269	0.00840455	-0.711147	-0.0291673	-0.320283	0.403257	0.18072	0.385446	0.0713823	0.33089	-0.0825691	0.302825	0.0387441	0.226883	0.623374	0.316031	0.309959	0.114747	0.0109794	0.726401	0.825539	0.60028	0.590999
AT1G04520	Magenta		-0.269529	-0.179031	0.217941	0.00577638	-0.0796026	-0.33682	-0.155444	-0.348548	-0.0691775	-0.637345	-0.631438	-0.503644	-1.3766	-1.10187	-0.723782	-1.3658	-1.33087	-0.664006	-0.312322	-0.286902	-0.289262	-0.549381	-0.757268	-0.0999456	0.111107	-0.216653	-0.710286
AT1G04555	Brown		0.228491	0.368427	-0.230424	0.203999	0.445588	0.0743246	-0.0917848	0.147814	-0.698171	1.25881	0.576249	1.14697	0.789287	1.00324	0.815228	0.445293	1.32369	1.28882	1.30033	1.03289	1.17084	0.970647	0.583693	1.40011	1.13726	0.764565	0.494284
AT1G04570	turquoise		-0.0004351	0.212454	-0.288338	-0.176853	-0.286626	-0.0204385	0.33479	-0.291922	-0.559755	-0.222153	-0.0920652	0.0350649	-0.0405854	-0.0576443	0.179249	0.169433	0.335632	-0.0436306	0.927303	0.621061	1.15472	1.33929	1.24823	1.37625	0.287332	0.490701	0.354894
AT1G04600	Yellow		-0.15671	-0.107411	-0.0948555	-0.102856	-0.0848035	-0.0167475	-0.041906	-0.212544	-0.0370657	0.295568	0.2409	0.2364	0.114387	0.128059	-0.0955149	0.115949	0.162305	0.015334	0.185499	0.304642	0.213982	0.186692	0.0813055	0.162684	0.21161	0.184188	0.14012
AT1G04610	Blue		0.265529	-0.757589	-0.125196	-0.143499	-0.276052	-0.209333	-0.0356285	-0.335752	0.323055	-0.467506	-0.346275	-0.211204	-0.408289	-0.134104	-0.187939	0.0733341	-0.332286	-6.94142e-05	-0.608926	-0.478992	-0.302485	-0.432358	-0.654829	-0.700412	-0.753633	-0.0209735	-0.172841
AT1G04620	Purple		0.353807	0.0539801	-0.0846632	0.141327	0.00931253	-0.260317	-0.108636	0.0859864	0.137257	-0.466652	-0.260772	-0.31578	-0.556295	-0.84616	-0.629133	-0.331353	-0.958019	-0.976972	-1.50911	-0.891456	-1.53416	-0.768996	-0.650943	-0.866756	-0.523989	-0.187635	-0.808089
AT1G04640	Magenta		-0.42537	-0.158379	-0.0856223	-0.0581307	0.117485	-0.517296	-0.114272	-0.503098	-0.392222	-0.186996	-0.369877	-0.372953	-0.838721	-0.71014	-0.690005	-0.917623	-1.37582	-1.0534	-0.0304736	-0.0326531	-0.450863	-0.594932	-0.328381	-0.304364	-0.18729	-0.242823	-0.0413844
AT1G04680	Black		-0.733689	-0.637671	-0.792128	-0.700146	-0.982499	-0.848303	-0.925902	-0.759086	-0.911189	-0.976166	-1.21108	-0.836754	-1.8019	-1.38197	-1.11521	-1.01067	-1.45704	-1.21915	-0.842845	-0.696236	-0.805264	-1.1112	-0.719046	-1.41893	-0.809941	-0.423635	-0.394375
AT1G04700	Blue		-0.127523	-0.447459	0.181952	0.430171	0.281763	-0.0688955	-0.24523	-0.280357	-0.401303	0.301019	-0.0245322	0.0841788	-0.689522	-0.472274	-0.505106	-0.547829	-0.815505	-0.113136	-0.0729561	-0.153203	0.121233	-0.429917	-0.464171	-0.24121	-0.31408	-0.421329	-0.0538983
AT1G04800	Blue		0.138234	-0.403519	0.138016	0.48607	-0.231465	-0.0368184	0.0341742	-0.43323	0.343015	0.15608	-0.328079	0.174484	-0.429111	-1.47657	0.0678008	0.495048	-1.23528	0.0127893	-0.499306	-1.84792	-1.37106	-0.896988	0.0573002	-1.52651	-0.50193	-1.05127	-0.409063
AT1G04880	Blue		-0.432514	-0.380427	-0.447187	0.00976581	-0.104962	-0.62934	-0.426437	-0.146999	-0.148993	-0.527549	-0.449075	-0.374048	-0.22152	-0.501913	-0.25747	-0.589116	-0.629277	-0.324268	0.103659	-0.163463	-0.0888494	-0.0692896	-0.218429	0.0843418	-0.0638728	-0.134746	-0.20148
AT1G04980	turquoise		2.72504	2.58132	2.54705	2.13761	2.45687	2.51398	2.06345	2.21106	2.11788	3.21495	3.55982	3.12021	3.00279	2.71888	2.89455	2.99966	3.29339	3.10804	2.85133	2.34238	2.82822	1.92713	0.963498	2.43863	2.61955	2.03144	2.26813
AT1G04990	Yellow		-0.0810912	0.406762	0.108028	0.27561	0.701318	0.513268	0.315994	0.437265	0.00676361	0.619019	0.772522	0.693768	1.21308	0.915418	0.702444	0.519957	1.15334	0.935356	1.23809	1.12529	0.910404	1.03793	0.785539	1.45213	0.996489	0.753899	0.791724
AT1G05000	Midhight-blue		-0.0705278	-0.205723	-0.726213	-0.693305	-0.312992	0.100009	-0.652788	0.193457	-0.573809	0.36988	0.801614	0.358832	0.583191	0.718021	0.682993	0.941435	1.19764	1.14486	1.70566	1.3925	1.95582	1.62021	0.936114	1.96163	1.57877	1.94499	1.07079
AT1G05010	turquoise		0.0965712	-0.30498	-0.432112	-0.453774	0.22672	0.551307	0.457864	0.712779	-0.323565	1.4908	1.84816	1.3076	1.78725	1.53555	1.52119	0.867223	0.914062	0.68352	0.560721	0.117109	0.219165	0.0459901	-0.233669	-0.374247	-0.119216	-0.602135	-0.249275
AT1G05020	turquoise		0.205748	-0.235794	-0.160021	-0.712905	-0.218467	0.262168	0.301287	0.302415	-0.307056	0.715104	0.701677	0.184998	0.280537	0.266145	0.0743047	0.511741	-0.119182	0.33555	-0.643153	-0.260936	-0.428615	-0.0638875	-0.291033	-0.676661	-0.236559	-0.866215	-0.692052
AT1G05100	turquoise		-0.280811	-0.325582	0.267434	-0.171781	-0.0416252	0.0365673	0.510944	0.441446	0.0863796	-0.34547	-0.256824	-0.15126	-0.090199	0.256897	0.0634408	0.135953	0.785906	0.672575	0.340958	0.0472242	0.44931	1.20949	0.0182938	1.31764	0.969002	1.23539	0.449851
AT1G05140	Green		0.162319	-0.105562	0.133911	0.158845	-0.412237	-0.460583	-0.0293582	-0.594792	0.212778	-0.607686	-0.681303	-0.64052	-1.18879	-1.08956	-0.814894	-0.85761	-1.46206	-1.01867	-0.475348	-0.614734	-0.662103	-0.268226	-0.376529	-0.680634	-0.448178	-0.153408	-0.285891
AT1G05190	Purple		-0.0545161	-0.196695	0.0458032	0.0922654	0.110252	-0.271452	0.0428682	-0.487309	0.161183	-0.208097	-0.186245	-0.338908	-0.829501	-0.840731	-0.815047	-0.618753	-1.38701	-1.06298	-1.1539	-0.797503	-1.47099	-1.22876	-0.934904	-1.31957	-0.834417	-0.504467	-0.787478
AT1G05200	Green		-0.0415456	-0.137196	0.299921	0.127943	-0.135579	-0.0126837	-0.149268	-0.175594	-0.134416	-0.313067	-0.40131	-0.338593	-0.615232	-0.991498	-0.87254	-0.616996	-1.18573	-1.15596	-0.421789	-0.676913	-0.571742	-0.438091	-0.175815	-0.85466	-0.0548322	0.146443	0.334616
AT1G05260	Blue		-0.0970879	-0.776329	-0.164372	-0.721101	-0.957018	-0.545824	-0.975471	-0.774994	-0.574866	-0.117731	-0.715259	-0.809674	-1.3563	-1.46348	-1.36614	-1.46127	-2.59201	-0.993429	-0.731257	-0.757166	-0.707041	-1.38268	-2.0084	-1.42595	-1.84131	-1.07176	-1.25612
AT1G05280	Blue		0.207245	-0.506588	0.174112	-0.082428	-0.461596	-0.22696	-0.368252	-0.410679	-0.623756	-0.397795	-0.670404	-0.208057	-0.751219	-1.11712	-0.93618	-0.369218	-0.908641	-0.798541	-0.55283	-0.472505	-0.0699392	-0.940049	-0.304694	-0.193298	-0.50464	-0.193991	-0.741564
AT1G05300	turquoise		-0.471377	0.147115	-0.794175	-1.06148	-1.15176	-0.260012	-0.735639	-0.369805	-0.654873	1.66734	1.22441	1.17912	0.814539	0.410382	1.13832	0.751213	-0.158975	0.223151	-0.0828855	-1.38715	-0.808906	-0.161887	-0.615459	-1.1736	-0.617869	-1.85134	-0.735586
AT1G05310	Blue		-0.415861	-0.603723	-0.675823	-0.821091	-0.676059	-0.769944	-0.639033	-0.531688	-0.0975014	-0.811291	-0.04416	-0.30003	-0.749955	-1.04996	-0.44703	-0.0596912	-0.499439	-0.214485	-0.984307	-1.14003	-1.27229	-0.282825	-0.670438	-1.01775	-1.03191	-0.844237	-0.467586
AT1G05340	Cyan		-0.960782	-0.414143	-0.303955	0.476072	0.633927	0.360026	1.04442	1.31834	0.60358	2.12483	2.29236	2.34051	3.02755	3.0428	3.17475	2.58318	2.2767	2.48442	1.47134	1.58707	1.75077	1.46324	1.31275	1.32663	0.847739	1.5002	0.787301
AT1G05350	turquoise		0.401946	0.166129	-0.0340399	0.0252298	0.297537	0.424523	0.250655	0.283339	0.0307469	0.886688	0.983198	0.926265	1.40271	1.23186	1.16645	0.891254	1.03818	0.762996	0.646361	0.413421	0.623782	0.596816	0.182901	0.616734	0.3622	0.211952	0.178972
AT1G05370	Blue		-0.239439	0.104048	-0.0709458	-0.211889	-0.754295	-0.65378	-0.328346	-0.247205	0.229509	-0.586359	-0.0869745	0.0293843	-0.924459	-0.561565	-0.383027	-0.111587	-0.148161	-0.0845828	-0.397386	-0.705609	-0.311858	-0.177886	-0.157185	-0.241234	-0.2457	-0.3089	-0.261926
AT1G05385	Green		-0.200476	-0.237979	0.184708	-0.183355	-0.979656	-0.446663	0.0065072	-1.05306	0.216576	-0.591686	-0.51812	-0.869684	-1.25043	-1.31553	-0.87696	-0.559227	-1.60635	-1.40868	-0.576056	-0.843048	-0.986574	-0.906245	-0.521918	-0.962848	-0.250036	-0.320719	-0.398913
AT1G05420	Black		-0.339709	0.850673	-0.799015	0.155226	-0.617071	-0.15148	-0.854924	0.408423	-0.425325	-0.732477	-1.12652	-0.289371	-0.250406	-0.246104	-0.461318	-1.2053	-0.303564	-0.687942	-0.748654	-0.582651	-1.14999	-1.28279	-0.0126999	-0.497475	-0.91372	-0.984307	-1.1105
AT1G05450	turquoise		-0.465562	-0.013544	-0.80591	-0.0413428	0.357939	0.161585	0.000633338	0.152952	-0.238154	0.867085	0.868499	0.87189	0.921601	0.69751	1.00191	1.3523	0.582375	0.588756	0.356393	-0.158177	0.41476	-0.358054	0.0614763	-0.31005	-0.729159	-0.0273274	0.0624871
AT1G05490	Pink		0.271827	0.476941	0.38646	0.798434	1.16558	0.937546	0.0244848	-0.0904109	0.0311916	-0.0383327	0.203095	0.198301	0.795324	1.09237	0.304213	-0.142133	-0.131293	0.0193775	-0.0147042	-0.11647	0.0489696	0.232693	0.0184397	0.40765	0.017222	-0.100123	-0.0445686
AT1G05520	Pink		0.622358	0.710521	0.602221	0.835066	1.08267	1.17295	0.200058	0.34009	0.0849823	0.702339	0.493909	0.776762	0.984748	0.843221	0.71337	0.695321	0.882917	0.850813	0.463212	0.484928	0.717871	0.502445	0.292426	1.00899	0.566754	0.317916	0.349838
AT1G05530	Blue		-0.380459	-0.373797	-0.360086	-0.170462	-0.318074	-0.188609	-0.590568	-0.681876	-1.17522	-0.478417	-0.731708	-0.287719	-0.632303	-1.35811	-1.35873	-0.878572	-0.809021	-0.546248	-0.319968	-0.0484241	-0.171076	-1.29661	-0.839269	-0.830073	-0.677004	-0.601101	-1.02802
AT1G05540	Green		-0.0983234	0.0336265	-0.047675	0.155734	-0.040139	-0.297137	-0.299212	-0.290979	0.264824	-1.028	-1.03959	-0.758425	-1.11052	-1.32082	-1.28855	-0.966479	-1.18052	-1.03157	-0.899825	-0.317408	-0.798748	-0.547335	-0.454714	-1.02102	-0.720315	0.0203099	-0.546954
AT1G05560	Purple		-0.0691285	0.123197	-0.310506	0.4144	0.497236	0.229319	1.79887	-0.872817	1.54593	-0.314459	0.523553	0.0651255	-0.388739	-0.624586	-0.332696	-0.781968	-1.57867	-0.867169	-0.592537	-0.328413	-1.37875	-0.952789	-0.928451	-1.47792	-0.84135	-1.81642	-1.1571
AT1G05562	Green		0.058092	0.15626	-0.403972	0.310622	0.711469	0.0541353	1.48412	-0.58528	1.18214	-0.159371	0.462373	-0.264549	-0.589953	-0.567447	-0.694583	-1.28882	-1.50273	-0.978137	-0.869761	-0.478596	-1.28408	-1.263	-0.98119	-1.61552	-1.03328	-1.93091	-1.34948
AT1G05575	Brown		0.225344	-0.718349	0.0279218	0.130037	-0.730053	0.415803	0.461162	0.124659	-0.000118625	2.10939	2.32677	1.89989	1.94226	1.21865	2.10338	1.22779	0.777477	1.72773	1.13094	0.113183	1.20894	1.4757	-0.335363	1.32621	1.04289	0.640811	0.509833
AT1G05650	Green-yellow		-0.771793	-1.50436	-0.693263	-1.65677	-1.79644	-0.863766	-1.84222	-1.20291	-1.62582	-2.09574	-2.24566	-2.08483	-2.88674	-2.79688	-3.11567	-2.44023	-3.12083	-2.61666	-1.2419	-0.390352	-1.27049	-1.90336	-1.8548	-2.10764	-2.49527	-1.44388	-2.07548
AT1G05660	Pink		-1.20386	-2.36444	-1.42286	-1.92841	-1.7931	-1.43751	-2.37116	-1.79584	-1.84177	-1.1882	-1.3122	-1.56034	-2.48458	-3.17244	-2.604	-1.72582	-1.91897	-1.78592	-0.968862	-0.510569	-1.22532	-2.65678	-2.42123	-2.86669	-2.60636	-1.49733	-2.12802
AT1G05675	Cyan		-0.269008	-0.4724	-0.0765733	-0.110764	0.911528	0.549493	0.908828	0.971295	-0.263449	2.75763	2.94104	2.28802	2.18933	1.63823	2.07403	1.03539	0.910433	1.54482	1.28012	1.27841	1.23688	0.353892	0.068948	0.693614	0.513649	-0.635415	0.368424
AT1G05690	Blue		0.587626	-0.124545	0.348083	0.198791	0.0633223	0.00856293	-0.213216	-0.381856	0.096562	-0.110063	-0.398679	-0.681665	-0.725543	-0.838403	-0.568792	-1.12763	-1.27343	-0.636189	0.521673	0.342804	0.422752	-0.377502	0.143871	0.0643589	0.289675	0.157529	0.284463
AT1G05710	Yellow		-0.876635	-0.278452	-0.233322	-0.392776	-0.158518	-0.434801	-0.406618	-0.193438	-0.125455	0.637119	0.624338	0.719765	0.804802	0.939897	0.782353	0.167008	1.15482	1.21862	1.12465	1.3618	1.4377	0.94556	0.379157	1.26647	1.29601	1.3388	0.946526
AT1G05760	turquoise		0.0294509	0.357887	0.110549	-0.253366	-0.12562	0.198135	0.343493	-0.835379	0.104658	-0.258688	-0.00911909	0.269698	0.441253	0.849238	-0.0606326	0.186881	0.737131	0.93574	0.160177	0.310915	0.52252	0.809515	1.32435	1.40707	1.15216	0.954868	0.986504
AT1G05840	Cyan		0.406246	0.0495062	0.235756	-0.0276786	-0.171513	0.209745	0.0891148	-0.0309274	0.241155	0.748962	0.657716	0.570787	0.943984	1.00028	1.07642	1.13465	0.945664	1.23935	0.635894	0.370552	0.710514	0.782755	0.621957	0.7358	0.634635	0.573073	0.341733
AT1G05850	Black		-0.492124	-0.176339	-0.495031	-0.652086	-0.166902	-0.313264	-0.733074	-0.123763	-0.972048	-0.518881	-0.67048	-0.687538	-0.942593	-0.596357	-1.12593	-0.837737	-0.948394	-1.05945	-0.562056	-0.152724	-0.533583	-0.933803	-0.326892	-1.06456	-0.637201	-0.198585	-0.154774
AT1G05880	Midhight-blue		0.278586	0.122174	0.357484	0.239618	0.236289	0.122659	0.253062	0.263999	0.0806845	0.716709	0.717072	0.546507	1.03536	0.983717	1.13954	1.04327	0.775352	1.03476	0.657723	0.515062	0.513546	0.629288	0.451132	0.635133	0.327675	0.469098	0.530917
AT1G06000	Blue		-0.184171	-0.547405	-0.338173	-0.572737	-0.420917	-0.836204	-0.508866	0.121628	-0.0449778	-1.38308	-1.54446	-1.15969	-2.00879	-1.48184	-1.161	-1.41388	-1.81204	-1.80925	-0.232604	-0.0288197	-0.099381	-0.0501632	-0.204429	-0.0850722	-0.384186	0.100448	-0.450615
AT1G06050	Brown		-0.314131	0.0145159	-0.220979	-0.312799	0.240225	-0.000487475	-0.429916	0.0913817	-0.243322	1.17107	1.19382	0.72061	1.12167	1.05694	0.996683	0.690837	0.755584	0.837613	0.687303	0.759935	0.750814	0.638475	0.293152	0.714504	0.201657	0.632081	0.781993
AT1G06090	Green-yellow		0.698727	-0.390477	0.0789248	-0.528357	-1.09785	-0.233922	-0.860545	-0.715688	-0.393629	-0.0600471	-0.897707	-0.456046	-1.24784	-1.54138	-0.862155	-0.194468	-1.13987	0.0241053	-1.27811	-1.16827	-0.548893	-1.2337	-0.732621	-1.6412	-1.46801	-0.578632	-1.14711
AT1G06100	Blue		0.327956	-0.246931	0.18351	-0.297088	0.268275	0.0512544	-0.0560785	-0.389609	0.669224	-0.629716	-0.644423	0.288699	0.0536739	0.0822664	-0.61874	0.020622	0.554711	0.235705	-1.24039	-1.0249	-0.901399	-0.891685	1.33075	-1.945	-0.951165	-0.597573	-1.14084
AT1G06120	Blue		-0.310283	-1.03667	-0.421614	-1.16539	-0.7671	-1.07136	-0.753562	-0.343103	-0.912141	-0.877156	-0.655649	-1.1843	-1.72375	-1.62368	-1.46581	-0.770931	-1.92039	-1.43713	-0.810924	-0.523089	-0.590738	-1.80419	-1.8418	-1.85102	-2.15013	-1.0956	-0.989947
AT1G06130	Brown		0.160824	0.291364	0.0417905	0.00317829	0.216059	0.136632	0.135705	0.0490061	0.00169999	0.894029	0.987338	0.813354	1.49804	1.06876	1.09479	0.883762	0.985775	1.03284	1.12214	0.749362	0.819349	0.748363	0.547468	1.09008	0.724823	0.36458	0.4111
AT1G06190	Magenta		-0.266297	-0.172862	-0.0478654	-0.162988	0.236084	-0.240178	-0.220393	-0.203976	-0.231367	-0.65668	-0.628588	-0.395462	-1.13088	-0.803101	-0.754388	-1.34378	-0.77716	-0.922933	-0.464535	-0.0951515	-0.514798	-0.506689	-0.0368153	-0.0615288	-0.040043	-0.645958	-0.409776
AT1G06310	Blue		0.0884317	-0.119499	-0.149954	0.184798	-0.202366	-0.480184	-0.00681768	-0.474345	-0.570264	-0.30338	-0.538793	-0.0828294	-0.425896	-0.241118	-0.851405	-0.283937	-0.22168	-0.190859	-0.200307	0.302529	-0.263562	-0.117075	-0.184846	0.00383731	-0.170855	0.0605634	-0.012405
AT1G06330	Pink		0.897091	1.57249	1.56678	1.60627	1.83115	2.30443	0.985493	0.63078	0.204897	-0.0380698	-0.0975728	0.786756	1.24745	0.532905	1.17848	0.901361	0.101138	0.537406	-0.709898	-0.277977	-0.923962	-0.677878	0.293205	0.443817	-0.283927	-0.0245804	-0.359879
AT1G06460	Purple		-0.0353922	0.380976	-0.374739	0.119841	0.0350596	0.130532	-0.239598	-0.0853345	-0.661031	-0.601835	-0.590752	-0.44502	-1.16912	-1.8	-1.62917	-0.865272	-1.41731	-1.87631	-1.78493	-1.91307	-2.16322	-1.45137	-0.0254252	-2.1278	-1.1063	-0.479857	-0.465964
AT1G06520	turquoise		0.00346122	-0.0992457	0.140238	-0.703533	-0.25581	-0.135325	0.0143801	-0.296265	-0.2833	-0.0628347	0.00127021	0.25098	-0.226813	0.173269	-0.0404931	-0.50593	-0.214139	-0.225528	0.257019	-0.387992	-0.0729281	0.750162	0.293637	0.454616	0.478784	0.617694	0.985807
AT1G06540	Blue		-2.04901	-0.579547	-1.02136	-1.67363	0.01302	-1.14986	-1.61414	-0.852892	-0.797308	-2.42255	-2.15809	-1.67736	-1.76804	-1.86228	-1.68132	-2.17028	-2.42423	-1.04525	-0.218407	0.183598	0.427749	-0.204269	-1.27093	-0.0156062	0.153504	0.622124	0.369034
AT1G06680	Purple		-0.168456	-0.114647	-0.312647	-0.112401	-0.42243	-0.492563	-0.161487	0.0477274	0.0431855	-0.606154	-0.569613	-0.868464	-0.949603	-0.89557	-1.34555	-0.877524	-1.35944	-2.30724	-1.55336	-1.4313	-1.75	-1.51626	-0.192759	-2.7876	-1.78277	-0.483351	-0.710948
AT1G06690	Green		0.304582	-0.213158	-0.104905	-0.17027	-0.524655	-0.297392	-0.1788	0.123982	0.389673	-0.889182	-0.859445	-0.93442	-1.02565	-0.641717	-0.742384	-0.873472	-1.25987	-1.58609	-0.803288	-0.897218	-0.77464	-0.522881	-0.347857	-1.10793	-0.786027	-0.501521	-0.757848
AT1G06830	Blue		-0.800791	-0.878204	-0.14565	-0.853226	-0.696115	-0.652745	-0.863028	-0.939963	-1.19836	-0.807997	-0.48263	-0.34428	-0.255279	-1.20934	-0.771703	-1.22194	-1.19777	-1.8423	-2.29975	-2.57039	-2.3816	-1.70923	0.0889349	-2.09834	-2.18067	-0.214345	-1.42208
AT1G06923	Pink		-0.365771	-0.390003	-0.476612	-0.517932	-0.286242	-0.61059	-0.383635	-0.00104213	-0.245798	0.996399	0.224994	0.162253	-0.635336	-0.783119	-0.882159	-0.378118	-1.26772	-0.00839393	-0.305321	-0.480048	-0.103314	-0.392975	-0.86576	-0.782054	-0.539663	-0.221954	0.204124
AT1G06980	Green		-0.087184	-0.0311043	0.0979822	-0.0833003	-0.346225	-0.642363	0.25968	0.0585649	-0.00758624	-1.27546	-0.818399	-0.801157	-1.51882	-1.41999	-1.37346	-1.13282	-1.67603	-1.09335	-1.30776	-1.10981	-1.31786	-0.854711	-0.127358	-1.58531	-1.02614	-0.582662	-0.0173293
AT1G07000	Brown		-0.0184674	-0.376634	-0.608272	-0.870418	0.14659	0.0399333	0.106605	0.456085	-0.5816	3.01716	3.22026	2.92247	3.1014	2.94259	2.91742	2.2244	2.1253	2.188	1.76055	1.3944	1.79136	1.98403	1.52101	1.27028	1.34478	1.36056	1.76181
AT1G07010	Blue		-0.161563	-0.109996	0.30533	0.0932804	0.106631	-0.456259	0.111492	0.0233857	0.0456273	-0.211223	-0.416344	-0.537505	-0.826858	-0.726795	-1.04429	-0.868931	-0.954761	-0.988874	0.504021	0.427858	0.24458	-0.37223	-0.0980118	0.0214484	-0.0320754	-0.108381	0.108808
AT1G07040	Light-cyan		0.214336	0.627896	0.119034	-0.00627509	0.286597	0.666861	0.619019	0.382022	0.118095	0.426638	0.749776	0.791641	1.03358	1.00721	0.911697	1.02921	1.36057	1.0101	0.551208	0.183741	0.224412	0.550307	0.506752	0.625692	0.403857	0.314355	0.253193
AT1G07050	Purple		0.140759	0.947655	0.163162	0.260967	0.994332	0.219452	0.0982413	0.0166048	-0.580052	-0.40821	-0.814134	0.380082	-1.00692	-2.57455	-1.30116	0.0271008	-0.966109	-0.360589	-2.81616	-1.97556	-3.96887	-1.65901	-1.21261	-1.82799	-0.47607	-0.0321209	-0.125303
AT1G07070	Magenta		-0.153702	0.0144453	-0.0996172	-0.145475	-0.238017	-0.367875	-0.371966	-0.456609	0.133784	-0.812919	-1.20613	-0.670171	-1.318	-0.92976	-0.449168	-1.2385	-0.967405	-1.08285	-0.495217	-0.452826	-0.479332	-0.223378	-0.406045	-0.248437	-0.144915	-0.344392	-0.660444
AT1G07110	Green		-0.115979	-0.15628	0.119792	0.0936764	-0.030816	-0.27486	0.00473798	-0.169161	-0.0314822	-0.736306	-0.562235	-0.570531	-0.987959	-0.971319	-0.909865	-0.805519	-0.995366	-0.857204	-0.549929	-0.416235	-0.702152	-0.485651	-0.0276314	-0.588068	-0.492549	-0.277562	-0.139817
AT1G07128	Brown		0.120945	-0.357474	-0.185884	0.00240468	-0.0747682	-0.102603	-0.168383	-0.0823096	-0.0462176	-0.109732	-0.0297929	0.363012	0.396121	0.574854	0.367652	0.189935	0.190415	0.702301	0.409017	-0.599923	0.0728297	0.626589	0.01827	0.396494	0.361895	0.242361	0.591391
AT1G07135	Yellow		0.966987	-1.66646	0.0624185	0.112774	-0.052162	0.258601	0.405514	-0.059901	0.707211	1.48751	0.943658	1.90798	1.10983	0.444002	2.62053	1.86057	0.622208	1.83325	1.23016	-0.526065	0.352419	2.13257	1.32729	2.02349	2.02863	1.31679	1.64596
AT1G07150	Green-yellow		-0.928951	-0.745884	-0.469835	-0.548934	-0.993676	-0.946361	0.149482	-0.405239	-0.0592468	-0.657985	-0.645726	-0.306636	-0.676363	-0.472753	-0.323496	-0.55783	-0.665093	-0.522997	-0.055287	0.105393	-0.455617	0.596691	0.808583	0.0955379	-0.0187535	-0.320521	-0.384532
AT1G07160	Yellow		-0.104195	0.493993	-0.336021	-0.696742	0.41705	0.110989	0.0140753	0.729029	-0.233837	1.69264	1.54344	1.47961	2.02816	1.84131	2.49225	1.12258	1.36388	1.40385	1.63581	1.39291	1.45491	1.45674	1.39371	1.78905	0.959527	0.658713	0.618884
AT1G07180	Magenta		0.232203	-0.417504	0.144845	-0.0213725	-0.362265	-0.206743	0.316459	-0.132228	0.362022	-1.10976	-0.994865	-1.73143	-2.0537	-1.34583	-1.96504	-2.01542	-2.71572	-3.17407	-0.309162	-0.475558	-0.350904	-1.03218	-0.675679	-1.41877	-0.643796	-0.86853	-0.935711
AT1G07220	Midhight-blue		-0.09586	-0.0793472	0.105497	-0.207741	0.0051508	-0.0345376	0.259225	0.0234721	-0.207977	0.325906	0.570262	0.319781	0.339012	0.531349	0.496302	-0.00878742	0.563106	0.207621	0.992731	1.08245	0.909378	0.833219	0.845214	1.02602	1.01664	0.270714	0.647025
AT1G07230	Brown		0.109459	0.105005	-0.164258	-0.138442	-0.2597	0.00679876	-0.131783	-0.0385178	-0.134257	0.698733	0.937155	0.758369	0.895834	0.988921	1.06637	1.02493	1.10878	0.892922	0.580906	0.36187	0.822102	0.790598	0.508613	0.478247	0.59073	0.56467	0.572427
AT1G07240	Cyan		0.224915	-0.0435928	-0.282603	-0.158075	-0.225762	0.121716	0.231925	0.589004	0.0628891	0.686781	0.993217	0.345068	1.21439	1.28438	1.02165	1.4091	1.05453	1.17709	0.139312	-0.274574	0.194722	0.314627	0.229555	-0.0629523	0.080962	0.1464	-0.0793044
AT1G07280	Magenta		0.0636763	0.0375345	-0.146826	0.0669603	-0.142553	-0.259377	-0.0294895	-0.49269	-0.241531	-0.892463	-0.785585	-0.702519	-0.941128	-1.6343	-1.26155	-0.824089	-1.0904	-1.24918	-0.583467	-0.854007	-0.635784	-0.0726002	0.233238	-0.690735	-0.435223	-0.266029	-0.0758617
AT1G07320	Purple		0.211034	-0.207251	0.33815	0.304005	-0.197172	-0.263725	0.150314	-0.313519	0.577605	-0.285352	-0.449413	-0.403773	-0.852093	-0.94947	-0.788038	-0.452591	-1.25309	-1.00359	-1.06837	-1.02156	-1.51899	-0.941612	-0.763604	-1.18975	-0.723246	-0.605699	-0.773763
AT1G07390	Black		0.101137	-0.258442	0.092505	-0.369023	-0.182699	-0.145594	-0.657252	-0.047247	-0.35856	0.154869	-0.229175	0.25568	-0.500816	-0.483829	-0.397952	-1.27038	-1.3605	-0.926642	0.178004	-0.41038	0.00286685	0.201732	-0.53117	-0.0386047	0.167006	-1.30807	-0.54156
AT1G07400	turquoise		-0.535682	1.13217	-0.91316	-0.400697	1.07009	0.777164	0.278411	-0.975508	-0.961387	0.707578	0.913046	0.374282	1.05832	1.07737	1.36677	1.48311	1.36843	1.6701	1.07322	0.509704	0.521435	1.5158	0.370147	1.39306	1.67864	0.985094	0.614483
AT1G07440	Purple		0.393807	0.0315128	0.323531	0.231104	-0.156465	-0.311264	-0.0445192	-0.227727	0.505694	-0.672204	-0.523971	-0.541476	-1.15808	-1.58734	-0.946747	-0.560987	-1.73808	-1.94994	-1.38945	-1.30498	-1.81064	-0.973928	-1.14985	-1.96804	-1.29352	-0.0208375	-0.34722
AT1G07450	Light-green		-0.116881	-0.26824	0.507552	0.196445	-1.06904	-0.893667	-0.377928	-0.605127	0.154605	-1.21158	-1.19066	-1.27527	-1.49385	-1.82473	-1.77815	-1.41557	-2.03819	-2.10079	-0.39442	-0.491041	-0.798677	-1.14876	-1.13608	-0.828398	-0.879295	-0.349516	-1.34107
AT1G07490	Green		-0.869992	-0.0381978	-0.887872	-0.639075	-0.944522	-0.92475	-1.03131	-0.643583	0.295966	-1.23388	-1.29052	-1.10217	-1.7384	-1.03026	-0.802671	-0.814574	-1.78152	-1.19088	-1.36335	-0.748516	-1.29045	-1.29988	-0.808067	-0.494759	-0.489981	-0.110225	-1.22619
AT1G07620	Brown		-0.57071	0.188922	0.0976943	-0.674127	0.498975	0.665567	-0.0526695	-0.0242974	-0.268509	2.55486	2.53445	1.8596	2.49691	2.62981	2.56962	1.65541	2.05031	2.00251	2.57105	2.4993	2.7359	1.77329	0.257155	2.27734	1.87249	1.0629	1.60298
AT1G07630	Brown		0.0226729	0.229958	0.0611821	-0.00610464	0.13308	0.503942	-0.00646219	0.265322	-0.346392	1.20149	1.32426	1.27874	1.26383	1.32568	1.11086	1.06248	0.898352	1.10118	1.1865	0.801866	1.10342	1.03854	0.224517	1.04368	1.00802	0.31448	0.839886
AT1G07670	Green-yellow		1.52968	1.48953	1.45288	1.06404	1.04916	1.2653	1.3951	1.41557	1.21501	1.27791	1.3409	1.32926	1.26184	1.21086	1.05502	1.56983	1.94386	1.6072	0.739189	0.820453	1.10162	0.66839	0.350758	0.797193	1.08047	0.727926	0.842077
AT1G07680	turquoise		0.390658	-0.218433	-0.172552	-1.0426	-1.10635	-0.810264	-0.851278	-0.150739	0.372488	0.6921	0.589796	0.814557	0	-0.0884343	0	0.224761	0.186101	0.416255	0.266998	0	-0.339795	-0.191261	-0.0876639	0	-0.073141	0	0
AT1G07720	Light-green		0.0602746	0.315181	0.116354	0.156587	0.161386	0.0266891	-0.450933	0.292416	-0.415028	-0.115662	-0.198281	-0.355357	-0.614606	-0.581765	-0.654239	-0.823379	-1.53499	-0.978128	0.235986	-0.60017	0.105549	-0.329289	-0.510247	-0.872581	-0.305115	-0.318	0.495962
AT1G07780	Green		0.0473719	0.087458	0.0554797	0.0552212	0.0159776	-0.10216	-0.734064	-0.0855819	-0.488174	-0.42693	-0.447707	-0.110607	-0.343967	-0.790196	-0.427545	-0.983935	-0.717458	-0.671779	-0.414758	-0.039169	-0.694424	-0.15891	-0.170978	0.361903	0.0737857	-0.500906	-0.135912
AT1G07870	turquoise		0.330854	0.652667	0.422551	0.966835	1.40644	1.36099	0.126502	0.651777	0.015237	0.341813	0.510775	0.57971	1.2004	1.07588	0.937794	1.08105	1.0724	1.16077	1.08687	1.23863	1.24878	1.6125	0.567302	1.95041	1.2456	1.27287	1.01536
AT1G07890	Midhight-blue		0.531071	0.128254	-0.28913	-0.189745	0.174525	0.43633	-0.099675	0.395615	0.253936	0.943984	0.835597	1.00286	1.40028	1.49468	2.07805	1.83975	2.02068	1.50857	2.36463	1.47662	2.05168	2.07148	1.20164	2.40828	1.21871	0.731375	0.493799
AT1G07900	Yellow		0.00578454	-0.0819311	-0.357027	-0.116234	-0.13955	-0.702406	-0.0117449	0.657593	0.244177	2.3173	2.20717	1.68536	2.63507	2.42243	1.81364	2.46412	2.28021	2.37505	2.07364	2.01287	2.1653	1.98264	2.38468	1.81916	2.11859	1.97404	1.53394
AT1G07985	Blue		-1.75838	0.525932	0.346108	0.53852	0.491068	0.216123	0.59874	0.687685	0.275236	-0.117617	-0.692312	-0.439983	-0.943193	0.0841453	0.210166	-0.762523	-0.420451	0.00271653	-0.542022	0.0244173	-0.704599	-0.0614942	-0.664676	0.440264	-0.924283	-1.01651	-1.05867
AT1G08050	Yellow		0.0148773	0.236509	-0.661392	-0.770428	0.515254	0.368468	0.0545776	0.589138	-0.240098	2.38755	2.61007	2.28854	2.77967	3.14251	2.61959	2.02956	2.66655	1.95814	2.02604	2.19257	2.34305	2.41702	1.99951	2.46102	1.96534	1.81139	1.7232
AT1G08090	Green		0.904563	1.23822	1.1637	-0.108187	0.379439	0.741219	0.511382	1.57326	-0.31947	-1.08491	-1.21338	-1.60743	-0.988318	-1.30862	-1.80352	-0.980993	-1.37747	-1.27109	-0.464853	-0.659011	-0.629358	-0.308982	-0.434631	-1.47632	-0.477975	0.573042	0.973454
AT1G08290	turquoise		0.276179	-0.221947	0.117495	0.274956	-0.358837	-0.443994	0.3118	-0.0776712	0.256144	0.268069	0.114385	0.0199486	0.568105	0.314581	0.178876	0.512686	0.110326	0.583702	0.405489	-0.133491	0.156118	0.560067	0.0658444	0.756945	0.795517	0.768229	0.620149
AT1G08310	Blue		-0.0659791	-0.393656	0.0799124	0.112613	-0.131478	0.058428	-0.45293	-0.228792	-0.35491	0.0325252	0.779515	-0.216294	-0.57671	-1.01152	-0.663974	0.0113715	-0.671165	0.881878	-0.904023	-1.43866	-0.418898	-0.831637	-0.514273	-0.573414	-0.669346	-0.147712	-1.02816
AT1G08340	Black		0.0649446	-0.299056	0.0217537	-0.135722	-0.0209648	0.0713036	0.133549	0.273797	-0.0964645	0.112456	-0.102096	-0.284615	-0.286059	-0.759657	-0.508954	-0.137892	-0.972029	-0.0502055	-0.402762	-0.312077	-0.393377	-0.349643	-0.817653	-0.389317	-1.10647	-0.572306	-0.696132
AT1G08380	Purple		-0.026191	-0.0908608	-0.478497	-0.183171	-0.714063	-0.41697	-0.0752579	0.0231696	0.460244	-0.625017	-0.731511	-0.94202	-0.731302	-0.862151	-1.06964	0.0632157	-1.04381	-2.1091	-1.64884	-1.74807	-1.82837	-1.38155	-0.05105	-2.96208	-1.77674	-0.250509	-0.646912
AT1G08450	Brown		-0.66205	-0.50508	-0.419253	-0.777475	-0.247209	-0.397918	-0.615422	-0.73847	-0.948519	3.1459	2.91407	2.67236	2.67703	2.29693	2.18855	1.42488	1.70356	1.26838	2.02533	1.6255	2.01666	1.04796	1.15043	1.22173	1.31984	1.16245	1.12044
AT1G08500	Pink		-0.702354	-1.32218	-0.466199	-0.978242	-0.631053	-0.340146	-0.673566	-0.718828	-0.679853	-0.0138144	-0.517534	-0.5182	-1.48392	-1.94825	-1.01899	-0.859908	-1.24713	-0.325639	-0.584592	0.165674	-0.391271	-1.00232	-1.46101	-0.503412	-0.929438	-0.624365	-1.03192
AT1G08540	Green		-0.0407383	-0.221649	0.15259	-0.020751	0.197645	-0.0154078	-0.237022	-0.322596	-0.282872	-0.621374	-0.716675	-0.489699	-1.20005	-1.30422	-1.27559	-1.28495	-1.44453	-1.41093	-0.793247	-0.594891	-1.10355	-0.95611	-0.315327	-0.943396	-0.743797	-0.662271	-0.54103
AT1G08550	Purple		-0.303873	-0.400254	0.140903	0.253204	0.263979	-0.317544	0.171084	-0.941136	-0.340384	-0.650055	-0.619656	-0.361146	-1.34109	-1.70716	-1.4326	-1.05055	-1.32348	-1.24457	-1.65034	-1.13306	-1.95115	-1.49162	-0.35171	-1.48273	-0.934027	-0.639656	-0.410514
AT1G08590	Blue		-0.355068	-0.0672758	-0.0353262	-0.371095	-0.211872	-0.121292	-0.421391	-0.397723	-0.389472	-0.368762	-0.543269	-0.25732	-0.679617	-0.465051	-0.62183	-0.446739	-0.203911	-0.247875	-0.735154	0.156965	-0.382216	-0.8936	-0.612726	-0.492065	-0.741479	-0.40012	-0.618507
AT1G08610	Green		-0.0992526	0.184201	0.345704	0.017617	-0.179719	-0.202786	-0.0658853	-0.164719	0.0614851	-0.209966	-0.716963	-0.12543	-0.816684	-0.320477	-0.423895	-1.04242	-0.691416	-0.805927	-0.179697	-0.535015	-0.549653	-0.107485	-0.0621491	0.124526	0.358258	-0.76849	-0.400532
AT1G08630	Pink		0.319182	-0.233398	0.563103	0.960894	1.44043	1.28788	0.605058	0.567236	-0.198542	-0.218508	0.0432447	-0.309877	-0.295254	0.483395	0.234333	0.073862	0.570289	0.63248	1.09659	-0.488606	-0.674484	1.44537	0.248317	1.36115	0.277342	-1.675	-2.18285
AT1G08670	turquoise		-0.356125	-1.1262	-0.868576	-0.565487	-0.121641	-1.04857	-0.402789	-0.152044	-1.39619	0.466167	0.15962	0.0669799	0.239952	0.0698256	0.209888	-0.200157	-0.879808	0.19191	-0.248644	0.0569825	-0.573691	-1.27053	-0.993658	-0.899405	-0.994765	-0.0340517	-0.613472
AT1G08720	Cyan		0.0698575	-0.0720189	0.0988583	0.270708	0.413967	0.483052	0.383807	0.278641	0.224427	0.736258	0.886773	0.788436	1.34689	1.20031	1.14071	1.26202	1.37482	1.26114	0.75344	0.604113	0.814376	0.967277	0.593533	1.10629	0.692728	0.767349	0.850742
AT1G08810	turquoise		-0.762587	-0.286915	0.0793959	-0.121801	0.148468	-0.5254	-0.1231	-0.677558	-1.1782	0.196479	0.180701	0.26118	-0.33451	-0.708171	-1.0353	-1.18216	-0.897334	-0.433985	-0.757872	-0.286134	-0.844996	-1.24346	-0.353923	-1.29804	-0.528672	-0.815884	-0.57104
AT1G08830	turquoise		0.482404	0.501212	-0.136456	0.586537	0.599579	0.582575	0.236507	0.495502	0.419132	1.00411	1.03279	0.706399	1.40998	1.59191	1.91157	1.82353	1.64092	1.30881	1.52077	0.92068	1.4243	1.62408	0.489349	1.69265	1.42083	1.13148	1.1183
AT1G08860	Midhight-blue		0.147889	-0.00627188	-0.131622	-0.226253	0.102924	0.0343325	-0.17596	0.370548	-0.046792	0.0552493	0.0323499	0.0459491	0.300665	0.438454	0.381602	0.421665	0.444567	0.533659	0.641706	0.295064	0.29508	0.905342	0.644263	0.901358	0.679067	0.614736	0.119003
AT1G08890	Green		0.0737015	-0.029582	0.333882	0.519023	0.121924	0.626516	-0.330562	-0.356578	-0.239191	-0.382277	-0.292161	-0.379929	-0.533104	-0.871361	-0.44241	-0.623814	-1.14592	-0.831128	-0.344037	-0.478188	-0.624977	-0.318863	-1.03889	-0.475793	-0.200731	-0.0250658	0.20224
AT1G08900	turquoise		0.646181	-0.192564	-0.128188	0.278503	-0.213959	-0.162424	0.191672	-0.0376143	0.323042	1.43132	1.14577	0.87865	1.52647	0.860809	1.58763	1.49814	0.282338	0.610766	0.326825	-0.469913	0.116566	0.552614	0.127957	0.0523259	0.336678	0.158619	0.611082
AT1G08910	turquoise		0.150101	0.708811	0.736872	1.08526	1.26183	0.890874	0.43853	0.517528	0.299821	0.372928	0.332239	0.410114	1.56084	1.48774	0.637162	0.737403	1.69412	1.36428	1.21155	1.42577	1.23609	1.72395	1.7874	2.45222	1.3037	0.861375	0.831489
AT1G08930	Brown		0.473067	-0.218404	-0.178593	-0.164242	0.0626185	0.38117	0.149369	0.440425	-0.293675	1.9914	1.93296	1.62884	1.62688	1.32458	1.61954	1.31766	0.715138	0.923547	1.06008	0.445106	0.927667	0.826986	0.020682	0.498063	0.823772	-0.0348694	0.70619
AT1G08940	Yellow		-0.241956	-0.565125	0.181048	-0.284094	0.110028	0.269624	0.0846365	0.043869	-0.0448096	1.75619	1.89956	1.61049	2.37336	2.05952	2.52879	2.68533	2.85201	2.86202	2.57401	1.79479	2.22372	2.25853	1.06217	2.41798	2.14347	2.06061	2.09699
AT1G08980	Blue		0.169174	-0.195271	-0.366373	-0.262836	-0.189831	-0.365817	0.146915	-0.456404	0.20887	-0.27164	-0.428932	0.0147526	-0.596412	-0.761458	-0.307293	-0.149446	-0.177349	-0.516469	-1.11624	-1.01016	-1.32788	-0.66757	-0.267613	-0.992057	-0.629886	-0.259838	-0.34872
AT1G08990	Blue		-0.11512	-0.303919	-0.15877	-0.175012	0.00869439	0.161221	-0.145764	-0.0636651	-0.301949	0.0257652	-0.392145	-0.329751	-0.254241	-0.732195	-1.16078	-0.519164	-1.37088	-0.497507	-0.565677	-0.259789	-0.415399	-1.26031	-1.22885	-1.21488	-1.40361	0.0290015	-0.466196
AT1G09070	Brown		0.0481359	-0.725662	-0.905305	-0.336471	-0.109856	0.198415	0.067109	0.475157	0.149223	0.806553	1.06901	0.900622	1.66649	1.65563	1.73335	1.65511	1.03462	1.0613	1.00075	0.0581264	0.759649	1.24912	0.728333	0.749337	0.912164	0.917192	0.911946
AT1G09080	turquoise		7.64194	7.89013	7.63432	7.72107	8.59029	8.4939	7.18003	7.76039	6.73395	7.4495	7.81864	7.4918	7.27354	6.94742	7.34595	8.85851	8.70016	9.02246	7.5766	7.42909	8.04359	6.56778	4.30074	6.7517	7.808	7.29594	7.60291
AT1G09090	Green-yellow		1.51333	1.55014	1.37198	1.3448	1.43662	1.26752	0.771903	1.02655	0.873733	0.687745	0.647116	0.570555	-0.175644	0.0802634	-0.0925257	1.62777	1.40778	1.76369	0.344106	0.979909	0.984814	-0.69336	-0.831189	-0.506991	1.01709	1.16786	1.09381
AT1G09155	Pink		-0.935236	-0.761789	-0.405002	-0.592903	-0.040944	-0.205594	-0.495113	-0.484704	-0.877084	-0.20338	-0.294673	0.0663862	-0.604588	-0.403635	-0.703842	-0.805381	-0.62424	-0.200015	-0.378035	0.0358327	-0.285073	-0.442885	-0.889231	-0.648228	-0.567151	-0.625633	-0.323202
AT1G09170	Blue		-0.795957	-0.587734	-0.197304	-0.705389	-0.342506	0.358361	-0.544537	-0.566614	-0.9376	-0.0702382	-0.368537	-0.272633	-0.647839	-1.0831	-0.90298	-1.00016	-1.48732	-0.624579	-0.493259	0.2222	-0.102385	-1.01842	-0.969139	-0.811101	-0.909639	-0.391043	-0.246146
AT1G09180	Pink		6.43283	6.70612	6.44643	7.00448	6.2663	6.82757	4.09366	4.56555	4.5117	3.2724	3.10396	3.62349	5.68905	5.46188	5.84334	4.60485	4.58308	5.3924	4.05328	3.37998	4.5194	5.28274	3.0177	5.67889	4.90699	4.4857	4.08696
AT1G09210	Green-yellow		2.29651	2.72613	2.41089	0.907864	1.47734	1.25784	2.28379	2.33759	1.92849	2.3808	2.71034	2.53526	1.41841	1.19339	0.815364	2.01958	2.89089	2.13845	2.06928	2.32453	2.12237	0.122094	0.536934	0.597106	1.83243	1.32279	1.81519
AT1G09240	Pink		-0.800043	-0.375877	-1.00961	-1.10129	-1.0033	0.0385252	-1.15122	-0.676894	-0.933718	-0.50451	0.148494	0.54691	-0.823458	-1.12858	-0.43162	-1.77478	-0.547936	-1.02648	0.336653	0.211398	0.540278	-1.78555	-0.888114	-0.355194	0.137214	-1.97644	0.495544
AT1G09310	Purple		-0.674915	-0.503164	-0.412427	-0.109978	0.226151	-0.367684	-0.461934	-0.0260721	-0.778446	-0.727103	-0.695808	-1.18313	-1.8718	-1.72085	-2.0576	-1.92439	-2.46889	-1.91266	-0.868005	-1.09028	-1.61752	-1.73802	-1.19327	-1.81272	-1.75329	-1.41039	-1.01682
AT1G09340	Purple		0.0643227	-0.245033	0.137282	0.0762089	-0.0970008	-0.353543	0.0394897	-0.252817	0.17114	-0.547287	-0.508394	-0.878579	-1.20787	-1.16264	-1.58141	-1.21639	-1.98534	-2.44193	-1.34715	-1.00262	-1.42881	-1.71481	-0.847382	-2.42836	-1.4987	-0.412488	-0.843895
AT1G09350	Black		-1.0513	-0.482446	-0.68415	-0.443424	-0.472873	-0.475923	0.226478	0.222445	-0.54757	-0.301943	-0.941499	-1.14546	-0.717789	-1.1793	-0.899446	-0.563307	-0.894129	-1.01223	-0.705124	-0.60643	-0.772355	-0.723518	-0.598561	-1.16607	-0.678053	0.303674	-0.0704006
AT1G09500	Blue		0.0605267	0.661395	-0.314978	0.0682343	-0.0771719	0.5246	1.49844	-0.48493	0.490837	-0.897604	-0.771211	-0.552044	0.199346	0.380175	-0.541606	-0.791467	-0.602085	0.75629	2.0113	0.714804	0.934231	0.452178	-0.708582	-0.269164	0.999549	-0.534315	-0.0737307
AT1G09540	Green-yellow		-0.495262	-0.705919	-0.723196	-0.61898	-0.664394	-0.632412	-0.553705	-0.328075	-0.978923	-0.341272	-0.518088	-0.623725	-0.674153	-0.441117	-0.922455	-0.454364	-0.908858	-0.390987	-0.398396	-0.315423	-0.392558	-1.24632	-1.00066	-0.867354	-1.03259	-0.391041	-0.931335
AT1G09560	Midhight-blue		-0.690249	0.126282	-0.409652	-0.98555	-0.517701	-0.586356	-0.908447	0.178652	-0.838479	1.43376	0.995805	0.355454	1.61375	1.78826	0.910737	0.831207	1.83774	1.04909	1.83614	2.60758	2.04552	1.64156	1.52465	2.31973	1.08467	1.80234	0.791965
AT1G09600	Black		-0.26043	-0.178705	0.154975	0.241356	0.0114014	0.15147	-0.312152	-0.214132	0.144766	-0.519619	-0.156704	-0.351067	-0.353814	-0.140161	-0.536193	-0.621985	-0.230587	-0.0218634	-0.207757	-0.0743727	-0.311348	-0.302482	0.192643	-0.495652	-0.425964	-0.292948	-0.472831
AT1G09630	Cyan		-0.282624	0.223668	0.00283209	-0.0611524	0.675553	0.250089	-0.0581583	0.3559	-0.49617	0.732559	0.955752	0.765382	1.01096	0.995044	0.836215	0.618241	1.26685	1.02248	0.458544	0.807117	0.673805	-0.136593	0.118007	0.284189	0.205264	0.398037	0.112204
AT1G09645	Brown		0.495058	0.213698	-0.151381	-0.0700818	-0.0213026	0.32264	0.044037	0.0941967	0.390915	1.02314	1.04757	0.918274	1.221	0.964044	1.4106	1.42943	0.908259	1.44942	1.02794	0.315146	1.03619	1.23727	0.276129	0.981997	0.924542	0.660246	0.674005
AT1G09680	turquoise		-0.252876	-0.306655	0.0585653	-0.037021	0.444254	-0.0176145	0.172145	-0.178583	-0.162754	0.415638	0.229828	0.268612	-0.284118	0.142719	0.00217433	-0.372047	0.698498	0.100431	0.535183	0.556665	0.277581	0.528195	0.858095	0.791493	0.628049	0.263874	0.567738
AT1G09750	Black		-0.708546	-0.57659	-0.850603	-0.82664	-1.13739	-1.70828	-1.23229	-1.07451	-0.380074	-1.47769	-1.49987	-0.770008	-2.08162	-1.06653	-0.832485	-1.29656	-0.576589	-1.28751	-2.12788	-0.869574	-2.29676	-1.00687	0.565243	-1.11979	-1.21946	-0.422947	-1.03464
AT1G09870	turquoise		0.137879	0.340669	0.219163	0.310378	0.576263	0.613556	0.101408	0.369385	0.022934	0.735679	0.708211	0.785925	1.26667	1.27243	1.08292	1.15529	1.56688	1.41667	1.16772	1.01695	1.14388	1.28735	0.557947	1.53333	0.997416	0.940175	0.788607
AT1G09910	Cyan		0.339685	-0.036979	0.0492361	0.307727	0.165019	0.376024	0.276957	0.146054	0.147684	0.396786	0.727184	0.498064	1.0821	0.707794	0.787941	1.06134	1.18661	0.807346	0.5444	0.483919	0.437831	0.62975	0.246632	0.637964	0.725982	0.726866	0.548667
AT1G09930	turquoise		0.0451093	0.147111	0.287094	0.238227	0.0774162	0.319584	0.150421	0.379638	0.105951	0.116063	0.198272	0.373756	0.57932	0.541862	0.646337	0.668516	0.500519	0.46952	0.261687	0.218231	0.167357	0.487706	0.236815	0.385735	0.457683	0.294698	0.39112
AT1G09932	Yellow		-0.0703553	0.526484	0.609099	-0.087479	1.30081	0.890135	0.694833	1.1238	0.0340624	3.77475	3.5428	3.50148	3.84948	3.59128	3.64254	1.57294	3.01095	2.47549	4.08869	3.77549	4.16097	3.41133	2.50732	3.949	4.16042	2.92656	3.30891
AT1G09940	Brown		-0.0432424	0.140874	-0.015178	-0.273798	0.589246	0.359083	0.039084	0.206871	-0.482342	0.703396	0.801685	0.993466	1.18354	1.21699	1.10477	1.35097	1.64279	1.78952	1.13842	1.12347	0.978242	1.03001	0.780816	1.50086	0.974691	0.789732	0.737253
AT1G09950	Black		0.607289	0.752768	0.283678	1.30942	1.01445	0.929951	0.549849	1.15126	0.743056	0.543142	0.534294	0.551737	0.726362	0.150265	0.649731	0.641299	0.982146	0.453952	0.648643	0.120605	0.482418	0.52928	0.266047	0.51739	0.362165	0.299999	0.968265
AT1G09970	Brown		-0.217222	0.0153402	-0.244508	-0.484398	0.00404604	0.24334	0.091067	0.386808	-0.531643	1.24572	1.38258	1.02792	1.34888	1.30369	1.16555	0.621245	0.835771	0.542367	0.901306	0.858332	0.962294	1.02123	0.483239	0.865502	0.951144	0.345938	0.724704
AT1G10020	Magenta		-0.0903368	-0.195696	-0.0733173	-0.120679	-0.411713	-0.359018	-0.0684769	-0.308303	0.18163	-0.336809	-0.689812	-0.859352	-0.967394	-0.631944	-0.541645	-0.525644	-0.979061	-0.926385	-0.57825	-0.508482	-0.488063	-0.350565	-0.114063	-0.715768	-0.149396	-0.0535372	-0.110782
AT1G10040	Yellow		-0.322177	-0.121441	0.170545	0.101328	0.237023	-0.203279	-0.143667	-0.133514	-0.0888502	1.03836	1.64501	1.12222	2.34686	2.21705	2.06477	2.10208	3.1612	2.92315	2.20801	1.89253	2.4446	2.22469	1.15203	3.01354	1.85594	1.77231	1.15864
AT1G10050	Cyan		0.19592	0.253933	0.31423	0.297715	0.713939	0.68673	0.50863	0.511462	-0.0318826	1.36751	1.37547	1.22311	1.96122	1.81661	1.3019	1.53871	1.71307	1.58032	1.22106	1.28912	1.37508	1.21368	0.769856	1.47625	0.968538	1.00034	0.756868
AT1G10060	Blue		0.273536	0.120089	0.214098	-0.0387783	-0.226667	0.295064	0.223909	-0.0850024	0.0645153	0.526238	0.264828	0.254451	0.0403125	-0.68209	0.0353292	-0.43233	-0.498634	0.13463	-0.511237	-1.29103	-0.995245	-0.594337	-0.00939311	-1.18929	-0.570512	-0.841697	-0.356128
AT1G10070	Cyan		0.249374	-0.226041	-0.230642	0.0116703	0.407984	0.0305632	-0.00381972	-0.00471249	0.0708197	0.0978339	-0.0479602	0.190415	0.334114	0.434844	1.12041	1.19509	1.13257	1.41218	1.0262	0.077474	0.139286	1.48897	0.147036	0.837078	0.516697	-0.689912	-1.12974
AT1G10140	turquoise		-0.637387	0.0763614	-0.477051	-0.377703	-0.441411	-0.120947	-0.121077	0.0894714	-0.107549	0.448866	0.809356	0.879528	1.76835	1.91046	2.23028	1.54155	2.24471	1.67761	2.37668	1.90716	1.61124	1.87452	0.861902	2.03127	0.914254	0.648264	0.231221
AT1G10220	Pink		0.525504	1.02416	0.141703	0.244306	1.30876	1.1102	-0.080868	1.39484	-0.750794	-0.819866	-0.294601	-0.0973219	-0.601353	0.6779	0.614724	-0.240428	0.0169645	-0.0199368	-0.0219452	0.242773	0.456866	0.678604	0.421061	1.09542	0.226786	-0.367256	-0.21832
AT1G10280	Midhight-blue		0.0325217	-0.0498255	0.130434	0.0645891	-0.116299	0.374431	-0.122909	-0.255358	0.045624	0.569952	0.323475	0.704537	0.588479	0.667615	0.724551	0.982468	0.959933	1.28233	0.62543	0.513129	0.821139	0.712504	0.87139	1.08142	0.666576	0.491927	0.658396
AT1G10290	Cyan		0.0391169	0.199245	0.00777463	0.0712039	0.346535	0.469719	0.109475	0.447917	-0.0602072	0.619475	0.784472	0.792304	1.10331	1.07441	0.91495	0.965781	1.48587	0.963695	0.565504	0.632565	0.671011	0.57627	0.649045	0.817917	0.360485	0.200071	0.350451
AT1G10340	Brown		-0.026448	0.627876	-1.00834	-1.71309	0.446507	0.196408	-0.50078	0.0136457	-0.920097	2.24726	2.51341	1.97551	2.18152	2.12926	2.28093	0.762829	1.27215	0.418691	2.02516	1.76814	1.44823	1.85265	1.84888	1.47187	2.26465	1.01764	1.77253
AT1G10360	Purple		0.472537	0.117453	0.417421	0.6446	-0.201114	0.0762794	0.745787	0.112756	1.21405	-0.535357	-0.162131	-0.454254	-0.370451	-0.535644	-0.548771	0.246556	-0.53496	-0.691312	-1.26923	-1.0151	-1.0379	-0.985359	-0.497297	-1.83714	-1.00561	0.307295	-0.300577
AT1G10370	Magenta		1.08533	1.0923	0.780303	0.736444	1.33772	1.18445	0.150201	1.14278	0.433353	-1.07842	-1.22687	-1.04702	-1.02518	-0.359435	-0.358503	-0.551082	-0.696897	-0.756033	1.07363	0.661866	1.06708	0.503384	-0.5887	0.666445	0.781762	0.270167	0.336852
AT1G10410	Yellow		-0.231877	0.219123	-0.243414	-0.435553	0.135123	0.319026	-0.156515	0.118756	-0.392092	1.18269	1.05901	0.871416	1.35864	1.23869	1.09952	0.847473	1.17088	1.19192	1.52442	1.3796	1.29192	1.10125	0.459586	1.49424	1.36219	0.321085	0.813182
AT1G10417	Brown		-0.231202	-0.228534	0.186302	-0.363602	-0.0278665	0.176187	0.0909086	-0.481993	-0.596288	1.41505	1.55684	1.26273	1.7781	1.45663	1.31866	1.5692	0.941583	1.598	0.955181	0.722766	1.01094	0.566382	0.603227	1.26762	0.46816	0.418253	0.213394
AT1G10480	Green-yellow		-0.672891	-0.342859	-0.614741	-0.555549	-0.435718	-0.0737516	-0.225066	-0.470257	-0.152791	-0.0416052	-0.0628785	-0.0769043	-0.543006	-0.431229	-0.152271	-1.02217	-0.734833	-0.714845	-0.153127	0.253468	0.129399	-1.16624	-1.08242	-0.755289	-0.399271	-0.245536	-0.294405
AT1G10550	Black		-0.0110676	-0.262629	-0.919958	-0.651622	-0.253793	0.282829	-1.16412	-0.00858516	-1.36666	-0.202752	-0.605308	-0.944442	-1.21971	-0.941402	-0.763369	-1.11464	-1.7716	-1.29686	-0.703811	-0.439882	-0.298657	-1.17126	-1.16768	-1.58583	-0.647858	-0.174565	0.276053
AT1G10585	turquoise		-0.129564	1.44563	-0.000766674	0.699672	0.860124	0.665361	1.75191	0.600385	0.571121	2.22731	1.76707	2.28265	2.94046	3.32116	3.7626	0.550899	1.7429	2.02685	5.64108	5.65654	5.13733	4.69095	1.57601	5.40348	4.75017	1.78369	2.98395
AT1G10657	Green		-0.558065	-0.170122	0.174902	-0.382144	-0.586695	-0.820221	-0.663886	-0.976781	-0.286137	-1.07193	-0.873711	-0.833013	-1.14396	-1.45546	-1.38954	-1.71451	-1.85724	-1.62191	-0.695821	-0.350326	-1.35181	-1.36804	-0.675952	-1.17348	-0.657948	0.354826	-0.310895
AT1G10700	Brown		0.120689	0.0554877	0.0734476	0.00616951	-0.26152	0.130971	0.0849649	-0.110459	-0.0120929	1.17854	1.09305	1.23437	1.90451	1.72595	2.21617	2.05422	2.28411	2.38266	1.76188	1.08092	1.69253	1.93021	0.538181	1.9803	1.6575	1.05893	1.12748
AT1G10730	Brown		0.252993	0.649691	0.249251	0.0947571	0.755696	0.620771	0.425445	-0.0502641	-0.235543	0.96408	0.960997	0.615668	1.18108	1.04863	0.833718	0.874399	0.975289	1.14611	0.777858	1.12347	0.767293	0.518575	0.531903	1.09323	0.939924	0.848624	0.652544
AT1G10760	Purple		0.513368	0.831073	0.449694	0.99161	1.13212	1.34386	0.0720809	0.583386	-0.554716	-0.761593	-0.641035	-0.469608	-0.752123	-1.45298	-1.1021	-0.707139	-1.3189	-1.2737	-1.55501	-1.31487	-1.57707	-1.05862	-0.16342	-1.51738	-0.851076	-0.210215	0.211948
AT1G10790	Green		-0.0752448	0.0592765	-0.131182	-0.174769	-0.14885	-0.21333	-0.121444	0.441223	0.485041	0.0407695	-0.37251	-0.412759	-1.03314	-0.654893	-0.882632	-0.339786	-0.734559	-0.788546	-0.676482	-0.221964	-0.716693	-0.262741	-0.282434	-0.602832	0.13241	0.0279241	0.29993
AT1G10810	Blue		0.0287098	-0.329217	0.103208	-0.0546686	-0.0890083	-0.31233	-0.339792	-0.145008	-0.261347	-0.326034	-0.544095	-0.571433	-0.555477	-0.829763	-0.699937	-0.542811	-0.63524	-0.664024	-0.0829849	0.468968	0.188887	-1.28912	-0.73343	-0.260851	-0.441817	-0.232683	-0.457602
AT1G10960	Black		-0.212694	0.0487644	-0.390455	-0.166253	-0.203858	-0.79694	-0.268694	0.110806	0.190019	-0.814666	-0.64732	-0.735563	-1.0431	-0.569975	-0.751087	-1.2217	-1.13205	-1.93628	-0.876091	-0.487324	-1.28582	-0.951447	-0.191203	-1.33213	-1.3061	-1.30837	-1.2978
AT1G11050	Brown		0.00139821	-0.367377	0.184818	-0.223362	0.538275	0.196967	0.539389	0.434343	-0.443325	1.00539	1.30197	0.827785	1.23975	0.895122	1.03525	0.775301	0.684273	0.998223	0.572362	0.64574	0.913332	0.748847	0.280346	0.848892	0.728884	0.439603	0.901606
AT1G11070	Light-green		-0.188891	-0.688747	0.0970355	-0.172981	-0.55788	-0.354875	-0.195539	-0.183107	-0.0273816	-0.924553	-0.82558	-0.840789	-1.24621	-1.30981	-0.965517	-1.07367	-1.54761	-1.5095	-0.730427	-0.377732	-0.935848	-1.06706	-1.05429	-1.75791	-0.715423	-0.627003	-0.35331
AT1G11200	Brown		0.652311	-0.0339237	0.30597	-0.319274	-0.360294	-0.0974454	-0.189463	-0.731554	0.0139835	1.56188	1.29615	1.4678	1.45213	1.04372	1.80868	1.52028	1.11027	1.60847	1.14834	0.382198	0.980991	1.53532	0.025515	1.12845	1.06085	0.495955	0.400571
AT1G11210	Blue		-0.272502	-0.101455	-0.425607	-0.25087	-0.0669663	0.116449	0.444287	0.362661	-0.576005	0.00997407	0.053073	0.153967	-0.154462	-1.1999	-0.0196275	0.424156	0.0277185	0.0714832	-0.626155	-1.8248	-1.48529	-0.470506	0.0961664	-0.875572	-0.332229	-0.45591	-0.230854
AT1G11300	Yellow		-0.171318	-0.18433	0.0248352	-0.00776869	-0.0216441	-0.178382	-0.109578	-0.212407	-0.00122708	0.759448	0.49241	0.477997	0.684916	0.670183	0.181007	0.941555	0.531637	0.834608	1.01533	1.05979	1.04775	0.564368	0.371464	0.667992	0.580612	0.68954	0.340675
AT1G11310	Brown		0.0746478	-0.174061	-0.0443705	-0.329461	-0.104242	0.0154236	-0.41771	-0.185779	-0.520256	1.68521	1.61558	1.46552	1.49666	1.21946	1.34408	1.20954	1.10073	1.5861	1.43953	1.21407	1.49089	1.15478	0.254439	1.32251	1.22232	0.943025	0.909534
AT1G11330	Yellow		-0.0950635	0.0277301	-0.0475527	-0.614195	-0.149828	0.138156	-0.291562	-0.287345	-0.454868	1.9629	1.55379	1.3778	1.20909	1.49327	1.6084	0.304927	0.784506	0.796136	1.9503	1.49284	1.81049	1.89007	0.957263	2.03357	1.99904	0.73147	1.19221
AT1G11450	Blue		0.128558	0.0906078	0.229587	0.311854	-0.511197	-0.0628394	0.0488202	-0.777796	0.116498	0.177259	0.204112	0.159085	-0.425736	-0.87691	-0.159224	-0.125297	-0.590581	0.336559	-0.810016	-0.597237	-1.06537	-0.784484	-0.500104	0.075416	-0.408425	-0.441996	-0.564096
AT1G11530	Purple		0.258878	-0.159145	-0.205738	0.311439	-0.061474	0.281374	0.267475	-0.561173	-0.164036	0.196602	-0.148445	0.458763	-0.965096	-1.39567	-0.587181	-0.311615	-1.44437	0.0416341	-0.730608	-1.08913	-1.42667	-0.857562	-1.28112	-1.04509	-0.125308	-0.922634	-0.738002
AT1G11545	Black		-0.543048	-1.23098	-0.772274	-0.84957	-1.32926	-0.477627	-0.973554	-0.96889	-0.845447	-1.1021	-1.27304	-1.16741	-2.02702	-2.07428	-1.89931	-2.11876	-2.27602	-2.12341	-1.20876	-0.946904	-1.31895	-2.07103	-1.22531	-2.10352	-1.94207	-1.09036	-1.20947
AT1G11570	turquoise		0.170709	0.737055	0.243424	0.0846341	-0.185508	0.274998	-1.03395	-0.273408	0.170675	-0.0970259	0.250401	0.833579	1.56276	0.945566	0.0710016	-0.12179	0.516453	1.19301	-0.246905	0.33176	-0.11379	1.34384	0.80883	2.42301	1.03742	0.65059	0.274157
AT1G11655	Pink		-0.232928	-1.31758	-1.26518	-1.31381	-1.02146	-0.408232	-1.40552	-0.964984	-0.557257	-0.820374	-1.04244	-1.3147	-1.60122	-2.3209	-1.31768	-1.5082	-2.51309	-1.73111	-0.315335	-0.329831	-0.199001	-0.532283	-1.21395	-1.45709	-0.741055	0.265308	-0.0239768
AT1G11670	Blue		-0.451318	-0.740511	-0.409816	-0.576298	-0.760032	-0.739384	-0.28819	-0.641544	-0.576787	-0.440004	-0.552364	-0.427602	-0.63449	-0.610747	-0.624922	-0.554394	-1.02428	-0.335827	-0.385001	-0.177464	-0.24022	-0.848708	-0.877315	-0.681523	-0.820576	-0.672689	-0.335726
AT1G11700	Green		0.327069	-0.3795	-0.208093	-0.0260388	-0.606557	-0.147732	-0.235994	-0.446118	0.644296	-0.863897	-0.67621	-0.731598	-0.934807	-1.04434	-0.545969	-0.0101345	-1.33508	-0.836189	-0.803139	-1.27421	-1.05353	-0.0476639	-0.262386	-1.32346	-0.993154	0.571922	0.0252907
AT1G11720	Green		0.0191915	-0.0514076	0.341658	0.21597	0.112241	-0.0449002	-0.0124103	-0.00930076	-0.0102796	-0.743126	-0.801762	-0.840161	-1.31138	-1.23123	-1.30727	-1.04719	-1.528	-1.19344	-0.793016	-0.48532	-0.643326	-0.700574	-0.475457	-0.758072	-0.519104	-0.19914	-0.115911
AT1G11740	Purple		0.0195452	-0.466806	-0.0243848	0.0419832	-0.117696	-0.212404	-0.102827	0.0646357	0.227101	-0.099795	-0.254616	-0.269698	-0.448285	-0.2122	-0.376181	-0.316821	-0.851878	-0.326938	-0.918748	-0.402633	-0.609615	-0.905713	-0.664345	-1.06425	-0.765341	-0.0063217	-0.578973
AT1G11860	Purple		0.127763	-0.191148	0.0818736	0.197085	0.180313	-0.205932	0.0526048	-0.088573	0.173443	-0.640383	-0.54486	-0.805806	-1.09557	-1.08326	-1.25329	-0.84335	-1.59747	-1.80177	-1.17876	-0.833241	-1.43881	-1.29311	-0.685382	-1.82841	-1.42867	-0.379495	-0.65968
AT1G11880	turquoise		1.14104	1.03233	0.845822	0.801285	0.413407	0.864696	0.546298	0.111496	0.557458	0.858251	0.707372	1.01975	0.823271	0.601534	0.882004	0.769619	0.744015	0.920034	1.00978	0.398947	0.588558	0.718457	-0.0488264	1.03828	0.885578	0.253836	0.8189
AT1G11890	turquoise		1.10806	1.33585	1.28238	1.17154	1.58499	1.73646	0.792452	1.01877	0.590136	1.45923	1.48804	1.46626	1.55651	1.36651	1.21624	1.08556	1.55456	1.55488	1.29599	0.918642	1.11359	0.783153	0.266427	1.27524	1.05712	0.615449	0.832947
AT1G11905	Brown		0.569422	0.336118	0.229236	0.420212	0.197102	0.843615	0.4071	0.00471858	0.224644	1.06497	1.19471	0.842001	1.04413	1.08307	1.21168	1.38392	0.980672	1.28354	1.13954	0.58193	0.867834	1.09578	-0.0460258	1.30163	1.08743	0.651755	0.574008
AT1G11920	Pink		-0.0436037	-0.740425	0.37633	-0.256016	-0.623828	-0.196911	0.105251	-0.444051	-0.488381	1.0193	0.405109	0.561684	-0.736971	-0.348855	-0.454396	0.202211	-0.76736	0.501808	0.163296	-0.0966566	0.159856	0.143975	0.0759471	0.121276	-0.0337235	0.521586	0.486606
AT1G11940	Brown		-0.0507464	0.186735	0.101897	0.174788	-0.259732	-0.0463606	0.0743271	-0.405384	-0.113386	0.562698	0.67244	0.640013	0.844275	0.483996	0.746058	0.502539	0.956183	1.05091	0.727606	0.357101	0.816847	1.14132	0.428435	1.25797	0.708311	0.279895	0.387581
AT1G12010	Light-cyan		0.2541	0.0100719	0.451839	0.513258	0.400737	0.538789	1.15583	0.743626	-0.0169165	1.06795	0.820599	1.14594	0.894969	1.03258	1.02542	1.34733	1.52342	1.9423	0.344897	0.799639	-0.343054	0.548815	0.846473	0.73457	0.504345	-0.441996	0.158918
AT1G12020	Magenta		-0.596664	0.00137714	-0.364478	-0.378908	0.016084	-0.721109	-0.505244	-0.484613	-0.333122	-0.888889	-0.613547	-0.636878	-1.62283	-0.853832	-0.805161	-1.171	-1.35465	-1.09443	-0.334014	-0.64413	-0.929833	-0.521079	-0.281099	-0.543674	-0.576447	-0.238384	-0.506451
AT1G12040	Pink		-0.683855	-0.652147	-0.92726	-1.47149	-0.791626	-0.854339	-1.34332	-0.0777958	-1.24686	-0.260496	-0.546042	-0.803789	-1.92834	-2.04019	-1.92753	-1.54289	-2.12089	-1.39317	-0.775577	-0.397989	-0.292846	-1.31261	-0.970783	-1.39158	-1.44529	-0.157526	-0.599269
AT1G12080	Blue		-1.11545	-1.07517	-0.797536	-0.464557	-0.544152	-0.619116	-1.18008	-1.20105	-1.19962	-0.778405	-0.931367	-0.613862	-2.2894	-2.3869	-2.04712	-1.9241	-1.31947	-0.713441	-1.1582	0.136353	-0.882168	-2.59681	-2.25893	-1.89495	-2.01596	-1.45198	-1.18461
AT1G12090	Purple		-0.255448	-0.563044	-0.566595	-0.594653	-1.12414	-0.784248	-1.11091	-0.99123	-0.776741	-1.36328	-1.71529	-0.79664	-2.18307	-1.88079	-1.74502	-1.40055	-1.7071	-2.11035	-2.21367	-1.96836	-2.43863	-1.60405	-0.2486	-2.28281	-1.56076	-1.0646	-0.656631
AT1G12150	Pink		-0.701381	-0.578731	-0.0187076	-0.0600925	-0.045932	0.0429181	-0.888564	-0.272608	-0.799866	0.351123	0.180854	0.358802	-0.967754	-1.03226	-0.879642	-0.860115	-1.3484	0.0933735	-0.205708	-0.219156	-0.0976832	-0.658698	-0.921485	-0.405236	-0.125058	-0.00355585	-0.0235147
AT1G12200	Brown		0.0520257	0.104501	0.246592	0.00430953	-0.134524	0.363832	0.208401	0.16849	0.268081	0.402727	1.00325	1.00653	0.973762	0.703262	1.19518	0.951435	1.49759	1.24448	0.536499	0.168893	0.615218	1.22225	0.790038	1.05284	0.905185	0.496999	0.785038
AT1G12210	Brown		0.162442	-0.132389	-0.0194228	0.207627	0.124688	0.261825	-0.0184419	-0.110495	0.352937	1.32763	1.54688	0.909235	1.13631	0.986551	0.806324	0.654365	0.805733	0.867528	0.796034	0.929878	1.07094	0.925449	0.598446	0.95869	1.44707	0.496162	1.09886
AT1G12220	Brown		0.384524	-0.148561	0.122619	-0.0232357	0.19841	0.22267	0.108392	-0.173342	-0.108082	1.21851	0.949156	0.828432	1.39333	1.1592	1.22448	1.02943	0.792079	0.821383	0.982109	0.885501	1.17171	1.21956	0.384483	1.13053	0.955594	0.447711	1.09559
AT1G12240	Blue		-0.37879	-0.497755	-0.270464	-0.567952	-0.894395	-0.522718	-0.539212	-0.786987	-0.611778	-0.867002	-0.773263	-0.980538	-1.2431	-1.04062	-1.12271	-0.890031	-1.18763	-1.57732	-0.609428	-0.14249	-0.3837	-0.634203	-0.302529	-0.910015	-0.832772	0.0594434	-0.300657
AT1G12244	Green		-0.154455	-0.18931	-0.15571	0.024374	-0.352752	-0.230624	-0.319048	-0.585691	-0.0463846	-0.107052	-0.653831	-0.244776	-0.756863	-0.767764	-0.840462	-1.02184	-1.21092	-0.964298	-0.267393	-0.304578	-0.808706	-0.341824	-0.593346	-0.396895	-0.370836	-0.103315	-0.480903
AT1G12250	Purple		0.49009	-0.338056	0.0670485	0.33294	-0.669278	-0.352911	0.0708922	-0.48432	0.675013	-0.213782	-0.210623	-0.293523	-0.462807	-0.653971	-0.539995	-0.0153118	-0.886819	-0.817509	-0.871233	-1.37015	-1.14334	-0.597475	-0.626899	-1.31776	-0.927493	-0.4037	-0.596465
AT1G12290	Yellow		0.202661	-0.196675	-0.106068	-0.162443	0.187276	0.29268	0.149141	-0.0496574	0.0097976	0.948936	0.979986	0.785198	1.03709	0.62006	0.711328	0.972986	0.6984	0.970231	1.19197	1.34879	1.11607	1.05978	0.858693	1.00196	0.835381	0.83659	0.83248
AT1G12320	turquoise		-0.173991	0.173729	0.374118	0.35064	0.382479	0.444581	0.576477	-0.0368641	-0.027041	0.506837	0.691286	0.430136	1.01712	0.79143	0.926842	1.02131	1.37807	1.66788	0.974322	0.804641	0.961517	1.54813	1.20857	1.94975	1.39258	1.43207	1.04191
AT1G12330	Green		-0.424124	0.114851	-0.269515	-0.101931	-0.301033	-0.434956	-0.543294	-0.19045	-0.0856723	-0.761644	-0.595323	-0.291892	-0.99108	-0.503811	-0.739098	-0.845247	-0.601972	-0.790437	-0.775155	-0.766465	-1.2659	-0.727676	0.193848	-0.938727	-0.491857	-0.462174	-0.722052
AT1G12360	Brown		-0.222883	0.0504829	-0.0748485	0.00366942	0.383603	0.447062	0.128763	0.148394	-0.163675	1.17102	1.17663	1.02963	1.41531	1.1256	1.0445	0.808853	1.15085	1.29493	0.805228	0.861971	0.969074	0.604114	0.36746	0.876101	0.662893	0.524826	0.609682
AT1G12400	turquoise		0.540645	0.684343	0.693074	0.656777	-0.0623222	-0.121131	-0.228811	-0.519101	0.113414	1.49132	0.350518	0.967074	0.627849	0.231614	0.552064	0.164726	-0.287523	1.35835	1.24402	0.141445	1.18295	1.53239	-0.0871216	1.89464	1.95108	0.55963	0.789303
AT1G12480	Purple		0.0395345	-0.180874	0.0569223	-0.0374645	-0.457978	-0.101508	0.137018	-0.337802	0.369252	-0.126592	0.174985	-0.222129	0.0204109	-0.526101	-0.0433349	-0.0574264	-0.378558	-0.125577	-0.495961	-0.743355	-0.383016	0.136724	0.123996	-0.508731	0.265359	0.26698	0.24832
AT1G12500	Green		-0.298031	-0.369305	0.0298542	-0.148715	-0.532313	-0.485851	-0.276556	-0.381007	-0.267449	-0.451889	-0.769471	-0.577523	-1.11433	-1.18076	-1.11924	-0.888064	-1.31293	-1.00507	-0.839873	-0.787533	-1.11703	-0.966385	-0.328043	-0.996633	-0.629525	-0.622568	-0.351052
AT1G12560	Pink		-0.663076	-1.23723	-0.646527	-1.05721	-1.42038	-0.761117	-0.724641	-0.231289	-0.831109	0.114154	-0.0638672	-0.697431	-2.4154	-2.85457	-1.64562	-0.887142	-2.32215	-0.652474	-0.874607	-0.933152	-0.31991	-0.960892	-1.43522	-1.4901	-1.85276	-0.202731	-0.553032
AT1G12740	Blue		-0.55578	-0.85984	-0.202895	-0.470816	-0.185213	-0.718493	-0.0556027	-0.734693	-0.216207	0.403971	-0.999544	-0.382385	-1.22263	-1.62054	-1.13031	-1.05383	-1.70944	-0.745095	-0.346401	-0.281659	-0.162844	-1.86708	-2.2157	-1.6022	-0.928267	-0.766486	-0.829577
AT1G12770	Magenta		-0.144587	-0.0903385	-0.0253218	-0.103121	0.296772	-0.246598	-0.161909	-0.315998	-0.066625	-0.606876	-0.643768	-0.377483	-1.10826	-0.783643	-0.753785	-0.99394	-0.812163	-0.988766	-0.098765	0.0623664	-0.337703	-0.302169	0.10484	0.0291202	-0.107786	-0.507076	-0.269923
AT1G12800	Green		-0.257269	-0.115946	0.200897	0.057723	0.199027	-0.120813	-0.0121127	-0.266173	-0.124561	-0.441997	-0.464289	-0.371225	-0.937651	-0.729631	-1.06916	-1.1482	-1.11542	-1.07006	-0.799515	-0.255186	-0.966726	-0.89081	-0.0617857	-0.731891	-0.416039	-0.62671	-0.227913
AT1G12805	Brown		-0.398649	-1.02996	-1.07695	0.138224	-1.48374	-0.353468	-1.21241	-1.26215	-1.24745	0	0	0.237715	0.123198	0	0.105833	0.101731	0	0	-0.132607	0.0773317	0	0.376786	-0.202859	0.283886	-0.222358	0.200194	0
AT1G12845	Blue		0.349095	0.677494	-0.287807	-0.450675	-0.0525253	-0.27611	-0.866435	0.139092	-0.822951	0.215427	0.287075	-0.137484	0.205048	-0.446599	-0.338712	-0.497233	0.098738	0.0514099	-1.24941	-1.08658	-1.35499	-0.236724	0.291702	-0.671585	-0.46177	0.457197	-0.994441
AT1G12860	Green		0.0984332	-0.0893447	0.219562	0.0195524	-0.365583	-0.592082	-0.365458	-1.00282	-0.0387189	-0.254288	-0.619696	-0.332872	-1.14553	-1.18019	-0.832694	-1.02	-1.35478	-0.720565	-0.988042	-0.827102	-1.31786	-0.676713	-0.157643	-0.577989	-0.269424	-0.287511	-0.365512
AT1G12900	Purple		0.294922	-0.265494	-0.0786165	0.0146265	-0.840058	-0.630139	-0.110995	-0.250832	0.636902	-0.917399	-0.952742	-1.34082	-1.74004	-1.45711	-1.5296	-1.07391	-2.26228	-2.89211	-1.58318	-1.65835	-1.6644	-1.18009	-0.768945	-2.65342	-1.53817	-0.437451	-0.737077
AT1G12940	Yellow		-0.0917745	-0.137031	-0.367225	-0.953462	-0.637741	0.00642546	-1.17395	-0.81384	-1.06874	2.3611	1.74893	1.87345	1.23253	1.0891	0.850001	1.0699	1.23481	0.422537	0.798786	0.717879	0.799425	0.563414	0.784982	0.379494	0.458053	0.461008	0.618741
AT1G12950	Pink		-0.4584	-0.43464	0.159807	-0.716144	-0.423642	-0.405208	-0.36607	-0.388458	-0.559596	0.386668	0.131659	-0.0373351	-0.889896	-0.835862	-1.02865	-0.168452	-1.08545	-0.283175	-0.431522	-0.343464	0.133615	-0.467045	-0.479786	-0.457263	-0.333548	0.479759	0.620098
AT1G13000	Brown		0.0871617	-0.142634	0.0741798	-0.193324	-0.0157693	0.312602	0.0105838	-0.187057	-0.358376	1.37037	1.23695	1.19082	1.39208	0.893482	0.860726	0.859165	1.01088	1.07021	0.711295	0.447812	0.838236	0.442243	0.458612	0.922182	0.762951	0.157383	0.632721
AT1G13100	Cyan		0.0460056	0.622321	0.360423	0.420368	0.906975	0.831099	0.173616	1.01576	0.0691487	0.962963	0.851412	0.833695	1.1733	0.952791	0.743988	1.07668	0.66614	1.07745	0.635774	0.759649	0.936334	0.705352	0.532058	0.745399	0.446375	0.727721	0.97044
AT1G13110	Cyan		-0.0721823	-0.114995	-0.149463	-0.275779	-0.18406	0.00553721	-0.104153	0.0376603	-0.531484	1.33649	1.43731	1.28152	1.86692	1.548	1.95022	2.06004	1.62004	2.08501	0.695702	0.381764	0.749056	0.957651	0.274469	0.831065	0.653484	0.894686	0.858438
AT1G13210	Brown		0.0978975	-0.391632	-0.0697244	-0.604557	0.310345	0.285024	0.105221	0.0521333	-0.703975	2.32664	2.1974	2.26271	2.19793	1.62282	1.94587	1.46854	1.35274	1.74842	1.37255	1.1457	1.5189	1.24079	0.704271	1.21552	1.16584	0.720798	1.28074
AT1G13250	Purple		-0.221856	-0.208948	-0.214106	-0.485137	-0.587646	-0.285599	-0.512814	-0.0345645	-0.278477	-0.926901	-0.975478	-0.659815	-1.21721	-0.765584	-0.808119	-0.865575	-0.981776	-0.953643	-1.24105	-1.18836	-1.32815	-0.823764	-0.336242	-1.07053	-0.776096	-0.540046	-0.699523
AT1G13300	turquoise		-0.818347	-0.646707	-0.647684	-1.05188	-0.876601	-0.394189	-0.43675	-0.283076	-0.823558	0.882738	0.875377	0.56224	0.360324	0.226396	0.137348	0.0227305	-0.334462	0.133182	0.00891674	0.163947	0.369081	-0.602958	-0.846438	-0.827157	-0.716561	-0.889499	-0.272542
AT1G13340	Brown		0.810883	1.38719	0.94835	0.903133	2.58748	2.35345	1.90847	2.19338	1.403	3.25357	3.79123	3.39294	4.79207	4.70175	4.81728	3.8742	4.27872	4.05314	4.27552	4.18125	4.36603	4.25558	3.11742	4.98124	3.7894	3.65597	3.57553
AT1G13360	Brown		-0.332647	-0.275489	-0.409066	0.146582	0.0514486	-0.0368039	0.163619	-0.267279	0.188075	0.798732	1.06059	0.857988	1.10761	1.03628	1.24347	0.964972	1.1233	1.23874	0.734793	0.618936	0.896634	1.06416	0.53299	1.03415	0.859254	0.914099	0.894825
AT1G13420	Blue		-0.770255	0.139061	0.454324	-0.338779	1.06509	0.0480648	0.680858	0.305146	-0.121659	-0.539337	-0.264329	0.084918	-1.11388	-0.450078	-1.47047	-1.56229	-1.69631	-0.751296	-0.175653	0.565785	0.193528	-1.72436	-2.33863	-0.88306	-1.03308	-1.04587	-0.716533
AT1G13430	turquoise		0.0180117	0.181211	0.169032	-0.164608	-0.0154233	0.628421	0.178958	0.464998	-0.180379	0.557649	0.786807	0.854311	0.284828	0.808666	0.411885	1.15206	1.0194	1.2478	-0.113424	-0.048126	-0.237461	-0.177805	-0.203509	-0.085689	0.154258	-0.20234	0.243111
AT1G13448	Blue		0.749185	-0.774394	0.184704	-0.349302	-0.745363	-0.533362	-0.0230068	0.161236	-0.0392828	0.226354	-0.260255	0.271866	-0.350605	-1.00699	-0.396348	0.110519	-0.54334	-0.224616	-0.878804	-0.235649	-0.903008	-0.592916	-0.580375	-0.97829	-0.278792	1.04179	-0.203458
AT1G13470	Yellow		-0.265323	-0.255256	-0.578317	-1.01784	0.654474	0.644595	0.292135	0.075361	-0.774756	4.48137	4.11332	3.95122	3.45574	3.05539	3.6395	0.361108	1.24791	0.2148	4.47025	4.11438	3.90747	3.82302	3.833	3.44307	3.28094	3.31239	3.23918
AT1G13480	Yellow		0.394127	1.39277	0.818582	0.689083	2.48024	2.04288	1.12085	1.27278	0.318954	3.58637	3.61214	3.45453	4.51273	4.41038	4.32039	4.21808	4.50837	4.47759	3.85901	3.99932	4.18144	4.48349	3.46271	5.02419	4.66831	4.49829	4.5787
AT1G13490	turquoise		0.260559	0.277447	-0.112	0.159358	0.274104	0.174971	0.408403	0.163907	-0.129027	0.309142	0.430812	0.458514	1.10461	0.845771	1.09171	1.26951	0.962782	1.15208	0.160769	0.283095	0.611469	0.272571	-0.229528	0.209811	0.261319	0.361593	0.626558
AT1G13500	Blue		0.157364	0.0478051	-0.32244	-0.144814	0.0592657	0.479044	-0.143791	0.148368	-0.233487	0.100225	-0.302808	-0.553092	-0.725091	-0.601293	-0.757405	-0.119714	-0.40579	0.145256	0.114818	-0.0496505	-0.08372	-0.723212	-0.663846	-0.802017	-0.00506651	-0.401415	0.189973
AT1G13510	Blue		0.0756538	0.418266	0.654289	0.125421	0.626315	0.409848	-0.181712	0.450948	-0.138771	0.322075	-0.187919	-0.0383408	-0.379705	-0.581566	-0.0964315	-0.0687304	-0.656196	-0.237865	0.0811555	-0.0595601	0.133722	-0.860568	-0.678884	-0.558915	-0.264263	0.276338	0.181044
AT1G13520	Brown		-0.682273	-0.131806	-0.39707	0.193722	0.434362	0.517007	0.0905954	-0.0413118	-0.195616	3.23495	3.60995	3.31933	4.32094	4.00945	4.90692	5.05322	4.49862	5.2238	3.74032	3.84314	4.20314	3.28839	2.32199	3.86559	3.25532	3.69705	3.11611
AT1G13530	turquoise		-0.36443	-0.224608	0.361474	-0.0783414	0.206109	0.282668	-0.508683	-0.237735	-0.300018	0.830034	0.489579	0.618584	0.606943	0.971878	0.531469	0.828224	1.14524	1.22334	1.25031	1.49487	1.33573	1.81583	0.929192	1.64183	2.23796	1.66782	1.98762
AT1G13540	Yellow		-0.10769	0.457108	-0.259382	-0.612802	0.257368	0.126546	-0.182586	0.29386	-0.243049	0.883934	0.973933	0.851008	1.07911	1.14741	1.2224	0.97215	1.37443	0.886001	1.49489	1.34068	1.25162	1.41889	1.2049	1.69711	2.11927	1.59464	1.83316
AT1G13550	Brown		-0.193164	-0.080337	-0.261837	-0.432836	-0.103573	0.124832	0.0243695	-0.345802	-0.873938	1.28669	1.26983	1.16201	1.56033	1.09388	1.37447	1.26031	0.821855	1.54585	0.807687	0.914554	0.897175	0.834295	0.806901	0.932836	1.48692	0.756921	0.934967
AT1G13610	Black		0.127972	-0.20421	0.319922	-0.183628	-0.3827	0.308331	-0.0605509	-0.183228	-0.0109318	-0.032044	0.000484576	-0.806791	-0.502046	-0.122895	-0.0664024	-1.00686	-0.556433	-0.612829	-0.146072	-0.414882	0.351732	-0.173095	-0.440991	0.17299	-0.0881433	-0.371946	-0.484503
AT1G13650	Blue		-0.71073	-0.747561	-0.476448	-0.376966	-0.496089	-0.774397	-1.14784	-0.672617	-0.387613	-1.72838	-1.04718	-1.65545	-2.522	-2.01523	-2.87278	-2.81974	-2.81808	-2.88687	-0.862482	0.522714	-0.766247	-1.81631	-0.917894	-1.64213	-0.388783	0.740826	0.907811
AT1G13670	Green-yellow		-1.01444	-0.616383	-0.375862	-0.494198	-0.541008	0.0791568	-0.228313	-0.362729	-0.368221	-0.244004	-0.399161	-0.0240851	-0.788441	-0.371322	-0.263284	-1.04127	-0.110042	0.0460258	-0.510378	0.32901	-0.548275	-1.12276	-0.640635	-0.428788	-0.431011	-1.12657	-1.02212
AT1G13730	Magenta		-0.339436	-0.0624879	0.0599715	0.0348115	-0.0129953	-0.208112	-0.169724	-0.493629	-0.485258	-0.562912	-0.674596	-0.265202	-0.73248	-0.757919	-0.802802	-1.40897	-0.742281	-0.717532	-0.474011	-0.0680823	-0.480271	-0.666773	-0.155478	-0.165179	-0.169552	-0.557582	-0.619841
AT1G13740	Green		-0.386844	-0.354919	0.141978	0.134267	-0.260881	-0.438885	0.258368	-0.47831	0.522401	-0.182401	-0.774573	-0.0923623	-0.689519	-0.678806	-0.312065	-0.824465	-0.777521	-0.363692	-0.360714	-0.192894	-0.653789	-0.453517	-0.368515	-0.483305	-0.0152397	-0.180995	-0.212458
AT1G13750	Yellow		-0.234477	-0.811151	-0.238358	-0.56041	-0.463466	-0.108785	-0.59508	-0.56436	-0.718295	1.2531	1.5482	0.815462	0.747011	0.371845	0.636441	0.456448	0.220026	0.362208	1.15393	0.0420645	0.91849	1.05938	1.0496	0.655887	0.860811	0.873245	0.737879
AT1G13820	Purple		-0.0465874	-0.265379	0.0402897	0.0494215	-0.161235	-0.172722	-0.0142531	-0.0781136	0.1132	-0.338275	-0.443775	-0.576462	-0.584259	-0.641083	-0.845009	-0.548775	-1.59654	-1.10164	-0.667882	-0.770678	-0.884572	-1.00499	-0.613711	-1.39787	-0.837139	-0.586481	-0.336828
AT1G13930	Purple		-0.31982	0.0232851	-0.712974	-0.221607	-0.402627	-0.154888	-0.0435907	0.0791923	-0.0402303	-0.728718	-0.706047	-0.492456	-0.740074	-0.866159	-0.30952	-0.383631	-0.641532	-0.930133	-1.31315	-1.5828	-1.80971	-0.790014	-0.514511	-1.54166	-0.954373	-0.649121	-0.573881
AT1G13950	turquoise		-0.211026	0.34347	0.225947	-0.0579404	0.527344	0.168452	-0.0719265	0.327908	-0.631053	0.709195	0.55624	0.719527	0.326493	0.0399934	0.0611449	-0.266216	0.216679	0.389729	1.04147	1.27798	1.10687	0.240837	-0.0564109	0.71202	0.246494	0.711667	0.551468
AT1G13990	Cyan		0.438834	1.0381	0.168165	0.820286	0.946062	1.19047	1.07535	0.401498	0.208964	2.89273	2.77411	2.54623	3.21126	2.66365	2.94715	2.48284	2.90938	2.7545	2.11561	1.11314	1.64012	1.82401	1.26831	1.62506	1.33292	0.523599	0.733746
AT1G14010	Brown		0.47872	1.13563	0.837613	0.343041	1.08813	0.843384	0.330314	0.709281	-0.231517	1.91975	2.04183	1.76784	1.74914	1.63517	1.32902	1.36745	2.09778	1.90837	1.82468	2.19903	1.80738	1.0521	0.812419	1.77847	1.36764	1.26055	1.31272
AT1G14030	Green		0.251311	-0.198536	-0.0485452	-0.119002	-0.374139	-0.527888	-0.0174531	-0.532804	0.681707	-0.932141	-0.806111	-0.550796	-1.19548	-0.967985	-0.724951	-0.760583	-1.22935	-1.28774	-1.18623	-0.987699	-1.29813	-0.464711	-0.082249	-0.943864	-0.682737	-0.498159	-0.648459
AT1G14080	Black		0.0568191	-0.24838	-0.49306	-0.320664	-0.446867	0.180517	-0.703194	-0.56249	-0.661063	-0.260767	-0.35701	-0.111815	-0.284379	-1.14239	-0.79643	-0.561611	-1.09226	-0.507767	-0.321431	-0.290381	-0.13042	-0.753041	-0.529673	-0.589207	-0.545215	0.336202	0.0301319
AT1G14120	Black		-0.937903	-0.215644	0.251925	-0.250813	0.149504	0.107836	0.197626	-0.0412997	-0.568241	-0.727588	-0.400261	-0.718926	-0.67978	-1.06635	-0.90043	-1.07508	-1.44169	-0.446507	0.472299	0.353819	-0.238688	-0.72965	-1.68992	-0.180918	-0.647224	-0.491126	0.0545503
AT1G14130	turquoise		-0.097078	0.437703	0.184791	0.428372	1.02973	0.540957	1.01932	0.144294	0.0756562	0.601155	0.709851	0.543881	0.881865	0.788878	0.451115	0.355878	0.443598	0.882154	0.993054	1.55353	1.06196	0.712278	0.155259	0.982185	1.20174	0.673703	1.02453
AT1G14150	Purple		-0.384312	-0.44179	-0.140884	-0.245852	-0.638873	-1.02702	-0.633532	-0.923208	0.219411	-1.35182	-0.994947	-1.44816	-2.02872	-2.30477	-1.94467	-1.61908	-2.24169	-3.48029	-2.42995	-1.82472	-2.56101	-1.86208	-0.959914	-3.33026	-1.96992	-0.580532	-1.2464
AT1G14160	Green-yellow		-0.365972	-0.58977	-0.357148	-1.0921	-0.628905	-0.579089	-0.762925	-0.328168	-0.40356	0.105184	-0.553026	-0.634969	-0.78989	-0.831985	-1.14205	-0.837529	-2.12723	-0.992354	-0.898913	-0.687467	-0.190836	-1.23171	-1.83187	-1.37875	-1.42969	-0.78343	-0.329038
AT1G14185	Purple		-0.220545	-0.258871	-0.196766	0.051659	-0.21805	-0.0936998	0.0781117	-0.0547438	-0.385012	-0.0670797	0.161832	-0.501235	0.250257	-0.156081	-0.4223	-0.0721222	-0.720536	-0.538796	-0.576702	-0.0269519	-0.104809	-0.831524	-0.989665	-0.340845	-1.22586	-0.371697	-0.214303
AT1G14190	Purple		-0.335427	0.0290858	0.281564	-0.00845449	-0.155558	-0.313646	0.224271	-0.648825	-0.125349	-0.175857	-0.268728	-0.386564	-0.506263	-0.379965	-0.301394	-0.19105	-0.706797	-0.244667	-0.408386	0.0172257	-0.569167	-0.177038	-0.777559	-0.618705	-0.518616	-0.274089	-0.416641
AT1G14200	Brown		-0.399304	-0.593755	-0.533347	-0.152754	-0.530747	-0.156385	-0.348745	-1.29594	-0.657612	1.70098	1.96964	1.35846	1.51239	1.04519	1.48069	1.581	0.952714	1.35759	1.50738	0.601414	1.02834	1.15507	0.00961248	0.960993	0.76101	0.527884	0.576131
AT1G14220	Pink		-1.43666	-1.21988	-0.489074	-0.878018	-1.29236	-0.706306	-0.964001	-1.7269	-1.54871	-0.319025	-0.960305	-0.0365832	-1.64253	-1.29101	-2.14964	-1.18073	-0.775551	-0.956038	-0.640998	-0.00874337	0.177375	-1.38144	-1.85314	-0.921528	-1.28705	-1.27266	-0.765703
AT1G14240	Blue		-0.282666	-0.77526	-0.359961	-0.621635	-0.256068	-0.227371	-0.322778	-1.05923	-0.104081	-0.727551	0.149221	-0.372691	-0.709182	-1.53684	-0.835721	-0.60066	-0.797409	-0.00617459	-0.481176	-0.163891	-0.358513	-1.1023	-1.98184	-0.169286	-1.06954	-1.02952	-0.527796
AT1G14250	Black		-0.329472	-0.265262	0.145118	-0.21088	-0.0295119	-0.43043	-0.191968	0.117213	-1.50018	-0.348937	-1.1664	-0.284294	-0.230182	-0.393184	-0.683123	-0.249732	-0.252536	-0.336082	-0.75314	-0.501237	-0.959309	-0.749796	-1.09906	-0.699856	-0.357345	0.153184	-0.307693
AT1G14260	turquoise		-0.0372219	0.166209	0.23464	-0.0332644	-0.692385	-0.311376	0.169376	-0.342562	-0.185262	1.62948	1.11373	1.09672	0.339068	0.117128	0.357729	0.535726	-0.434028	0.232475	-0.239379	-0.273704	-0.301753	-0.0837555	-0.248787	-0.120916	0.159001	0.11959	-0.0749576
AT1G14270	Purple		0.132102	-0.0909666	-0.0622262	-0.162968	-0.249515	-0.266604	-0.0239237	-0.115277	0.521012	-0.45219	-0.477774	-0.360338	-0.657928	-0.56499	-0.514406	-0.404009	-0.972197	-0.982285	-0.70642	-0.720639	-1.06303	-0.639758	-0.318357	-0.781992	-0.605649	-0.199241	-0.580516
AT1G14280	Purple		-0.209163	-0.175989	-0.192081	-0.0860039	-0.0419353	0.225003	0.0364234	0.0253774	-0.206487	-0.520931	-0.346124	-0.625552	-1.03313	-0.657024	-1.32548	-0.650344	-1.62169	-1.51371	-0.628639	-1.13996	-0.792867	-1.06924	-0.590684	-1.88615	-0.950454	-0.701699	-0.620166
AT1G14330	Midhight-blue		0.274262	-0.480901	0.116323	0.274182	-0.0613481	0.277093	0.243747	-0.0128869	0.016084	0.668271	0.718169	0.653308	1.17204	0.919191	1.32623	1.37333	1.24736	1.53509	1.6869	1.31755	1.7263	1.73789	0.594371	2.05368	1.82499	1.22185	1.67521
AT1G14345	Green		-0.506522	-0.193144	-0.0533261	-0.377293	-0.653792	-0.999644	-0.258744	-0.573793	-0.211218	-1.29403	-1.38857	-1.3918	-1.93784	-1.57085	-1.79263	-1.89654	-1.63294	-2.70235	-1.60558	-1.00716	-1.80936	-1.6504	-0.461705	-2.01435	-1.89813	-0.572716	-1.24504
AT1G14350	Blue		-1.12089	-0.869286	-0.152659	-0.4291	0.311203	-0.482806	-0.621854	-0.867192	-0.721761	-0.561216	-1.04708	-0.588675	-1.25652	-0.766444	-1.1796	-1.44229	-1.13127	-0.731866	-0.532796	0.123207	-0.836962	-0.397392	-0.101022	-0.0586643	-0.108107	-0.376584	-0.121104
AT1G14360	turquoise		2.77693	2.8669	2.54749	1.93114	2.15496	2.29838	2.4093	2.23804	2.28814	2.93211	3.03428	2.97909	2.71218	2.25633	2.40175	2.67874	2.98741	2.59743	2.28916	1.74322	2.02975	1.57438	1.13409	2.02784	2.09632	1.63708	1.86785
AT1G14370	Brown		0.285076	0.656382	0.11897	-0.327117	0.793624	0.690485	0.383451	0.803614	-0.154167	2.21818	2.08908	2.08278	2.26606	1.93171	2.00396	1.66655	1.89678	1.90029	1.91134	1.69646	2.01257	1.59033	0.788661	2.06032	1.82146	1.05538	1.60262
AT1G14390	Purple		0.0237474	-0.0554628	0.165059	-0.102575	-0.173701	-0.104187	-0.253873	-0.404897	-0.128993	-0.0338779	-0.289421	-0.169855	-0.887568	-1.02745	-0.712917	-0.688365	-0.794353	-0.48069	-0.777598	-0.11964	-0.64062	-0.997018	-0.565922	-0.497063	-0.521451	-0.5341	-0.619151
AT1G14430	Black		0.00171065	-0.162857	-0.00910134	-0.0482685	-0.94688	-0.579329	-0.0538771	-0.341265	0.501499	-0.399793	-0.410853	-0.349681	-0.862351	-0.197102	-0.264832	-0.625271	-0.430912	-0.968972	-0.661087	-0.570975	-0.582674	-0.179132	-0.245931	-0.557873	-0.440345	-0.551308	-1.04354
AT1G14480	Light-cyan		0.364542	0.00881706	0.320326	0.387479	0.287722	0.333703	0.453035	0.0645736	0.410514	0.6392	0.684294	0.558551	0.846299	0.618282	0.516388	0.783297	1.01808	1.73737	0.341193	-0.202457	-0.141242	0.611501	0.626488	0.666061	0.944361	0.35728	0.387954
AT1G14520	Green		0.611743	1.19694	0.882348	1.4591	1.06749	1.40729	1.23468	1.63151	0.852732	-0.70794	-0.913984	-0.484825	-0.815743	-0.962597	-0.759087	0.391377	-0.527481	-0.369481	-0.695381	-0.964775	-0.789775	-0.266622	0.167256	-0.682614	0.73844	1.15967	0.919606
AT1G14540	Brown		-0.0955092	-0.0807949	-0.119547	-0.631029	-0.142001	0.239672	0.534952	0.661584	-0.0438094	2.10718	2.38342	2.64304	3.18	3.21311	3.64699	3.96056	3.52883	4.1667	2.69589	2.60928	3.21973	2.22819	1.37956	2.56545	2.66681	3.90611	1.8733
AT1G14550	turquoise		0.181477	-0.107793	0.361546	0.247381	0.362312	0.106487	0.622027	0.480203	0.283378	0.492944	0.704884	1.99064	2.51776	2.21833	2.17905	3.73	1.77835	2.79407	0.582965	0.79598	0.940234	1.7997	1.49097	1.86221	1.93626	2.90747	1.84429
AT1G14580	Purple		0.0118935	0.0223498	-0.312834	-0.294629	-0.230679	-0.144746	-0.175292	-0.0758602	-0.139741	-0.465125	-0.584413	-0.31782	-1.08629	-0.390835	-1.01157	-0.902472	-1.28724	-1.19213	-1.27034	-0.736148	-1.28929	-1.05558	0.30916	-1.17078	-0.971615	-0.703347	-0.430086
AT1G14700	Green		-0.144586	-0.903852	-0.00766207	-0.247603	-0.372971	-0.711329	-0.404917	-1.17635	-0.0139815	-0.5759	-0.836462	-1.00475	-1.35135	-1.26578	-1.73524	-1.23414	-1.58634	-2.14399	-1.6296	-1.65422	-1.86884	-1.8734	-0.71378	-2.38182	-1.34134	-0.133305	-0.222521
AT1G14740	Brown		-0.203677	-0.0828256	0.0104342	-0.0841926	0.199534	0.364929	-0.0967578	0.127534	-0.440081	1.46811	1.36304	1.21529	1.21171	1.02419	1.15748	0.835564	0.72321	1.1456	0.572413	0.362496	0.4743	0.48142	0.277506	0.512256	0.772239	-0.00657899	0.530154
AT1G14750	Blue		-0.111392	0.196709	-0.15885	-0.0566896	0.366135	-0.0801229	-0.494975	0.452847	0.0491761	0.0924889	0.147457	0.0796011	0.0118588	0.143506	-0.39309	-0.33681	0.347177	-0.084382	-0.470111	-0.355533	-0.530811	-0.208521	-0.304103	-0.104461	-0.3357	-0.483778	-0.382831
AT1G14780	Brown		-1.10164	-0.657138	-1.09933	-0.898379	-0.476522	-0.137586	-0.873228	-0.187264	-1.22582	0.429673	0.46498	0.397684	0.286648	0.403293	0.66729	0.384495	0.0508663	0.071515	0.555035	0.247999	-0.0870023	-0.140408	-0.128074	-0.293188	0.125551	-0.111052	0.56514
AT1G14790	Cyan		-0.0592681	0.0405007	0.2237	0.184014	-0.0429587	0.0935977	0.102418	-0.279223	0.211622	0.76674	0.485661	0.601337	0.693666	0.762224	0.57815	0.877581	0.79079	1.06911	0.250073	0.363783	0.13986	0.770277	0.394023	0.712146	0.849763	0.684595	0.593298
AT1G14840	Green		-0.45546	-0.0311939	0.226343	0.0238194	0.320718	0.229922	-0.299753	-0.253045	-0.446465	-0.475125	-0.585929	-0.460973	-0.741743	-0.608806	-0.935795	-0.904995	-0.909378	-0.73458	-0.44628	-0.160336	-0.707415	-0.700021	-0.251876	-0.536638	-0.562833	-0.404313	-0.355646
AT1G14870	Brown		-0.123551	-0.371325	-0.465771	-0.739909	-0.379821	-0.000682548	-0.0253402	0.154363	-0.455172	1.73038	1.60893	1.45693	1.70378	1.7547	1.90906	2.15647	1.34611	2.02007	1.31862	1.28963	1.67338	1.19661	0.256309	1.28768	1.18157	1.61433	1.29868
AT1G14880	Midhight-blue		0.0687423	-0.25145	0	-0.161717	-0.0715712	0.372888	0.185711	0.0845529	-0.0714557	5.81285	5.05451	3.06555	3.41007	4.36675	4.17482	3.92415	5.69179	3.67101	7.45963	6.36966	7.78698	6.69954	7.56857	4.76499	6.1409	6.65463	5.86635
AT1G14890	turquoise		-0.420381	-0.305714	-0.935634	-0.582037	-0.768709	-0.443902	-0.569388	-0.228076	-0.455823	-0.446486	0.143259	-0.287	-0.164482	0.153826	-0.17074	-1.05478	-0.448972	-1.26204	-0.285838	-0.519146	-0.940029	-0.0588615	-0.303578	-0.0817019	-0.508682	-1.56102	-1.91647
AT1G14960	Green-yellow		-1.54286	-1.31576	-1.48823	-0.858355	-0.316462	-0.88132	0.197225	-0.697119	-1.05622	-0.309026	-0.285714	-0.225994	-1.27727	-1.76955	-1.10264	-0.780789	-1.34325	-0.463583	-0.435437	0.53939	-0.133191	-2.30609	-3.24395	-2.19242	-2.27452	-0.943805	-0.782202
AT1G15010	turquoise		-0.100511	-0.224488	-0.403258	-0.452581	0.419243	0.158466	0.924263	1.29734	0.380842	-0.153664	0.117802	0.979693	0.322352	1.99277	1.31977	0.450043	0.513178	0.415639	0.532016	0.902498	0.939848	0.903363	2.09548	1.59282	0.263799	0.20398	0.152125
AT1G15040	turquoise		0.23016	-0.861015	-0.653325	-0.198471	-0.339196	-0.532179	-0.0131736	-0.43334	-0.0160205	-0.180908	0.22023	0.469307	-0.303832	-0.15712	0.993707	0.930216	0.199691	1.62181	1.44845	0.00964391	0.543042	1.1722	-0.812593	0.587066	0.268534	-0.290103	0.0293725
AT1G15080	Blue		0.518063	-0.370589	0.0369226	0.0891361	-0.87839	-0.202712	-0.453021	-0.419505	0.0371948	-0.642442	-0.381303	-0.187724	-0.85259	-0.930327	0.071789	-0.459157	0.0373303	-0.37311	-0.915757	-1.05544	-1.03622	-0.417486	-0.27581	-0.483572	-0.323225	-0.0939275	-0.81845
AT1G15125	turquoise		0.0717275	-0.708227	-0.0436131	-0.0730897	0.247177	-0.399791	-0.0114933	1.20536	-0.687669	2.04698	1.99549	1.96775	1.94798	1.7276	1.10847	0.118581	1.15537	0.287579	-0.560808	0.539378	-0.399551	-0.094746	-0.205562	-0.222958	-0.229263	-0.443061	-0.821624
AT1G15130	Cyan		0.370382	0.593673	0.270111	0.51193	0.933759	1.03222	0.450712	0.751435	0.155703	0.933661	0.912523	1.05885	1.6215	1.46153	1.23961	1.11701	1.54419	1.21096	0.848295	0.920814	0.998654	0.94474	0.746913	1.16741	0.578673	0.53306	0.685666
AT1G15150	Blue		0.469751	-0.136745	-0.474697	-0.0187456	0.0149876	-0.126006	-0.297069	0.0669642	0.116026	-0.510551	-0.336008	-0.669437	-0.411953	-0.647298	-0.234658	-0.1712	-0.340782	-0.589679	-0.00231223	0.093922	0.266378	-0.0205623	0.751471	-0.0165298	0.100816	-0.268877	0.171283
AT1G15175	Green		0.497266	0.0943236	-0.187866	-0.0270736	-0.466112	-1.03053	-0.692522	-0.331942	1.11648	0.599392	-0.854057	-0.402727	-0.490523	-0.606251	-0.525126	-0.653362	-1.42235	-0.960302	-0.988552	-0.661836	-0.633522	-0.30874	-0.238542	-1.0835	-0.59338	-0.126149	-0.478862
AT1G15180	Green		-0.279733	-0.162427	-0.158736	-0.37067	-0.586673	-1.08084	-0.204447	-0.610375	0.0443503	-0.978696	-1.30343	-0.943638	-1.60707	-0.991288	-1.36555	-1.56431	-1.50545	-1.55354	-1.22916	-0.740941	-1.31534	-0.923703	-0.324916	-1.12151	-1.02538	-1.13162	-1.11113
AT1G15210	Blue		0.0372711	-0.482504	0.0186891	-0.363397	-0.251178	-0.164564	-0.579325	-0.613196	-0.623607	-0.581436	-0.926935	-0.40148	-0.992188	-1.27166	-1.12293	-1.01449	-1.00284	-0.809879	-0.919599	-0.0507004	-0.336121	-1.43719	-1.11434	-1.05786	-1.03339	-0.574865	-0.641793
AT1G15260	Green		-0.795413	-0.0273566	0.0699261	-0.0403993	0.39714	-0.346606	-0.484671	-0.567981	-0.649384	-1.2226	-1.07643	-1.22909	-2.04583	-1.92538	-2.24763	-2.52089	-2.33866	-1.99705	-1.37375	-1.13615	-1.95326	-2.0288	-0.624381	-2.1428	-1.8798	-1.06844	-1.21712
AT1G15290	Magenta		-0.44329	-0.256256	0.0571665	-0.200717	-0.240901	-0.540553	-0.219942	-0.616273	-0.0785961	-0.696627	-0.889644	-0.616723	-1.29316	-0.947746	-1.15012	-1.67506	-1.27015	-1.56934	-0.603599	-0.0194715	-0.515698	-0.471587	0.0117071	-0.311763	-0.478614	-0.464323	-0.20247
AT1G15380	turquoise		-0.215084	0.157272	0.133491	-0.286652	-0.297256	0.251025	0.215088	-0.0782989	0.347077	0.11751	0.26478	0.202034	-0.0108763	0.353635	-0.154857	0.337231	0.5378	0.533883	0.0594688	0.923049	-0.0911532	0.942254	0.983226	0.755584	1.00934	1.25421	1.13666
AT1G15405	turquoise		0.863106	0.537087	-1.10958	-1.17857	-0.427076	-0.196817	0.35907	0.630828	1.05157	-0.501743	-1.27363	-0.544802	-0.155169	-0.345746	1.1209	0.458718	1.09278	-0.614676	1.85075	1.55996	2.09447	1.75588	1.80022	0.548596	-0.0496199	1.43602	0.427623
AT1G15410	Green		-0.0626622	-0.174883	0.206977	0.0457787	0.390123	0.10514	0.198446	-0.188372	0.0878664	-0.365732	-0.502756	-0.555333	-0.706813	-0.84557	-1.09357	-0.578499	-1.27948	-0.714996	-0.231441	-0.555259	-0.581529	-0.629969	-0.49192	-0.939315	-0.286781	-0.0407993	0.295514
AT1G15415	Yellow		0.848132	0.546291	0.745977	-0.110509	-0.216267	0.269339	0.380608	-0.306145	0.120943	0.549809	0.753155	0.661693	0.245311	0.593298	-0.0703861	0.38514	1.21023	1.37023	0.77248	0.409299	0.478728	1.05309	-0.43362	1.58728	1.40043	1.49615	0.883705
AT1G15430	Cyan		0.235891	0.28201	0.0356917	0.0907693	0.460084	0.247737	0.316592	0.32159	0.108325	0.806594	0.682246	0.622571	1.24383	1.36802	1.32693	1.0181	1.17774	1.18673	0.940977	0.766994	0.849853	0.914613	0.651206	1.17054	0.833949	0.691325	0.535473
AT1G15460	Purple		0.122575	-0.163468	0.0989464	-0.151857	-0.439192	0.0618183	0.195535	-0.0809733	0.0624084	-0.129882	-0.277503	-0.647766	-0.124256	-0.187937	-0.573939	-0.533516	-0.732918	-0.419118	-0.690513	-0.219862	-0.374645	-0.515462	-0.631974	-1.07368	-0.834078	-0.153577	-0.464634
AT1G15520	Yellow		-0.0692343	0.107382	-0.151893	-0.0384804	1.20705	0.255056	1.04302	0.308442	0.205304	5.36309	5.53982	5.1723	6.66622	6.33942	6.62209	6.52239	8.02676	6.91322	7.31619	6.90252	7.80417	7.53009	6.43582	7.99586	7.19757	6.70958	5.8838
AT1G15530	Cyan		-0.119717	-0.239005	-0.036308	-0.0790141	0.147643	0.124247	0.270291	0.244854	0.0129187	0.988387	0.754185	0.874912	1.18117	1.23333	1.2828	1.30587	1.31242	1.41353	0.693774	0.58234	0.655438	0.874992	0.665569	1.01935	0.533567	0.450276	0.374841
AT1G15550	Green		0.608352	0.763753	0.427001	0.987435	0.708954	0.442681	0.571159	0.460928	0.845553	-0.44825	-0.716642	-0.416827	-0.563305	-0.197356	-0.600007	-0.0647847	-0.618056	-0.786882	-0.282081	-0.442062	-0.267884	-0.105357	0.839321	-0.571993	0.0315635	0.646644	0.968186
AT1G15670	Brown		0.351439	-0.359591	-0.45147	-0.517992	-0.931136	-0.0645734	-0.0385688	0.0670056	0.183174	1.87055	1.81245	1.39984	2.2066	2.06599	2.26188	1.40834	1.39247	0.926662	1.38	0.721208	1.24175	1.58337	0.604447	0.911397	0.695586	0.0153169	0.300318
AT1G15690	Green		0.353693	-0.353344	-0.136336	-0.316732	-0.962399	-0.641276	-0.517769	-0.644908	-0.0356656	-0.630773	-0.898064	-0.542078	-1.10138	-0.910786	-0.547555	-0.321694	-0.738948	-0.882002	-0.596494	-0.835054	-0.606874	-0.0228394	-0.111727	-0.437413	-0.442182	-0.177834	-0.279346
AT1G15730	Purple		-0.0654306	-0.308213	-0.203535	-0.188642	-0.392392	-0.43135	-0.073407	-0.41524	0.0289862	-0.602987	-0.586441	-0.560963	-1.06412	-0.711641	-0.940156	-0.881441	-1.27838	-1.38625	-0.890832	-0.787944	-1.24506	-0.910788	-0.144269	-1.29524	-0.856714	-0.407344	-0.542298
AT1G15790	Yellow		0.189134	-0.125358	-0.0586204	-0.25458	-0.19017	0.0160254	-0.237548	-0.401153	0.0687432	1.8101	2.42149	1.92433	1.99205	1.92328	1.19621	1.12407	2.06005	1.87637	2.78874	3.01032	2.58241	2.41015	2.03809	2.66438	2.50967	1.88388	2.19814
AT1G15820	Purple		0.539258	-0.225949	-0.39652	-0.219394	-1.13763	-0.519278	0.0791355	0.151135	1.01403	-0.724961	-0.606275	-1.34397	-0.719083	-0.604461	-0.866152	0.135924	-1.30353	-2.45678	-1.67386	-2.24328	-1.77616	-1.1087	-0.121764	-3.31751	-1.80705	0.164106	-0.47464
AT1G15830	Green		0.0930579	-0.426991	0.315542	0.374342	-0.426574	-0.205425	0.08527	-0.346414	0.56847	-0.497856	-0.829224	-0.515921	-0.46529	-0.843123	-0.306602	0.149362	-0.780972	-0.513524	-0.946078	-0.991625	-0.928976	-0.545064	-0.124686	-1.11436	-0.348425	0.263482	0.167366
AT1G15890	Brown		0.0814289	-0.276068	-0.081856	-0.214104	-0.0370535	0.0845847	-0.083848	-0.272568	-0.197922	1.01997	1.0957	0.945742	1.26377	0.758996	1.17858	0.912075	0.624984	1.36934	0.90938	0.637495	0.959433	0.72001	0.427131	1.1335	0.814522	0.486392	0.708231
AT1G15960	Purple		-0.479953	-0.1402	-0.0745109	-0.334016	-0.0711666	-0.210682	-0.0690146	-0.209031	-0.219288	-0.336658	-0.55265	-0.126826	-0.300517	-0.157084	-0.680178	-0.857809	-0.253307	-0.538041	-0.139302	0.109421	-0.52493	-0.566045	-0.138541	-0.349838	-0.432517	-0.538801	-0.404097
AT1G15980	Purple		-0.274174	-0.319186	0.00551068	-0.00998233	-0.0202798	-0.479972	0.0711811	-0.309905	0.0234941	-0.744348	-0.639932	-1.0564	-1.42877	-1.57204	-1.96009	-1.35503	-2.15261	-2.7976	-1.42628	-1.12732	-1.45477	-1.87893	-0.792698	-2.50331	-1.53255	-0.480384	-0.567952
AT1G16080	Purple		0.264706	-0.136719	0.0318785	-0.0767642	-0.260551	-0.315257	0.192632	0.0860766	0.456402	-0.620005	-0.552219	-0.697891	-0.953414	-0.984808	-1.06155	-0.841347	-1.43697	-1.61399	-1.02739	-0.89818	-1.09768	-0.993515	-0.688292	-1.34814	-1.1852	-0.545198	-1.01276
AT1G16090	Yellow		0.743615	-0.0675866	0.434014	0.0441654	0.350841	-0.304695	0.440455	0.283164	0.0457531	1.93725	1.65458	1.70773	2.2639	1.71225	2.22596	2.41976	2.66375	2.73265	2.74251	2.20285	2.73711	1.76453	1.55541	2.28147	1.6018	1.59112	1.38143
AT1G16110	Brown		-0.355006	0.00236834	-0.378072	-0.674882	0.402082	0.160666	-0.466465	0.189001	-0.876527	1.66533	1.44242	1.37863	1.49116	1.22484	1.4737	0.952632	0.970813	1.04227	1.34783	0.919566	1.07112	1.06448	0.502927	0.793671	1.22468	0.248636	0.736984
AT1G16130	Brown		0.295727	0.278338	0.329665	-0.583627	0.402103	0.382398	0.0461309	1.20743	-0.245996	1.49784	1.70602	1.55555	1.24769	1.03781	1.72115	0.984465	0.919067	1.1188	1.47098	0.938692	1.31013	0.643068	0.213595	0.621429	0.939867	0.357443	0.786784
AT1G16150	Cyan		0.171458	0.135488	0.0205447	-0.608229	-0.306729	-0.12607	-0.396063	0.356883	-0.291188	1.4401	1.533	1.01766	0.570442	0.794402	0.574696	1.19488	1.14393	1.41592	0.670671	0.409648	0.756512	-0.342682	-0.0260577	-0.316671	0.587113	0.500559	0.382601
AT1G16260	Yellow		-0.511619	-0.371854	-0.074803	-0.704055	-0.495312	-0.665553	-0.397206	-0.584583	-0.722312	1.59352	1.32861	1.1366	1.0984	0.830059	0.692007	0.376034	0.803674	0.705744	1.69975	1.72037	1.62859	1.24927	1.41802	1.28994	1.63966	1.12745	1.13743
AT1G16370	Black		0.478781	-0.00162094	0.456228	-0.134794	-0.256148	0.748574	-0.0184553	0.274919	-0.0183264	-0.180412	-0.257722	-0.0110146	-0.392037	-0.116372	-0.25151	-0.680169	-0.885302	-0.833763	0.198671	-0.384163	0.446159	-0.235017	-0.903578	0.144546	-0.0423581	-0.512896	0.00880406
AT1G16390	Black		-0.387204	-0.661101	-0.00119342	-0.458645	-0.879436	-0.871324	-0.319601	-0.715599	-0.0867967	-0.626122	-0.813442	-0.56726	-1.59185	-1.12685	-1.11921	-0.744441	-1.51432	-0.996848	-0.524535	-0.526607	-0.489373	-0.939566	-0.668644	-0.962221	-0.612398	-0.70447	-0.661517
AT1G16410	Blue		-0.87207	-0.249339	0.0544031	-0.287466	-0.414234	-1.07739	-0.482721	-0.409106	0.139117	-1.71649	-1.63191	-1.42395	-2.01437	-1.65972	-1.93815	-2.09331	-1.19201	-3.20142	0.525264	0.809872	0.572542	0.0949296	0.705321	0.57145	0.227509	0.303572	1.14652
AT1G16420	Brown		-0.602874	-0.69784	0.168597	-0.879613	0.964898	-0.0700959	-0.0434445	0.372626	-0.749964	2.89974	2.68058	2.53227	2.57921	2.47946	2.61371	0.456117	1.20068	1.17055	2.15991	1.84382	2.05011	1.13106	0.76052	1.66822	1.54017	0.652417	0.831968
AT1G16440	Pink		-1.06647	-0.910855	-0.321399	-0.463063	-0.439817	-0.528949	-0.388967	-0.224761	-0.777333	0.278169	0.287662	-0.269506	-1.03644	-0.955351	-0.696762	-0.804719	-0.970238	-0.320729	-0.540757	-0.451995	-0.504139	-0.730084	-0.308425	-0.690199	-0.610578	0.0236426	-0.0486153
AT1G16445	Blue		0.252098	-0.395964	0.391031	-0.0355719	-0.426997	-0.44243	-0.217516	-0.59686	0.911566	-0.26428	-0.347222	0.0929609	-0.439088	-0.422447	0.276072	0.118137	-0.243116	0.0297063	-0.823303	-0.871944	-0.820243	-0.00722515	-0.223555	0.154943	-0.454122	-0.625729	-1.06692
AT1G16470	Cyan		0.483474	0.427123	0.331899	0.266161	0.363615	0.521206	0.178026	0.16585	0.317234	1.02782	0.75456	0.904233	1.06577	0.824858	1.09551	0.997882	1.22983	1.23509	1.23548	0.53665	1.05028	1.15199	0.352673	1.16351	0.902082	0.407619	0.284014
AT1G16510	turquoise		-0.587291	-0.629561	-1.13512	-1.04503	-0.998132	-0.577495	-0.641499	-0.0473635	-0.512169	0.429037	0.357213	0.502409	0.260449	0.293764	0.433019	-0.177427	-0.3927	-1.04955	0.019663	-0.484747	-0.123376	0.036581	-0.354018	-0.656495	-0.711898	-0.843837	-1.26339
AT1G16530	Purple		-0.713967	-0.0719205	-0.567488	-0.691705	-1.66532	-0.45106	-0.301336	-0.615298	0.534121	-1.29576	-0.819554	-0.83088	-1.10993	-1.23623	-0.64247	-1.01841	-1.78698	-1.19758	-1.51703	-0.955088	-0.616694	-1.3008	-2.04395	-1.30215	-1.22731	-0.742788	-0.422792
AT1G16640	Brown		-0.209179	-0.679013	-0.213883	0.0757807	0.114456	-0.296701	0.222473	-0.345091	-0.0574847	1.11333	0.593651	0.930442	0.617312	0.527456	0.322532	0.347326	0.322802	1.14775	0.333895	0.277288	0.188239	0.289733	-0.186277	0.812148	1.05695	-0.0108929	0.469907
AT1G16670	Brown		-0.0878591	-0.237735	-0.043611	-0.100668	0.699909	0.607718	0.110761	0.106295	-0.227222	1.99237	1.81067	1.54613	2.03748	1.90605	2.01692	1.70686	1.99772	2.32818	1.88078	1.89312	2.08358	1.93367	1.18709	2.20577	1.72193	1.731	1.42071
AT1G16730	Black		-0.0992859	0.105042	0.109805	-0.325893	-0.467403	-0.731825	0.0667751	0.0700167	0.237585	-1.16143	-0.79581	-1.48644	-1.21668	-0.995433	-1.4344	-2.16243	-2.25376	-2.46062	0.632481	-0.443904	0.318276	-0.984326	-0.394695	-1.47795	-0.165019	-0.606548	-0.190902
AT1G16750	Purple		0.112143	0.0168371	-0.0410053	-0.299571	0.0528897	-0.0647912	0.0756514	-0.0941431	-0.154489	-0.424088	-0.543384	0.17799	-0.512916	-0.688464	-0.781551	-0.849556	-0.907371	-0.749999	-0.445477	-0.425522	-0.461985	-0.726547	0.196575	-0.899776	-0.913258	-0.692236	-0.507356
AT1G16850	Green		-0.491598	-0.329942	0.13374	0.610204	0.531812	0.518094	0.502042	-0.0176159	-0.400955	-0.345714	-1.16603	-1.20362	-0.643324	-0.758229	-0.809841	-1.1776	-1.62074	-0.837146	-0.11965	-0.969993	-0.606951	-0.988273	-1.07364	-0.572825	-0.335803	-0.0980373	-0.172017
AT1G16880	Green		0.137445	-0.159877	0.194958	0.0542285	-0.230468	-0.586498	-0.249357	-0.310436	0.240465	-0.458749	-0.56714	-0.652894	-1.20271	-1.22975	-1.30482	-1.11671	-1.92383	-1.94333	-0.755566	-0.673742	-1.04483	-0.886904	-0.553732	-1.37569	-0.736932	-0.0564155	-0.3379
AT1G16900	turquoise		1.02805	1.06805	0.968889	0.818083	0.620821	0.866061	0.716547	0.532504	1.11672	1.25776	1.12849	1.34895	2.14745	1.75738	1.84671	2.02273	2.23229	2.06746	1.40827	0.694698	1.43351	2.07719	1.24324	2.31102	1.65898	1.23759	1.22606
AT1G16905	Green-yellow		-0.539424	-0.050073	-0.301437	-0.603611	-0.614056	-0.710018	-0.343524	-0.627125	-0.853071	-0.101028	-0.819899	-0.160223	-0.942036	-1.19894	-0.672227	-0.548966	-0.0577922	-0.0440396	-0.568573	-0.820694	-0.0898766	-1.33033	-0.453857	-0.984814	-0.68517	-0.501275	-0.14315
AT1G17020	turquoise		-0.305686	0.0589377	-0.201416	-0.926647	-0.0696948	1.01664	0.0506339	0.31914	0.16224	0.0081173	0.275833	0.10314	0.310925	0.42015	0.334676	0.137622	-0.0677145	0.269064	0.881773	1.14494	0.988856	0.324356	-0.395525	0.607008	0.930278	1.19009	0.987112
AT1G17050	Magenta		0.106379	-0.249207	0.201535	0.161553	-0.115142	-0.17318	0.199358	-0.313954	0.113978	-0.192146	-0.39827	-0.554121	-0.950081	-0.804262	-0.690845	-0.678948	-1.6297	-1.01616	0.181325	-0.210977	0.102651	-0.140232	-0.781509	-0.293848	-0.0932992	-0.0597344	-0.077219
AT1G17100	Blue		-0.411125	-0.434224	-0.464094	-0.900162	-0.600156	-1.48806	-0.759157	-0.679506	-0.485585	-1.63196	-1.29577	-1.4588	-2.20995	-1.55593	-1.4588	-2.13097	-2.0131	-2.86066	-0.519678	-0.23193	-0.803677	-0.493659	-0.16515	-0.840961	-1.05236	-0.656452	-0.783497
AT1G17147	turquoise		-0.41599	-0.993731	-0.291125	-1.2036	0.763426	-0.165706	0.610618	0.0349764	-1.35718	2.28671	2.29073	2.16297	2.43092	1.93154	2.24042	1.82958	1.64396	1.75416	0.436764	0.745076	0.68142	0.00192645	0.115204	0.0116621	0.141191	0.787787	0.30503
AT1G17170	Purple		0.125759	1.25419	0.210644	1.02774	2.02797	1.9538	1.66644	0.331673	1.33537	0.120291	0.505021	-0.0198869	0.149372	0.266111	0.0765422	-0.0218692	-0.273134	0.483567	0.299641	0.458455	0.258774	-0.0195781	-1.03686	0.0296762	0.384213	-0.40873	0.0631368
AT1G17180	Purple		-0.87211	0.463558	0.0830914	-0.29759	1.01199	0.624149	1.28047	-0.0284892	-0.052818	-0.74366	-0.980679	-0.740206	-1.27247	-1.35214	-1.69716	-1.36794	-1.27161	-0.570133	-0.741866	-0.0127896	-0.630074	-1.29709	-1.64329	-0.686967	-0.975048	-0.172419	-0.609595
AT1G17190	Blue		0.417227	0.250511	0.472387	0.256388	0.446035	0.0221501	0.32397	0.553839	0.131927	-0.905898	-0.928901	-0.733721	-2.09101	-1.56113	-1.66035	-1.72031	-1.84571	-0.791188	-0.503092	0.0798152	-0.14065	-1.64355	-1.52051	-0.961163	-1.76649	-1.34215	-1.31341
AT1G17200	Purple		0.10578	-0.306605	-0.162631	-0.487245	-0.97442	-0.658028	-0.59541	-0.825114	0.297143	-0.252828	-0.391457	-0.035793	-0.738056	-0.264572	-0.447937	-0.480768	-0.446293	-0.909809	-0.768612	-1.22304	-0.926547	-0.650227	0.000658272	-1.17743	-0.638103	-0.432648	-0.701086
AT1G17220	Green		-0.216672	-0.439661	0.146516	0.117626	-0.0241026	-0.314067	-0.0483261	-0.556523	-0.00159461	-0.65229	-0.755744	-0.643973	-1.31672	-1.31265	-1.22795	-1.21852	-1.66686	-1.47147	-0.686234	-0.367434	-0.951641	-0.827384	-0.194056	-0.913908	-0.413968	-0.359352	0.0316831
AT1G17240	Brown		-0.280013	0.205616	0.030497	-0.0448027	0.128626	0.15933	0.0645175	0.104095	-0.404626	0.506798	0.627139	0.340014	0.697126	0.693981	0.547175	0.95139	0.791259	0.978719	0.662218	0.5235	0.752233	0.7347	0.223057	0.695382	0.704646	0.40588	0.430775
AT1G17250	Brown		0	0	0	0	0	0	-0.0285533	0	0.0249895	0	0	0	0	0	0	0	0	0	0.0239204	0	0	0.0208142	-0.0462498	0	0	-0.00187676	0
AT1G17260	Blue		-0.0623236	-0.156553	-0.168708	0.169866	-0.0496338	0.0585866	-0.299459	-0.589833	0.26813	-0.44924	-0.418266	-0.808932	-0.288478	-0.613275	-0.217782	-0.509334	-0.469198	-0.217099	-0.122847	-0.0797997	-0.150011	0.192086	0.031895	0.0147766	0.0989023	0.156076	-0.000407073
AT1G17285	Green-yellow		-0.263729	-0.18931	0.306458	-0.20949	-0.274195	-0.0160236	-0.0287477	-1.22695	-0.86235	0.153784	-0.799888	-0.0107239	-1.15435	-0.719576	0.431356	0.250465	-1.29061	1.14541	-0.305739	-0.467246	-0.311814	-1.28937	-1.1974	-0.736188	-0.345046	-0.451383	-0.992848
AT1G17300	Pink		-0.196491	-0.527201	-0.404176	-0.829132	-1.10659	0.0982378	-0.68651	-1.25246	-0.597193	-0.302466	-1.00313	-0.291757	-1.64696	-1.22191	-0.715769	-0.8523	-1.53472	0.254833	-0.488435	-0.412287	-0.260069	-1.12096	-1.63404	-0.851402	-1.22055	-0.427333	-0.0535355
AT1G17310	turquoise		-0.343586	-0.082099	-0.543428	0.262418	0.655354	0.670468	-0.862437	0.316853	-0.982302	0.267565	-0.552069	0.488434	0.47493	0.229467	0.417474	0.403517	0.649249	0.587733	-0.140643	0.469401	1.02772	0.943005	0.374579	1.10102	0.428572	1.01839	0.708976
AT1G17330	Brown		-0.0749123	0.00998733	0.19623	0.22741	0.656311	0.428049	0.225656	-0.0828162	-0.364877	1.07619	1.06751	0.915611	1.42681	1.0316	0.90626	0.902427	1.1411	1.54708	0.968619	1.09881	0.991737	0.77125	0.447333	1.52784	0.974067	0.839549	1.32598
AT1G17360	turquoise		-0.211332	-0.000786392	0.265237	0.22481	0.576685	0.360606	-0.0866945	-0.11866	-0.463736	0.0444603	-0.101401	0.00661144	0.265937	0.104035	-0.012502	-0.212174	0.377904	0.508455	1.18176	1.28162	1.36593	1.10714	0.510525	1.59716	1.18672	0.982991	1.14612
AT1G17380	Midhight-blue		0.167602	0.106349	0.796576	0.104732	1.28648	1.11784	0.951335	1.50012	-0.625251	-0.33319	0.648801	0.747839	1.84636	2.34141	1.91125	1.02	2.11882	1.53089	2.57189	2.21016	2.52851	3.31455	0.931618	3.22065	2.52881	1.66507	1.93211
AT1G17420	Green-yellow		-0.187516	0.0755664	0.105832	-0.119833	0.526148	0.427695	-0.0136241	0.762251	-0.604056	-0.217201	-0.0372253	0.0955326	0.229611	0.14813	0.0451026	-0.133318	0.0346311	-0.18287	0.82141	1.12607	0.833892	0.81935	0.0453521	0.711633	0.778116	0.310975	0.705264
AT1G17430	turquoise		0.497694	0.195694	0.643348	0.77032	0.501595	0.685528	0.0333825	-0.0451252	-0.00936807	1.07571	0.900605	0.753615	0.583677	0.310996	0.53314	0.337728	0.300314	0.209907	0.387807	0.0916866	0.13928	-0.0230801	-0.200257	-0.183139	-0.0256753	0.568407	0.189953
AT1G17500	Brown		-0.0243637	0.365136	0.46817	0.114633	0.62707	0.599362	0.0954102	0.513757	-0.118039	1.04731	0.943543	0.813098	1.20719	0.889497	0.83673	1.04191	1.03965	1.44572	0.755033	0.925929	1.08352	1.01736	0.427271	1.44457	1.10255	0.757973	1.08645
AT1G17600	Midhight-blue		-0.241124	-0.0160183	-0.10763	-0.211524	0.242529	-0.155636	-0.258658	-0.0692567	-0.352119	0.983349	1.00899	0.873578	0.857756	0.682727	0.867295	0.183693	0.874905	0.582896	0.864842	1.32031	1.23975	1.36301	1.09358	1.4571	1.22595	1.0423	0.632526
AT1G17610	turquoise		-0.117584	-0.232615	0.0717304	-0.128539	0.0372597	-0.44402	0.131397	-0.319487	-0.513312	0.821288	0.630035	0.313768	0.202115	0.116833	0.265085	-0.246296	-0.570458	-0.356818	0.892615	0.652072	0.940059	1.03553	1.12909	0.90165	0.931049	0.908451	0.929327
AT1G17650	Purple		-0.00675976	0.0685388	0.165737	-0.0307002	-0.108444	-0.328237	0.0163696	-0.0799893	0.0891296	-0.256088	-0.282126	-0.340818	-0.734765	-0.877179	-0.804385	-0.541791	-1.12721	-0.951543	-1.40034	-0.860096	-1.48905	-1.27611	-1.16223	-1.37019	-0.847104	-0.7042	-1.07826
AT1G17700	Blue		-0.819397	0.208408	0.106849	-0.0596928	-0.227366	-0.0531543	-0.205392	-0.5138	0.197438	0.183786	-0.520182	-0.426034	-0.033681	0.057999	0.116002	-0.818667	0.644997	-0.898255	-1.20861	-0.629275	-1.49157	-0.169711	-0.137175	-0.19542	0.17248	-0.493547	-0.212188
AT1G17710	Purple		1.02455	0.272046	0.22322	0.213639	-0.146635	0.935823	-0.23236	-0.122129	0.236107	-1.60546	0.95344	-2.33664	-1.09805	-1.84416	-0.35154	-0.130125	-1.15668	0.361146	-1.32301	-3.20179	-1.90271	-1.19087	-1.81109	-0.758864	-2.02772	-0.515847	-1.71398
AT1G17744	Brown		0.000665878	0	0	0.137074	-0.0456996	0.230383	-0.101259	0.0525953	0.0481991	0.0876061	0.0504917	0.136263	-0.136438	0.0446772	0.080584	0	0.0444697	0.103584	0.0474934	0.0768592	0.271877	0.0791233	0.00179409	0.124209	0.127974	0.0756969	0
AT1G17745	Yellow		0.205645	0.410517	0.200161	0.239851	0.450482	0.544699	0.266386	0.547262	0.129691	1.55238	1.51617	1.56245	1.92996	1.71508	1.76206	1.237	1.6691	1.35369	2.14874	1.55592	2.19422	1.9928	1.11144	2.22008	2.09188	1.72547	2.22429
AT1G17750	turquoise		0.269306	-0.0826077	0.525533	0.269753	0.408706	0.512865	0.859592	0.499345	0.190448	-0.289205	0.295747	0.0992475	0.585423	0.487165	0.636903	0.513464	0.491405	0.780285	0.272785	0.252131	0.371059	1.27835	0.428053	1.02176	0.894761	0.848439	0.542511
AT1G17780	Midhight-blue		0.657402	0.425081	0.650366	1.23399	0.739016	1.04164	0.696804	0.278783	0.715001	0.801235	0.933193	1.21001	1.3384	0.73335	1.11879	1.28428	0.957019	1.72096	1.53073	0.965431	1.1249	1.46649	0.764254	1.95726	1.42407	1.23331	1.16765
AT1G17830	turquoise		-0.169414	-0.0714802	-0.0373353	-0.611666	0.0321018	-0.321384	-0.794036	-0.471593	-0.735036	0.120835	0.119962	0.332094	0.0856042	-0.0471015	0.454949	0.0239811	0.302768	0.354984	1.75072	0.548319	1.47083	2.0635	0.15498	2.22407	1.53648	1.10156	1.07831
AT1G17840	Green		-0.391905	-0.106086	-0.221933	-0.281836	-0.245072	-0.293677	-0.385809	-0.159429	-0.478433	-0.306188	-0.395438	-0.442195	-0.69578	-0.615736	-0.743409	-0.95411	-1.21098	-0.940774	-0.371717	-0.591023	-0.616712	-0.556679	-0.172215	-0.911918	-0.581594	-0.68101	-0.198304
AT1G17960	Pink		1.07159	1.14581	1.14116	1.6699	1.98712	1.96906	0.10024	-0.0728178	-0.0396114	0.673175	0.282476	0.452115	2.82265	2.50527	1.14927	0.0456575	-0.349599	0.182217	0.160182	0.0864944	-0.175556	1.19455	0.184587	1.50726	-0.290646	-0.363946	-0.521897
AT1G17970	Purple		-0.0509912	-0.112924	-0.287826	-0.111187	-0.365609	0.0443168	-0.040557	-0.444353	-0.0374756	-0.186598	-0.352448	-0.187573	-0.423668	-0.958102	-0.285159	-0.585368	-0.468876	-0.271366	-0.665602	-1.22684	-1.16396	-0.811743	-0.15268	-1.0241	-0.841974	-0.08936	-0.209824
AT1G18060	Purple		-0.160901	0.107681	0.123776	-0.0580501	-0.0221983	-0.227663	0.129117	0.175396	0.288829	-0.54126	-0.444139	-0.947181	-0.933219	-0.701361	-1.34663	-1.00062	-1.33833	-1.61701	-1.33996	-1.09255	-1.32331	-1.74043	-0.420239	-2.15288	-1.41142	-0.339474	-0.779446
AT1G18100	turquoise		-0.269256	0.27916	-0.224353	0.107271	0.0135737	0.0868127	0.103714	0.150704	0.300388	-0.641398	-0.00462697	0.0162695	-0.259961	-0.463875	-0.407216	-0.884058	0.0576898	-0.483968	-0.308767	-0.295241	-0.233731	0.0984344	0.379226	-0.0843186	-0.0993027	-0.475214	-0.536527
AT1G18140	Blue		-0.572253	0.0330048	-0.445493	-0.265828	0.0842008	-0.501591	0.135091	-0.186926	0.34913	-0.0173157	-0.268847	-0.379156	-0.446425	-0.469195	-0.409252	-1.09975	-0.927147	-0.917777	-0.787044	0.0952589	-0.598954	-0.735037	-1.21357	-0.95681	-1.14906	-0.326841	-0.877599
AT1G18170	Purple		0.459547	-0.149222	-0.0472792	0.169208	-0.403331	-0.300824	-0.29196	-0.00576813	0.388706	-0.474146	-0.270578	-0.573651	-0.621284	-0.914633	-0.5769	-0.0442042	-0.790161	-1.17831	-1.19274	-1.38497	-1.44473	-0.671179	-0.34902	-1.53897	-1.21979	-0.261366	-0.513111
AT1G18200	Brown		-0.0950095	-0.48068	-0.509048	-0.734032	-0.624211	-0.568649	-0.396741	-0.0689357	-0.297864	0.278985	0.232495	0.312122	0.454446	-0.459904	0.917002	1.08225	0.657418	0.752868	0.422633	0.0646324	0.539127	0.249366	-0.59295	-0.140744	0.391885	0.0474678	0.236987
AT1G18210	Cyan		0.161787	0.183889	-0.276578	-0.149969	-0.0824412	-0.035474	0.0447081	0.603281	0.0984523	0.659264	0.716917	0.762694	1.1989	1.06241	1.13165	0.781616	1.28356	0.639502	0.57852	0.237248	0.461662	0.664368	0.506018	0.592787	0.497163	0.270234	0.0990761
AT1G18260	turquoise		1.80923	1.93786	1.84898	1.69178	2.09849	2.17272	1.62605	1.63293	1.24321	2.0445	2.12502	1.86357	2.17316	1.85905	1.78851	2.06597	2.18148	2.23754	1.43477	1.29604	1.49831	0.969288	0.725461	1.45262	1.36148	1.13962	1.42622
AT1G18265	Purple		1.15246	0.382571	1.30251	0.997618	0.744229	1.37696	0.281624	0.204993	0.887874	-0.466478	-0.816387	0.398096	-0.738498	-1.18188	0.0305944	-0.402103	-0.668305	-0.0474072	-0.59099	-0.680841	-0.66503	-0.388433	-0.341036	-0.718668	-0.273018	0.350796	0.646008
AT1G18300	Yellow		-0.036693	-1.18565	-0.874968	-0.682106	-0.267832	0.112231	-0.129276	0.517541	-0.526753	1.79006	2.1946	1.94175	2.8487	2.77676	3.30287	2.38891	2.69342	2.46579	2.79177	2.19437	2.72452	2.77404	1.85325	3.13062	2.39023	1.78666	1.86906
AT1G18390	Brown		-0.244448	-0.0307472	-0.522033	-0.827035	0.0500495	0.165929	-0.420317	0.268457	-0.698752	1.73572	1.75235	1.63096	2.07461	1.86976	1.99956	1.80286	1.93287	1.90493	1.54506	1.17886	1.53124	1.40001	0.688976	1.30756	1.11676	0.666462	0.906865
AT1G18400	Black		-0.468118	-0.767115	-0.327734	-0.0992814	-0.772484	-0.444231	-0.552477	-1.03946	-0.681832	-0.160094	-0.139578	-0.197155	-1.44097	-1.61582	-1.44094	-1.20186	-2.06738	-1.86906	-0.167191	-1.41742	-1.12444	-0.412217	-0.536119	-0.841905	-0.0466793	-1.01853	0.0205208
AT1G18420	Pink		-0.416703	-0.323583	-0.204736	-0.497509	0.0458081	-0.114289	-0.392717	-0.070031	-0.572539	-0.057121	-0.442308	-0.13056	-0.915981	-0.631293	-0.696605	-0.653277	-0.836841	-0.0142638	-0.513515	0.0682278	-0.135554	-0.717862	-0.631245	-0.458508	-0.508879	-0.440713	-0.387987
AT1G18570	Brown		0.462835	0.0841454	0.54249	-0.303368	0.869692	0.990864	0.343522	0.542156	-0.361428	3.7185	3.65622	3.60742	3.49724	3.04087	3.20079	2.46314	2.63607	2.36627	2.33033	1.57933	2.06053	2.33886	1.44427	2.26751	2.34334	1.12159	1.97365
AT1G18590	Midhight-blue		-0.67305	0.000433731	0.0923308	-0.330898	-0.0441658	-0.174095	-0.182516	-0.269474	-0.177866	0.192316	0.717733	0.517114	0.76507	0.474998	0.437224	-0.0574963	0.840488	0.254387	1.25996	1.25365	1.32361	0.688593	0.563489	1.33455	1.25025	0.932584	1.40312
AT1G18620	Green		-0.223726	0.0284115	-0.0930432	0.187159	0.153522	0.39722	-0.399412	-0.122804	-0.244868	-0.229301	-0.335943	-0.649157	-0.795651	-0.810868	-1.08786	-0.90004	-1.18069	-1.0802	-1.02852	-0.769396	-1.13573	-0.724311	0.263956	-1.30451	-0.665917	-0.075123	0.158574
AT1G18650	Green		-0.379931	-0.219236	-0.08234	-0.334919	-0.779107	-0.996053	-0.771956	-0.658772	0.474964	-1.2752	-1.46845	-0.93671	-1.41357	-0.888092	-0.808271	-1.07997	-0.828456	-1.0599	-1.31131	-0.434319	-1.12151	-0.757582	0.00497947	-0.78343	-0.735607	-0.152571	-1.36953
AT1G18670	Green		-0.419873	-0.462036	-0.143538	-0.0314566	-0.192515	-0.231161	-0.252405	-0.490065	-0.24325	-0.454036	-0.521375	-0.213759	-0.744909	-0.66395	-0.618964	-0.670309	-0.756391	-0.871699	-0.94376	-0.223897	-0.567366	-0.74521	-0.405553	-0.564218	-0.356375	-0.0222026	0.126051
AT1G18710	Magenta		0.0722583	0.0997698	0.056646	0.401771	-0.333608	0.0927715	-0.00282565	-0.0468197	-0.112143	-0.701708	-1.59749	-0.224989	-0.711588	-0.97349	-0.442767	-0.104227	-0.961595	-0.305844	-0.0827424	0.0878365	-1.14258	-0.138112	0.313487	0.0899534	-0.400172	-0.0577989	-0.345968
AT1G18730	Purple		0.173475	-0.474277	0.218696	0.265764	-0.06827	-0.369235	-0.358863	-0.82882	-0.212241	-0.19885	-0.310774	-0.431078	-1.16868	-1.64733	-1.28578	-1.07576	-2.578	-1.78407	-1.21853	-1.55107	-1.72578	-1.59587	-1.37385	-2.217	-1.08367	-0.519026	-0.533376
AT1G18740	turquoise		-0.0478842	0.183916	0.123556	0.683122	0.718495	0.865163	-0.196093	0.448428	-0.251334	0.690046	0.508709	0.484879	1.27712	1.18955	1.33457	1.08982	0.618733	1.35146	0.954816	0.548481	0.793144	1.10106	0.293674	1.10311	1.00323	0.913254	1.1564
AT1G18750	Black		0.0796967	-0.581902	0.365635	0.26524	0.210489	0.0458667	-0.48475	-0.423355	0.0229499	-0.29177	-0.483886	0.039739	-0.707227	-0.856195	-0.858072	-0.534127	-0.703742	-0.127972	-0.181539	-0.119761	-0.288231	0.721096	0.16962	0.139581	0.242595	-0.102888	0.209435
AT1G18773	Black		0.773715	0.675297	0.827276	0.108579	-0.340311	0.0255827	0.581521	0.755488	1.1192	-0.367778	-0.785425	0.0292872	-0.610996	-0.833163	0.0719377	0.0858046	0.312084	0.0693474	0.137413	-0.327542	0.406314	0.0598287	0.333736	-0.381213	-0.269975	0.54886	0.0269145
AT1G18810	Black		-1.06414	-0.574585	-0.239212	-0.596872	-0.779984	-1.27796	0.212399	-0.961031	-0.603887	-0.572574	-0.752061	-1.27608	-1.27369	-1.12075	-1.45456	-1.54517	-2.1985	-1.99941	-0.648783	-0.661557	-0.649135	-1.18455	-0.513712	-1.40041	-1.37354	-0.785178	-0.580575
AT1G18830	Pink		6.46856	6.63852	6.39083	7.46894	7.87885	7.80602	1.30905	1.03178	0.758707	3.04876	3.23697	3.61079	7.34469	7.07111	6.9273	1.72373	1.28324	1.71464	1.61753	1.46317	1.8041	5.81836	4.79192	6.3674	0.64955	0.362995	0.665311
AT1G18870	Purple		-0.0806366	0.483569	0.454778	0.48344	1.19247	0.861953	0.164021	0.398184	-0.18813	-1.25047	-0.174162	-0.808676	-0.416243	-0.403306	-1.1669	-0.378184	-0.759389	-0.573968	-1.74334	-1.605	-2.57761	-0.998773	-1.59942	-1.46983	-1.5957	-1.32835	-1.56893
AT1G18890	Brown		-0.191237	0.0608076	-0.125684	-0.373081	0.312514	0.29487	0.134873	0.0939986	-0.495099	1.68835	1.66762	1.67816	1.87782	1.72345	1.87673	1.65608	1.60456	1.76151	1.66823	1.45309	1.85233	1.45733	0.807975	1.62999	1.2451	0.986675	1.10572
AT1G18970	Pink		-0.371193	-0.758652	-0.659816	-1.33231	-1.57953	-0.572999	-0.469708	-0.202622	-0.312632	0.31646	-0.324343	-0.193264	-0.514197	-1.00132	-0.740094	0.149051	-1.14601	-0.685572	0.238844	-0.49611	0.440708	0.199454	-0.796111	-0.777875	-0.11469	0.376469	0.713368
AT1G19020	Yellow		-0.553834	-0.0577035	-1.04163	-0.927835	1.68981	0.685492	0.564323	0.82991	-0.793167	3.61789	4.03549	4.1626	4.30511	4.07755	4.3511	3.48375	3.6774	3.97104	4.53936	4.23043	4.63625	3.62051	2.78186	4.09389	3.70124	2.93543	2.98956
AT1G19050	Green-yellow		-0.70343	-0.612557	-0.356306	-0.23585	-0.507079	-0.897665	0.0210143	-0.712176	-0.186932	0.361944	-0.381181	-0.0667396	-0.304398	-0.410087	-0.427362	-0.471523	-1.20269	-0.631425	-0.162212	0.0370112	-0.623139	-0.941865	-1.13303	-0.661553	0.0854335	-0.570909	-0.205509
AT1G19150	Green		0.244641	-0.435369	0.265813	0.0871861	-0.887404	-1.11776	-0.0204277	-0.66306	1.15363	-1.21395	-1.03617	-1.48041	-1.76746	-1.70518	-1.67504	-0.763068	-1.8905	-3.12289	-1.97687	-1.56957	-1.99601	-1.29034	-0.534741	-2.92894	-1.9978	0.0421977	-0.657065
AT1G19180	Yellow		0.0982247	0.583283	0.359448	-0.0368473	1.10242	1.20202	0.608925	1.02506	-0.584869	1.25343	1.69742	1.46182	2.07268	1.7659	2.10436	0.614061	1.41495	1.12957	2.87064	2.59171	2.69642	2.81794	1.09422	3.09087	2.50553	0.98857	1.89218
AT1G19230	turquoise		-0.609226	-0.518861	-0.306581	-0.580903	-0.266286	0.121202	-0.126592	-0.00872253	-0.531852	-0.121605	-0.120734	-0.0116405	0.132931	-0.135046	-0.0159912	0.408389	0.109113	0.302824	1.2161	1.45332	1.71806	2.03689	1.00856	2.04063	1.28502	1.62656	1.30364
AT1G19250	Yellow		-0.45337	0.0880354	-1.105	-2.05325	0.804238	0.37886	-0.188561	-0.773053	-0.61746	3.99782	4.32159	3.31479	4.05811	4.42192	4.33754	2.30037	3.55257	3.17243	3.82467	2.1189	3.3903	4.28838	2.56239	4.23566	3.50947	2.39938	2.66462
AT1G19270	Brown		-0.118318	-0.119598	-0.214515	-0.0457041	0.311716	0.338643	0.196817	-0.129465	-0.270209	1.22915	1.41839	1.30305	1.58418	1.27505	1.22263	1.09214	1.22664	1.54433	1.15537	1.1448	1.15367	1.06802	1.03299	1.66382	1.28703	1.01611	0.901673
AT1G19300	Cyan		-0.363067	0.0713292	-0.67575	-0.398987	-0.239945	-0.0612717	0.0478549	0.717933	-0.0909819	0.309914	0.598532	0.633988	1.16605	1.14115	0.846081	0.309298	0.963	0.260018	0.414542	0.568202	0.433129	1.10214	0.947192	0.668528	-0.130377	-0.080648	-0.165667
AT1G19310	Cyan		0.560756	0.414555	0.17346	0.361573	-0.0922621	0.824216	0.130165	0.880663	0.776678	1.22726	1.22352	1.22763	1.65285	1.74147	1.82631	2.12359	1.77559	1.59429	0.90172	-0.170033	0.670825	1.31702	0.521445	0.749153	0.516986	0.562901	0.529177
AT1G19380	Brown		-0.229736	-0.402487	-1.09467	-1.2666	-0.810345	-0.0866835	-0.775831	0.61502	-0.649396	1.02508	1.22562	1.12942	0.801605	1.2451	1.68029	0.213485	-0.373413	-0.616949	1.30005	-0.698781	0.399482	0.870847	-0.0396126	-0.113679	0.760447	-0.329634	0.276251
AT1G19396	Cyan		-0.154144	0.264331	0.580747	0.37486	-0.0807046	0.311547	-0.0316972	-1.10725	0.503215	0.654937	0.472112	1.05899	0.598996	0.891104	1.73653	0.328406	1.32122	1.59779	0.216415	0.0516477	0.38559	-0.00731069	-0.0228783	0.497981	0.964263	0.824401	0.660433
AT1G19450	Green		0.267162	-0.258174	0.0417146	-0.10144	-0.453513	-0.0116577	-0.213419	-0.313004	0.113347	-0.403107	-0.804204	-0.637059	-1.29203	-1.0201	-0.73539	-0.744443	-1.92533	-1.15754	-0.09079	-0.756129	0.0697244	-0.285493	-0.938664	-0.788249	0.0758905	-0.176042	0.396118
AT1G19490	Blue		0.458176	0.909289	1.05962	0.456295	0.607666	0.368576	0.920271	0.670225	0.64171	0.206526	0.263638	0.217844	0.312946	0.215652	-0.00819422	0.036743	0.44801	0.731519	0.930973	0.93281	0.795278	0.42306	0.230951	1.21091	0.635408	0.560189	0.321845
AT1G19530	Yellow		-1.87638	-1.35327	-1.40985	-1.04897	-1.38897	-1.16574	-0.363663	-1.21361	-0.851921	-0.0928327	0.200038	0.377265	-0.196186	-0.0841612	0.440441	1.23841	1.21433	1.81268	1.1244	1.03853	0.244255	1.77966	1.02939	2.24898	2.30897	1.43853	0.0634564
AT1G19570	Magenta		-0.48222	0.519445	-0.25705	-0.388417	0.162688	-0.446728	0.09781	0.38641	-0.0368986	-0.908326	-0.924999	-0.938805	-0.721022	-0.311092	-0.746177	-1.22475	-0.30922	-0.90542	0.0573359	-0.0981634	-0.181132	-0.0747227	-0.576856	0.0411783	-0.515908	0.0661167	-0.0258991
AT1G19630	Black		-0.0757313	0.372906	-0.147345	-0.103932	-0.0156494	0.00546255	-0.0307062	0.00761554	0.189223	-0.71126	0.282273	-0.368671	-0.20201	-0.646886	-0.477948	0.0270988	-0.103112	-0.172923	-0.263927	-0.921426	-0.56399	0.219797	0.121374	9.12658e-05	-0.160772	0.0601363	-0.204222
AT1G19640	Blue		-0.0485474	-0.246826	0.272014	0.0020108	0.320343	-0.195828	0.241099	0.128271	-0.566379	-0.942663	-0.559315	-0.63878	-1.08068	-1.25487	-1.15213	-0.629656	-0.417502	-0.65609	0.382773	0.563659	0.312971	0.470695	0.281149	0.680775	0.350001	0.55024	-0.0716562
AT1G19660	turquoise		-0.0619114	0.0660178	0.400342	0.389257	0.0111473	-0.204792	1.08003	-0.329143	0.626737	0.331548	0.225684	0.332234	0.780714	0.278207	0.204278	1.13193	0.894573	1.31833	0.295439	0.312708	0.296202	-0.126863	0.0363043	-0.151857	0.254091	0.762465	0.592942
AT1G19670	Blue		-0.383801	-0.265092	0.207015	-0.0164074	-0.0595798	-0.890546	0.692279	0.260371	-0.866723	-0.384953	-0.422565	-0.568916	-0.539742	-0.400268	-0.248138	-0.848425	-1.06546	-0.774543	0.145937	0.489733	-0.112014	0.267458	-0.443664	0.230088	-0.212869	0.0705378	-0.154512
AT1G19720	Green		-0.225166	-0.505536	0.28801	0.138766	-0.149319	-0.298254	-0.164875	-0.878898	0.0324454	-0.151258	-0.401855	-0.136308	-0.605913	-0.782748	-0.851705	-0.830219	-1.20535	-0.672309	-1.07908	-0.255549	-0.666344	-0.574776	-0.248913	-0.537668	-0.095137	-0.456689	0.180832
AT1G19840	turquoise		-0.0630852	-0.85635	-1.42087	-0.647434	-0.301091	-1.06685	-0.730309	-0.855794	-0.234127	-1.39119	-0.498836	-0.243329	-0.819877	-1.11071	-0.276715	-0.720577	-0.884298	-0.328564	-0.514214	-0.530163	-0.23279	-0.276495	-0.0236278	-0.575946	-0.906199	-0.0787815	-0.951221
AT1G19900	Pink		-1.50598	-1.77956	-2.03501	-2.0854	-2.1156	-1.40742	-1.38556	-0.815969	-1.54411	-0.264381	-0.625616	-0.424641	-1.36043	-1.83659	-1.22417	-0.877146	-1.91751	-0.612021	-1.31842	-0.406638	-0.918228	-1.88424	-2.53516	-2.36565	-2.12827	-1.07318	-1.40043
AT1G19920	Magenta		0.170477	-0.0940727	0.36676	0.135853	-0.140346	-0.223058	-0.0729629	-0.429242	0.143448	-0.37022	-0.56833	-0.45504	-0.923685	-0.861656	-0.72123	-0.83399	-1.27452	-0.84342	0.187714	0.0459401	-0.0257651	-0.115659	-0.472606	0.111416	0.179809	-0.0871157	-0.0100637
AT1G19940	Black		-0.160972	-0.262589	-0.199945	-0.167328	-0.0456973	-0.0291131	-0.660632	-0.0722474	-0.75634	0.0378011	-0.104892	-0.202507	-0.724479	-0.610857	-0.485322	-0.6026	-1.03466	-0.678359	0.0518128	-0.241767	0.0281899	-0.466186	-0.635203	-0.649261	-0.0245094	-0.0321499	0.50737
AT1G19960	Brown		-0.0648989	-0.85099	-1.35978	-0.888282	-0.758195	-0.687021	-0.395115	0.745409	1.24655	3.19337	3.35407	1.99139	2.26547	2.07729	2.11394	1.53383	2.10868	1.27453	1.01849	0.779134	1.36404	2.09234	2.41711	1.09045	1.50445	2.55431	2.50404
AT1G20010	Purple		0.0321691	-0.0683134	-0.246012	-0.133159	-0.165033	0.076099	-0.231289	-0.182191	-0.181655	-0.424845	-0.624836	-0.521286	-1.21298	-1.33964	-1.09788	-0.974487	-1.22993	-1.22626	-1.42383	-1.57105	-1.69395	-1.13153	-0.24451	-1.77376	-0.991253	-0.395558	-0.33215
AT1G20020	Purple		0.287809	-0.244614	-0.0643918	0.01418	-0.0332176	-0.0880766	-0.221883	-0.395346	-0.38916	-0.300523	-0.33501	-0.455723	-1.04689	-1.45979	-1.32086	-0.863396	-1.98041	-1.79446	-1.84375	-1.74368	-2.09432	-1.52493	-1.05504	-2.24223	-1.27339	-0.517819	-0.613519
AT1G20030	Blue		0.423213	0.0713436	-0.147774	-0.052248	-0.636785	-0.336684	-0.0767467	-0.18556	0.263217	0.158049	-0.365821	-0.1036	-0.553424	-0.0421644	0.0200591	-0.0553431	0.227751	0.0714614	-1.22603	-1.56782	-1.14403	-0.397916	0.185598	-0.862476	-0.201745	0.339521	-0.501001
AT1G20070	Blue		-0.847046	-0.115812	-0.645795	0.11163	-0.463104	-0.688731	0.134523	0.325766	0.896629	-0.908267	-0.818549	-0.395382	0.0171835	0.435331	0.482274	0.0449946	-0.174504	-0.0686752	-1.22639	-0.84478	-1.23345	-0.409348	-0.250552	-0.602948	-1.35947	0.863267	-0.397945
AT1G20100	turquoise		0.337543	0.46049	0.68676	0.261727	0.180949	0.262048	0.272304	0.249897	0.245859	1.19446	0.959608	1.22173	0.885597	0.482728	0.585334	0.741487	0.846399	1.23519	1.09314	0.640165	0.747792	0.710883	0.120487	1.13852	1.55977	0.716798	0.932864
AT1G20110	Cyan		0.0995429	0.253533	0.02214	0.013812	0.146088	0.372485	0.0723685	0.652558	0.0506027	0.801351	0.743888	0.803038	1.0752	0.972024	0.922818	0.839569	1.06586	0.943899	0.599616	0.620507	0.615886	0.71195	0.502726	0.857419	0.498613	0.455231	0.450945
AT1G20160	Yellow		-0.97213	-0.596446	-0.469522	-0.903439	-0.788834	-0.689197	-0.575614	-0.680258	-0.991418	0.0454188	0.429226	0.207164	0.630517	0.745935	0.325793	-0.299237	0.853281	0.43224	0.585132	1.29223	0.384413	1.37071	0.547738	1.33854	0.688159	0.733734	0.143628
AT1G20190	Green		0.0917567	-0.178809	-0.641624	-0.2263	-0.884559	0.0167784	-0.297188	-0.580178	0.0922511	-0.862388	-0.800719	-1.04601	-1.76957	-1.54606	-0.833305	-0.582051	-2.18705	-1.91113	-1.35684	-1.62831	-1.5543	-0.897103	-0.579581	-2.21689	-1.53673	-0.243336	-0.540888
AT1G20310	Yellow		0.351456	0.181102	0.129106	-0.0390755	0.198221	-0.0204995	-0.258534	0.0490633	-0.543704	1.72881	1.45565	1.73705	2.03858	2.05998	1.73066	0.449944	1.29263	1.00446	1.93733	1.4516	1.57972	1.88459	0.33163	2.08938	1.48228	0.857719	1.00822
AT1G20340	Purple		0.0301341	-0.278972	-0.158626	0.132228	-0.267437	-0.425963	0.099574	-0.103421	0.384161	-0.325159	-0.419733	-0.662475	-0.795237	-0.965796	-1.00399	-0.542316	-1.49776	-1.93902	-1.45507	-1.48039	-1.70731	-1.56159	-0.542187	-2.55308	-1.5424	-0.455012	-0.716387
AT1G20350	Brown		0.0225856	0.237666	-0.354359	-0.40216	0.00922964	0.323327	0.288792	0.907981	0.45516	2.86188	2.34837	2.26896	2.34014	1.95522	2.7773	2.32846	1.77739	2.00877	1.76776	0.74368	2.00127	1.52247	0.369163	1.08986	1.30695	1.16525	1.34452
AT1G20440	Blue		-0.558559	-0.0411453	0.0579396	0.340993	0.976934	0.595943	0.587064	0.420377	-0.306955	-0.385973	-0.340957	-0.504675	-0.720528	-0.877209	-1.03536	-0.589611	-1.12612	-0.240158	-0.642921	0.115588	-0.78562	-1.78242	-1.40187	-1.49673	-0.949473	-0.342407	-0.168549
AT1G20450	Purple		-0.558924	0.519781	0.227552	0.125258	1.16646	0.656675	0.554242	1.37786	-0.420755	-0.449109	-0.531631	-0.572468	-0.909481	-1.18369	-1.61284	-1.06137	-0.949688	-0.753071	-0.505591	0.441724	-0.512551	-1.71903	-0.952053	-1.27498	-0.712342	0.141923	0.0649639
AT1G20470	Magenta		0.0699434	0.12506	-0.105184	-0.112188	0.300051	-0.481999	0.588579	-1.03284	0.0997293	-1.06228	-0.67365	-0.602386	-1.3437	-1.23855	-0.7952	-0.480718	-0.673271	-0.53953	-0.604832	0.0224691	0.136066	-0.701167	0.250868	-0.298925	-0.443491	-0.091464	-0.451427
AT1G20490	Magenta		-0.0438548	-0.152076	0.208273	-0.0809156	0.0593228	-0.132911	0.0935777	0.163565	-0.00367263	-0.369034	-0.644722	-0.768619	-0.594498	-0.550982	-0.589953	-0.763254	-0.316992	-0.911817	0.150849	-0.0221427	-0.0963648	-0.287777	-0.0552301	0.0501637	-0.354838	-0.0776287	-0.159571
AT1G20510	Yellow		0.0766576	0.311706	0.500028	0.221187	0.724031	0.700283	0.379256	0.967939	-0.45247	1.02375	1.00283	1.08842	1.71864	1.2876	1.38757	0.28197	1.52485	0.59651	1.47692	1.45719	1.54661	1.52988	0.702036	1.69068	1.22656	0.528043	1.14546
AT1G20570	Purple		0.494521	0.019084	0.334281	0.147183	-0.0930115	-0.0724393	-0.153146	-0.217064	0.256575	-0.127957	-0.124892	0.0571061	-0.190518	-0.0142875	-0.318967	-0.271546	-0.11836	-0.102132	-0.26059	-0.379223	-0.210199	-0.469846	0.162955	-0.222323	-0.0221073	0.0587233	-0.118575
AT1G20575	Brown		0.025223	0.370055	-0.0631696	0.00361422	0.302049	0.0632661	0.0335256	-0.0916941	-0.2097	0.797278	0.892642	0.57688	0.95823	0.914416	0.974907	0.983961	1.06505	1.31716	1.03444	0.897941	0.801143	0.560224	0.138066	1.03513	0.72252	0.550548	0.4879
AT1G20650	Green		-0.0890956	-0.314142	0.0602531	-0.0156811	-0.215597	-0.286735	-0.0518898	-0.76085	0.14299	-0.59177	-0.717951	-0.636101	-1.08704	-1.02761	-0.695513	-0.397257	-1.61335	-0.857698	-0.526922	-0.761894	-0.761705	-0.518318	-0.387175	-0.835066	-0.421911	-0.0401574	-0.146724
AT1G20740	turquoise		0	0	0.0731487	0	0	0	0	0.0771625	0	0	0	0	0.0815447	0.0742343	0.193748	0.399552	0.586913	0.887022	0.467446	0.663628	0.54124	0.815006	0.659451	1.26799	1.63952	1.16547	0.851549
AT1G20780	Yellow		0.195754	-0.0310055	-0.00127717	-0.193349	0.388022	0.384813	0.0174759	0.407217	-0.314607	1.19198	0.97845	0.766779	1.0129	1.11251	0.864672	0.675368	0.937614	0.820707	1.11705	1.07761	1.00732	1.18296	0.75111	1.26378	1.14001	0.531413	0.878086
AT1G20810	Green		-0.0127939	-0.0713456	-0.0444433	0.0413363	-0.345556	-0.380636	-0.408604	-0.36171	0.0905731	-0.682728	-0.532792	-0.680661	-0.996918	-1.03332	-1.04558	-0.894492	-1.26171	-1.32459	-1.11943	-0.640069	-1.19529	-0.987811	-0.319267	-1.52197	-0.726075	-0.193241	-0.448724
AT1G20823	Purple		-0.166661	0.216971	-0.55467	-0.307845	-0.310305	-0.505443	-0.512426	0.351917	-0.0910757	-1.17262	-0.341171	-0.922424	-0.651164	-0.764777	-0.50024	-0.605802	-0.759384	-1.57801	-1.25294	-0.952176	-1.60118	-0.545329	-0.0252205	-1.33039	-1.2504	0.368833	-0.229101
AT1G20870	Magenta		-0.354111	-0.463102	0.260193	0.0662945	-0.0850256	-0.451998	-0.0534128	-0.0977645	-0.011672	-0.552221	-0.570513	-0.238099	-1.2498	-0.51085	-0.241183	-0.550002	-0.684638	-0.507246	-0.225824	-0.274165	-0.516536	-0.13259	0.0326254	0.0407391	0.0335296	-0.208007	-0.265975
AT1G21000	Yellow		0.0733692	0.0994533	0.167255	-0.00297404	0.178859	0.428829	0.356231	0.218792	0.0649292	0.988632	1.04641	0.638199	1.16554	1.24458	1.0305	0.787262	0.813688	0.993026	1.52742	1.17563	1.49299	1.22441	0.433491	1.36292	1.35188	0.851049	0.940804
AT1G21060	Black		-0.202441	0.00427389	-0.0385271	-0.501821	-0.122537	-0.192977	-0.304968	-0.361163	-0.916114	0.353423	-0.0368367	0.0774997	-0.41336	-0.71175	-0.713287	-1.13824	-1.58608	-0.439365	-0.256238	-0.671929	-0.446817	-0.506312	-0.493699	-0.227424	-0.0386542	-0.869961	-0.580292
AT1G21100	turquoise		-0.128859	-0.466885	0.42324	-0.0969103	-0.213353	0.0431876	0.712405	0.129518	-0.464444	0.73039	0.996992	0.505507	0.787259	0.126391	0.584019	1.01364	0.0357493	0.33316	0.8613	0.589539	0.400299	-0.678947	-1.6285	-0.554959	-0.646721	-0.763695	-0.65444
AT1G21110	Brown		-0.791278	-1.01072	-0.277918	-0.887061	-0.684089	-0.89183	-0.228831	-0.147168	-1.15203	1.26931	0.843677	0.752494	0.205878	0.299184	0.640263	0.515218	-0.0186011	0.385781	0.275994	0.381148	0.548006	-0.581792	-0.464309	-0.927232	-0.189107	0.293137	0.149265
AT1G21120	turquoise		-0.262438	-0.209846	0.971035	-0.621196	-0.523078	-0.547121	0.223313	1.11408	-0.457585	3.27588	2.7588	2.3858	2.00559	1.36771	2.28838	2.04677	1.05146	1.42511	1.04077	0.951506	1.11916	0.0549149	0.0399998	-0.33293	0.0944055	-0.425199	0.367644
AT1G21130	turquoise		2.78974e-06	-0.933636	-0.294941	-0.455781	-0.132029	-0.0716777	0.332813	0.369367	-0.632317	2.61126	2.26829	2.18486	2.34764	1.49484	1.64874	2.29244	1.07093	2.00925	-0.0618965	-0.0995598	-0.0349562	-0.546572	-0.726176	-1.0597	-0.64717	-0.537208	-0.311504
AT1G21240	Yellow		0.143856	0.0228911	-0.0791519	-0.685829	0.660402	0.0681734	0.172099	-0.0291614	-0.138445	4.36097	4.27229	3.70005	4.59027	4.36055	4.55002	3.6581	4.37478	3.53763	5.20918	4.88233	5.42337	4.9256	4.30042	5.16483	4.39412	4.05534	3.70186
AT1G21250	Yellow		-0.401071	0.134993	-1.13014	-2.24202	-0.0258598	-0.554667	-1.18501	0.103983	-1.38245	3.63769	3.625	2.71654	2.54108	3.05499	3.46659	0.0730862	1.37553	-0.169179	4.97122	3.95201	4.89573	4.3619	2.9745	3.37224	4.4951	2.63784	3.72273
AT1G21270	Brown		0.103337	0.119334	-0.638547	-0.74194	0.505277	0.613962	-0.696572	0.192486	-0.566596	2.75939	2.57378	2.24001	2.6228	2.05916	2.00096	1.18016	1.51406	1.01153	1.49335	1.11338	1.47738	1.38649	1.26722	0.718393	1.27076	1.63223	1.5748
AT1G21310	Yellow		-0.996182	-0.286256	-1.23828	-1.31225	-0.946083	-1.16908	-1.10407	0.490962	-0.800253	-0.356708	-0.214625	-0.488354	-0.308532	0.283022	-0.0194784	-0.250517	0.830403	-0.579511	0.247844	1.01583	0.56246	0.206589	0.65826	0.128838	0.257501	0.505149	0.187723
AT1G21320	turquoise		0.554957	-0.0458901	-0.316003	-0.474236	-0.122576	0.531117	-0.11494	0.195404	-0.427634	1.38175	1.65773	1.58258	1.55126	1.14596	1.10657	0.812181	0.205252	1.16424	0.641489	-0.502472	-0.166343	0.8893	-0.126265	0.405522	0.419711	-0.444344	0.293514
AT1G21360	Black		-0.0182445	-0.395437	-0.479819	-0.674515	-0.200535	0.474687	-0.368898	-0.736308	-0.326207	0.120915	-0.65694	-0.420193	-0.660956	-0.69533	-0.71517	-0.328145	-1.37044	-0.0571812	-0.149318	0.0444326	-0.324397	-0.884507	-0.7034	-0.700087	-0.731908	-0.0348009	-0.107951
AT1G21370	Brown		0.541679	0.344016	0.375425	0.348965	0.0480719	0.760882	0.204702	0.0623411	0.319986	1.42019	1.04156	1.13322	1.357	1.00742	1.33259	1.31127	1.05162	1.54321	1.32275	0.695363	1.25909	1.51125	0.372151	1.73049	1.20815	1.15788	1.08183
AT1G21390	Midhight-blue		-0.118121	0.137114	-0.0412492	0.126336	0.109737	-0.0357169	-0.0672296	-0.0601024	0.125885	1.51238	1.37745	1.4416	1.96461	1.64478	1.85554	1.71446	2.13671	2.26576	2.95864	2.60897	2.91927	2.71438	1.77271	3.49544	2.5483	2.45848	2.19963
AT1G21400	Brown		0.222762	-0.0896713	-0.382534	-0.20446	-0.106111	0.138187	0.139441	-0.00555719	0.021695	1.67673	1.58746	1.40824	1.62402	1.11693	1.67425	1.12311	0.702453	0.967132	1.91012	0.755497	1.44395	1.81257	0.644187	1.49581	1.26995	0.109064	0.227648
AT1G21410	Green-yellow		0.143035	-0.00075955	0.371875	0.42643	0.175661	-0.096132	0.772407	-0.148554	0.452515	-0.366879	-0.149354	-0.276973	-0.151539	0.0248017	0.0875196	-0.269086	-0.21238	0.0983846	1.67815	1.13967	1.4041	0.837148	0.22898	1.1436	1.37241	1.00785	0.746316
AT1G21450	Brown		-0.402897	0.0795482	0.0104498	-0.0157848	0.155637	0.232616	0.0503501	-0.0201894	-0.38652	0.852165	1.08155	0.888122	1.40508	1.48153	1.34	1.25398	1.63809	1.61776	1.58825	1.44463	1.67201	1.18194	0.752885	1.63393	1.2438	0.866414	0.727637
AT1G21500	Purple		-0.098927	-0.364323	-0.611873	-0.331962	-1.25863	-0.976196	-0.160382	-0.282354	0.60077	-0.913899	-0.837205	-1.18868	-1.00873	-0.609319	-1.10903	-0.558334	-0.90067	-2.41167	-2.16269	-1.70014	-1.94485	-1.44741	0.0925404	-2.82876	-1.81208	-0.404258	-1.05875
AT1G21520	Yellow		-0.310871	0.117463	-1.46313	-1.37881	0.179756	-0.29083	-0.568452	0.66772	-0.644173	2.76531	2.21916	2.68256	2.02347	2.439	2.9094	1.29332	1.2929	0.774302	3.61442	2.17241	2.614	2.66819	1.94803	2.14967	2.25315	1.57763	1.64256
AT1G21540	Purple		-0.058171	-0.072727	0.0222388	-0.0517435	0.136946	0.226747	-0.313829	0.224215	-0.435729	-0.139411	-0.430705	-0.348853	-0.333414	-0.743095	-0.402362	-0.614188	-1.19461	-0.723187	-0.838307	-1.03614	-1.07909	-0.694955	-0.282795	-1.18925	-0.780699	-1.13156	-0.447346
AT1G21550	Midhight-blue		-0.356028	-0.0396973	-0.425615	-0.977534	0.190712	0.488433	-0.184855	-0.590812	-0.899196	1.16277	1.35271	1.38543	1.97637	1.90091	2.78146	1.53561	2.4338	2.5314	3.19933	2.72757	3.32868	3.42358	2.1198	3.97873	2.75128	2.5503	2.27054
AT1G21600	Green		-0.167229	-0.401957	0.101632	0.0816314	-0.119221	-0.569655	-0.0213153	-0.775558	0.141886	-0.478296	-0.559255	-0.160606	-1.07765	-1.06604	-0.671225	-1.30778	-0.991634	-0.790895	-0.599912	-0.637558	-1.04446	-0.437381	-0.131971	-0.347594	-0.00988374	-0.684388	-0.428571
AT1G21670	Yellow		-0.541932	-0.270966	-0.995328	-0.98251	-0.736946	-0.0527268	-0.427456	-0.160807	-0.767497	0.815178	0.798724	0.950923	1.24163	0.79396	0.978996	0.247923	1.05114	0.226695	1.1919	0.437415	0.926875	1.23794	1.18422	0.736217	0.577077	-0.144025	0.190849
AT1G21750	turquoise		2.00675	2.36941	1.96586	0.878511	1.50783	1.54502	1.51177	1.93545	1.29074	2.85002	2.89407	2.82045	2.27869	2.19814	2.01282	2.57754	3.45803	2.93503	2.74699	2.67312	2.83005	1.72148	1.17681	2.24109	2.37769	1.7618	2.03288
AT1G21900	turquoise		1.98679	1.90938	1.69195	1.39404	1.38364	1.95871	1.72037	1.77586	1.84132	2.29497	2.34873	2.08785	2.02286	1.79075	2.25033	2.63187	2.00219	2.30119	2.13644	1.54419	2.2176	1.74514	0.608041	1.73552	2.03426	1.54561	1.75312
AT1G22070	Brown		-0.0322351	0.404913	0.2587	0.00949836	0.484542	0.843811	-0.0786388	0.381256	-0.346013	1.69416	1.60452	1.60715	1.88878	1.28318	1.3748	1.34489	1.08866	1.45824	1.19536	0.70465	0.825127	1.02141	0.683397	1.05918	0.869427	0.580308	0.770524
AT1G22110	turquoise		0.637759	0.605713	0.299063	0.70411	0.6317	1.00928	0.064323	0.593245	-0.138548	0.0785649	-0.212648	0.0355978	0.314251	0.13002	0.213055	0.676263	0.786009	0.636439	1.32067	0.467407	0.792582	1.46023	0.971226	1.2168	1.4232	0.948855	1.24907
AT1G22150	Purple		0.180268	-0.115233	0.347568	0.0465832	-0.309151	0.252506	-0.648174	0.343157	0.0531585	-0.675807	0.275833	-0.246561	-0.542176	-1.07617	-1.07036	-0.78388	-0.592347	-1.02199	-0.901881	-1.67175	-0.864778	-0.198335	-0.181817	-0.415994	-0.765432	0.0524586	-0.460635
AT1G22160	Magenta		-0.135212	0.404472	0.0552748	-0.0675742	0.26421	0.181451	-0.490529	0.677723	-0.316929	-0.848665	-1.05585	-1.17871	-1.72496	-2.04867	-1.87563	-1.07411	-1.22952	-1.34825	-0.0750385	-0.33795	-0.7071	-0.814817	-0.0911491	-1.23612	-1.09883	0.00222369	-0.0722954
AT1G22180	Yellow		-0.230551	-0.122902	0.15345	-0.116664	0.156321	0.653584	-0.0827307	0.156744	-0.0416422	1.32862	1.23048	1.11979	1.75197	1.44519	1.68162	1.47762	1.5213	2.31749	1.86016	1.53578	1.93071	2.03169	0.986533	2.42906	1.91769	1.6972	1.5371
AT1G22210	Cyan		0.0951636	0.149841	0.0924	0	-0.124326	0	-0.120058	-0.0458291	0.0946543	0.0441279	0.137846	0.681466	0.15123	0.516563	0.736032	0.703745	0.738124	1.27202	0.497239	0.0649251	-0.0916347	0.441563	0.296053	0.436481	0.444574	0.432629	0.640998
AT1G22230	Purple		-0.0852	-0.0774351	0.472239	0.252749	0.46245	0.597976	0.551033	0.168985	-0.173311	-0.079705	-0.239706	-0.157926	-0.269619	-0.242905	0.0795001	-0.0735182	-0.424803	-0.106825	-0.656521	-0.607409	-0.787362	-0.978435	-0.929337	-0.295117	-0.600155	-0.699097	-0.473079
AT1G22240	turquoise		0.323437	0.824841	0.0414772	0.563944	1.09823	0.653032	0.0895668	0.197385	0.18364	0.13224	0.0698099	0.267152	0.783392	0.636205	0.43043	0.747748	0.228198	0.396789	0.111598	-0.0321212	0.357111	0.219051	-0.0521523	0.339725	0.404038	0.40241	0.114915
AT1G22250	turquoise		-0.296446	0.126374	0.179706	0.12617	0.333192	-0.489743	-0.660955	-1.21077	-0.508678	0.84882	0.35765	0.852716	0.223311	-0.364054	-0.0516472	-0.896901	-1.01296	-0.260455	-0.365237	-1.13036	-1.07135	-1.04449	-0.676813	-1.09513	-0.495993	-0.488026	-0.643008
AT1G22280	Brown		0.190468	0.0125646	0.181144	0.157909	0.611315	0.596038	0.394956	0.196055	-0.154458	1.77829	1.89241	1.79037	1.69505	1.63171	1.96087	1.62324	1.06764	1.82444	1.97719	1.18964	1.64018	1.6001	0.458279	1.73362	1.58299	0.916339	1.36453
AT1G22330	Green		-0.301231	-0.780068	-0.537327	-0.135275	-0.393591	-0.286832	-0.422807	-0.565787	-0.345961	-0.540425	-0.55773	-0.391804	-1.27338	-1.15222	-1.25034	-1.15449	-1.60507	-1.3326	-1.10111	-1.06793	-1.30687	-1.83569	-0.464416	-1.58341	-1.08607	-0.816097	-0.710765
AT1G22370	Purple		-0.24978	-0.352587	0.0442921	0.0208086	-0.321283	-0.295761	-0.395188	-0.634475	0.126936	0.190187	-0.220174	-0.0798471	-0.00395431	-0.374201	-0.116327	-0.332657	-0.335201	-0.0266039	-1.33215	-1.46403	-1.52334	-0.99763	-0.516916	-1.43783	-1.08332	0.187962	-0.334367
AT1G22400	Brown		0.120671	0.531376	0.239094	0.111185	1.07526	0.780447	0.750037	0.409245	-0.206844	2.11544	2.21714	2.37505	1.92568	2.07339	2.30865	0.724898	1.31471	0.928706	1.96778	1.33048	1.34489	1.49621	0.364469	1.78458	2.05338	0.145797	0.876387
AT1G22430	Purple		0.152138	-0.437917	0.198404	0.00897225	-0.462492	-0.550854	-0.320104	-0.963508	0.17902	-0.0127811	-0.29988	0.0263362	-0.395682	-0.859528	-0.247735	-0.521089	-1.39389	-0.661704	-0.535716	-0.663658	-0.87911	-0.219167	-0.776504	-0.252894	-0.0862662	-0.519413	-0.149653
AT1G22460	Green		0.22817	-0.370891	-0.0578891	-0.0144948	0.0757401	0.316729	-0.130265	-0.264198	-0.553453	-0.360991	-0.411177	-0.15973	-0.422001	-0.685751	-0.320434	-0.74217	-0.784114	-0.232296	-0.705474	-0.347312	-0.1247	-0.56802	-0.406251	-0.274091	-0.3826	0.00286474	-0.148854
AT1G22470	Purple		0.207488	1.00115	0.214608	1.05602	0.746578	0.600395	0.245783	0.922745	-0.208104	-0.450105	-0.787563	0.023053	-0.357158	-1.36781	-0.0668585	-0.606817	-0.562478	-0.292454	-0.65417	-0.679286	-0.762809	-0.677798	-1.31963	-0.293398	-0.321686	0.0016751	-0.498661
AT1G22510	Cyan		0.617357	0.819176	0.778743	0.892656	0.622007	0.839577	0.845218	1.11094	0.939767	1.37691	1.39978	1.34818	1.96805	1.93715	2.30683	2.02651	2.38224	2.2072	1.56686	1.01249	1.76137	1.98034	1.03187	2.1434	1.33805	1.29092	1.1547
AT1G22530	Green		0.058113	-0.424071	-0.35571	0.0482496	-0.0290145	0.312742	-0.137555	0.218659	-0.0657143	-0.885043	-0.789648	-1.30722	-1.4491	-1.31996	-1.543	-1.27568	-1.77074	-1.46598	-0.714944	-0.703769	-0.566248	-0.970852	-0.76319	-1.36017	-0.862591	-0.402858	-0.0979687
AT1G22550	Purple		0.0261356	-0.0119119	0.0592114	-0.0367768	0.32999	0.208742	-0.180786	-0.553209	0.143559	-0.224837	-0.642647	-0.239322	-0.616916	-0.920454	-0.524522	-0.671328	-1.38494	-0.727229	-0.429339	-0.606508	-0.61655	-0.905643	-0.998971	-0.95235	-1.01186	-0.535633	-0.465225
AT1G22570	Purple		0.367794	0.0740564	-0.117997	0.129287	-0.628268	0.339155	-0.168271	-0.38731	-0.338597	0.487935	0.0184073	0.293353	-0.113391	-0.607888	-0.266244	0.0611217	-1.17829	-0.381705	-0.79811	-1.35697	-0.923076	-0.841864	-0.590198	-1.50359	-0.391772	-1.3177	0.214551
AT1G22590	Purple		-0.342668	-0.557803	-0.147648	0.374893	0.058058	-0.0941238	0.00259622	-0.652589	0.0660055	-0.895268	-0.542459	-0.447101	-1.19759	-1.43304	-0.915136	-1.1509	-1.94417	-1.72144	-1.09026	-0.64221	-1.48449	-1.40241	-1.13936	-1.3223	-1.01082	-0.809163	-0.577019
AT1G22630	Green		-0.304389	-0.545006	0.0544414	0.0383903	-0.398217	-0.744719	-0.210314	-0.971485	0.0351558	-0.568973	-0.680967	-0.770903	-1.36931	-1.43753	-1.32973	-1.37578	-2.31425	-2.29127	-0.801756	-1.07276	-1.24129	-0.87945	-0.724265	-1.52275	-0.521798	-0.451184	-0.131419
AT1G22650	turquoise		0.425638	0.0638466	-0.0916304	-0.326086	-0.188489	0.358398	-0.107003	-0.0381138	0.0556289	1.55152	1.33524	1.46173	1.64395	1.51465	1.56064	1.14206	1.02942	0.83434	0.457252	-0.0972967	0.29235	0.652827	0.486648	0.289492	0.274172	0.0892214	-0.0486563
AT1G22740	Purple		-0.202769	-0.579807	-0.300316	-0.226589	-0.385952	-0.15617	-0.0503132	-0.5583	-0.180675	-1.07495	-1.34916	-0.773889	-1.09245	-1.54471	-1.42525	-1.21394	-1.72773	-1.06	-1.43355	-1.38612	-1.56677	-1.77005	-1.17033	-1.88907	-0.893655	-0.816265	-0.873947
AT1G22850	Magenta		0.0652119	0.0226088	0.233408	-0.0745428	-0.372324	-0.345883	0.113171	0.16486	0.318907	-0.706313	-0.893765	-0.982564	-0.893931	-0.954303	-1.13273	-0.76861	-0.980256	-1.3419	-0.505755	-0.584391	-0.62185	-0.480999	0.0850378	-0.881237	-0.54455	-0.37045	-0.543834
AT1G22880	Pink		-0.11575	-0.317821	-0.488016	-0.648317	-0.426673	-0.481867	-0.541489	-0.262682	0.0329224	0.021025	-0.35708	-0.0355967	-0.341589	-0.345487	-0.815966	-1.01989	0.164968	-0.141544	-0.731715	-0.443211	-0.171941	-0.500734	0.154151	-0.694854	-0.558697	-0.398663	-0.545878
AT1G22890	turquoise		-0.00311367	-0.510665	0.0654383	0.168451	0.897142	0.152921	0.984183	-0.0408964	-0.0254851	4.23295	4.02852	4.12	3.79859	3.07783	3.66078	3.289	2.37065	3.30404	2.12408	0.865677	1.47927	1.02929	-0.836109	0.704551	0.105679	-0.655814	-0.0136033
AT1G22930	Midhight-blue		0.564663	0.489819	0.786548	0.848872	1.03992	1.00522	1.05409	0.917022	0.702384	0.992515	1.08074	0.956374	1.49165	1.20867	1.08945	1.41538	1.21097	1.45501	1.59329	1.63473	1.73449	1.45908	0.986587	1.59427	1.44285	1.24399	1.45376
AT1G23020	turquoise		0.478463	0.713437	1.06601	0.234673	-0.0300812	0.151247	0.521709	0.826398	0.351907	1.6644	1.3644	0.458606	0.849448	0.551231	0.035178	0.755891	0.497921	0.974166	0.114489	-0.0934831	0.4743	0.205322	0.305835	0.059945	0.516771	0.732895	0.313677
AT1G23030	Magenta		-0.239188	-0.399181	-0.189129	-0.269971	-0.390789	-0.110669	-0.431604	-0.160954	-0.117373	-0.785645	-0.631143	-0.85359	-1.14454	-0.81483	-1.19089	-0.805598	-1.44299	-1.03111	-0.728064	-0.761541	-0.587701	-0.71591	-0.273085	-1.07281	-0.674373	-0.279839	0.024562
AT1G23080	Purple		0.11617	-0.397293	-0.258005	-0.32229	-0.591971	-0.153459	-0.365324	-0.345131	-0.0511179	-0.040669	0.117851	-0.352019	-0.79308	-0.957546	-0.920317	-0.195988	-1.20386	-0.897202	-1.16191	-1.39585	-1.34627	-0.835247	-0.342123	-1.5069	-1.03547	0.0334197	-0.0465422
AT1G23110	Black		0.761982	-0.305817	0.639511	-0.258298	-0.063288	-0.221673	-0.233789	-0.541117	-0.363688	-1.54316	-0.0559047	-2.99844	-2.6166	-3.00342	-2.00061	-1.26019	-1.30377	-0.618748	-1.80242	-3.21655	-1.58394	-1.66692	-1.9194	-1.18845	-2.00797	-0.170649	-1.82858
AT1G23205	Magenta		-0.754012	-0.0268063	-0.391599	-0.730806	0.245794	-0.993285	-1.46292	-0.0272681	-0.989389	-2.39482	-2.20705	-2.02344	-3.30979	-2.86793	-2.71225	-4.01987	-2.73577	-4.01896	-1.30447	0.244191	-1.59759	-1.61168	-0.917819	-1.4657	-2.53318	-2.02269	-2.18579
AT1G23340	Blue		-0.107123	-0.645514	-0.42239	-0.249276	-0.576104	-0.434084	-0.117245	-0.469498	-0.0873441	-0.554106	-0.180886	-0.279033	-1.12072	-0.556252	-0.28913	-0.817564	-0.328637	-0.594602	-0.185227	-0.0881523	-0.660297	-0.804068	-0.354077	-0.677195	-0.434051	-0.6027	-0.647689
AT1G23390	turquoise		-0.731593	-0.842934	-0.759276	-0.195999	-0.768773	-0.669999	0.193425	-1.57231	-0.430545	1.12109	1.03203	0.779655	0.829545	0.617096	-0.136324	0.409263	0.0472336	0.225017	-0.585871	-0.752618	-0.684998	-0.888274	-0.542063	-1.38685	-1.04264	-1.17524	-0.928783
AT1G23410	Blue		-1.20653	-0.279175	-0.14874	-0.234748	-0.107633	-0.637193	-0.252483	-1.02026	-0.76499	-1.00391	-0.806062	-0.456378	-1.40255	-1.18496	-0.843633	-1.82858	-1.03652	-0.735644	-0.214552	0.168141	-0.170853	-0.792521	-0.579062	0.0584229	0.0942961	-0.612069	-0.968554
AT1G23490	Cyan		0.55213	0.44252	0.00646732	0.276778	0.43495	0.763176	0.164445	0.574354	0.282216	0.912083	1.05346	0.791507	1.5359	1.37755	1.64799	1.53046	1.48507	1.28873	1.06474	0.669362	1.06568	1.32266	0.586577	1.16088	0.822376	0.886946	0.635768
AT1G23550	turquoise		1.6004	1.65977	1.91911	2.09172	2.21318	2.37707	2.09133	2.16715	1.80865	1.75017	2.01888	2.0015	3.35346	2.91688	3.47404	3.23322	2.80924	3.39975	3.11726	2.3985	3.00669	4.00581	2.46822	4.11131	3.31619	3.29305	2.75488
AT1G23560	Midhight-blue		-0.35362	0.163815	0.651508	0.229671	0.231944	0.586491	0.452672	0.0875719	0.117902	0.761746	0.756027	1.19268	1.27042	1.17366	1.32501	0.95689	0.701456	1.8622	1.43389	1.00603	1.40418	1.36841	0.655288	1.75323	1.57408	1.33865	1.27875
AT1G23710	Cyan		0.277822	-0.296308	0.0555559	0.637292	0.697749	0.475564	0.733406	0.683865	0.777418	0.913717	1.49685	1.00328	1.67503	1.22399	2.03163	1.81961	1.1578	2.19003	1.34476	0.720815	1.17289	1.51744	0.710499	1.72903	1.08139	0.668122	0.909806
AT1G23720	Blue		-1.24346	-0.518185	-0.94545	-1.18907	-0.408343	-0.669071	-1.74591	-0.00154412	-1.69536	-1.18994	-1.38624	-1.48188	-3.31767	-3.18582	-3.50561	-2.73328	-2.46549	-2.52721	-2.23076	-0.306262	-1.56966	-2.65752	-1.53239	-2.61303	-3.46988	-1.98013	-2.37902
AT1G23730	Cyan		0.504112	-0.375531	-0.0901573	0.187063	0.0644908	0.266389	0.541295	0.261513	0.0285078	1.07859	1.90154	1.60087	1.74186	1.94776	1.71855	1.81086	2.2017	1.78237	1.61059	1.2432	1.72732	0.439991	0.613208	0.971368	0.700706	0.553139	0.305003
AT1G23740	Magenta		0.0811132	-0.142428	0.237611	0.128282	-0.0719014	-0.299456	0.168022	-0.0406169	0.315822	-0.727345	-0.830694	-1.13644	-1.44732	-1.17224	-1.2325	-1.06858	-1.72134	-1.72626	-0.34027	-0.489685	-0.501271	-0.577362	-0.250994	-1.07764	-0.580496	-0.150397	-0.214296
AT1G23760	turquoise		-0.571354	-0.745161	-0.565955	-0.579098	-0.49276	-0.221681	-0.387102	-0.156933	-0.455345	-0.30282	-0.351803	-0.412565	-0.459794	-0.481384	-0.412215	-0.644657	-0.46725	0.129844	-0.450633	0.108662	-0.880514	-0.401325	-0.706668	-0.383137	-0.853024	-0.742609	-0.505187
AT1G23830	Cyan		-0.182363	0.0887878	-0.314126	-0.0358903	0.484664	0.321016	-0.0505729	0.40789	-0.357341	1.69607	1.23943	0.964765	1.08669	0.536075	0.880212	0.69399	0.710828	1.03673	1.26214	1.00056	1.08353	0.937586	0.0853534	1.01624	1.0321	0.769759	0.995013
AT1G23840	Cyan		-0.022357	0.477408	0.0669924	0.417045	0.51703	0.454198	0.10725	0.153038	0.500844	2.05591	1.80215	1.50312	2.1511	1.72305	1.09061	1.20825	0.556126	0.827654	1.41411	1.11625	0.764247	1.45015	1.04273	1.13194	0.569544	0.59521	0.751122
AT1G23850	Brown		-0.371664	0.549323	-0.120671	0.039488	0.138143	0.478551	0.252335	0.130625	0.0924187	0.572173	0.681554	0.649485	0.926876	0.777067	0.597631	0.482272	0.342849	1.31436	0.691817	0.483797	0.934317	0.533192	-0.093028	0.930996	0.943475	0.314654	0.284379
AT1G23935	Blue		-0.44447	-0.424072	0.121631	-0.0777563	-0.245718	-0.23914	0.0940648	-0.223238	-0.122235	-0.0130445	-0.50564	0.339204	-0.147835	-0.16386	-0.210714	-0.377367	0.171923	0.112278	-0.607316	-0.206434	-0.607647	-0.632504	-0.0869017	-0.17389	0.0102958	-0.0715718	-0.0428402
AT1G23940	Blue		0.0382625	-0.111636	-0.0877308	0.130504	-0.232376	-0.841158	0.00914586	0.0307227	0.149432	-0.445336	-0.170137	0.221829	-0.49675	-0.112114	-0.206688	-0.467483	0.25104	0.104926	-0.475638	-0.638339	-0.538857	-0.210184	-0.321717	0.00961934	-0.038542	-0.502288	-0.788446
AT1G24020	Blue		-0.0839246	0.160325	-0.0344838	-0.245281	-0.345489	-0.90548	-0.560388	-0.00146572	0.421502	-1.10673	-1.21149	-0.360674	-1.45754	-0.996337	-0.095709	-0.483052	-0.939065	-0.556802	0.530644	-0.401494	-0.0296557	0.30944	-0.169691	0.0559141	-0.0368845	-0.0795437	-0.574149
AT1G24070	Blue		-0.458372	-0.254281	0.346252	0.0550329	-0.0284663	-0.901019	0.217485	-0.523648	0.347278	-1.1378	-1.24541	-0.452149	-0.678048	-1.06271	-0.49503	-0.701592	-0.31332	-0.364959	0.301774	-0.542542	-0.317503	-0.0148702	-0.620536	0.326805	0.441041	-0.212399	-0.34264
AT1G24095	Light-cyan		0.0285097	0.628766	0.292135	0.680285	0.840628	0.950028	0.317775	0.40516	0.371376	0.870047	0.445029	0.66015	1.45374	1.46109	1.1935	0.636571	1.00578	1.38957	0.658294	0.238089	0.828565	0.624399	0.397584	0.793212	0.479571	0.326421	-0.165369
AT1G24130	Pink		0.200165	0.583557	0.58323	1.26428	1.1306	1.10664	-0.0145056	0.0553658	0.0921276	-0.0783871	0.0738478	-0.199971	-0.0241432	0.313584	0.0106267	-0.17154	-0.1448	-0.126865	-0.21499	-0.198369	-0.314024	-0.339308	-0.467433	-0.508082	-0.567625	0.0779718	-0.198277
AT1G24140	Yellow		0.44082	0.329576	-0.0161101	-0.684752	1.05451	0.49961	0.14743	0.674689	-0.199982	3.49662	3.65081	3.39269	3.90752	3.63706	4.46425	3.11865	3.70861	3.43081	3.81096	2.83118	3.77503	4.22073	3.29934	4.2284	2.921	2.46218	2.6666
AT1G24145	Brown		-1.04078	-0.32085	-0.822105	-1.95511	0.625188	-0.953082	-0.00390271	0.581993	-1.48359	4.27986	4.6077	4.18595	4.15314	4.29762	4.67407	1.3711	2.61954	1.86829	4.4079	3.57502	4.23074	2.79204	1.90109	2.43858	3.42571	2.4563	1.89855
AT1G24147	Yellow		-0.963654	-1.42692	-1.54253	-2.60412	-1.06787	-0.737587	-1.32156	-0.367962	-1.14851	4.26797	3.97059	2.58857	2.97861	3.29458	2.6101	0.251218	0.883008	0.114081	4.04349	2.83711	3.56329	2.96681	2.98648	2.45443	3.11521	1.12497	1.56269
AT1G24150	Brown		0.125971	-0.00127854	-0.164325	-0.423538	0.675805	0.622932	-0.0260473	0.730133	-0.259653	2.27081	2.26844	2.04552	2.16657	2.20544	2.1479	1.9695	1.5451	1.89059	1.78524	1.52437	1.85544	1.62213	1.09534	1.71839	1.4114	0.960861	1.29365
AT1G24260	turquoise		-0.873158	0.534594	0.0367163	-0.589022	-0.275076	-0.12818	-1.11842	0.621743	-0.156373	0.0449862	-0.106017	0.207334	0.536919	-0.107724	0.670618	-0.127195	0.471304	0.402005	-0.174383	-0.723683	-0.897057	-0.336736	-1.43857	-0.749967	-0.988552	-1.69021	-0.643596
AT1G24280	Green		-0.2624	0.00657916	-0.1113	-0.424998	-0.0774566	0.275208	-0.494277	-0.42313	-0.503939	-0.124879	-0.613274	-0.311798	-0.464276	-0.471643	-0.708243	-0.747322	-1.1472	-0.725418	-0.354763	-0.130635	-0.356154	-0.135523	-0.51135	-0.114754	-0.547657	-0.438362	-0.262063
AT1G24430	Blue		-0.120595	-0.228016	0.0260664	0.186389	-0.0604795	0.107968	0.188274	0.0510755	0.0269361	0.010405	-0.530934	-0.838202	-0.882607	-1.02663	-0.745833	-0.579046	-1.42761	-0.743707	-0.664589	0.236016	-0.154665	-1.13158	-1.46444	-1.16621	-1.1427	-0.363437	-0.0962893
AT1G24460	Pink		1.02883	1.38793	1.47942	1.43503	2.07276	2.02655	0.902329	1.0611	0.339561	1.20946	1.24831	1.26522	1.56182	1.46586	1.13449	1.17543	1.46553	1.56803	0.892471	1.41852	1.20651	1.05767	0.462697	1.66757	1.32713	0.675269	1.29165
AT1G24575	turquoise		-1.03403	0.806032	-0.349408	0.33198	0.773629	0.405895	-0.715095	0.0952147	-0.787942	-0.334872	0.597541	0.678489	-0.286475	0.162121	-0.146419	-0.518891	1.53885	1.06083	1.03829	1.63604	1.37271	1.8486	1.66377	1.20699	1.72635	0.584666	1.12022
AT1G24580	Green		0.219536	0.389087	0.616586	0.797133	-0.327685	-0.626494	1.08314	-0.283963	0.810449	-0.877194	-1.51384	-2.402	-2.23868	-1.33466	-1.47702	-2.18713	-2.66966	-2.05049	-0.360273	-2.26142	-0.636405	-0.584364	-0.847082	-0.101393	0.00413228	-0.769051	-2.37875
AT1G24620	Black		-0.684752	-0.843842	-0.347796	-0.155143	-0.819896	0.0711025	-1.07378	-0.869285	-0.607047	-0.164275	-0.362363	-0.218434	-0.638671	-1.06561	-0.345506	-0.531428	-1.76688	-0.587676	-0.514945	-0.652539	-0.0234992	-0.498057	-1.21021	-0.728634	-0.916028	-0.126294	0.804604
AT1G24735	Green		-0.224686	-0.253781	0.278373	0.342863	-0.512212	-0.0718882	0.0514816	-0.400519	-0.106634	-0.589076	-0.141132	-0.920639	-0.629527	-0.769883	-0.731241	-0.909938	-0.961851	-0.58528	-0.757208	-0.0144473	-0.686282	-0.699476	-0.537608	-0.98242	-0.277009	-0.0570562	-0.038558
AT1G25220	Yellow		-0.407703	0.4523	0.0662035	-0.258002	0.69884	-0.0287813	0.330955	0.312094	-0.708634	2.14314	2.16663	2.05562	2.49324	2.29036	1.95392	1.02702	2.56065	1.75845	2.43942	2.51878	2.42514	1.37024	0.773754	2.40547	1.95249	1.30533	1.29056
AT1G25230	Blue		0.129278	-0.620535	-0.217346	-0.244186	-0.66957	-0.368353	0.362775	-0.939238	0.512111	0.633262	-0.19922	0.125394	0.0121163	0.0270087	0.186694	0.131591	-0.0486164	0.371138	-1.34626	-1.47558	-1.32196	-1.17139	-0.944078	-1.4542	-0.85168	-0.595616	-0.37862
AT1G25250	Purple		0.0508929	-0.0361903	0.211389	0.382799	0.205788	0.0251789	0.220267	-0.344232	-0.21116	-0.44462	-0.368807	-0.824949	-0.461613	-1.23857	-1.04563	-0.684777	-0.338734	-0.16078	-1.21467	-0.319324	-1.13825	-0.643677	-0.270252	-0.608028	-0.508699	-0.284569	0.0399416
AT1G25320	Purple		0.463528	-0.0460852	0.173862	0.276374	-0.64044	0.349688	-0.13914	-0.414556	-0.0491074	-0.268868	-0.342971	0.0940594	-0.603219	-0.543209	-0.117617	-0.325707	-0.587447	-0.143481	-0.537817	-0.790574	-0.687648	0.0215242	-0.903357	-0.249485	0.121688	-0.665971	-0.378737
AT1G25370	Brown		0.122493	0.486147	-0.00936385	0.0445126	0.9257	0.805079	0.394927	0.741681	-0.209688	1.8862	1.91677	1.21442	1.41737	1.29466	1.75665	1.59626	1.45909	1.82726	1.21527	0.9968	1.32023	0.973507	0.506294	1.23323	1.17104	1.13907	0.970803
AT1G25390	Brown		-0.32463	0.0292978	-0.0465844	-0.457173	0.47636	0.552036	-0.33783	0.17661	-0.505956	1.25447	1.09736	1.06017	1.42828	1.25802	1.04682	0.920743	1.07949	1.22429	0.994926	1.0029	0.999205	0.625157	0.318236	1.1161	0.666734	0.435787	0.596213
AT1G25400	Cyan		0.503577	-0.282957	0.2061	0.446991	0.703712	0.692824	0.0916141	0.246251	0.127716	1.32883	1.14649	1.3895	1.25483	1.131	1.54283	1.50616	0.934148	1.45097	1.35814	0.62968	1.0012	1.67364	0.545073	1.54115	1.26569	0.343616	0.724284
AT1G25425	Green		-1.03105	-0.504045	-0.467234	-0.468543	-0.299942	-0.0311678	-0.450977	-0.186075	-0.317494	-1.74262	-0.804791	-0.810011	-0.694482	-1.27278	-1.26713	-1.36724	-1.08929	-1.03756	-0.301389	-1.03564	-1.24088	-0.332848	-0.495216	-1.14402	-0.948569	-0.444927	-1.06422
AT1G25440	Green		-0.439734	-0.0837419	0.301756	0.53978	0.206191	-0.140426	-0.244943	-0.680494	-0.0830892	-0.471158	-0.598045	-0.619915	-0.807843	-1.18451	-1.18198	-0.8798	-1.36332	-1.4507	-0.694411	-0.67723	-1.0698	-0.799332	-0.101506	-1.53115	-0.519681	0.626358	0.411228
AT1G25450	Black		-0.223341	-0.0663175	-0.280742	-0.25218	-0.391019	-0.195371	-0.805059	-0.208736	-0.683827	-0.511392	-0.48054	-0.20037	-1.01406	-0.899187	-0.707541	-1.01738	-1.10875	-1.07387	-0.170049	-0.585838	-0.235338	-0.823043	-0.220169	-1.09211	-0.601199	-0.69238	-0.413053
AT1G26100	Purple		0.515092	0.0886693	-0.162122	-0.272425	-0.72648	-0.54744	-0.140512	-0.0670015	0.795245	-0.639201	-0.746406	-0.585622	-0.830305	-0.663307	0.00235956	-0.0497223	-0.297921	-0.613616	-0.624716	-1.18473	-0.879251	-0.00340851	-0.454558	-0.77431	-0.680919	-0.185119	-0.481162
AT1G26130	Yellow		0.0410371	0.00959983	-0.103123	-0.369703	-0.161478	0.126748	-0.37758	-0.387268	-0.659258	1.66726	1.32472	1.52756	2.24127	1.71677	1.8965	1.76037	2.692	2.00717	2.25085	2.10569	2.59575	2.51316	2.33688	2.9632	2.13595	1.79525	1.69106
AT1G26200	Pink		0.343937	0.129974	0.14763	-0.129104	-0.0573468	0.577455	-0.817029	0.268634	-0.776796	0.919869	0.388976	0.444673	-0.209007	-0.104273	-0.050939	-0.431476	-0.448841	-0.29948	0.707201	0.114305	0.55403	0.188608	-0.438154	0.172435	0.215064	0.156846	0.660554
AT1G26208	Magenta		0.138345	-0.346889	0.181694	0.286191	-0.462015	0.0946508	0.229684	-0.436167	0.929617	-0.314755	-0.679263	0.130351	-0.904415	-0.641488	-0.941408	-0.421241	-1.09655	-0.669282	0.184234	-0.485317	0.159763	-0.399867	-0.207585	-0.291388	-0.170699	-0.573915	0.197281
AT1G26210	Green		-0.286032	-0.00658658	0.252453	0.106971	0.493224	0.33671	-0.180825	0.219611	-0.715724	-0.755565	-0.823902	-1.21854	-1.61522	-1.53223	-2.09433	-1.69135	-1.6544	-1.7234	-0.620304	-0.441438	-1.01164	-1.24839	-0.194537	-1.24459	-1.07064	-0.582608	-0.156508
AT1G26220	Black		-0.255799	-0.162886	-0.226952	0.0837487	-0.0168437	-0.262545	0.327954	-0.284192	0.193035	-0.68923	-0.544672	-0.739272	-0.792201	-0.792426	-0.87222	-0.716856	-1.13425	-1.30928	-0.271753	-0.25605	-0.704569	-0.563903	-0.389187	-1.39828	-1.03588	-0.0945966	-0.327485
AT1G26230	Green		-0.0694528	-0.384714	0.077459	0.0835116	0.0910438	-0.596925	-0.363345	-0.57131	-0.399186	-0.974188	-0.695885	-0.980128	-1.97633	-1.76212	-1.59765	-1.73346	-2.01284	-1.61114	-1.5488	-0.792642	-1.75316	-1.09462	-0.769558	-1.02877	-0.853289	-0.561726	-0.592684
AT1G26240	Yellow		-0.30084	-0.15679	0.131648	-0.0607923	-0.0101377	-0.140165	-0.0906308	-0.0122167	-0.0572929	0.298845	-0.11251	0.189116	0.237613	0.770217	0.367095	0.141994	1.25156	0.367529	0.257863	0.455482	0.327313	0.17129	0.0555173	0.129507	0.277553	0.248036	-0.0299369
AT1G26250	turquoise		-1.92742	-0.773668	-1.35942	-1.95274	-1.85033	-1.57941	-0.745705	1.14444	-0.792147	0.00403752	-0.384497	-0.238827	-0.772291	-0.172455	-0.998417	-1.15146	0.0802375	-1.31672	0.225716	1.06335	0.400858	-0.160983	1.14426	-0.516631	-0.193465	0.401853	-0.340471
AT1G26270	Light-cyan		0.454677	0.0969874	0.13872	0.414067	0.674554	0.692882	0.575495	0.536788	0.40668	1.03283	0.967995	0.956153	1.33455	1.12059	0.981709	1.28801	1.17209	1.43205	0.479855	0.419157	0.70526	0.953654	0.446723	1.35887	0.73376	0.471894	0.34037
AT1G26290	turquoise		-1.15582	-0.417908	-0.0394276	-0.21153	0.664861	0.0836976	0.0982449	-0.697842	-0.409042	0.271421	-0.439818	0.625023	0.0633664	0.195302	-0.253457	-0.311465	0.826959	1.27207	0.49508	0.88221	0.590735	0.470415	1.11882	0.950006	0.804462	0.933812	1.07426
AT1G26360	Pink		-1.077	-1.13863	-1.22651	-1.24912	-1.1412	-0.296706	-1.07394	-0.875164	-1.21834	0.237696	-0.340229	-0.355526	-0.591746	-0.872875	-1.00574	-0.682981	-1.03299	-0.257218	-0.0888132	-0.168213	-0.0768387	-0.382449	-0.332087	-0.0621284	-0.527723	0.232366	0.133492
AT1G26380	Yellow		-0.101284	0.493645	0.472078	-0.048197	0.769467	0.679457	1.39034	0.704123	0.214976	5.03458	5.11904	4.82907	5.32203	5.03365	6.08364	5.85484	5.39565	5.56372	6.13079	4.68712	5.97389	5.71558	4.40063	5.8591	5.02625	4.60409	4.50022
AT1G26390	Yellow		0.105565	-0.0634658	0.0495741	-0.0568638	-0.0462313	0.11842	0.0711399	0.0838869	0.135761	4.54655	3.99794	3.76685	5.68978	5.20066	6.28899	6.57189	7.06817	6.89481	6.67552	5.72675	6.85151	7.52644	5.82582	7.44326	6.64802	6.78385	6.22816
AT1G26410	Yellow		0.048741	-0.165957	-0.0143439	-0.121195	0.00279884	-0.0899488	-0.125175	0.083045	-0.0285631	5.01161	4.92598	4.92488	5.3251	5.00148	5.74773	5.38888	5.39868	5.37812	5.56636	4.71018	5.65788	5.19947	3.65008	5.16839	4.59293	4.35928	4.01528
AT1G26420	Yellow		-0.982911	-0.340072	-1.32991	-1.57098	-0.265683	-0.297763	-0.715534	-0.244029	-1.09571	3.76937	3.67386	3.68207	3.25322	3.32359	4.13492	3.2909	3.57679	3.2826	4.38245	3.31908	4.1984	3.73921	2.31089	3.8283	3.34054	2.56087	2.66328
AT1G26500	Magenta		-0.239457	-0.407387	0.263597	0.200575	0.318956	0.0888003	-0.105538	-0.323612	-0.0371757	-0.445781	-0.0685502	-0.261288	-0.308964	-0.538436	-0.431117	-0.313128	-0.675454	-0.448969	0.296783	0.436071	-0.504172	0.0645305	-0.404316	0.202002	0.0213152	-0.289511	-0.091008
AT1G26540	Black		-0.506148	0.0549505	-0.140916	0.169688	-0.04875	0.00662323	-0.320646	-0.167757	0.464033	-0.464813	-0.310396	-0.121726	-0.470643	-0.140807	-0.273212	-0.694673	0.0252899	-0.370193	-0.561247	-0.655861	-0.654954	-0.164114	0.121754	-0.161408	-0.122979	-0.920596	-0.585558
AT1G26560	Blue		-0.79966	-0.629164	-0.192587	-0.520134	-0.507361	-0.904546	-0.636867	-0.540601	-0.349184	-0.635838	-0.88097	-1.01052	-1.91379	-0.730034	-0.976462	-1.74804	-1.80982	-1.71393	0.0481609	0.55102	-0.0760303	-0.153873	-0.184455	-0.280868	-0.0294646	0.456589	0.13497
AT1G26670	Light-cyan		0.171036	0.235226	0.287479	0.268426	0.398528	0.361502	0.34581	0.240149	-0.0266977	0.919797	0.978796	0.837182	0.929375	1.06653	0.956587	1.0086	1.138	1.49376	0.706965	0.556518	0.516366	0.458956	0.140898	0.368676	0.266149	0.465388	0.236824
AT1G26690	Brown		0.44775	0.985953	0.681019	0.587892	1.02582	1.13654	0.602094	0.82645	0.131947	1.9494	1.89695	1.65865	1.7919	1.57767	1.57605	1.37198	1.59435	1.93178	1.80241	1.66877	1.86629	1.27766	0.330283	1.79908	1.61646	1.13411	1.04676
AT1G26700	Pink		-0.219963	-0.225127	0.23929	-0.356363	-0.375606	-0.493841	-0.546269	-0.903232	-0.645494	-0.622524	-0.860092	-0.634515	-1.28714	-1.59552	-1.47812	-1.01622	-0.918725	-0.623492	-0.543063	-0.303866	-0.313268	-1.2758	-1.05709	-0.760873	-0.489063	-0.641276	-0.741578
AT1G26730	turquoise		0.250458	-0.190303	0.514361	0.484	0.222013	0.233612	0.104984	0.149088	-0.000142612	0.0913274	0.257848	0.200415	0.39083	0.310616	0.859847	0.389652	0.152969	0.791339	0.0573869	0.0157714	0.095123	0.969118	-0.115258	0.95651	1.01355	1.18238	0.614996
AT1G26761	Green		-0.533077	-0.0371181	0.343033	0.238066	0.120389	-0.235473	0.16437	-0.718321	0.0168344	-0.866469	-0.823543	-0.596875	-1.42637	-1.47968	-1.57644	-1.54235	-1.95296	-1.64122	-1.09175	-0.661315	-1.25597	-1.38319	-0.343047	-1.56887	-0.796867	0.127567	-0.010181
AT1G26770	Magenta		-0.17737	0.0149064	0.0526035	-0.1988	-0.436458	-0.503564	0.419211	0.0187613	0.586192	-0.741304	-0.319396	-0.61144	-1.09348	-0.394049	-0.527478	-0.989268	-1.04854	-1.56381	0.0188799	0.112642	-0.156705	0.42408	-0.0944014	0.197901	-0.430173	-0.339249	-0.242506
AT1G26790	Black		0.261245	-0.163875	-0.0753667	-0.186902	-0.152993	-1.01451	-0.451491	-0.0594871	0.403028	-0.972736	-1.58921	-1.62939	-1.48561	-1.56226	-1.83548	-1.93401	-2.16992	-2.69898	0.302214	0.234932	0.357119	-0.159593	-0.44063	0.0168721	-0.127775	-0.0866761	-0.222121
AT1G26800	turquoise		-0.425665	-0.254743	-0.013685	-0.118548	0.291087	-0.192295	0.0394626	-0.675446	-0.35874	0.961981	0.853993	0.558045	1.28991	0.306516	1.07864	0.615643	0.39831	1.08814	0.102282	0.070403	0.0349076	-0.406031	0.0157482	-0.492747	0.0173335	-0.084311	-0.119361
AT1G26920	Purple		-0.809636	-0.517443	-0.314795	-0.444498	-0.332522	-0.251111	-0.424235	-0.773722	-0.919898	-0.838451	-0.974119	-0.688508	-1.21607	-1.33879	-1.54846	-1.46471	-1.50769	-0.873525	-1.30764	-0.640457	-1.42453	-1.53281	-1.00284	-1.39078	-0.830386	-0.64131	-0.589001
AT1G26945	Black		-0.67863	-0.574471	-0.3475	-0.0942976	-1.32991	-0.574366	-0.403692	-1.57086	-0.647962	0.0773824	-0.231292	-0.367721	-1.18802	-0.674529	-1.23265	-0.840745	-2.28443	-1.44923	-0.523661	-0.263471	-0.977727	-1.13443	-0.74798	-0.660868	-1.62831	-0.538901	-1.15008
AT1G26960	Blue		-0.566069	-0.730602	-0.107184	-0.351054	-0.0461614	-0.117272	-0.502654	-0.481009	-0.881208	-0.32992	-0.749988	0.341281	-0.648795	-0.786323	-0.75536	-0.795453	-0.833376	-0.305196	-0.236735	0.167349	-0.268055	-1.19898	-0.835708	-0.372962	-0.7445	-0.64735	-0.32503
AT1G26970	Blue		-0.307978	-0.311701	-0.0825052	-0.256692	-0.16574	0.0619337	-0.0755122	-0.389914	0.0939369	-0.110764	0.0299282	-0.112337	-0.732788	-0.163147	-0.349968	-0.486136	-0.83227	-0.367882	-0.365511	0.103923	0.0130672	-0.418966	-0.402801	-0.279473	-0.453117	-0.370537	-0.178647
AT1G27020	turquoise		-0.509064	-0.41028	-0.677264	-0.731795	-0.596914	-0.196902	-0.734268	-0.162278	-1.31694	1.82167	1.50226	1.68743	1.4047	0.389131	1.41129	0.0400951	0.380818	0.0971518	0.0657487	-1.04578	-0.811656	-0.548903	-0.687997	-1.11152	-0.335348	-1.01529	-0.0192082
AT1G27100	Yellow		0.0432871	-0.376159	-0.32248	-0.192111	-0.111523	0.060241	-0.0848321	0.0453178	-0.221454	0.928521	0.915763	0.760229	1.50335	1.43357	1.55501	1.65656	1.43341	1.624	1.219	0.944799	1.26666	1.59405	1.21859	1.74288	1.17109	1.23995	0.850751
AT1G27120	Green		-0.10168	-0.47393	0.0611515	0.235537	-0.113113	-0.214237	0.135328	-0.560407	0.426811	-0.694391	-0.47438	-0.427695	-0.862974	-0.820202	-0.4413	-0.312208	-0.484745	-0.443274	-0.489235	-0.506355	-0.539822	-0.324314	-0.432871	-0.537137	-0.24364	-0.157874	-0.399308
AT1G27130	Purple		-0.313073	0.160898	-0.219827	-0.245866	-0.170111	-0.189072	0.184422	0.499813	0.0846556	-0.224938	0.176032	-0.132209	-0.101438	-0.141604	-0.057117	-0.116003	-0.14112	-0.443736	-0.62258	-0.459922	-0.78134	-0.747577	-0.91699	-0.98386	-1.03459	-0.507173	-0.640122
AT1G27140	Black		-0.332632	-0.455843	-0.193831	-0.38482	-0.269094	-0.410543	-0.776393	-0.821179	-0.746812	-0.78554	-1.27122	-1.0033	-1.9058	-2.57228	-2.17139	-1.713	-1.27775	-1.71995	-1.30375	0.145214	-0.381059	-1.69847	-1.09406	-0.448181	-0.805706	-0.760908	-0.976782
AT1G27290	Cyan		0.921303	-0.160255	0.487631	0.489412	-0.557981	-0.0154213	0.743069	-0.014117	0.845284	1.31054	0.709777	1.04502	1.11648	0.825142	1.38157	1.60049	0.628922	1.57325	0.872662	-0.0588856	0.58933	1.11079	0.113226	0.889101	1.01812	0.292084	0.427216
AT1G27300	Midhight-blue		-0.141761	0.326259	0.176394	0.207018	0.476651	0.187278	0.138412	0.423963	-0.256298	0.0376811	0.305921	0.295638	0.492157	0.777996	0.487675	0.171347	1.02847	0.868976	1.15431	1.23257	1.17826	0.952087	0.37137	1.2949	1.23361	0.422877	0.518619
AT1G27330	Green-yellow		2.39378	2.57946	2.1393	1.30864	1.58822	1.60984	1.6188	2.3808	1.66718	2.50027	2.56977	2.63274	1.81992	1.53214	1.67962	2.11026	2.41097	2.29244	2.16815	1.68478	1.86518	0.970528	0.199635	1.40454	1.79502	1.28358	1.37518
AT1G27350	turquoise		2.77407	1.99867	2.01329	1.23384	0.509103	1.05698	1.50828	1.79712	2.29652	2.41519	2.27827	2.52256	1.41259	1.0497	1.94324	2.63561	1.86479	2.4465	2.15315	0.728392	1.69672	1.52829	-0.190286	1.3582	1.93525	1.15907	1.53583
AT1G27460	Purple		0.387123	-0.0561122	0.235175	0.260963	0.129712	0.258849	-0.0585133	-0.173327	0.253094	-0.506023	-0.759111	-0.266673	-0.892107	-0.736048	-0.388537	-0.826315	-0.990156	-0.853384	-0.892729	-0.911336	-1.23724	-0.742993	-0.485932	-0.617548	-0.413149	-0.701214	-0.341751
AT1G27480	Purple		0.283699	0.129287	0.438496	0.344776	0.244579	0.0906028	0.582778	0.626394	0.497793	-0.668837	-0.328789	-0.638427	-0.827751	-1.0207	-1.18933	-0.921747	-1.24681	-1.59396	-1.08641	-0.724078	-1.19514	-1.04086	-0.50364	-1.23252	-1.05343	-0.335929	-0.400431
AT1G27660	Green		-0.228588	-0.390726	0.22714	0.13968	-0.161178	-0.52129	-0.0405327	-0.741332	-0.181174	-1.04021	-0.700248	-0.232639	-0.755126	-0.973981	-1.30821	-0.989813	-0.368201	-0.670402	-0.502724	-0.366085	-0.869004	-0.685276	-0.160768	-0.845395	-0.251168	-0.172286	-0.60634
AT1G27670	Brown		-0.842543	-0.574108	-0.596064	-0.489934	-0.655891	-0.605927	-0.447656	-0.418549	-0.163495	0.243782	0.492798	0.134631	-0.536768	0.0927373	0.365123	0.655418	0.179714	0.687301	-0.244143	-0.168249	-0.478207	-0.249144	-0.0511617	-0.521448	-0.281671	-0.361084	-0.0242344
AT1G27720	Brown		-0.142782	0.0107744	-0.140569	-0.15247	0.197466	0.325227	-0.00718385	-0.0317925	-0.191082	0.859745	1.05358	1.13712	1.41156	1.12908	0.921588	1.03652	1.13757	1.56851	0.573976	0.99796	1.02044	1.24664	0.442801	1.43984	1.16059	0.527375	0.585518
AT1G27730	Yellow		0.0893498	-0.781304	-0.247349	-0.339005	0.344152	0.32011	0.0959667	0.975175	-0.258869	2.08531	2.58865	2.54644	2.42099	2.294	2.59514	1.49323	1.96237	1.34465	3.29153	1.913	2.12103	2.95248	1.41387	2.36146	2.02979	0.860288	1.24998
AT1G27770	Brown		0.299744	0.197311	0.00400503	-0.315267	0.385955	0.612836	0.0814294	0.463121	-0.221018	1.58339	1.47476	1.39209	1.39238	1.35442	1.35011	0.925	0.93745	0.972523	1.02192	0.844274	1.09114	1.10028	0.775054	0.923624	1.28711	0.722347	1.18087
AT1G27940	Blue		0.137183	-0.175782	-0.374078	-0.302911	-0.053493	-0.131095	-0.556619	-0.108411	-0.215411	-0.385575	-0.823745	-0.39254	-0.89043	-0.35048	-0.435147	-0.48062	-1.06273	-0.730397	0.435623	-0.0482868	0.489378	-0.128759	-0.37446	-0.179433	-0.127348	-0.228782	0.103056
AT1G27950	Magenta		-0.811991	-0.316599	-0.72931	-0.780302	-0.86899	-0.963172	-0.937095	-0.539133	-0.909197	-1.16182	-1.21978	-1.13573	-1.91986	-1.30494	-1.41764	-1.89195	-2.09806	-2.07163	-0.509209	-0.785535	-1.02305	-1.16137	-0.320292	-1.44158	-1.14924	-1.01552	-0.788005
AT1G27980	Brown		0.179055	-0.163253	-0.249027	-0.381574	-0.311391	0.316918	-0.268665	-0.0102604	-0.416837	1.30247	1.16302	1.13013	1.01855	1.02731	1.32337	0.608944	0.384648	0.63723	1.30029	0.518475	1.05155	0.959581	-0.129898	0.634007	0.971976	-0.113995	0.413415
AT1G28010	Blue		-0.155115	-0.0802158	0.0782691	-0.155696	0.0194285	0.00164293	-0.137057	-0.24335	-0.454951	0.105535	0.189507	-0.0769144	-0.344371	-0.374197	-0.260027	-0.53945	-1.0626	-0.605554	0.0889214	-0.173252	-0.232513	-0.441053	-0.554045	-0.493845	-0.56232	-1.41324	-0.542101
AT1G28130	Pink		-0.867605	-0.61717	-0.660753	-0.640173	-0.474594	-0.520821	-0.226036	-0.755495	-0.46333	-0.680539	-0.371491	-0.214471	-0.633009	-0.559532	-0.753622	-1.26275	-1.13848	-1.21221	-0.46844	0.311031	-0.310675	-0.643652	-0.618078	-0.316437	-0.375536	-0.414853	-0.408867
AT1G28170	Pink		-0.675336	-0.531121	-0.128556	0.156808	-0.278369	-0.0213103	-0.491157	-0.857243	-0.664628	-0.187179	0.0820936	-0.142004	-0.682854	-0.496743	-0.223268	-0.809582	-0.732778	-0.806331	-0.494488	0.0581599	-0.181306	-0.196476	0.145964	-0.463529	-0.0367603	-0.0126315	-0.182902
AT1G28190	Brown		-0.836685	-0.659984	0.0437927	-1.09673	0.204751	-0.0838524	0.310067	0.0147092	-1.06797	2.64101	2.98681	2.78269	3.00571	2.75898	2.96971	2.06254	2.87179	2.50011	2.33596	1.82804	2.1653	1.57492	0.767989	2.00132	1.85643	1.09387	1.08509
AT1G28200	Cyan		0.0277149	0.41344	-0.0169804	0.119153	0.458004	0.446798	0.193516	0.53257	-0.00568	0.505739	0.608391	0.651734	1.22819	1.31387	1.05769	0.970196	1.62874	1.17338	0.826937	0.72367	0.812865	0.763367	0.855498	1.35831	0.395686	0.743723	0.273392
AT1G28230	Blue		-0.685428	-0.408471	-0.0925097	-1.10581	-0.829604	-0.657119	-0.456803	-0.541976	-0.718703	-0.934086	-0.873686	-0.610988	-1.089	-1.202	-0.654973	-0.61055	-0.859587	-0.871825	-0.698733	-0.612491	-1.06171	-0.403185	-0.678321	-0.208798	-0.345583	-0.25956	-0.0497116
AT1G28260	turquoise		0.0703818	0.138657	-0.1731	-0.00409412	0.0781219	0.400337	0.0672098	0.168767	-0.203467	0.885798	0.620934	0.688503	0.535691	0.713276	0.24663	0.564463	0.416725	0.548639	0.156671	-0.0584985	-0.00647795	0.365986	0.0953489	0.363819	0.439855	-0.265927	-0.0756467
AT1G28290	turquoise		-0.780086	-0.529345	-1.07473	-0.958387	-1.74125	-1.79974	-1.10491	-1.20965	-0.258338	-1.62693	-1.4699	-0.788399	-1.67055	-1.0418	-0.925145	-1.11823	0.329299	-1.21298	-1.31209	-0.430182	-1.02468	-0.882142	0.443791	-1.2403	-1.11199	-0.419958	-1.46256
AT1G28330	Light-cyan		-0.289171	-1.28402	-1.30849	-0.66737	-0.323216	-0.577015	0.0230765	-0.978341	0.375787	-0.610474	-0.0963153	0.119023	0.361	0.294787	1.11959	1.7322	2.09862	2.54552	-1.56393	-0.86213	-1.72778	-0.983237	-0.0682319	-0.820379	-0.788672	-0.410846	-1.09635
AT1G28370	Yellow		-0.473697	-0.317013	-0.666883	-0.784608	0.234961	-0.0212933	-0.0852048	0.657917	-0.734786	1.54188	1.48079	1.05978	1.24855	1.17463	1.50834	0.771911	1.10982	0.599293	2.01842	1.51285	1.37024	2.07032	0.472035	2.34384	1.03358	1.02283	1.40897
AT1G28380	Brown		-0.129954	-0.0906687	-0.307464	-0.653535	0.461637	0.282201	0.0269176	0.487618	-0.610853	1.33873	1.44666	1.38379	1.71572	1.66105	1.59145	1.28958	1.45861	1.46334	1.16986	1.0559	1.15566	0.974911	0.723377	1.154	0.847985	0.451898	0.64848
AT1G28390	Cyan		0.0675864	-0.0765335	-0.31625	-0.510966	-0.171027	0.0378485	-0.23538	0.140404	-0.204187	1.08755	1.13626	0.804568	1.20438	1.12509	1.34212	0.964209	1.33506	1.18817	0.354416	-0.00557507	0.158904	0.704612	-0.202204	0.459777	0.6798	-0.167339	0.200034
AT1G28400	Green-yellow		-1.37497	-0.282721	-0.660351	-0.560941	-0.173205	-0.55658	-0.528698	-0.661252	-0.734887	-0.236822	-0.23035	-0.328881	-0.846914	-0.810794	-0.835716	-1.27731	-0.694801	-0.70386	-0.778626	0.207942	-0.764358	-1.34869	-0.830405	-0.749197	-0.587719	-0.0180374	-0.364003
AT1G28480	Green-yellow		0.120518	0.0805986	0.515446	0.396817	1.3551	1.23803	1.13425	0.476949	0.387931	1.29156	1.52087	1.08288	1.56529	1.17603	0.76977	0.632722	0.811252	1.35229	1.99993	1.3809	2.2009	1.95493	0.363334	2.43529	2.20791	2.4526	1.9665
AT1G28570	Blue		-0.670741	-0.229517	0.000790477	-0.542108	-0.270073	-0.384428	-0.480991	-0.51199	-1.17816	-0.908481	-1.24987	-1.04889	-1.20005	-1.14969	-1.4835	-1.03943	-1.05523	-0.998132	0.12589	-0.165473	-0.460653	-0.297342	-0.197358	-0.510806	-0.106856	0.00470588	0.474005
AT1G28610	Green		-0.497681	-0.379529	-0.00663832	-0.430024	-0.290319	-0.401814	-0.49005	-0.723464	-0.752687	-0.788479	-1.15132	-0.988056	-1.5453	-1.83282	-1.64587	-1.82943	-2.68982	-1.87402	-0.744104	-0.964292	-0.90319	-1.10364	-1.20825	-1.32955	-0.793124	-1.03102	-0.280983
AT1G28670	Light-green		-0.169961	-0.319524	0.0209616	-0.405439	-0.599252	-0.47852	-0.565635	-0.752916	-0.201448	-0.00747557	-0.408264	-0.457726	-0.751612	-0.796342	-1.04839	-0.760157	-1.0936	-0.928702	-0.456245	-0.58783	-0.693392	-0.711692	-0.00815944	-1.10593	-0.362656	0.0299982	-0.00826492
AT1G28760	Midhight-blue		0.310319	-0.0843458	0.558238	0.117976	-0.253961	0.334351	0.213863	-0.435783	0.109403	0.45532	-0.10383	0.57051	0.567599	0.359949	0.668793	0.564789	0.24129	0.872602	0.51677	0.226897	0.449981	1.17864	0.299847	1.2341	0.836245	0.111109	0.346457
AT1G28815	Brown		-0.155606	-1.06274	0.00402479	-0.397563	-0.527388	-0.68834	-0.481538	-0.627087	-0.113958	0.644294	-0.320164	0.393659	0.0846562	-0.354359	0.0522043	0.67812	-0.781954	0.256179	-0.369871	-0.615928	-0.258982	-0.0171349	-0.306869	-0.187631	-0.504661	-0.363464	-0.461867
AT1G29020	Green		0.504095	-0.191314	0.00158121	0.499997	0.0824581	0.919787	-0.920075	-0.269091	-0.439252	-0.120211	-0.554625	-0.560588	-0.548438	-0.76992	-1.05392	-0.95729	-1.87581	-1.08101	-0.703319	-0.25488	0.0777226	-0.249765	-0.799375	-0.178119	-0.152771	0.270909	0.101387
AT1G29025	Blue		1.24009	0.299868	1.15136	0.875055	0.498388	1.26234	0.0674837	0.520815	0.16495	-0.484688	-1.03035	-0.153683	-1.84217	-2.16108	-1.653	-0.577361	-2.51113	-0.971883	-0.174552	-0.50089	0.0602998	-1.77769	-2.11252	-1.68823	-1.68306	-1.25647	-1.10835
AT1G29050	Green-yellow		-0.227377	-0.263117	-0.329482	-0.525114	-0.328395	-0.185084	-0.154623	0.237148	0.0514103	-0.0437648	-0.0929195	0.0147404	-0.152045	0.0363272	-0.100123	0.462414	0.0817852	0.123378	-0.25156	-0.0682445	-0.225715	-0.640006	-0.897342	-0.945173	-0.578417	-0.257552	-0.247648
AT1G29060	Pink		2.7865	2.72532	2.33268	2.59736	2.79917	3.28618	1.8325	2.20299	1.84083	2.15804	2.42487	2.17797	3.15101	2.8297	3.06158	2.53217	2.31662	2.44099	1.56348	1.21004	1.81019	1.41305	0.750528	1.94745	1.62326	1.19368	1.42641
AT1G29070	Purple		0.490494	0.0217283	-0.359671	-0.272563	-0.889576	-0.768355	-0.22662	0.103046	0.860885	-1.12804	-1.12335	-0.862603	-1.46722	-1.02259	-0.718391	-0.394382	-0.846152	-1.77077	-1.62647	-1.48959	-1.82819	-0.794166	-0.256349	-1.65855	-1.48204	-0.896499	-1.60533
AT1G29090	turquoise		-0.278763	-0.784312	-1.17146	-1.31995	0.269455	1.75383	0.991079	-0.97552	0.441722	-0.234166	-0.178812	0.215536	0.194395	0.132833	-1.02209	0.0285224	0.110503	0.0157723	0.179536	0.0380866	-0.187746	0.0508932	0.0749446	0.273445	0.326949	0.0966498	0.325516
AT1G29170	Green		-0.549684	-0.0580562	0.0581137	-0.182407	0.113892	-0.0108889	-0.50563	-0.286107	-0.57776	-0.303242	-0.489171	-0.447964	-0.818649	-0.7282	-0.964513	-1.25958	-1.43433	-0.834591	-0.447917	-0.293324	-0.533088	-0.567849	-0.412793	-0.331012	-0.226512	-0.70388	-0.439897
AT1G29230	Green-yellow		-0.323418	-0.465896	-0.124602	-0.291107	-0.165501	-0.330137	-0.102504	-0.41423	-0.17156	-0.279068	-0.32779	-0.451314	-0.247422	-0.33834	-0.287665	-0.558962	-0.648015	-0.659761	-0.137565	0.111028	-0.0205413	-0.303827	-0.278122	-0.294691	-0.360877	-0.229049	-0.282943
AT1G29290	Yellow		0.219623	-0.0862798	-0.807074	0.0287152	0.377536	0.43293	0.248975	0.736625	0.310333	1.95867	1.41083	2.50905	2.36026	3.14941	2.86462	2.25074	2.42509	2.2814	2.48864	1.54936	2.51242	3.63685	1.98597	3.25332	3.15069	2.4971	2.54068
AT1G29310	turquoise		2.52827	2.5903	2.24146	2.16897	2.26178	2.67215	1.53537	1.69131	1.52488	2.32383	2.27564	2.26602	2.84211	2.55048	2.56258	2.22765	2.63913	2.30753	1.84363	1.55664	2.15397	1.94957	1.13451	2.5266	2.13443	1.22011	1.5477
AT1G29390	Purple		0.852314	0.153256	0.100792	-0.209295	-0.720886	-0.335006	-0.178736	0.563414	0.268283	-0.23212	-0.516937	-0.328587	-0.619431	-0.66602	-0.267886	0.155912	-0.633202	-0.732225	-1.08652	-1.34643	-1.12579	-0.513174	-0.369328	-1.2628	-0.61837	0.196467	-0.192307
AT1G29395	Purple		0.712283	0.722377	-0.259532	-0.432978	0.171759	-0.818219	0.167221	0.213034	0.229711	-1.8184	-1.80577	-1.81075	-1.27405	-1.96483	-2.40193	-0.585225	-0.206895	-1.0319	-3.08835	-3.18398	-3.29986	-2.20519	-0.439872	-3.52084	-1.94707	1.2837	-0.916451
AT1G29430	Purple		0.0396315	-0.539427	-0.379708	-0.359443	-1.28434	-0.902107	-1.10432	-1.31934	-0.413443	0.0272002	-0.267333	-0.856834	-0.775305	-1.01766	-1.48661	-0.126517	-2.30422	-1.95379	-1.12729	-1.97803	-1.75091	-1.06485	-0.830924	-1.84995	-1.05342	-0.526119	-1.02579
AT1G29440	Purple		-0.100259	-0.234401	-0.0603164	-0.1628	-1.43625	-0.366413	-0.585047	-1.77487	-0.463137	0.241458	-0.174085	-0.585782	-1.08036	-0.857395	-1.37807	0.292011	-3.05707	-1.57173	-0.9819	-2.40355	-1.34675	-1.22488	-0.835035	-2.27216	-1.90911	-1.03564	-0.899627
AT1G29450	Purple		-0.213032	-0.871325	-0.561548	-0.459414	-1.31137	-0.524885	-0.655686	-1.33343	-0.927196	-0.659451	-0.316561	-0.981311	-1.45294	-0.273433	-1.92998	-0.186401	-2.65051	-1.79687	-0.767529	-1.41915	-1.63824	-1.42904	-1.73995	-2.42209	-2.60113	-1.50853	-0.926473
AT1G29460	Black		-0.402196	-0.815131	-0.705623	0.0450769	-0.96642	-0.34128	-0.18199	-1.23176	-0.159784	0.342255	0.126895	-0.691069	-0.579544	-0.432251	-1.47092	-0.371824	-1.46739	-0.359641	-0.746816	-1.77327	-0.631013	-0.742146	-1.23879	-2.13819	-1.80203	-0.016471	-0.42379
AT1G29500	Blue		-0.918794	-0.759558	-0.852518	-0.42413	-0.855869	-0.716042	-1.97761	-1.60969	-1.10977	-1.03217	-1.19764	-1.54047	-1.37884	-1.40923	-1.31284	-0.373136	-1.86132	-1.02585	-1.68002	-1.31143	-0.888169	-1.40756	-1.80384	-1.63999	-1.95169	-1.78441	-1.84947
AT1G29510	turquoise		-0.412984	-0.766681	-0.929484	-0.690749	-2.03544	-1.03565	-0.93831	-0.996157	-0.218405	-0.197793	-0.0635201	-0.687411	-1.56959	-1.37462	-1.00963	-0.122691	-1.91971	-1.39928	-1.25637	-1.84928	-1.44787	-1.14701	-1.83179	-1.82019	-1.94278	-0.232006	-2.08715
AT1G29530	Magenta		-0.583986	-0.472475	-0.154509	-0.172276	-0.0644176	-0.427766	-0.233072	-0.748147	-0.292948	-1.10498	-1.17525	-0.7952	-1.50117	-1.22968	-1.10917	-1.40355	-1.28599	-1.03017	-0.501885	-0.0369196	-0.898829	-0.639408	-0.234536	-0.59796	-0.442503	-0.343776	-0.46333
AT1G29600	Green		-0.342817	-0.568197	0.18988	0.0525243	0.479995	-0.389998	0.311476	0.0662943	0.127727	-1.06661	-0.583181	-0.294876	-0.603132	-1.01853	-0.915376	-0.464479	-0.565956	-0.351308	-0.660214	-0.194516	-0.593071	-0.551132	0.0367845	-0.516401	-0.36013	-0.0178958	-0.0802285
AT1G29660	Green		-0.281859	-0.699731	-0.416392	-0.373576	-0.781238	-0.565335	-1.13956	-0.571652	-0.407222	-0.79284	-1.09022	-1.7556	-2.28046	-1.98093	-2.43456	-2.00503	-3.63233	-3.61947	-0.666001	-1.46773	-0.990918	-1.40374	-0.881883	-2.42092	-1.58315	-0.126221	0.206614
AT1G29670	Green		-0.277203	-0.0706654	-0.395012	-0.715034	-0.516621	-0.534412	-0.840941	-0.373032	-1.05641	-0.563344	-0.754117	-0.769357	-1.7786	-1.86557	-1.43519	-1.18102	-2.38178	-1.72657	-0.875493	-1.66478	-1.53144	-1.39487	-1.06695	-1.84203	-1.10312	-0.774682	-0.512337
AT1G29690	Brown		0.0132408	-0.13649	-0.428902	-0.759904	-0.23936	0.363637	-0.159083	0.403362	-0.233304	1.6768	1.76395	1.66198	2.02323	1.88901	2.14355	1.68288	1.74635	1.72027	1.31267	0.724494	1.35472	1.28805	0.646228	1.47581	1.13398	0.514643	0.816195
AT1G29700	Green		-0.36726	-0.231086	-0.109436	-0.150092	0.0158441	-0.322868	-0.0902851	-1.16432e-05	0.0891996	-0.872454	-0.755855	-1.21368	-1.11998	-1.01799	-1.52002	-1.50891	-1.45588	-2.06717	-0.605174	-0.163301	-0.549116	-1.38078	-0.422163	-1.56937	-1.01735	-0.534292	-0.446624
AT1G29720	Black		-0.204078	-0.364146	-0.0402081	-0.38322	-0.468348	-0.384311	-0.214708	-0.0457345	-0.510073	-0.149473	-0.62315	-0.587393	-1.00188	-1.07127	-1.32843	-1.21351	-1.82398	-1.47423	-0.0886174	-0.317179	-0.163051	-0.873365	-0.85395	-0.982421	-0.542659	-0.564227	-0.473092
AT1G29730	Pink		-0.324223	-0.475054	-0.0607279	-0.188966	-0.4921	-0.365702	-0.254897	-0.693858	-0.791234	-0.177508	-0.0994469	0.14398	-0.243697	-0.121022	-0.596735	-1.13226	-0.0286514	-0.501237	-0.300236	-0.0952567	0.0228581	-0.511147	-0.17054	-0.104937	0.0616844	-0.0784232	-0.177123
AT1G29860	Brown		0.00736205	-0.210821	0.038229	0.0200146	-0.0603781	0.0555717	-0.682208	-0.39428	-0.49122	2.7821	2.35822	2.43256	2.28137	1.86822	2.13632	2.03304	2.11947	2.50788	1.6005	1.35859	1.20131	0.877363	0.360249	1.06495	1.22567	1.37945	1.25578
AT1G29910	Purple		-0.170171	-0.409987	-0.575818	-0.145838	-1.14128	-0.586785	-0.131903	-0.498638	0.53755	-0.428969	-0.922844	-1.11874	-0.906633	-1.00073	-1.19136	0.160166	-1.53818	-2.43665	-2.13565	-2.25464	-2.37228	-1.52777	-0.0518395	-3.36284	-2.11874	-0.247857	-0.705212
AT1G29920	Green		-0.434719	-0.711869	-0.459409	-0.351728	-1.36126	-0.696302	-0.20059	-0.62535	0.273503	-0.975788	-1.23433	-1.74139	-1.59333	-1.17065	-1.78623	-0.722722	-2.21691	-3.14023	-1.07559	-1.40454	-1.44872	-1.33119	0.108306	-2.83984	-1.39746	-1.01725	-0.47559
AT1G29930	Purple		-0.0219696	-0.373151	-0.592985	-0.105788	-0.936519	-0.551983	-0.102873	-0.235729	0.359026	-0.568589	-0.600083	-0.847448	-0.693569	-0.923158	-0.850049	-0.0652676	-1.25799	-1.87197	-1.84035	-2.07965	-2.19837	-1.21306	0.0180971	-2.86886	-1.75278	-0.716482	-0.750697
AT1G29970	Cyan		-0.0939803	0.0918873	-0.149617	-0.102806	0.14506	0.0327305	0.0750013	0.356133	-0.354037	0.919048	0.638298	0.679629	0.937624	1.06028	0.647238	1.04256	1.30301	1.21732	0.719376	0.756299	0.712252	0.301738	0.541351	0.887549	0.493058	0.542331	0.144031
AT1G30100	Yellow		-0.0425322	0.0215959	0.0428546	-0.0438657	-0.000428553	-0.104211	0.0971698	-0.113806	-0.0366483	0.0907953	0.0441723	0.0656024	0.260811	0.122762	0.0960721	0.223353	0.121233	0.0434723	0.283529	0.040397	0.168011	0.519313	0.268981	0.621248	0.0188654	-0.0362811	0.029837
AT1G30120	Black		1.07869	1.23991	1.09761	0.594932	0.703614	0.773587	0.72645	1.251	0.838582	0.129576	0.30391	0.262325	-0.070808	0.189786	-0.0776093	0.322904	0.607111	0.262897	0.361654	0.356898	0.491125	-0.384986	-0.181109	-0.410336	-0.23091	-0.0303747	-0.20781
AT1G30140	Black		-0.144447	-0.174269	-0.14118	-0.447579	-0.0880824	-0.0455137	-0.271637	0.0579162	-0.239621	-0.552945	-0.717467	-0.396033	-1.09186	-0.537379	-0.545791	-1.17829	-1.58715	-0.834423	-0.45398	0.12272	-0.187315	-0.0154298	-0.307084	-0.615766	-0.52557	-0.419488	-0.581081
AT1G30220	Brown		0.0261238	-0.0520579	0.240784	-0.0115462	0.0151374	0.0495713	0.119088	-0.0577635	0.277461	0.594793	0.457719	0.823886	1.03905	0.844379	1.17226	0.788475	1.51997	1.39783	1.74551	0.671629	1.19429	1.87907	1.25869	2.18622	1.83103	0.257329	1.30192
AT1G30270	Cyan		0.00511013	0.0311624	0.456014	0.0355444	0.158468	0.287234	0.215259	-0.190962	-0.0378698	0.953061	0.920718	0.917878	1.17947	0.911344	0.877335	0.985163	0.971097	1.66222	0.826435	0.701585	0.836282	0.748202	0.256222	1.03757	0.990362	0.473023	0.662527
AT1G30280	Purple		-0.0633956	0.423954	-0.00346587	-0.017765	-0.678446	0.112364	-0.809273	0.120768	-0.0412591	-0.10125	-0.303078	-0.36542	-0.16313	-0.202378	-0.404612	-0.297552	-0.0461865	0.00792771	-0.494654	-0.546684	-0.856153	-0.582542	-0.442114	-0.591023	-0.260938	-0.235776	-0.77302
AT1G30360	Purple		-0.752331	-0.578837	-0.710684	-0.835017	-0.827463	-0.86438	-0.551007	-0.809072	-0.860798	-0.438403	-0.735396	-0.705264	-1.15198	-0.856314	-1.04651	-1.14757	-1.12314	-1.12579	-1.22535	-0.682771	-1.18507	-1.27731	-0.605424	-1.39976	-1.11494	-0.776416	-0.908088
AT1G30370	Cyan		-0.217739	-0.413119	-0.140419	-0.629539	0.0497781	0.0472097	-0.0418926	-0.0412275	-0.310488	0.693643	0.719453	0.709936	0.526868	0.903604	0.896193	0.630038	-0.22077	0.2417	0.441552	0.0757317	0.321871	-0.0111011	0.0462204	-0.0568794	0.205053	0.0146458	0.432731
AT1G30380	Purple		0.0410146	-0.286977	-0.465334	-0.162565	-0.679591	-0.432604	-0.100929	-0.102697	0.369104	-0.523564	-0.392777	-0.595296	-0.615525	-0.794083	-0.735213	-0.088476	-1.37683	-1.82493	-1.52999	-1.71484	-1.69437	-1.37698	-0.320769	-2.69593	-1.59572	-0.379301	-0.582227
AT1G30420	Yellow		0.170995	0.0588911	0.315614	-0.129479	0.212512	0.40338	0.220101	0.0735287	-0.078086	1.32309	1.32972	1.27426	1.78887	1.34715	1.36874	1.48239	1.72479	2.07765	1.03495	1.28879	1.40609	1.49834	0.980917	2.08342	1.50666	1.47496	1.5622
AT1G30450	Brown		0.266711	-0.033968	0.124383	-0.0610678	-0.182038	0.132049	-0.101506	-0.0535288	-0.215405	0.771115	0.715975	0.775384	1.3152	1.16369	1.21126	1.23415	1.5041	1.37089	0.669994	0.572879	0.929426	1.08498	0.464408	1.34343	0.851678	0.524957	0.609972
AT1G30510	Green		-0.207515	0.128904	-0.0738575	-0.363502	0.176195	0.446667	-0.261048	0.151903	-0.26253	-0.255135	-0.266682	-0.446473	-0.780603	-0.832456	-1.16414	-0.956337	-1.33299	-1.04573	-0.569157	-0.49559	-0.404868	-0.544937	-0.522753	-0.736213	-0.468308	0.396897	0.216956
AT1G30520	Green		-0.232354	-0.449305	0.130006	0.0906349	-0.812928	-0.824707	-0.289065	-0.692434	0.564409	-0.680047	-0.977873	-0.547813	-1.12276	-1.0287	-0.820038	-0.510279	-0.88156	-0.961605	-1.24404	-0.624685	-1.26294	-0.779303	-0.0146009	-1.13018	-0.71738	-0.0924414	-0.731479
AT1G30530	Blue		-0.197582	-0.163753	0.00469967	-0.317948	-0.135032	-0.53132	-0.40884	0.155687	-0.0807069	-1.07509	-1.26835	-1.02523	-1.86448	-1.6025	-1.35428	-1.505	-2.11891	-1.80574	0.0331626	-0.356381	-0.358175	0.0914326	-0.144279	-0.0229597	-0.32361	-0.0353944	-0.209501
AT1G30620	Yellow		0.19467	-0.115397	0.082032	-0.457206	-0.146745	0.274253	-0.0457699	-0.109428	-0.249615	1.37418	1.94227	1.71619	2.72869	2.29703	2.50383	2.49777	3.32295	2.90052	2.56347	2.10766	2.83338	2.89623	1.60554	3.47245	2.3671	1.91148	1.73087
AT1G30640	turquoise		0.424957	0.766767	0.585741	0.714058	1.54256	1.5926	0.585522	0.676849	-0.166289	1.47408	1.2001	1.36219	1.81577	1.41262	1.10139	1.09658	0.824494	1.3729	1.11459	1.32526	1.11104	0.851588	0.582368	1.53279	1.0381	0.872987	0.97863
AT1G30660	Midhight-blue		-0.0901913	0.260454	0.199556	0.25895	0.138833	0.691955	0.0925044	0.342662	0.101972	0.584348	0.589562	0.395677	1.34877	1.51836	1.21878	0.962765	1.06026	1.06905	0.767242	1.25712	0.974178	2.03911	0.544505	2.50912	0.611008	0.494332	1.25921
AT1G30690	Magenta		-0.544806	-0.50935	-0.235971	-0.216058	-0.0946413	-0.181262	-0.30957	-0.484965	-0.275209	-0.876918	-0.783059	-0.505741	-1.29224	-1.12537	-0.764748	-1.11995	-1.01877	-0.755449	-0.541059	-0.340007	-0.666005	-0.780827	-0.633355	-0.659383	-0.470016	-0.433824	-0.506894
AT1G30700	Yellow		-0.547598	-0.157667	-0.513403	-0.578143	0.442094	0.356234	-0.479141	0.0740626	-0.923626	0.484433	0.658542	0.419421	1.12867	1.12046	1.30633	1.39204	1.12495	1.49794	0.992729	1.2103	1.60698	0.817069	-0.396738	1.01664	1.09293	1.79758	1.22063
AT1G30720	Brown		-0.40548	-0.0165743	-0.441056	-0.730608	-0.271609	0.105581	-0.0762821	0.123323	-0.997627	1.58071	1.59463	1.27933	1.91321	1.71756	2.24943	1.9095	1.17916	1.39828	1.24935	0.448317	1.21477	1.07121	-0.345825	0.345521	0.516463	0.176005	0.348322
AT1G30730	Brown		-0.277007	0.084529	-0.330247	-0.369614	0.11219	0.303983	-0.281257	0.285613	-0.391752	1.0063	1.18887	1.38739	1.33117	1.30401	1.93322	1.55755	0.740363	1.35121	1.31754	0.274973	1.06035	1.51206	-0.208004	0.728425	0.608786	-0.0057759	0.729963
AT1G30750	Brown		-2.29922	-1.76109	-1.21235	-2.86177	-1.74546	-1.29533	-1.60143	-1.39128	-2.22693	0.619298	-0.456303	-0.0111796	-0.79862	-0.663125	-0.403707	-0.459431	-2.01643	-0.26552	-0.707821	-0.368164	-0.293758	-2.2328	-2.02187	-1.14037	-1.86059	-0.361558	-1.0094
AT1G30755	Brown		-0.174606	-0.00728373	-0.0878524	-0.569464	0.61293	0.550414	-0.152912	0.220436	-0.372434	2.51496	2.45647	2.3066	2.49287	2.31694	2.48661	1.94272	1.87389	2.06172	1.65785	1.39835	1.69464	1.637	0.622349	1.64822	1.35795	0.676838	0.982173
AT1G30757	Brown		-0.675679	-0.322148	-0.220877	-0.0270059	0.386359	0.341503	0.00121461	-0.307639	-0.258305	1.83283	1.49597	1.97791	2.0612	1.06491	1.93081	1.60121	0.890197	1.48541	0.857923	0.527846	0.960598	0.76042	0.185191	0.515679	0.861752	0.731623	0.362354
AT1G30760	Pink		-0.5667	-0.810836	-0.486457	-1.19806	-0.296989	-0.0990341	-0.427456	-0.70751	-0.677456	-0.00299169	-0.0254854	-0.175938	-0.499297	-0.197119	-0.35959	-0.831551	-0.68863	-0.463088	-0.154601	-0.775691	-0.296048	-0.0901302	-0.578833	-0.180627	0.381816	0.597997	0.217912
AT1G30850	Green-yellow		0.187303	-0.211578	-0.14935	-0.999393	-0.430174	-0.15997	-0.158239	0.193688	-0.469041	0.189016	0.0352735	0.133877	-0.612272	-0.290053	-0.152602	-0.1354	-0.4845	-0.0621782	0.190889	-0.153886	-0.0164842	-0.181889	-0.785425	-0.68768	-0.651346	-0.0188261	0.153839
AT1G30870	Pink		-0.410258	-1.11153	-0.554693	-1.6668	-1.25942	-1.46186	-1.27615	-0.568457	-1.03244	0.068643	-0.308001	-0.834428	-2.87471	-3.15825	-1.85343	-1.62582	-2.76404	-1.31643	-0.773079	-0.896198	-0.26262	-1.24062	-1.46452	-1.77512	-1.77921	-0.251476	-0.584875
AT1G30890	Cyan		0.218247	0.115789	0.18403	0.100924	0.000823464	0.389058	0.142422	0.0999901	0.15041	1.0253	0.729185	0.846821	1.34853	1.35328	1.37506	1.39506	0.930165	1.3319	0.573441	0.345827	0.914424	0.982569	0.00366946	1.01662	0.56703	0.705012	0.526328
AT1G30900	Yellow		-0.233214	-0.219252	0.0581569	-0.421577	0.111973	0.503662	-0.19924	0.156324	-0.444206	2.40259	2.37381	1.85783	2.52006	2.31224	2.15406	1.61864	1.70598	1.69345	2.32612	2.47767	2.74575	1.89533	1.30161	2.30009	2.04318	2.12355	2.12819
AT1G30990	Pink		-1.55094	-0.885919	-0.963078	-0.900527	-0.623921	-0.116711	-0.916349	-1.1455	-0.278132	0.187631	-0.372313	0.230989	-0.975747	-1.65681	-0.806424	-0.784343	-1.35145	-0.205619	-0.656674	-0.400921	0.0995213	-0.177584	-1.34899	-0.30472	-1.8303	-0.212201	-0.446129
AT1G31130	Brown		0.135373	0.0577112	0.311445	0.129853	0.397124	0.39318	0.0889455	0.132206	-0.396211	2.03814	1.63631	1.78128	1.99924	1.49294	1.92418	1.95359	1.52256	2.28381	1.94172	1.42215	1.74302	1.87897	0.624197	2.4992	2.1609	1.55551	1.70382
AT1G31173	Green		-0.257872	-0.377882	0.192041	0.256502	-0.497784	-0.161591	-0.510589	-0.704014	0.425834	-0.411186	-0.889723	-0.139552	-1.09823	-1.61859	-0.555338	-0.51928	-1.92913	-0.501759	-0.680449	-0.816883	-1.45908	-0.790178	-0.975135	-1.56547	0.347569	-0.550268	1.56238
AT1G31190	Green		-0.0872753	0.156186	-0.103557	0.0588593	0.0611568	-0.165603	0.0825281	0.181951	0.00953046	-0.443794	-0.498658	-0.62265	-0.865205	-0.743071	-0.954861	-0.799373	-1.23309	-1.3144	-0.597393	-0.775213	-0.698253	-0.414629	-0.174525	-1.10346	-0.722127	-0.242307	-0.183207
AT1G31230	Magenta		-0.0989476	0.0623344	0.156007	-0.0721235	0.130089	0.115783	-0.0541561	0.00767841	0.0629916	-0.579601	-0.480422	-0.425779	-0.624887	-0.589004	-0.670687	-0.858967	-0.583214	-1.1034	-0.207848	-0.0486346	-0.212705	-0.0720759	0.182929	-0.0378	-0.200217	-0.105449	0.205851
AT1G31280	Cyan		0.346473	0.19975	0.078714	0.467206	0.503694	0.667296	0.249271	-0.0115117	0.23541	0.743705	0.8112	0.804513	1.21376	1.04107	1.10229	1.27109	0.730442	1.0513	0.687855	0.55818	0.817164	1.09229	0.341682	1.06687	0.598513	0.282926	0.61127
AT1G31290	turquoise		0.220727	0.0262611	-0.0473757	0.150311	0.240968	0.13485	0.217576	0.198983	0.0269526	0.0534332	0.187587	0.255377	0.489955	0.58213	0.547699	0.430701	0.0640101	0.100937	-0.188746	-0.072171	-0.146098	0.244084	-0.0654673	0.140767	-0.290308	0.0794149	-0.0603272
AT1G31320	Black		-0.179841	-0.276872	-0.271086	-0.486716	-0.483043	-0.557634	-0.145441	-0.24324	0.313222	-0.439699	-0.311223	-0.44275	-0.581075	-0.330836	-0.141446	-0.691303	-0.997293	-1.02663	-0.685339	-0.0694167	-0.0907956	-0.287147	-0.376186	-0.838486	-0.177869	0.138105	0.0591607
AT1G31330	Purple		-0.737592	-0.170477	-0.602455	-0.529347	-0.516302	-0.574646	-0.300862	0.251405	-0.285526	-0.838038	-0.719775	-0.883919	-0.80009	-0.719857	-1.44658	-0.788088	-0.916278	-2.25547	-1.98529	-1.32643	-2.02517	-2.10802	-0.0384913	-3.10257	-2.07266	-0.745732	-1.02311
AT1G31540	Yellow		-0.0995824	-0.0519045	0.245931	-0.173905	0.861238	0.527659	-0.267707	0.363249	-0.765392	1.56578	1.44639	1.35247	1.43152	1.11092	1.09686	0.850235	0.771756	1.43673	1.77638	1.78407	1.9537	1.47232	0.76098	1.89277	1.92393	1.16875	1.93387
AT1G31550	turquoise		-0.0140151	0.0272647	0.203688	0.203106	-0.162853	-0.4034	0.00164833	-0.0691473	-0.10948	0.654716	0.614606	0.763362	1.00792	0.585065	0.942919	0.997516	0.779146	0.577876	1.44223	1.23078	1.57253	1.85695	1.43215	1.71541	1.80653	2.10946	1.31418
AT1G31580	turquoise		-0.264676	-0.369745	-0.0360755	-0.452145	-0.780044	-1.66227	-0.575969	-0.451451	0.98992	1.65387	1.43261	1.25856	1.46932	0.885029	1.25049	0.593067	1.07992	-0.128636	2.43219	2.42538	2.15465	3.24506	3.39331	2.02734	2.30169	3.67777	2.94211
AT1G31690	Green		-0.668592	-0.468101	-0.868578	-0.635831	-0.676229	-0.697619	-0.595932	-0.0508531	-0.460112	-0.973581	-0.879727	-0.882419	-1.96412	-2.11029	-1.2742	-0.794072	-2.19115	-1.12574	-2.00705	-1.17466	-2.37999	-1.01824	-0.793847	-1.84898	-1.27219	-0.0299109	0.22635
AT1G31770	Green		-0.376842	0.07816	-0.0869614	-0.402559	-0.292281	-0.226897	-0.350851	-0.0553574	-0.134932	-0.630872	-0.590997	-0.443575	-0.80121	-0.355272	-0.919467	-1.46387	-0.557744	-1.13917	-0.867117	-0.11509	-0.843805	-0.436847	-0.133758	-0.31747	-0.729361	-0.368092	-0.785632
AT1G31800	Purple		0.251603	-0.224815	0.313432	0.185287	-0.0546348	0.00742351	-0.119945	-0.222073	0.121109	-0.401113	-0.433725	-0.485759	-1.10569	-1.07374	-0.923799	-0.876105	-1.5459	-1.29792	-0.887958	-0.832195	-1.12567	-0.819143	-0.531218	-1.1131	-0.630442	-0.76907	-0.546838
AT1G31820	turquoise		0.421585	0.182747	-0.22068	-0.412903	0.0108977	0.449508	-0.374989	0.125652	0.0209859	0.312281	-0.0988536	0.322043	0.100766	0.331224	0.842369	0.0280639	-0.096851	0.0677709	1.1126	0.673457	1.47041	1.19227	-0.165285	0.459036	1.04867	0.272678	0.595167
AT1G31860	Green		-0.187246	0.0450646	0.178913	0.0971718	0.0348338	-0.0719172	-0.262954	-0.29171	-0.177319	-0.234287	-0.532677	-0.198653	-0.850645	-0.592964	-0.492551	-1.20376	-1.22974	-0.682875	-0.152919	-0.10885	-0.579005	-0.396265	-0.592358	-0.282716	-0.0811961	-0.577394	-0.694546
AT1G31880	turquoise		0.0294225	0.204995	0.611453	-0.169738	0.155868	-0.373332	0.0337765	0.0252168	-0.124691	0.240256	0.17256	0.0948438	0.524629	0.271728	0.0463452	-0.0441014	0.784351	0.48546	0.35493	0.471499	0.394435	0.448208	0.936766	0.799194	0.457132	-0.0740538	0.0992051
AT1G31920	Green		-0.508534	-0.142797	-0.143782	-0.237644	-0.468204	-0.906583	-0.326626	-0.515239	-0.267535	-0.725646	-0.441693	-0.733581	-0.997887	-0.995014	-1.09655	-1.52298	-1.32851	-1.08628	-0.889109	-0.450607	-0.728747	-0.773935	-0.214917	-0.828393	-0.72797	-0.259183	-0.45534
AT1G31930	Cyan		-0.32453	-0.206651	0.222789	-0.0684116	0.227157	0.0841684	0.0778253	-0.252446	-0.307864	0.775339	0.960031	0.897313	1.15279	0.877273	1.00817	1.00822	1.44141	1.49339	0.799684	0.966908	0.822671	0.585397	0.372395	1.01585	0.870196	0.512519	0.701386
AT1G31950	Green-yellow		-0.0282283	-0.727851	0.263199	-0.134038	-0.272022	-0.501277	-0.333694	-1.21128	-0.704969	-0.190815	-0.427296	0.0990874	-0.556629	-0.956936	-0.427376	-0.0595481	-0.115305	0.655529	-0.549974	-0.0709163	-0.226863	-1.2761	-0.681316	-0.492084	-0.479625	-0.499824	-0.868584
AT1G32060	Green		-0.405037	-0.252201	-0.0571108	-0.0649124	-0.14508	-0.631148	-0.153366	-0.491129	-0.106022	-0.924846	-0.906268	-1.17618	-1.65815	-1.61067	-1.99796	-1.69926	-2.09384	-2.84165	-1.34902	-0.985619	-1.46101	-1.73028	-0.275171	-2.52559	-1.51303	-0.429443	-0.695571
AT1G32080	Purple		0.0924526	-0.502012	-0.298468	-0.64871	-1.29734	-1.02665	-0.701392	-0.728763	-0.3026	-0.35082	-0.561935	-0.676957	-0.964404	-1.02502	-1.12602	-0.472857	-1.62851	-1.75317	-1.41898	-1.51219	-1.41412	-1.10089	-0.889595	-2.15738	-1.32763	-0.45698	-0.869039
AT1G32170	Yellow		-0.318041	-0.822268	-0.473443	-0.547227	-0.658454	-0.464244	-0.146307	-0.353869	-0.454056	0.786048	0.687958	0.823157	0.830708	0.844468	1.12436	0.901848	0.435218	1.0697	1.15853	0.523431	1.40347	1.06413	-0.0659305	0.85122	0.775966	0.66088	0.764249
AT1G32190	Blue		0.0488773	0.0571805	0.13054	0.0850479	-0.102567	-0.436793	-0.459042	-0.188117	0.375686	-0.447986	-0.0170396	-0.234408	-0.49505	-0.0166363	-0.372639	-0.420029	-0.110526	-0.602282	-0.601749	-0.47493	-0.800045	-0.453518	0.293524	-0.398108	-0.596014	-0.538832	-1.26705
AT1G32200	Green		0.121236	-0.166392	-0.0973669	-0.169778	-0.50667	-0.413784	-0.203012	-0.265277	0.364691	-0.79117	-0.819168	-0.636464	-1.56037	-1.23002	-0.772888	-1.07104	-1.22106	-1.40721	-0.758658	-0.708228	-0.970423	-0.467221	-0.247345	-0.629105	-0.314762	-0.582957	-0.389775
AT1G32220	Purple		0.41019	-0.0327674	0.13555	0.147633	-0.263935	-0.18332	0.200797	-0.0654422	0.378009	-0.35471	-0.446065	-0.624128	-1.00602	-0.695828	-0.811617	-0.642611	-1.64244	-1.46228	-0.971237	-1.13373	-0.939977	-1.08915	-0.597517	-1.79831	-0.963415	-0.494129	-0.837146
AT1G32230	Cyan		0.191382	0.0553315	0.346518	0.379055	0.346971	0.443844	0.493459	0.0219961	0.164228	1.09643	0.968062	0.996511	1.42084	0.988269	1.00745	1.1848	1.00677	1.29852	0.951822	0.634716	0.732083	0.934635	0.517487	1.16963	0.921468	0.673082	0.826843
AT1G32350	Yellow		0.125201	0.160457	-0.0238536	0.239516	0.411351	0.0310589	0.859315	0.434401	0.214293	1.77612	2.02505	1.58209	3.31199	3.23552	3.62046	3.53047	4.24723	4.28148	4.86153	4.49428	4.99436	4.97442	2.93422	5.61492	4.91526	4.80857	4.24428
AT1G32440	Green		-0.0683612	-0.158529	0.0598527	-0.137544	0.287435	0.250009	-0.177527	-0.0628863	-0.527275	-0.186174	-0.453781	-0.386709	-0.814593	-0.709397	-0.929517	-1.2778	-1.44539	-1.50914	-0.491362	-0.209154	-0.397613	-0.883827	-0.504168	-0.73812	-0.752224	-0.678741	-0.434605
AT1G32450	turquoise		-0.146062	0.0635613	0.0166275	0.151634	-0.343129	0.414617	0.0125829	-0.0811552	-0.0515166	0.0641519	0.380516	0.274381	0.763067	0.816885	1.12779	1.31577	2.23126	1.73183	-0.712839	0.110929	-0.530319	0.204106	1.23898	0.470259	0.302955	2.4441	0.521696
AT1G32470	Purple		0.0443292	-0.141891	-0.163736	-0.088627	-0.144315	-0.507516	-0.344138	-0.142125	0.074686	-0.623803	-0.564155	-0.765872	-1.24187	-1.05739	-1.07431	-1.02943	-1.82057	-1.98048	-1.20855	-1.06601	-1.5116	-1.21477	-0.948977	-1.8086	-1.27873	-0.477719	-0.853534
AT1G32510	turquoise		0.362534	0.218916	0.173009	0.156347	-0.193833	0.168918	-0.252898	-0.21138	0.131024	0.0646478	-0.0577309	-0.108717	0.331747	-0.498672	0.311743	0.413452	0.114506	0.468707	0.42455	0.137468	-0.206641	0.571122	-0.156321	0.565913	0.935017	0.792628	0.779218
AT1G32520	Green		0.142139	-0.42495	0.0773789	0.0310613	-0.266669	-0.407305	0.0728841	-0.496351	0.253096	-0.476252	-0.577401	-0.992008	-1.03863	-1.05735	-0.831642	-0.645168	-1.40571	-1.3182	-0.309422	-0.535713	-0.549169	-0.725788	-0.107905	-0.759021	-0.376706	0.52771	0.436735
AT1G32690	Brown		0.572199	-0.188597	-0.0749564	-0.0295502	-0.680371	-0.207342	0.345698	0.00386491	0.643737	0.60956	1.03843	0.544127	1.0995	0.895153	1.23504	1.53744	0.470819	0.887946	0.536633	-0.185763	0.520807	1.21037	0.366247	0.515332	1.06798	0.513964	0.305278
AT1G32700	Brown		0.163596	-0.0817543	-0.00531579	0.252295	0.385743	0.439022	0.16829	-0.0992666	-0.239165	1.77323	1.66985	1.50028	1.68221	1.53538	1.43425	0.896353	0.968839	1.53354	1.59221	1.2336	1.56716	1.30996	0.68681	1.47453	1.60191	0.507973	0.931344
AT1G32780	Purple		-0.107026	-0.331052	0.160625	0.180103	0.63045	0.145232	-0.423527	-0.111449	-0.301478	-0.625142	-0.460334	-0.602345	-0.989593	-0.675347	-0.954944	-0.620383	-1.69008	-0.830531	-0.439955	-0.486168	-0.305209	-0.967488	-0.807454	-0.776873	-0.965682	-0.49062	-0.913358
AT1G32790	Light-cyan		0.714446	0.596867	0.144707	0.276335	0.0386728	0.546733	0.209328	0.620154	0.434121	0.839812	0.777309	0.749022	1.07711	1.08884	1.31078	1.21736	0.947135	0.672473	0.602064	-0.0203937	0.514625	0.978725	0.414105	0.458479	0.431423	0.289826	0.159763
AT1G32870	turquoise		0.264964	0.71141	0.799423	1.09007	1.52156	1.33828	0.999059	0.772303	0.634785	0.858117	1.02101	1.07684	1.85878	1.62097	1.34794	1.15762	1.34521	1.83973	1.37551	1.1549	1.57915	1.87432	0.781329	2.39541	1.68713	1.15282	1.05441
AT1G32900	Blue		0.00108547	-0.186688	0.317355	-0.146035	0.390392	-0.243283	-0.513236	-0.180163	-0.334809	-1.76372	-1.89657	-2.5289	-3.18773	-2.4915	-2.7903	-3.15243	-4.01636	-4.07964	0.0342736	-0.874259	-0.437047	-0.42069	-0.227238	-0.974516	-0.514216	0.240165	-0.647383
AT1G32910	Brown		0.0683664	0.0704469	-0.0146044	0.0652581	-0.147325	0.0591845	-0.0962262	-0.151966	-0.0587587	0.148064	0.162627	0.42207	0.171131	0.795143	0.5745	0.625523	1.23811	0.691333	0.194737	0.142278	0.157282	0.297249	0.0350254	0.242205	0.615518	0.283834	0.0975125
AT1G32928	Brown		0.030365	-0.609535	-0.642083	-0.0805495	-1.53319	-0.99126	-0.687195	-0.276681	0.12904	0.942159	0.24161	1.10211	0.635036	1.57088	2.28509	0.965918	0.353396	1.06513	0.729803	-0.906644	0.482785	1.82535	0.101931	0.745404	0.840592	-0.171752	-0.440195
AT1G32940	Midhight-blue		0.174925	0.260655	-0.0524533	-0.294171	0.12756	0.378024	0.384957	0.29467	0.139992	1.32298	1.49764	1.37412	1.8997	2.09727	1.99898	2.17955	2.49435	2.34374	3.34393	3.11061	3.621	3.16856	1.64919	3.31124	2.78347	2.94949	2.56098
AT1G32950	turquoise		0.00531397	-0.1389	-0.0971495	0.0638093	-0.243767	-0.0743569	-0.139722	-0.0881333	-0.33469	0.289646	0.0939903	0.0496442	0.396021	0.77358	0.662957	0.730587	0.786315	0.972403	0.658781	0.864531	0.768178	0.894042	0.487875	1.30948	1.09095	1.55016	0.877808
AT1G32960	Yellow		0.124024	-0.0646708	0.204984	-0.0410822	0.143578	0.0968428	0.227112	0.104593	0.0572716	1.80923	1.84281	1.67596	3.12184	2.94455	3.42619	2.3609	3.70353	2.75721	4.94767	4.45054	5.11181	5.11341	4.57765	5.4056	4.2358	3.72172	3.43487
AT1G32970	Purple		0.69115	0.453361	0.916214	1.00908	0.717397	0.776359	0.840678	0.664483	0.915213	0	0.0451285	0	0.0478385	0.0933093	0.0133296	0.0562668	0.0233946	0	0.0434377	0.0241388	-0.00302556	0.239049	0.587385	0.162409	0.173586	0.132445	-0.00372437
AT1G32990	Purple		0.609129	-0.104812	0.283691	0.185064	-0.392921	-0.473055	-0.187741	-0.442824	0.427155	-0.0138111	-0.354887	-0.0226293	-0.676038	-0.864734	-0.548819	-0.36785	-1.26222	-0.84825	-1.10727	-1.19242	-1.44814	-0.713385	-0.684597	-0.911588	-0.560668	-0.572731	-0.945601
AT1G33030	Brown		0.253058	0.394835	-0.0632484	0.184719	0.633966	1.12856	0.576941	0.452818	0.0760221	3.51808	3.51396	3.45712	3.91212	3.03372	3.94049	3.1699	3.00629	3.71218	3.48621	2.51735	3.22139	3.33212	1.19867	3.28778	2.70266	1.19386	1.98059
AT1G33050	Cyan		0.18975	0.13797	0.282129	0.193102	0.258792	0.292543	0.193334	0.119413	0.111164	0.935565	0.822178	0.737497	1.38404	1.18656	1.174	1.11387	1.11912	1.5029	0.712433	0.778034	0.896692	0.939446	0.512805	1.18645	0.784769	0.496342	0.523175
AT1G33090	Blue		0.0353273	-0.184262	0.0986122	-0.239491	-0.119505	-0.130884	-0.135706	-0.182224	-0.182687	-0.166347	-0.412012	-0.548235	-0.868593	-0.657317	-0.69535	-0.816822	-0.520461	-0.524158	-0.227233	-0.264494	0.214799	-0.338632	-0.478213	-0.0164883	-0.0854771	-0.0627486	0.201684
AT1G33100	Black		0.0381281	0.0809446	-0.0446617	-0.0740623	0.206574	-0.250475	-0.0169755	-0.0669447	0.0450685	-0.514093	-0.275707	-0.414888	-0.619713	-0.287167	-0.279312	-0.257569	-0.79157	-0.630409	-0.256099	0.0399462	-0.0289235	-0.436495	-0.759099	-0.271677	-0.495452	-0.800954	-0.797885
AT1G33110	turquoise		0.281669	0.0997058	0.101764	0.207534	-0.0604491	-0.0252123	0.629034	-0.0141965	0.58167	0.107344	0.372023	0.152649	0.327061	0.592033	0.642142	0.540315	0.638497	0.474733	1.23067	0.725577	1.19174	1.18032	0.464854	1.17169	1.26196	0.366126	0.371652
AT1G33170	Green		-0.318165	-0.126564	0.293702	0.0738561	-0.160564	-0.28424	-0.00316836	-0.403608	0.050203	-0.705595	-0.623479	-0.777157	-1.77158	-1.42565	-1.07448	-0.889738	-1.42104	-0.934186	-0.885552	-0.11167	-0.578139	-0.465919	-1.26281	-0.226077	-0.36225	0.284587	-0.520173
AT1G33240	Light-green		-0.268263	-0.201984	0.135831	0.298694	-0.196283	-0.09487	-0.422713	-0.423373	-0.296408	-0.229177	-0.511958	-0.485843	-1.09706	-1.22872	-1.43821	-1.02414	-1.58808	-1.38162	-0.6382	-0.48211	-0.722107	-1.138	-0.243296	-1.3436	-0.599724	-0.171762	0.15167
AT1G33280	Green-yellow		-0.1017	-0.236866	-0.112738	-0.32066	-0.0689084	-0.122919	-0.168108	-0.600108	-0.868368	0.0618158	-0.338438	0.387257	-0.479602	-0.602742	-0.43677	-0.242428	-0.543591	0.318411	-0.747333	-0.520364	-0.0775385	-0.771487	-1.11915	-0.953162	-0.131449	-0.13832	-0.551781
AT1G33340	turquoise		-0.161481	-0.362069	-0.306873	-0.467353	-0.51696	-0.643681	-0.2777	-0.408876	-0.58537	-1.13028	0.117398	-0.256441	-0.130123	-0.114617	-0.425443	-0.290768	-0.0144669	-0.480088	-0.779413	-0.878506	-0.330013	-0.512374	-0.29859	-0.23435	-0.9505	-0.232668	-0.497583
AT1G33390	Brown		-0.348365	0.0677446	-0.053492	-0.0673134	0.154619	0.262487	-0.112365	-0.136324	-0.296855	1.21879	1.15923	1.19191	1.23906	1.34163	1.03269	0.782802	1.39604	1.10439	0.950907	1.18242	1.02324	0.891645	0.486488	1.35147	0.860462	0.281883	0.575442
AT1G33420	Brown		0.0929412	0.232968	0.224036	0.00635714	-0.0325937	0.118887	0.141368	-0.101935	0.105121	0.554852	0.589278	0.657654	0.948916	0.680876	0.61422	0.662669	1.09975	0.798355	0.532321	0.482328	0.511294	0.712693	0.754144	1.0279	0.745552	0.496265	0.41171
AT1G33440	Purple		-0.51446	-0.803078	-0.349439	-0.330985	-0.971067	-0.596412	-0.481946	-0.9028	0.0462641	-0.504875	-0.431886	-0.613652	-0.587759	-0.92056	-0.922111	-0.807453	-0.571873	-0.533426	-1.34477	-0.765642	-0.798268	-0.790154	-0.646588	-1.03121	-0.657654	-0.707682	-1.01958
AT1G33540	Blue		0.0395174	-0.736517	-0.257379	-0.572033	-0.701286	0.138412	-0.656394	-0.572842	-0.916211	-0.372885	-0.122589	-0.262809	-0.569431	-1.04757	-1.00259	-0.684104	-0.433071	-0.479342	-0.519007	-0.338493	-0.403855	-0.546945	-0.116899	-0.473369	0.151865	-0.184613	-0.0897407
AT1G33560	Yellow		0.226693	0.458474	-0.0205675	-0.361524	0.479948	0.641108	-0.171004	0.451808	-0.716846	1.35862	1.40301	1.20988	1.32993	1.16007	1.29789	0.672184	0.850202	0.953532	1.55879	1.32419	1.6242	1.50003	0.582876	1.45447	1.67163	0.552009	0.846389
AT1G33600	Yellow		-0.840271	-0.325878	-0.546023	-1.49317	-0.902228	-0.615447	-0.553181	-0.0857938	-1.64848	1.08895	1.07503	0.981825	1.36798	1.10451	1.21524	0.611045	1.2456	0.77709	1.93542	1.78457	1.88641	1.66789	1.16685	1.82957	1.15913	0.281644	0.632018
AT1G33612	turquoise		-0.26992	-0.23046	-0.289998	-0.27537	-0.530598	-0.787223	-0.0145377	-0.188735	-0.42085	0.0375643	-0.412807	-0.271759	-0.370611	-1.08223	-0.545727	-0.571696	-0.364622	-0.201496	-0.528158	-0.118941	0.143749	-0.640798	-0.161035	-0.41689	0.0913814	0.113589	-0.486046
AT1G33700	turquoise		-0.904692	-1.03926	-0.78026	-0.749939	-1.06645	-0.460554	-0.0520108	-0.155019	-0.111079	0.215102	0.166485	-0.0495724	-0.600943	-0.472491	-0.525681	0.132783	0.256972	0.294141	-0.00967969	-0.268961	0.0940842	-0.0955088	0.0482685	-0.0284321	0.275183	-0.123358	0.0950228
AT1G33730	turquoise		0.102291	0	0	0	0	0.0573463	0.22887	0.1076	-0.077379	0.0401007	0.00256564	0.0980282	0.479691	0.257958	0.138323	0.0399167	0.412675	0.283155	0.296039	0.569908	0.434116	1.40128	0.82089	1.44434	0.603023	0.524415	0.77265
AT1G33770	Green-yellow		-0.0240388	0.095127	0.0299666	0.0570256	0.000491512	0.0636206	0.0433721	-0.0315073	-0.057585	-0.00974833	-0.0487516	0.0220133	0.129085	0.089161	0.137818	0.0171973	0.0134001	0.170009	0.359485	-0.0313987	0.262212	0.564988	0.0264174	0.179705	0.364899	0.397316	0.464902
AT1G33790	turquoise		0.210132	0.0435588	0.0218753	-0.127704	-0.415401	0.317198	-0.383372	-0.0171276	-0.255791	0.0249025	0.504995	0.506647	0.329955	1.09368	1.14078	-0.21114	0.877894	0.58093	0.603769	0.383045	0.612013	1.75443	1.29348	2.16074	2.07218	0.183678	0.309653
AT1G33800	Blue		0.26857	-0.407869	-0.0703861	-0.0462165	-0.298773	0.378475	-0.48037	-0.238628	-0.324968	0.0122636	-0.390822	0.0627092	-0.839404	-0.964645	-0.694283	-0.0540462	-1.28977	-0.0612331	-0.273702	-0.354763	-0.195342	-0.534718	-1.1299	-0.391031	-0.80569	-0.27887	-0.375496
AT1G33810	Green		-0.0659239	-0.00519776	0.0940633	-0.276744	-0.161048	-0.62637	-0.511634	-0.148402	-0.0214046	-0.638631	-0.651016	-0.716066	-1.26223	-0.842975	-0.732379	-1.22215	-1.02863	-1.31586	-0.720401	-0.31102	-0.809151	-0.684843	-0.0109062	-0.645162	-0.294127	-0.345556	-0.623843
AT1G33811	Green		-0.0990994	-0.504627	-0.147725	-0.421272	-0.537901	-0.50672	-0.539393	-0.447267	-0.408803	-0.395719	-0.291288	-0.442757	-0.938434	-1.30605	-0.924476	-0.909597	-1.66808	-1.41494	-0.661333	-0.922274	-0.719652	-1.11331	0.0519993	-1.4233	-0.591861	-0.611855	-0.652746
AT1G33910	Brown		-0.104321	0.130185	-0.0666912	-0.395791	-0.00453799	-0.170561	-0.0775535	-0.106945	-0.128321	0.333544	0.283613	0.460716	0.391386	0.192303	0.463219	0.467462	1.09964	0.813281	0.235105	0.129065	0.0916764	0.113093	-0.294935	0.114799	0.194446	0.243899	0.277831
AT1G33950	Yellow		-0.197453	0	-1.17912	-0.696869	-0.171736	-0.0513575	-0.593191	-1.18014	-0.40462	1.39813	1.55825	1.00733	0.992741	1.5903	1.23589	0.47685	2.10565	1.91774	1.82022	1.92695	1.42809	2.44294	2.18103	2.59866	2.32459	1.85506	1.84917
AT1G33960	Yellow		-1.23377	1.81716	-2.89738	-3.0846	0.989873	-1.16893	-0.0790757	-0.237227	-1.3429	3.35737	4.30192	2.13657	2.995	4.39025	4.77381	0.362874	2.35167	1.37018	5.07755	3.92293	3.98441	4.91744	3.66315	5.14718	3.7533	1.65985	3.45409
AT1G34040	Pink		-0.575094	-0.880205	-0.671109	-0.704884	-0.87821	-0.490973	-0.833912	-0.836211	-0.909215	0.112444	-0.211436	0.0373546	-0.497135	-0.449122	-0.849576	-0.590977	-1.39152	-0.630737	0.0939999	-0.2056	-0.260594	-0.710634	-1.4994	-0.615465	-0.627862	-0.302121	0.193129
AT1G34180	Yellow		0.380928	0.0540036	0.130292	-0.431222	0.70571	0.76607	0.540716	0.332649	-0.376046	1.5539	1.9151	1.49928	1.82035	1.92935	1.53115	1.1936	1.45209	1.52617	2.10287	1.91791	2.36762	1.92799	1.54979	1.88303	1.98292	1.04281	1.59386
AT1G34220	Light-cyan		0.252689	0.882477	0.507004	0.640046	1.10539	1.04188	0.575068	0.849233	0.0557007	0.903747	0.929756	1.01747	1.37321	1.31763	1.09964	1.05875	1.53483	1.34485	0.820064	0.915415	0.906122	0.788603	0.935347	1.21334	0.770579	0.468227	0.582402
AT1G34260	turquoise		0.196331	0.577302	0.253648	0.675264	1.07543	1.01495	0.197698	0.315873	-0.25449	0.991977	0.840517	0.857224	1.09901	0.999675	0.748028	0.692036	0.645615	0.781175	0.430289	0.421306	0.422064	0.284876	0.326384	0.419832	0.394079	-0.011311	0.584357
AT1G34300	Cyan		-0.000118892	0.245333	-0.0367286	-0.127952	0.0951398	0.174545	0.170188	0.471419	-0.133279	0.873098	0.909464	0.8414	1.12502	0.981731	0.919987	1.10623	1.17112	0.948877	0.594383	0.721381	0.731624	0.795934	0.514685	0.606802	0.476644	0.383753	0.61241
AT1G34315	Cyan		-0.152641	-0.210339	0.337572	0.0257742	-0.124533	-0.444272	-0.399403	-0.0619528	0.680051	0.651356	-0.487295	0.875849	0.490912	-0.236546	0.759003	0.778221	0.564698	0.874726	0.314331	-0.0328072	0.811139	0.398045	0.0975718	0.633978	0.939395	0.485019	0.536278
AT1G34420	Brown		-0.00424935	0.0443398	-0.223257	-0.347996	0.284839	-0.103956	-0.153408	0.248072	-0.514199	1.84177	1.52375	1.41431	1.59856	1.75403	1.2877	0.992319	1.12538	0.921085	1.36657	1.60529	1.60889	1.18596	0.756788	1.40942	1.07419	1.29599	1.12927
AT1G34510	Blue		-0.582566	-0.547363	-0.409924	-1.11521	-0.0870763	-0.189413	0.118056	-0.0280437	-0.533161	0.85774	1.1936	0.302737	-1.07819	-1.22663	-0.965418	-0.172952	-1.47018	0.232198	1.64199	0.39338	1.83495	-0.19217	-0.475812	-0.242976	0.644528	0.543746	1.25864
AT1G34570	Blue		-0.147984	-0.219623	0.0417646	-0.0953816	-0.019465	0.0368352	-0.211008	-0.0391796	-0.0973518	-0.575297	-0.360543	-0.527623	-1.12598	-0.916038	-0.630412	-0.647084	-1.18879	-0.889621	0.307148	-0.187012	0.243826	0.170474	-0.239523	0.181714	0.339518	0.34851	0.179354
AT1G34580	Magenta		0.0855982	-0.457518	-0.149735	-0.579167	-0.501173	-0.716511	-0.692713	-0.298453	-0.236177	-1.32072	-1.65827	-1.58255	-1.79505	-1.44238	-1.46285	-1.25379	-1.90443	-1.40851	-0.30895	-0.832691	-0.778593	-0.246772	-0.29314	-0.522051	-0.368339	-0.312245	0.00136927
AT1G34640	Green		-0.117486	-0.57824	-0.292217	0.471245	-0.794765	-0.691605	-0.495673	-0.238492	0.210732	-0.127983	-0.343716	-0.462488	-0.331461	-1.09892	0.370645	-0.0789228	-0.796668	-0.808342	-0.14638	-1.1653	-0.465353	0.105321	-0.156721	-0.62479	-0.36705	0.0274617	-0.0736857
AT1G34750	Brown		-0.105862	-0.2095	-0.202711	-0.786825	-0.165924	-0.0557426	-0.535287	-0.121134	-0.576394	2.51719	2.43142	2.26556	2.23938	1.96362	2.42667	1.57244	1.46183	1.38685	2.04303	1.70556	1.84296	1.78942	1.03845	1.72079	1.90685	1.50925	1.48354
AT1G34760	Purple		-0.286444	-0.498746	-0.294411	-0.549757	-0.00635543	0.146137	-0.36892	-0.297263	-0.830542	0.127104	-0.150865	-0.930557	-0.584152	-1.21404	-1.04258	-0.921998	-1.53475	-1.12298	-1.05637	-1.15931	-0.66345	-1.48277	-0.490484	-2.22581	-0.862472	-0.185599	-0.706427
AT1G35140	Green-yellow		0.67851	-0.985023	-0.581669	-0.727732	-0.326609	0.354069	-0.25755	0.906284	-0.328991	-0.904241	-0.443777	-0.669526	-0.69958	0.267424	0.26102	-0.0459708	-0.959467	-0.423266	2.20374	0.686403	1.80347	1.9706	0.911281	1.79833	2.28284	1.51901	1.60598
AT1G35210	Brown		1.59409	0.338286	0.575357	-0.414096	1.11492	0.468391	0.514094	0.164553	-0.123226	3.29534	3.09701	3.2256	2.86736	2.32038	2.73225	2.83997	1.98948	2.83284	2.06839	1.34259	2.23933	2.87501	2.18462	2.70842	2.29503	1.84447	2.30318
AT1G35230	Midhight-blue		-0.792096	0.924071	-1.92849	-2.94014	-0.197174	-0.697287	-0.460051	-0.00913094	-1.20931	3.21509	2.49626	2.65929	2.39026	3.37835	3.77694	2.2026	3.842	2.00424	4.85842	5.01087	4.70757	4.66699	3.79533	4.41605	4.07186	3.70583	3.5663
AT1G35290	Black		-0.242052	0.00187986	-0.0736098	-0.435404	-0.814704	-0.440731	-0.329983	0.0308586	0.415779	-0.328119	-0.465121	-0.233202	-0.643089	-0.143675	-0.513671	-0.993018	-0.31401	-0.691696	0.158022	-0.486503	-0.199648	-0.500852	-0.0204232	-0.412342	-0.785646	-0.692471	-0.665237
AT1G35310	turquoise		-0.361204	0.16152	-0.2453	0.117141	-0.175592	0.0451704	0.145551	-0.213994	0.0140475	0.595858	0.378032	0.244356	0.793557	0.282597	0.585217	-0.663831	-0.936066	-0.328307	0.484804	-0.0691029	0.25826	0.941332	1.30382	1.41685	0.216975	0.707223	0.674411
AT1G35330	Green-yellow		-0.399366	-0.263325	-0.378647	-0.19863	-0.180155	-0.0729854	0.491013	-0.00351085	0.228067	0.092259	0.0949115	-0.639901	0.099156	-0.0291702	-0.777926	-0.326918	-0.573672	-0.214378	0.323535	-0.0778562	0.25739	-0.479239	-0.356338	-0.472199	-0.168719	0.21285	-0.27431
AT1G35350	Brown		0.504343	0.229111	0.403495	0.00785614	0.732412	1.15433	0.0819478	0.475111	-0.367604	1.92283	1.65996	1.73372	1.77385	1.45845	1.84307	1.06028	0.932246	1.08506	1.30424	0.774235	1.40027	1.13957	0.265938	0.976464	1.56483	0.808933	1.23462
AT1G35420	Green		-0.143748	-0.119168	0.104775	-0.0302059	0.0746551	-0.269239	-0.0954479	-0.0312618	0.143589	-0.883355	-0.656552	-1.05702	-1.42672	-1.39096	-1.29155	-0.803626	-1.63974	-1.70853	-0.861572	-1.04719	-1.30817	-0.965881	-0.537692	-1.66067	-0.792804	-0.201368	-0.3669
AT1G35560	Blue		-0.435247	-0.203361	-0.456855	-0.330302	-0.323884	-0.669799	-0.509777	-0.419983	-0.343567	-0.850684	-0.804148	-0.991777	-0.878536	-0.877175	-0.841835	-0.796816	-1.25621	-1.45176	-0.272891	-0.35865	-0.160469	-0.553788	-0.0421945	-1.14965	-0.475519	-0.0455431	-0.035705
AT1G35670	Cyan		-0.0478547	-0.000244876	0.0224582	-0.0435113	0.0784837	0.399688	0.0533038	-0.0817993	-0.135775	0.903387	0.90014	0.815364	1.01625	1.1176	1.05164	1.03264	1.07902	1.34907	0.828309	0.77653	1.09112	0.758223	0.143138	1.04164	0.8185	0.368794	0.48379
AT1G35680	Purple		0.0726133	-0.0604238	0.011016	0.00288794	-0.242782	-0.530761	-0.127961	-0.34669	0.11736	-0.0660551	-0.356528	-0.32335	-0.610701	-0.737343	-0.688122	-0.680343	-1.14591	-0.8751	-1.09828	-0.776682	-1.28953	-0.780276	-0.601075	-1.01127	-0.42966	-0.518132	-0.841379
AT1G35710	Yellow		-0.739008	-0.499259	-0.907113	-2.27718	-0.436979	-1.28382	-0.744217	-0.637859	-1.68619	4.11061	3.92963	3.3557	3.3605	3.10024	3.0151	0.780513	1.80064	0.581902	3.52545	3.38486	3.74822	3.16348	3.13615	2.49427	2.97728	2.82668	2.9318
AT1G35910	turquoise		0.641923	0.658799	0.927887	1.15357	1.2599	0.836296	1.1305	1.22848	0.949292	0.0160012	0.503132	0.83529	1.49488	1.7393	1.16773	1.45058	2.42155	2.53009	0.75301	0.927156	0.649347	2.44662	1.61583	2.99331	2.1258	1.80814	1.80005
AT1G36060	Blue		-0.580805	-0.876738	-0.69408	-0.836738	-1.30888	-0.470636	-0.645269	-0.328009	-0.499463	-0.693006	-0.952063	-0.480929	-0.631119	-1.18186	-0.60696	-0.880434	-0.602583	-0.651622	-0.152963	-0.838518	-0.257703	-0.429905	-0.502766	-0.42101	0.000952274	-1.18244	-0.74522
AT1G36180	Pink		0.74501	1.0016	1.16236	1.34622	1.43881	1.56303	0.165158	-0.311056	0.143371	0.77749	0.72772	1.09377	2.86758	2.87635	1.71965	0.340085	0.355547	0.529364	-0.115227	0.102937	0.0408136	1.86717	0.968093	2.62067	-0.220678	-0.125792	-0.067231
AT1G36622	Yellow		-0.58781	-0.23071	-1.05737	-1.55979	0.0522087	-0.164808	-0.824262	-0.0134615	-0.87691	2.78902	3.28102	2.84097	3.13654	2.96365	3.97969	2.38427	2.78917	2.29166	5.08508	3.77791	4.70039	3.78554	1.46452	3.59267	3.83266	2.28055	2.6379
AT1G36640	Brown		-1.19711	-1.54475	-0.323253	0.0209856	0.402114	0.237131	-0.0584028	0.834575	-1.03411	2.61123	1.85608	2.07257	3.05779	2.86964	2.0312	3.17637	2.60571	3.06643	2.65842	3.64892	3.48888	1.10599	1.15847	2.13007	1.65468	3.05488	2.13354
AT1G38131	Green		-0.00117436	0.116764	0.240137	0.0131318	-0.345659	0.0858312	-0.437309	-0.672616	0.0346582	-0.116098	-0.233193	-0.316583	-0.54138	-1.08013	-0.631134	-0.409295	-0.711285	-0.451422	-0.37894	-0.760367	-0.636967	-0.26655	-0.184758	-0.369912	-0.111544	-0.0984107	-0.128597
AT1G41830	Black		-0.494178	-0.514785	-0.493558	-0.66362	-0.585746	-0.49863	-0.690717	-0.440363	-0.897716	-0.961953	-1.04078	-0.832401	-1.69361	-1.44009	-1.3675	-1.44823	-1.33591	-1.33042	-0.844657	-0.381571	-0.697174	-1.18077	-0.54949	-1.00288	-0.896079	-0.308803	-0.720165
AT1G42480	turquoise		0.704934	1.17623	1.12516	0.128002	0.614371	0.373329	1.0137	0.919978	0.425408	1.71568	1.68408	1.95609	1.41574	0.953358	0.908074	1.5218	2.25755	2.16037	1.44941	1.62138	1.36712	0.455805	0.488097	1.18856	1.247	0.797456	1.04039
AT1G42550	Magenta		-0.347479	-0.5108	0.0341413	-0.0804193	0.0879676	-0.511973	0.0552159	-0.509077	-0.0681115	-0.512095	-0.683463	-0.728419	-0.97858	-0.876395	-1.00373	-0.902203	-1.26689	-1.14918	-0.412498	-0.26828	-0.640087	-0.613221	-0.200685	-0.799079	-0.640958	-0.410067	-0.336669
AT1G42970	Purple		-0.0143195	-0.145829	-0.0806896	-0.0262823	-0.0506203	-0.325715	-0.0251712	0.0141443	-0.0333604	-0.703238	-0.650209	-1.08264	-1.30359	-1.17855	-1.58212	-1.22914	-1.94164	-2.37769	-1.32534	-1.01241	-1.4047	-1.56141	-0.681762	-2.40931	-1.48973	-0.286374	-0.641118
AT1G42990	Pink		2.75438	2.51548	2.37038	2.40928	2.89806	3.44166	1.76621	1.89284	1.31304	2.96086	3.32207	2.97235	3.81384	3.53583	3.48727	2.19468	1.94424	2.38027	2.91477	2.38744	2.82813	3.09216	1.67691	3.25859	2.08931	1.70132	1.9029
AT1G43000	Brown		0.829293	0.826164	1.40442	0.93645	1.64373	0.714418	1.25843	1.63035	0.687436	3.41155	3.40959	3.62887	3.5077	3.42689	3.76813	3.01225	2.6324	3.56356	2.08223	1.85651	2.6404	2.5761	1.86687	2.5744	1.8788	1.29491	1.54689
AT1G43020	turquoise		-0.914374	-1.08167	-0.96755	-1.33598	-1.15307	-1.0703	-0.696582	-1.14127	-1.08063	0.247303	-0.313704	-0.0278801	-0.400986	-0.253309	-0.421703	0.124024	-1.29087	-0.171427	-0.0279953	-0.0604092	-0.550918	-1.56213	-0.99781	-1.15975	-1.2576	-0.258744	-0.350031
AT1G43130	Brown		0.0412394	0.256291	-0.164251	-0.207405	0.240898	0.0531258	0.0849966	0.187044	-0.0540875	1.04273	0.987018	0.935255	1.07033	1.14113	0.933101	0.897161	1.05115	1.07823	0.578057	0.543966	0.621955	0.491198	0.35144	0.935808	0.694046	0.532907	0.366091
AT1G43310	Yellow		-0.733477	0.140677	-0.27154	0.108273	-0.356561	0.0794085	0.0155258	0.766798	1.13189	0.582672	1.31477	0.66493	1.29717	2.29033	2.08871	1.26101	2.8555	1.47888	2.96927	1.83709	1.83315	3.22903	2.53641	3.71682	2.21073	2.06986	0.950237
AT1G43560	Purple		-0.197915	0.184589	-0.295502	-0.0603501	-0.292753	-0.551377	-0.241445	0.103573	0.227555	-0.520658	-0.595571	-0.512342	-0.782957	-0.769867	-0.732124	-0.885099	-0.924164	-1.17444	-1.23091	-0.963656	-1.23739	-0.848691	-0.326133	-0.927363	-0.811512	-0.682419	-0.786667
AT1G43650	Blue		-0.241305	-0.264352	-0.0868493	0.0149504	-0.249994	-0.481367	0.022757	-0.0880911	0.0926595	-0.164422	-0.317934	0.0594667	-0.407858	-0.592369	-0.999233	-1.08852	-0.102396	-0.491239	-0.457742	0.0690198	-0.318239	-0.545162	-0.147662	-0.468572	-0.5591	-0.217691	-0.543778
AT1G43670	Purple		0.0296644	-0.215006	0.187463	0.286487	0.207175	-0.105387	0.0698323	-0.259523	0.00740912	-0.540398	-0.373872	-0.624773	-1.01162	-1.25705	-1.52951	-0.582992	-1.73797	-1.60273	-1.07783	-0.935418	-1.1221	-1.44173	-0.87803	-1.66981	-1.12402	-0.361215	-0.494264
AT1G43800	Yellow		-0.616746	-1.85339	-2.06262	-1.05712	-2.53861	-1.17561	-2.13067	-1.82203	-1.66069	-0.15363	-0.40654	0.363736	0.0875217	-0.118423	0.100389	0.426097	0.276423	0.214815	0.304022	-0.0570185	-0.00305238	0.787037	-0.189952	1.2678	0.102366	0.580879	0.265222
AT1G43910	Yellow		1.30063	1.8905	0.377935	0.494298	1.76252	1.84475	0.694096	0.951183	0.150788	2.15477	2.20925	1.93348	2.87421	2.90957	2.89897	0.942271	2.12205	1.50475	3.21929	2.31325	3.0735	4.0008	2.14271	4.3566	3.66006	2.50076	3.00722
AT1G44000	Green		-0.0496117	-0.266869	0.463568	0.330442	-0.385442	-0.581316	0.0159161	-0.913429	0.269812	-0.256621	-0.680324	-0.546766	-1.12852	-1.19833	-1.21699	-0.864148	-1.53256	-0.950552	-0.350563	-0.209664	-0.473138	-0.64271	-0.368867	-0.70283	-0.245381	0.0798659	-0.0912397
AT1G44050	Pink		-0.447799	-0.557281	-0.32811	-0.664727	-0.376446	0.0542677	-0.906932	-0.267622	-0.771185	-0.0867807	-0.154702	-0.111949	-0.296894	-0.509873	-0.343766	-0.250336	-0.530691	-0.436182	-0.25324	0.181211	0.106288	-0.270277	-0.124927	-0.165453	-0.0616661	0.0954834	0.172709
AT1G44130	Yellow		0.308889	1.32832	-0.23344	-0.682391	1.16843	1.18101	0.40613	1.09621	-0.312838	4.57208	4.50217	4.34619	5.63249	5.45947	5.78468	4.7791	5.49367	4.93873	5.28885	5.03368	5.71002	5.78265	4.79647	5.92955	4.98995	4.39307	4.79866
AT1G44160	turquoise		-0.87277	-0.640959	-0.188016	-0.0801834	-0.061018	-0.193831	0.336902	0.159282	-0.252353	0.223371	0.413072	-0.0694829	0.466375	0.1091	0.637901	0.734304	-0.120611	0.326997	0.107238	0.395546	-0.0036369	-0.712136	-0.592207	-0.428203	-0.0900347	0.187624	0.0234861
AT1G44350	Midhight-blue		0.0158412	-0.0463216	0.145949	-0.439632	-0.451672	0.185547	1.28038	0.643461	-0.258558	0.156262	0.737096	0.581205	1.84113	2.10675	2.00613	1.4058	1.63483	0.820673	1.57458	1.43849	1.85158	1.88193	0.547552	1.62794	1.13367	0.587357	0.741636
AT1G44446	Green		-0.287915	-0.267106	-0.0529722	0.0499311	-0.58959	-0.470992	-0.118689	-0.433447	0.0370973	-0.476494	-0.796873	-1.17707	-1.10018	-0.865096	-1.47382	-1.01157	-1.69378	-1.69251	-0.687215	-0.578695	-0.479013	-0.874991	0.0943681	-1.25078	-0.310004	0.324912	0.210442
AT1G44575	Green		-0.29656	-0.325089	-0.34752	-0.332052	-0.252469	-0.785073	-0.42626	-0.180207	-0.134332	-1.04009	-0.957762	-1.17352	-1.54357	-1.34088	-1.61929	-1.61385	-1.99635	-2.46416	-1.14363	-0.611577	-1.32508	-1.39145	-0.578035	-1.82954	-1.47212	-0.67856	-1.06399
AT1G44608	Blue		-1.14361	-0.0953653	-0.844416	-0.885886	-0.201565	-0.825086	-0.694418	0.440087	-0.950757	-0.0882313	-0.603594	-0.436264	-1.41187	-1.16797	-1.63753	-1.25429	-0.739341	-0.589704	-0.746565	0.634234	-0.13285	-2.25984	-1.60475	-1.03994	-1.35437	-0.805382	-1.11913
AT1G44890	Yellow		-0.0287554	0.217229	-0.0166278	0.494957	-0.260303	0.211607	0.249585	0.0141702	0.292037	0.450124	0.482904	0.513016	0.805955	0.654308	0.650545	0.439558	1.01665	0.598229	1.27713	0.413905	1.08198	1.25794	0.134691	1.77227	0.846457	0.270319	0.621811
AT1G44920	Green		-0.209622	-0.154657	-0.042431	-0.299194	-0.134846	-0.465595	-0.291487	-0.243952	-0.11148	-0.882904	-0.752493	-0.751935	-1.40911	-1.27686	-1.40275	-1.26602	-1.43139	-1.83118	-1.12806	-0.643119	-1.27797	-1.10302	-0.271195	-1.3628	-0.97268	-0.724462	-0.760666
AT1G44970	Brown		-1.4058	-1.23366	-1.29349	-2.05892	-1.49881	-1.86034	-1.49008	-0.994466	-1.99158	0.46658	0.0800895	0.360838	-0.100522	0.124919	0.461314	0.0645618	-1.40936	-0.0900201	-0.242251	0.0206514	-0.0133127	-0.812846	-1.24432	-0.903625	-1.28757	-0.146047	-0.284344
AT1G45010	Blue		-0.0148531	-0.00514852	-0.00420599	-0.687747	-0.740619	-0.677257	-0.789746	-0.169321	-0.31114	-0.851819	-1.02858	-1.42019	-1.85417	-1.81455	-1.01471	-0.896467	-2.01618	-1.37541	-0.239124	-0.862641	-0.843833	-0.267665	-0.739096	-0.967341	-0.730899	0.221682	-0.263697
AT1G45145	turquoise		-0.113871	-0.19907	-0.300348	-0.233244	-0.0500751	-0.00851	-0.214844	-0.110899	-0.0903077	0.290796	-0.10276	-0.362106	0.702432	0.670124	1.19093	1.3814	1.10776	1.54832	1.64315	1.35326	2.0252	2.52406	1.44858	2.76006	1.91265	2.68704	1.57217
AT1G45163	Purple		-0.124879	-0.130352	0	0.293615	-0.349212	0	0.374779	0.0182127	0.498841	0.117823	-0.061235	-0.0314882	0.129562	0.130035	-0.280979	-0.214843	-0.0997214	-0.214235	-0.13722	0.128698	0.154912	-0.0373944	-0.153087	0.124383	0.155109	-0.162498	0.082611
AT1G45191	Blue		-0.609799	-0.805545	-0.139128	-0.764172	-0.319834	-1.3784	-1.00479	-0.7228	-1.29714	-2.74415	-3.06572	-2.69565	-3.48145	-3.05342	-3.04052	-3.907	-3.81199	-3.30407	-0.508071	-0.0981504	-0.216366	-0.757162	-0.421906	-0.473526	-0.91411	-0.344221	-0.317863
AT1G45201	Green		-0.257484	-0.391752	-0.0787368	-0.332224	-0.768459	-0.503254	-0.293559	-0.367479	-0.0245322	-0.323349	-0.807727	-0.860785	-1.48093	-1.64179	-1.14383	-1.06817	-1.99491	-1.54696	-0.252304	-0.817157	-0.683216	-0.327193	-0.991001	-0.916493	-1.02181	-0.186579	0.0225582
AT1G45230	Magenta		-0.00495882	-0.00634021	0.150043	0.0239249	-0.313839	-0.222031	-0.189549	-0.424361	0.432989	-0.71054	-0.854905	-0.710765	-1.33274	-0.977299	-0.551287	-1.00592	-1.22938	-1.19374	-0.430817	-0.658341	-0.616188	-0.293483	-0.0753946	-0.455414	-0.203402	-0.466193	-0.435645
AT1G45474	Purple		0.0324539	-0.137774	-0.141629	-0.171102	-0.487983	-0.42515	-0.0574311	-0.207487	0.363827	-0.848116	-0.841068	-0.981365	-1.28852	-1.11339	-1.21731	-0.9661	-1.61101	-2.01414	-1.20776	-1.08328	-1.12448	-1.17335	-0.587116	-1.80096	-1.21554	-0.573964	-0.799628
AT1G45545	Pink		-0.437253	-0.496294	0.0210964	-0.42633	-0.0561408	-0.078134	0.00951922	0.0412042	-0.592081	-0.168608	-0.260354	-0.360393	-0.907083	-0.850621	-0.727645	-0.499167	-1.02967	-0.627202	-0.518915	-0.187827	-0.262896	-0.727077	-0.52697	-0.655407	-0.405612	-0.440232	-0.54376
AT1G45616	Blue		0.308486	0.288327	0.173593	-0.416165	0.306825	0.0865019	-0.467992	0.18411	-0.580868	-0.545293	-0.714582	-0.292537	-0.824927	-0.625317	-0.661704	-1.72076	-1.46025	-1.32489	0.116781	-0.0294652	0.106787	0.31368	-0.3035	0.484037	0.128633	0.115186	0.0711624
AT1G46480	Black		-0.379789	0.178273	-0.0896785	-0.205005	-0.369269	-0.0796665	-0.12796	-0.301765	-0.210312	-0.500061	-0.432344	-0.304191	-1.02368	-0.736311	-1.12896	-0.946977	-0.289858	-0.8473	-0.462261	0.211411	-0.229641	-0.68539	-0.707721	-0.0488868	-0.448908	0.0162876	-0.114491
AT1G46768	Green-yellow		-0.663227	-0.330607	-0.662766	-0.387543	-0.59035	0.0328881	-0.250396	-0.0157758	-0.521452	-0.518081	-0.720468	-0.542688	-0.407158	0.292269	-0.38735	-0.599102	-1.16994	-0.811728	0.172372	0.0711186	0.146467	-0.441021	-0.0718556	-0.147066	-0.267371	-0.751198	-0.622612
AT1G47370	Magenta		0.0734226	0.213087	-0.0609049	0.160172	-0.0642292	0.00530383	0	0.109069	-0.0616941	-0.625347	-0.176156	-0.121631	-0.0227192	-0.302424	-0.717595	-0.46853	-0.672631	-0.561974	0.159469	0.0526978	-0.21084	0.0177861	-0.333073	-0.0991627	0.0705216	-0.310016	0.0757089
AT1G47395	Black		0.037217	-0.324149	0.924897	0.13304	-1.35609	-1.34605	-0.152625	-0.836436	0.718882	-0.839597	-0.843557	-0.622588	-0.233593	-0.590953	-0.394039	-1.02862	-2.37498	-1.7213	-0.454949	-1.9882	-0.465216	1.22646	0.0738246	-0.555263	0.627864	0.775022	-0.588284
AT1G47400	Black		0.517333	-0.860458	1.13668	0.397047	-2.20074	-1.67884	-0.0901891	-0.854661	1.12401	-0.520102	-0.556706	-0.744333	-0.498677	-0.895365	-0.361118	-0.812866	-2.82145	-1.64929	-0.158213	-3.1289	-0.833463	1.50608	0.0759726	-0.434091	0.642597	0.59297	-0.359264
AT1G47480	Blue		-0.720922	-0.572777	-0.397693	-0.493787	-0.238921	0.0111797	-0.384243	0.00139315	-0.684262	-0.025382	-0.228397	-0.496824	-0.317207	-0.171003	-0.53854	-0.463091	-1.21403	-0.6821	-0.0708563	0.04343	-0.149716	-0.575051	-0.768358	-0.647033	-0.76721	0.127509	-0.0301481
AT1G47510	turquoise		-0.33976	-0.071719	-0.146273	0.0116947	0.109879	0.139726	-0.368966	-0.219732	0.373217	0.454065	0.593208	0.447632	0.614106	0.514599	0.424395	1.39476	1.78487	1.85556	1.06526	1.35909	1.22457	1.66554	0.405131	1.92247	2.85931	2.34675	2.54031
AT1G47550	turquoise		0.269372	0.51122	0.117574	0.286033	0.609491	0.56204	0.259272	0.386365	0.0736838	0.767157	0.737057	0.746708	1.48406	1.31313	1.00106	1.12393	1.3853	1.4319	0.785823	0.854338	0.931577	1.03689	0.737431	1.59427	0.782459	0.764766	0.742773
AT1G47560	Yellow		0.331182	-0.24316	0.0781342	-0.222177	0.187289	-0.215291	-0.00010476	-0.231974	0.0969939	0.406678	0.501861	0.594295	0.76065	0.537439	0.737018	0.962692	1.4735	1.27985	1.08725	1.0277	1.36748	1.28198	0.821213	1.76717	1.38738	1.15566	0.861463
AT1G47580	Purple		-0.797601	-0.158562	0.0186767	0.221257	0.319984	-0.681969	0.362815	-0.992979	-0.0633142	-0.442717	-0.688383	-0.682339	-1.46322	-1.33068	-1.21879	-1.73036	-1.95516	-1.50871	-1.00456	-0.602987	-1.06454	-1.49861	-1.16901	-1.19387	-1.17937	-0.728272	-0.885872
AT1G47600	Blue		-0.194057	-1.01891	-0.427069	-0.978927	-1.43548	-0.444435	-1.18301	-0.893193	-1.28648	0.243406	-0.526417	-0.131611	-2.19028	-2.32632	-1.70813	-0.392852	-1.63499	-0.303316	-1.36558	-1.17986	-0.432023	-2.07141	-1.49809	-1.68702	-1.77334	-0.967483	-1.038
AT1G47655	Blue		-0.000385491	-0.162002	-0.0253859	0.232271	-0.196544	-0.578868	-0.12247	-0.777661	0.463109	-0.930268	-0.57488	-0.402138	-0.458526	-0.463991	-0.324153	-0.0690164	-0.126407	-0.257726	-0.378141	-0.289933	-1.06215	-1.03513	0.0336672	-0.887088	-0.499346	-0.105675	-0.507269
AT1G47710	Cyan		-0.162414	0.452461	-0.0120333	0.0757893	0.423986	0.404492	0.0513356	0.410253	-0.32027	0.89262	0.801913	0.83683	1.11261	1.03505	0.646702	0.701064	1.16612	1.02337	0.805804	0.890839	0.63984	0.760167	0.49001	1.15446	0.832777	0.557469	0.442291
AT1G47750	Cyan		-0.284141	0.366094	0.131788	0.214383	0.513248	0.365412	0.0599527	0.335984	-0.596656	0.909465	0.739592	0.845625	1.1961	0.959792	0.845591	0.722413	0.917655	1.44306	0.949717	0.97207	0.85729	0.546793	0.505073	1.32384	0.666118	0.119548	0.551534
AT1G47890	Yellow		0.0174612	-0.0392281	-0.116508	-0.00717512	0.0111305	-0.00193172	-0.0413667	0.152643	-0.0177859	2.51348	2.55744	2.34809	2.40382	1.9858	2.11021	2.10424	2.22069	2.22834	2.58596	2.66265	2.97318	2.35964	2.01651	2.81765	1.92588	1.97762	1.51227
AT1G48000	Midhight-blue		-0.328155	-0.0333663	0.460496	0.338764	-0.13196	0.155876	-0.00512555	-0.0732686	0.00676518	0.186233	1.10491	0.742626	0.656017	0.507096	0.326931	0.763606	0.947735	0.701974	2.1073	1.29928	1.76736	1.42004	0.765161	1.67553	1.81617	1.35794	1.68575
AT1G48210	Brown		-0.139533	0.0329919	-0.371569	-0.145144	0.206892	0.0596262	0.070921	0.124107	-0.0884986	1.29594	1.31188	1.15301	1.25081	1.2274	0.882932	0.428082	1.04385	0.70553	0.924431	0.779865	0.499505	0.931521	0.832392	0.946906	0.748222	0.777436	0.612368
AT1G48315	Purple		-0.0730125	-0.0153201	0.855783	-0.230746	-0.206869	0.430958	-0.0788233	-0.249227	-0.637498	-0.37482	-0.021338	0.122293	0.142767	-0.490674	-0.29089	-0.514625	-0.219554	-0.0223903	0.210083	0.000486327	0.0341603	-0.820638	0.134794	-0.111923	0.132903	-0.263633	-0.203441
AT1G48320	Brown		-0.357482	0.106285	-0.516331	-0.809923	-0.0937087	-0.332179	-0.277445	0.593105	-0.0177675	0.949211	1.02182	0.710338	0.824067	1.27599	0.827376	0.269622	0.981698	0.349492	0.953592	0.674632	0.686661	0.790223	0.568382	0.923067	0.833057	0.119768	0.0344592
AT1G48350	Purple		0.250008	0.0200794	-0.196641	-0.0993716	-0.353723	-0.395546	-0.0648175	-0.0487091	0.607308	-0.442847	-0.308755	-0.543116	-0.675234	-0.443508	-0.247673	-0.129234	-0.915377	-1.00972	-0.963946	-0.84868	-1.29642	-0.590189	-0.739783	-1.24225	-0.822779	-0.347966	-0.904776
AT1G48430	Cyan		0.440114	0.224279	0.325126	0.306367	0.245256	0.425442	0.373825	0.307764	0.521241	0.973926	0.956084	0.995459	1.43683	1.02844	0.995413	1.31616	1.01264	1.00973	0.699944	0.65148	0.333996	0.626023	0.635638	0.531049	0.480525	0.70513	0.536405
AT1G48440	Midhight-blue		-0.259747	0.0427384	-0.150943	-0.31743	-0.318063	-0.214342	-0.285416	0.14784	-0.132932	0.0176874	0.245512	0.228102	0.540159	0.467136	0.765378	0.734453	1.00687	0.836278	1.05322	0.890671	0.957559	1.21984	0.8242	1.38358	0.691466	0.893108	0.586713
AT1G48490	Cyan		0.211902	0.0161027	0.147771	0.062063	0.0897113	0.350951	0.0214696	0.136148	-0.0059676	0.899811	0.708358	0.817174	1.2186	0.951021	1.0228	1.04359	0.873939	1.0539	0.651591	0.557567	0.746263	0.717257	0.223031	0.676015	0.497438	0.432901	0.592097
AT1G48540	Blue		-0.0745304	0.202634	0.167957	-0.00470544	0.202016	0.285902	0.00133803	-0.303898	-0.319137	0.214025	-0.126077	-0.0642158	0.0255276	-0.197564	-0.356454	-0.000952111	-0.341578	0.0711092	-0.946896	-0.697557	-0.961194	-0.692852	-0.0722597	-0.461524	-0.410988	0.125899	0.0872093
AT1G48605	Brown		0.815386	0.0494156	0.237841	-0.358109	-0.208451	0.211916	0.0576414	0.241843	0.224741	1.35198	1.78581	1.0389	1.28749	1.84212	2.1493	1.13743	1.82359	1.3312	1.88558	0.645734	1.39238	1.67401	1.47074	1.94409	1.3794	1.42436	0.915018
AT1G48640	Pink		-0.374332	-0.817846	-0.384674	-0.645278	-0.789666	-0.373499	-0.338502	-0.577624	-0.58075	0.0313584	0.0530087	-0.00879755	-0.605438	-0.903902	-0.972104	-0.406356	-0.847722	-0.320307	-0.0826849	-0.19958	0.214423	-0.290277	-0.920404	-0.712788	-0.782444	-0.101181	0.262852
AT1G48660	Black		-0.143634	0.210773	0.323882	0.00643804	-0.0895526	0.0468528	-0.136479	-0.373654	-0.104243	-0.404213	-0.185836	-0.138961	-0.44489	-0.201098	-0.135822	-0.68656	-0.22483	-0.401482	0.115261	-0.465009	-0.230524	-0.139717	0.220257	-0.272464	-0.140928	-0.151756	-0.331922
AT1G48670	Purple		-0.141551	-0.0603627	0.0244806	-0.0491226	-0.177655	-0.00143201	-0.196913	-0.0081901	-0.0677836	0.173355	-0.145184	-0.305427	-0.114276	-0.332563	-0.333677	-0.0767135	-0.68335	-0.705754	-0.504546	-0.306949	-0.418069	-0.5754	-1.01089	-0.236767	-0.712879	-0.101925	0.210077
AT1G48870	Blue		0.328426	0.575232	0.650194	0.589665	0.371605	0.162279	0.0246863	-0.264528	-0.00968156	0.139011	0.229669	0.39734	0.611576	0.22666	0.0549122	-0.109648	-0.0191632	0.245457	-0.246351	-0.358081	-0.308511	-0.320136	-0.446886	0.238383	0.0331846	-0.239351	-0.114842
AT1G48930	Black		0.0930371	-0.0625222	0.422563	-0.183976	0.134913	0.469535	-0.539792	-0.27436	-0.95496	0.50638	-0.0652645	-0.21611	-0.959324	-1.44362	-0.800968	-1.00306	-2.17866	-0.434086	-0.334951	-0.334943	0.00184657	-0.820643	-1.32429	-0.950328	-0.99817	-0.0920799	-0.22011
AT1G49000	Brown		-1.18626	-0.647296	-1.33762	-1.71174	-0.703165	-0.164457	-1.04222	0.361383	-0.672746	3.8734	4.16876	3.58048	3.25072	3.40302	3.37792	2.56169	1.8085	1.89427	1.82542	1.26424	1.79674	0.243575	0.440402	0.00721821	-0.0373601	-0.529927	0.703131
AT1G49010	Magenta		-0.589716	-0.222006	-0.0903753	-0.149202	0.0696137	-0.549396	-0.222396	-0.627886	-0.0983104	-0.846876	-0.740499	-0.669519	-1.54374	-1.40772	-1.31979	-1.57317	-1.59353	-1.82497	-0.338697	0.125614	-0.727106	-1.22538	-0.489595	-0.715732	-0.878538	-0.570366	-0.517245
AT1G49030	Blue		-0.851704	-1.70775	-1.41948	-1.94254	-0.850329	-0.6859	-1.24107	-1.02172	-1.64479	-0.523619	-0.466558	-0.257257	-0.95181	-0.838257	-1.45381	-1.07494	-1.47004	-0.98273	-0.360787	0.33788	-0.318845	-0.663968	-0.869667	-0.276364	-1.09609	-0.289849	-0.25341
AT1G49032	Brown		1.0721	-0.118177	0.515889	0.619807	-0.930514	0.314201	-0.110624	-0.93037	0.890264	1.60829	0.461819	1.57877	0.918496	0.203864	1.74298	1.81146	-0.235458	1.82115	1.32959	-0.982083	0.939447	2.44222	-0.266611	1.30626	1.70835	0.251123	0.861151
AT1G49050	Brown		0.070695	0.273766	-0.0169244	-0.153764	0.47558	0.764191	0.130032	0.708821	-0.294787	1.83454	1.85084	1.70325	1.97045	1.94632	1.63062	1.63076	1.59844	1.53116	1.54033	1.5621	1.68212	1.4347	1.26828	1.82034	1.58237	1.21594	1.19072
AT1G49100	Pink		-0.308317	-0.654586	-0.43936	-0.404585	-0.438441	-0.489376	-0.289632	-0.160065	-0.611185	0.105176	-0.0149374	-0.0711676	-0.23143	-0.0870481	-0.0927407	-0.0522027	-0.0420263	-0.00982844	-0.257012	0.0348373	0.0505494	-0.130045	0.0607091	-0.0770831	-0.0801797	-0.000276097	0.0137818
AT1G49130	Purple		0.145543	0.117686	0.229497	0.555088	0.0426646	0.152378	0.162027	-0.367626	-0.0258229	0.22536	0.380622	0.562923	0.183265	-0.423812	-1.22353	-0.111501	-1.31559	-1.32665	-0.781132	-0.832374	-1.49607	-0.97708	-0.264433	-1.91215	-0.0991966	0.507585	0.643508
AT1G49200	Purple		-0.0985754	-0.58929	-0.535339	-0.791845	-0.800765	-0.919986	0.0487364	-1.42417	0.419229	-0.652074	-0.375956	-0.854408	-1.31896	-0.910044	-1.27711	-0.959725	-1.95076	-1.26215	-1.09338	-0.817554	-1.2976	-1.0045	-0.443105	-0.818712	-0.754915	-1.40231	-1.20618
AT1G49230	Purple		-0.210684	0.142906	0.242206	-0.217945	-0.554094	-0.00713633	-0.198457	0.0621972	0.613522	0.215382	-0.0851398	0.119206	-0.843175	-0.494533	-0.591015	-0.961105	-0.185631	-0.841544	-1.19112	-0.337642	-1.54024	-0.679383	-0.33039	-0.41196	-0.324198	0.0448555	-0.177426
AT1G49360	Yellow		0.282155	0.0743192	0.0672265	-0.00928724	-0.174563	0.181744	-0.00662419	0.161189	0.102347	0.540401	0.642314	0.636551	1.04765	0.929329	0.707668	0.783955	1.13313	1.16953	0.65727	0.778455	0.576295	1.06176	0.891309	1.47266	0.987319	0.632516	0.927088
AT1G49380	Green		0.169251	-0.281231	0.422792	0.138075	-0.0222642	-0.238443	-0.292005	-0.481701	0.124412	-0.543324	-0.836709	-0.681254	-1.46184	-1.3947	-1.42102	-1.23332	-1.86003	-1.40043	-0.636831	-0.657567	-1.00721	-0.427039	-0.472384	-0.577227	-0.266347	-0.333495	-0.00903079
AT1G49405	Green-yellow		0.300098	0.578266	1.4734	1.45258	0.429615	-0.532398	-0.109543	0.493721	1.06464	-0.255834	0.62214	0.452305	0.485039	-0.0427839	1.49162	0.114562	0.63991	0.75367	0.897615	0.480444	1.39763	0.488625	0.172956	0.60677	1.3792	0.254244	-0.326367
AT1G49430	Green		-0.253357	-0.383073	-0.0213165	-0.186739	-0.537409	-0.549043	-0.509319	-0.355876	-0.12392	-0.216053	-0.67243	-0.517238	-1.05714	-0.828807	-0.927656	-0.379714	-1.56354	-0.630393	-0.412655	-0.816784	-0.413215	-0.732914	-0.572735	-0.903227	-0.47657	-0.425124	-0.260139
AT1G49450	Purple		0.179262	-0.0763757	-0.545664	-0.208915	-0.22029	0.152378	0.432091	0.00261601	0.152207	0.057891	-0.581678	-0.323658	-0.642136	-0.910046	-1.10781	-0.466602	-1.46329	-0.826809	-1.17327	-0.213851	-0.423783	-1.08815	-0.642406	-1.12077	-0.947673	0.15113	-0.138962
AT1G49490	Blue		-0.544197	0.168741	-0.08517	-0.125957	-0.37742	-0.809626	-0.174033	-0.271602	0.00647884	-0.904187	-0.573773	-0.524113	-0.804461	-0.828571	-0.901839	-0.943587	-0.194491	-1.10478	-0.854562	-0.579396	-0.846594	-0.602616	-0.218627	-0.789123	-0.940228	-0.270777	-0.674843
AT1G49500	turquoise		-0.0974517	-0.711914	-0.599778	-0.630746	-0.977176	-0.433776	0.210381	-1.2242	0.385419	-0.0109833	-0.115449	0.164301	0.339461	-0.245582	0.0350852	0.198289	-0.513378	-0.538417	-0.439609	-1.36792	-0.720072	-0.767131	-0.872666	-1.38487	-0.975015	-1.04729	-0.681386
AT1G49570	Midhight-blue		-1.55699	-0.819134	-0.802496	-0.049862	-1.75658	-0.37296	-0.178388	-0.0735685	-0.0241503	0.670491	1.10917	0.601628	2.33878	1.89729	1.35304	0.482313	1.76123	1.10674	1.12675	1.04122	0.939946	3.9724	3.69733	3.31661	2.33672	2.89881	2.6426
AT1G49650	Purple		-0.0881928	-0.117726	-0.230856	0.100579	-0.308471	-0.142727	0.109628	-0.476526	0.290418	-0.742126	-0.408024	-0.354183	-0.719657	-0.421314	-0.271476	-0.889417	-0.363473	-0.636349	-0.970948	-0.972896	-1.56129	-0.664528	0.318242	-0.725426	-0.693416	-0.936779	-0.897247
AT1G49660	Black		-0.101093	-0.0482827	-0.196883	-0.0406851	0.218315	0.0927871	0.0981066	0.343798	-0.180237	-0.44597	-0.439926	-0.538495	-0.841224	-0.618581	-0.853541	-0.980287	-1.01833	-1.11239	-0.0824201	-0.00362299	-0.402901	-0.611614	-0.576916	-0.622778	-0.429913	-0.287214	-0.202893
AT1G49700	Midhight-blue		0.0803143	0.8399	-0.397248	-0.372175	-0.0235958	0.139158	0.140971	0.33246	-0.11768	0.126576	0.137688	-0.0207295	0.469178	0.900758	0.259521	0.0944678	1.34874	0.122814	0.763837	0.130421	0.656717	0.954297	1.56382	0.424501	0.25448	0.961525	-0.0292749
AT1G49780	Blue		-0.527999	-0.372521	-0.239654	-0.391989	-0.365722	-0.331666	-0.232038	-0.012246	-0.118196	-0.223897	-0.163637	-0.492264	-0.0933076	-0.0746354	-0.215918	0.0311489	-0.568833	-0.65397	-0.365022	-0.526616	-0.455203	-0.236205	-0.26411	-0.631455	-0.680184	-0.305181	-0.677197
AT1G49860	Yellow		-1.30092	-0.923696	-0.528838	-1.00297	-0.589347	-0.389066	-0.651372	-0.117402	-0.911048	0.913302	1.81789	1.64943	0.673574	0.752588	0.0678867	0.0830786	0.257321	-0.372362	0.783959	0.460642	1.3427	1.0676	1.42195	0.972753	1.36139	2.22457	1.91899
AT1G49900	turquoise		-0.117619	0.114156	0.107474	0.147718	0.0915089	0.116958	0.0966181	0.131035	0.173776	0.372803	0.605079	0.47193	0.91774	1.13697	1.10303	1.05519	1.05213	1.15786	0.372093	0.608255	0.58041	0.975146	0.707416	1.00324	0.817891	0.658793	0.62996
AT1G49975	Green		-0.232586	-0.323786	-0.0482888	-0.193543	-0.0132098	-0.742625	-0.32565	-0.979816	0.193143	-1.02365	-0.934587	-0.954981	-1.58311	-1.40532	-1.3322	-1.72451	-1.86254	-1.29563	-1.22538	-0.625823	-1.686	-1.49628	-0.361218	-1.64655	-1.14884	-0.552139	-0.767659
AT1G49990	Purple		-0.0222665	0.0900463	0.355158	0.0635141	-0.000343932	0.275528	0.104872	-0.137036	0.164027	-0.492873	-0.379415	-0.93599	-0.885689	-0.658239	-0.582144	-0.335341	-0.195971	-0.16129	-0.83971	-0.306207	-1.11074	-0.174807	-0.465862	-0.453493	-0.337914	0.0127913	-0.204045
AT1G50060	Pink		-0.750118	-0.752083	-1.40569	-1.13115	-1.87579	-1.32954	-1.16757	-1.26081	-0.76178	-0.674261	-1.40917	-0.444172	-1.05603	-1.82185	-1.23157	-1.23505	-1.53054	-0.40041	-0.642517	-0.828084	-0.409976	-1.23094	-0.871704	-1.19379	-0.58252	-0.631569	-1.67706
AT1G50180	Midhight-blue		-0.37803	-0.306902	-0.362494	-0.838857	0.0368974	-0.0772104	-0.701801	-0.277659	-0.787713	0.705749	0.653023	0.571101	0.133773	0.485416	0.102331	-0.354865	-0.266394	-0.260209	1.06254	1.17799	0.77692	0.0568691	-0.0705771	0.252699	0.486852	0.204993	0.0687214
AT1G50280	Green		-0.00369071	-0.14922	-0.0268733	-0.112463	-0.0559329	0.145406	-0.253108	-0.415927	-0.777181	-0.2549	-0.336285	-0.198985	-0.458682	-0.820979	-0.686637	-0.726146	-1.08824	-0.749298	-1.0967	-0.969556	-0.979223	-0.941024	-0.32606	-0.706903	-0.271518	-0.148642	-0.0120307
AT1G50290	Blue		0.66413	-0.597396	0.474977	0.358031	-0.704241	-0.676404	-0.37561	-0.203709	0.539092	-0.131883	-0.636169	-0.273179	-0.702651	-0.886673	-0.681746	0.146037	-1.33504	-0.474813	0.17671	-0.189213	-0.0151192	0.769055	-0.637959	0.140855	0.202775	0.463493	-0.148305
AT1G50400	Midhight-blue		0.413962	0.090051	-0.128671	-0.0387625	-0.134098	-0.165324	-0.163608	-0.0219152	-0.417615	0.482537	0.286572	0.255374	0.913359	0.275223	0.807985	0.527136	1.3081	0.758355	1.76642	1.38688	2.00847	1.78506	-0.175707	1.68499	0.763598	0.900172	0.240676
AT1G50420	Midhight-blue		0.726047	0.765611	0.625797	0.645594	0.761113	0.76429	0.644248	0.567554	0.278638	1.00476	0.691612	0.963359	1.17008	1.31387	1.28895	1.08823	1.20366	1.2006	1.64976	1.30117	1.55614	1.56898	0.846855	2.03777	1.37981	0.879899	1.16725
AT1G50440	Cyan		0.594269	-0.0187132	0.443261	0.463118	-0.134974	0.435155	0.310446	0.0201	0.0716607	0.767409	0.76699	0.787897	1.06564	0.615895	1.01343	0.960839	0.681202	1.35228	0.669538	0.128828	0.56429	0.908859	0.0787917	0.744222	0.826078	0.556646	0.779132
AT1G50450	Green		0.404453	-0.232476	0.286188	0.076121	-0.146282	0.0514687	0.0037208	-0.365887	0.52032	-0.536459	-0.55788	-0.520835	-1.1076	-0.938507	-0.87706	-0.632668	-1.55857	-1.1833	-1.00525	-1.02567	-1.31018	-0.8829	-0.479775	-0.97847	-0.642434	-0.430825	-0.362467
AT1G50560	Blue		-0.479155	-0.282096	-0.0696927	-0.26197	0.0788409	0.127986	-0.0442331	-0.249772	-0.372188	-0.125916	-0.160473	-0.102119	-0.344409	-0.405169	-0.353996	-0.495361	-0.873258	-0.281369	0.0668187	0.371916	0.165759	-0.81707	-0.751572	-0.14077	-0.501277	-0.173231	0.210761
AT1G50580	Black		0.0975941	-0.293719	-0.287018	0.149943	-0.53087	0.266466	0.0389634	-0.179497	-0.108666	0.0778821	0.0957762	-0.171019	-0.995	-0.667199	-0.333576	-0.299495	-0.460994	-0.121376	-0.747979	-0.218204	-0.318747	-0.667486	-0.320528	0.140645	-0.231189	0.158226	-0.480823
AT1G50590	Blue		-0.17915	0.0406837	0.314328	0.223703	0.313027	0.222209	-0.232738	-0.0425134	-0.744593	-0.361183	-1.01882	-0.746775	-0.675604	-0.906832	-0.58466	-0.223265	-0.495133	-0.513461	0.568687	0.439869	0.137377	-0.394467	-0.778511	0.336971	0.198025	0.3147	0.155894
AT1G50630	Black		-0.245045	-0.121587	-0.466053	-0.257032	-0.572922	-0.437819	-0.323436	-0.273026	-0.427926	-0.354738	-0.738784	-0.262088	-0.584938	-0.851146	-0.5781	-0.650459	-1.3828	-0.380625	-0.390154	-0.51018	-0.103772	-0.555337	-1.15842	-0.686972	-0.539176	-0.296075	-0.315494
AT1G50732	Green		0.0794364	-0.607814	0.122405	-0.183806	-1.1544	-1.22203	-0.589227	-0.595793	0.337092	-1.30848	-1.11538	-1.35683	-2.15919	-2.36481	-1.61666	-1.5354	-2.50025	-3.0629	-1.31569	-1.25588	-1.53867	-1.21672	-0.776015	-1.91279	-0.703434	0.00114532	-0.492385
AT1G50740	Yellow		0.173677	-0.328272	-0.112554	-0.494851	-0.0842661	-0.0719787	0.135051	-0.0475029	-0.12153	2.00324	1.93363	1.73854	2.18277	2.42818	2.74911	1.93078	2.82675	2.32811	2.31503	1.86729	2.29878	2.61329	2.0199	2.54244	2.1334	2.00513	1.6389
AT1G50900	Purple		-0.350238	0.265547	-0.461336	-0.0660133	0.0423483	-0.661939	-0.346	-0.0227759	0.286001	-0.823444	-0.948852	-0.71204	-0.904218	-0.891046	-1.02448	-0.944401	-0.724836	-1.82295	-1.15526	-0.674006	-1.44959	-1.10302	0.183347	-1.53412	-1.20675	-0.774951	-0.831772
AT1G50930	Pink		-0.741001	-0.548981	0.230192	-0.828714	0.237356	-0.825885	-0.274382	-0.462574	-0.152335	0.639735	0.513025	0.804588	-1.51417	-1.48821	-1.31981	-0.965207	-1.77096	-0.445341	0.0339073	-0.118038	0.131104	-0.835554	-1.34514	-0.605665	-0.463985	0.140699	0.015165
AT1G51080	Green		-0.408644	-0.688558	0.111286	0.294383	0.22895	-0.330843	-0.501016	-1.1103	-0.516328	-0.705969	-1.07536	-0.972728	-1.52887	-1.98008	-1.3687	-1.36381	-2.10802	-0.666372	-0.87026	-0.893933	-1.39616	-1.12343	-0.810143	-0.754442	-0.729278	-0.519235	-0.26541
AT1G51090	turquoise		0.325449	0.334761	-0.138437	-0.165973	0.260672	-0.510906	0.541636	0.77332	-0.278061	-0.622511	-0.0183305	-0.198468	-0.169841	-0.732855	0.0343805	0.536973	1.3445	1.12254	1.14755	0.733161	0.702938	1.96962	2.03479	1.93344	1.21121	2.49379	1.81914
AT1G51100	Green		-0.773077	0.0666884	-0.132945	0.0754259	0.584821	-0.200194	-0.318804	-0.352812	-0.799996	-0.541249	-0.697226	-0.418937	-1.29767	-1.1951	-1.21734	-1.97367	-1.55728	-1.14418	-0.23635	-0.0395482	-0.399782	-0.711502	-0.687477	-0.512266	0.0124243	-0.492374	-0.203914
AT1G51110	Purple		0.0171577	-0.170511	0.262208	0.210011	-0.121361	-0.00203853	-0.0398776	-0.29795	-0.342942	0.21634	-0.158596	-0.180684	-0.555479	-0.769901	-0.960795	-0.5058	-1.70041	-0.890518	-1.15032	-1.25466	-1.23778	-1.25667	-1.03302	-1.6195	-0.958101	-0.507638	-0.750724
AT1G51140	Blue		-0.74234	-0.365851	0.159753	-0.0973258	0.160709	-0.326503	0.320308	-0.281433	0.0421769	-0.989106	-1.08812	-1.07983	-0.783281	-0.564272	-0.495197	-0.777468	-0.61143	-0.4904	-0.378925	0.0430858	-0.327998	-0.393173	0.170297	0.219948	-0.605757	0.533316	-0.21714
AT1G51270	Brown		-0.568643	-0.564967	-0.308917	-0.588787	-0.173361	-0.430574	-0.457019	0.296465	-0.394497	1.64849	1.90518	1.88466	1.23979	0.860398	1.36321	0.467562	0.417587	0.658567	1.42767	1.43636	1.3198	1.01868	0.519477	1.16356	1.04988	0.447259	0.814457
AT1G51380	Green		0.0489317	-0.194281	-0.171505	-0.106152	-0.281675	-0.456432	-0.234247	-0.398981	-0.0618456	-0.485493	-0.905741	-0.00793901	-0.473699	-0.597886	-0.354191	-1.41183	-0.486979	-0.702154	-0.11827	-0.618606	-0.0948995	0.0875656	-0.430939	0.519589	0.11362	-0.585927	-0.213302
AT1G51400	Purple		-0.203341	-0.211921	-0.184574	-0.182724	-0.823254	-0.652397	-0.015767	-0.674256	0.485776	-0.676297	-0.559971	-0.99687	-1.05816	-1.20849	-1.39631	-0.964111	-1.58377	-1.98182	-1.48971	-1.37673	-1.73225	-1.71126	-0.499876	-2.67652	-1.49975	0.139799	-0.55792
AT1G51470	Blue		-0.229703	-0.789446	-0.402273	-1.14414	-1.56451	-0.500687	-1.32785	-0.909927	-1.39301	-0.0508688	-0.906318	-1.02759	-2.48216	-2.87553	-1.87156	-0.862597	-1.93524	-0.490516	-1.71936	-1.28442	-0.890768	-2.84218	-1.78229	-2.5415	-1.93837	-1.0561	-1.53414
AT1G51500	Purple		-0.0438257	-0.222736	-0.0669764	-0.17173	-0.437129	-0.297984	-0.316525	-0.185014	-0.232664	-0.218947	-0.417377	-0.569049	-0.828328	-0.917294	-0.785549	-0.476882	-1.74056	-0.808149	-0.515054	-1.12919	-0.717711	-0.728247	-0.593979	-1.36802	-0.807022	-0.576986	-0.162341
AT1G51620	Yellow		-0.781859	-0.213867	-0.806707	-1.5679	-0.663387	-0.627575	-0.937889	-0.0274455	-1.02936	2.43287	2.04581	2.16387	1.68912	1.85858	2.41474	0.729191	1.06339	0.900069	2.30963	1.84054	2.22724	1.54402	0.69467	1.83699	1.82824	0.286308	0.656798
AT1G51640	turquoise		-0.0343882	-0.161276	0.142466	0.0207198	-0.101801	-0.365618	-0.179687	0.00986429	0.12461	0.09215	0.112002	0.176079	0.144322	-0.0105725	0.0164999	0.196496	-0.700123	0.481852	0.554578	-0.317418	0.389641	0.163402	-0.123316	0.0250989	-0.305861	0.173629	0.357525
AT1G51645	Brown		-0.0422362	-0.152926	-0.0925279	-0.437436	-0.343442	-0.225232	-0.29747	-0.177652	0.227153	0.565926	0.596297	0.641167	0.444411	0.518015	0.227033	0.541814	0.120519	0.143658	0.553357	0.030351	0.286726	0.363031	0.338644	0.238765	0.0519102	0.397609	0.165862
AT1G51660	Yellow		0.717344	0.278833	0.374642	0.0730854	-0.152045	0.339124	0.18602	0.264878	0.334649	1.20813	1.30941	1.15744	1.1807	1.17023	1.4168	1.19297	1.186	0.745976	1.29701	0.636706	1.37068	1.5201	0.772779	1.47437	1.33527	0.835011	0.980597
AT1G51760	Midhight-blue		0.448091	0.462903	0.808179	0.451283	0.497388	0.777265	0.989872	0.227869	0.0331527	1.65906	1.63939	1.67788	2.38901	2.08439	2.31288	1.71633	2.05793	2.14073	2.99122	2.2729	2.8627	3.02269	1.12085	3.25013	2.85436	1.95288	2.23772
AT1G51790	Brown		-0.682815	-0.107822	-0.633232	-1.06863	-0.280724	0.298901	-0.719124	0.220193	-0.955877	2.2211	2.08479	1.82037	1.72531	1.86657	2.05671	0.93508	1.15698	1.10926	1.72481	1.06869	1.41993	1.16358	0.00290511	0.782431	1.39472	-0.246653	0.772052
AT1G51800	Brown		-0.344243	-0.0630874	-0.709178	-1.32818	-0.372905	0.517145	-0.731874	0.221891	-0.942635	2.52379	2.46522	2.38097	2.1424	2.32793	2.59413	1.44491	1.43463	1.28072	2.53858	1.37699	2.19571	1.93325	0.191879	1.58874	2.02959	0.307541	1.09358
AT1G51805	turquoise		-0.310203	-0.316109	0.165368	-0.146561	0.197653	0.120443	-0.101588	-0.138624	-0.725893	0.604367	0.424347	0.164481	0.126795	-0.599995	-0.898037	-0.459053	-1.37453	-0.488566	-0.50802	-0.579877	-0.546406	-1.265	-0.849554	-1.47862	-0.527688	-0.401788	0.00866386
AT1G51820	Yellow		-0.492903	-0.147269	-0.156499	-0.695129	0.481743	0.421288	-0.483386	0.309893	-1.2057	1.51342	1.76507	1.84524	2.20135	2.17981	2.44813	0.774518	1.37886	1.16543	3.30146	2.40298	3.03665	2.09667	0.367268	2.18593	3.11013	0.819786	1.57725
AT1G51830	Pink		-0.804483	-0.534971	-0.0388035	-0.630879	-0.116593	-0.238673	-0.425541	-0.393607	-1.12602	0.629722	0.27921	0.240336	-0.136542	-0.594485	-0.803249	-0.935605	-1.40654	-0.379873	0.0255753	0.401085	0.46236	-0.624289	-0.239401	-0.483369	0.368392	1.287	1.14686
AT1G51860	Yellow		-0.678496	-0.683204	-0.627549	-0.765792	-0.403229	-0.263908	-0.744705	-0.273096	-1.06308	0.834097	0.535265	0.345586	0.597781	0.461458	0.402759	0.432763	0.515633	0.598544	1.33528	1.83827	2.03325	0.626535	0.20716	0.956705	1.15133	0.983351	1.30117
AT1G51870	turquoise		-0.841077	-0.511192	-0.416022	-0.633808	-0.762344	-0.514683	-0.797412	-0.431858	-0.992692	0.0998218	-0.136321	-0.0279798	-0.130063	0.0448789	-0.252959	-0.0952538	-0.364977	-0.186853	-0.133223	0.200449	0.116316	-0.0743601	-0.0704569	-0.0956374	-0.0548892	0.0927693	0.189179
AT1G51880	Pink		-0.685889	-0.751911	-0.628696	-0.721281	-0.60684	-0.226789	-0.659458	-0.451403	-0.94271	-0.132035	-0.446528	-0.504664	-0.534448	-0.612695	-0.7015	-0.742089	-1.10431	-0.466768	-0.446047	-0.183373	-0.108036	-0.796283	-0.360957	-0.467914	-0.465456	-0.0241329	-0.06974
AT1G51890	Brown		-0.443882	0.215103	-0.678964	-1.05309	0.920044	0.733823	-0.735216	-0.239984	-1.40365	4.20313	3.71036	3.5754	3.67496	3.47376	3.93389	2.57769	2.99282	3.10622	3.48884	3.37043	3.7656	2.61485	1.3629	2.98067	2.87214	1.79014	2.58541
AT1G51913	Brown		0.0737285	-0.157509	-1.17102	-2.86503	-0.332543	-0.851567	-0.979497	0.642705	-0.516646	3.78526	3.56212	4.12864	3.73634	5.16294	3.54381	3.51956	4.22207	2.50206	3.82608	1.84795	3.90614	3.45291	2.33112	1.78251	2.46966	1.26815	1.51872
AT1G51915	Brown		0.175846	-0.931989	-0.578679	-1.17953	0.0034725	-0.269435	-0.42579	-0.377087	-0.329387	3.19607	2.7851	3.14288	3.36245	3.17736	3.51887	2.68844	2.96667	3.31755	2.98879	1.40576	3.09381	1.213	1.58099	2.09463	1.88292	1.77411	1.36362
AT1G51920	Brown		-0.724751	0.998937	-1.83027	-1.3235	1.04266	-1.91913	-0.532997	-0.506371	-0.578797	4.27444	3.96511	6.24501	5.29331	4.87185	5.56065	3.63438	5.34484	2.58309	3.73748	4.03493	5.16641	2.48351	3.90538	2.68866	1.96287	2.01163	2.64698
AT1G51940	Green		0.061287	-0.286948	-0.0492032	-0.0837539	-0.405602	-0.121849	-0.346615	-0.85031	-0.171788	-0.323527	-0.651532	-0.125737	-1.37817	-1.25179	-0.663552	-1.13831	-1.07535	-0.832411	-1.06963	-1.25098	-1.45055	-0.609233	-0.260743	-0.920556	-0.206037	-0.491764	0.0126918
AT1G52000	Blue		-0.387398	0.026559	0.409831	0.188981	-0.317775	-0.601736	0.00163638	0.179659	-1.10888	-1.15259	-1.97222	-0.634952	-0.535497	-0.80898	0.0787263	-1.72968	-0.36979	-0.588509	0.459565	0.31628	-0.114143	-0.0131559	-0.581405	1.15284	-0.168242	0.498847	0.0159755
AT1G52040	Blue		-0.0108645	0.178866	0.182125	0.337595	-0.105848	-0.0661811	-0.320602	-0.167297	-0.486999	-0.434578	-1.40538	-0.173645	-0.166679	-0.105006	0.572739	-0.521802	-0.116902	-0.280761	-0.167676	-1.0079	-0.655065	-0.751616	-1.14353	0.294543	0.116728	0.100254	-0.297711
AT1G52050	Blue		-0.311741	-1.65079	-0.742599	-1.0407	-1.97257	-1.31684	-1.32382	-1.83293	-1.52186	-0.297366	-1.41572	-0.745263	-3.0503	-3.45247	-2.58704	-1.74598	-2.01656	-0.981407	-1.18884	-1.05542	-0.0855563	-3.05604	-2.67785	-3.24288	-2.46356	-2.15673	-1.60446
AT1G52060	Blue		-0.748505	-1.52911	-0.633383	-1.24574	-1.81227	-1.5544	-1.2656	-1.88932	-1.54535	-0.370028	-1.81035	-0.522599	-3.3665	-3.53765	-2.48074	-1.59076	-2.07464	-0.859242	-0.8307	-0.366541	0.385113	-4.13815	-3.12287	-3.52431	-2.95338	-1.98897	-2.34159
AT1G52070	Blue		-0.657312	-1.53862	-0.696931	-1.23214	-1.7143	-1.62926	-1.07128	-1.76441	-1.45258	-0.747335	-1.96594	-0.731977	-2.93085	-3.82779	-2.64595	-1.73273	-1.95202	-0.850229	-1.35378	-1.47055	-0.096922	-3.40941	-2.94763	-3.47876	-2.40126	-1.97852	-2.79023
AT1G52100	Black		-0.410755	-0.884599	-0.148515	-0.0105948	-0.543202	-0.628957	-0.0306572	-0.233492	0.0457854	-0.46077	-1.07919	-0.883933	-1.722	-1.31538	-1.49582	-1.33077	-2.36195	-1.16143	-0.763435	-0.69197	-1.0277	-1.62094	-1.8327	-1.27843	-1.68484	-1.70436	-1.72261
AT1G52190	Blue		0.119618	-0.347667	-0.0107695	-0.290999	-0.851131	-0.187615	0.0427842	-0.71288	0.342259	0.536476	0.563914	0.155142	0.559563	0.248094	0.0370799	0.342776	0.211452	-0.285416	-0.884019	-1.49011	-0.895611	-0.734576	-0.348914	-1.19772	-0.5654	0.082295	-0.111676
AT1G52200	Brown		-0.655769	0.237629	-1.0401	-1.18189	-0.197156	0.719927	-0.366855	0.615559	-0.70556	2.14213	2.28655	2.06097	2.14315	2.09246	2.50185	1.34976	1.63777	1.19257	1.69852	0.942095	1.28052	1.04404	0.267709	0.650207	0.980264	-0.168426	0.436611
AT1G52220	Purple		0.477861	-0.181896	0.140091	0.32869	-0.703016	-0.211186	-0.0130989	-0.213155	0.699545	0.134225	-0.126734	-0.0685013	-0.32286	-0.856304	-0.410726	0.465924	-1.44802	-0.864724	-0.65754	-1.45151	-1.0133	-0.490427	-0.778548	-1.51228	-0.506116	-0.26687	0.0686651
AT1G52230	Purple		-0.254339	-0.143568	-0.212891	-0.106744	-0.434936	-0.554552	-0.298114	-0.11986	0.0377653	-0.497538	-0.56388	-0.971487	-1.0024	-0.948884	-1.5287	-0.902335	-1.56713	-2.18127	-1.6118	-1.37165	-1.70648	-1.81045	-0.575592	-2.76199	-1.48522	-0.140323	-0.66407
AT1G52240	Pink		-0.237103	-0.776365	-0.116791	-0.45132	-0.253036	-0.560018	-0.18145	-0.451989	-0.456488	-0.208158	-0.341782	0.154235	-1.01647	-1.04244	-0.57276	-0.247786	-0.813873	0.858299	-0.0852855	-1.05584	-0.513154	-0.226407	-1.03192	-0.168608	-0.284235	-0.208199	-0.246704
AT1G52270	Blue		0.352798	-0.417791	0.00485994	0.161364	0.0646162	-0.745149	-0.138455	-0.100935	1.36247	0.255016	0.868046	0.386274	-0.0350039	0.401203	1.0838	-0.269614	-0.486374	0.495518	-0.922653	-1.40852	-1.47175	-0.234724	-0.797601	-1.19759	-0.601797	-0.484353	-0.672223
AT1G52320	Light-cyan		-0.0438303	0.705873	0.405772	0.539372	0.841207	0.980056	0.450653	0.671815	0.0165629	0.839136	0.899306	0.779097	1.19575	1.18437	1.0834	0.825335	1.30796	1.5701	0.771738	0.770146	0.816986	0.864215	0.625934	1.41793	0.921753	0.454845	0.599165
AT1G52342	Blue		0.23889	-0.385871	0.0395157	0.618647	-1.23252	-1.26394	0.00387531	-1.08239	0.604731	-1.53918	-1.43098	-1.65006	-2.77296	-2.53191	-1.51225	0.00514234	-1.94952	-0.709728	0.0959859	-0.169063	-0.00465663	0.758713	-0.281181	-0.770439	0.160969	1.00328	0.698602
AT1G52420	Midhight-blue		0.363718	0.580679	0.774325	0.696859	0.936501	1.07138	0.637544	0.442125	0.246961	1.2373	0.920891	0.986733	1.47262	1.37505	1.10889	1.13883	1.12797	1.53201	1.35835	1.30179	1.36296	1.35351	0.70554	1.95018	1.30983	1.00032	1.1407
AT1G52510	Purple		0.170872	-0.123265	-0.0543365	-0.0797391	-0.379576	-0.0681487	0.178407	0.170617	0.22305	-0.607048	-0.435807	-0.810844	-0.750335	-0.80396	-1.09039	-0.756275	-1.44975	-1.67675	-1.74407	-1.76351	-1.5199	-1.5524	-0.696631	-2.47271	-1.67202	-1.08262	-1.18795
AT1G52540	Pink		0.791642	1.02906	1.11439	1.50878	1.55106	1.36859	0.497241	0.13634	0.0659169	0.614635	0.436601	0.649904	1.2408	0.620201	0.577558	0.951999	0.632338	1.16752	0.720057	0.760437	0.715147	0.718614	-0.26139	1.23619	1.04409	0.750698	0.67538
AT1G52560	turquoise		-0.792154	0.527644	0.0678584	0.347541	-0.350942	0.204154	-0.0882843	-0.279261	0.520246	-0.454177	-0.412898	0.0370335	-0.16279	-0.615391	-0.101625	0.42756	1.18912	1.23943	0.502426	0.847444	1.58081	1.87807	0.902447	1.83159	1.65493	2.16132	1.29002
AT1G52565	Yellow		0.0700735	-0.476145	-0.288538	-0.479385	-0.794466	-0.43992	-0.484931	-0.342271	0.0189872	0.378263	-0.00240304	0.26238	1.26169	0.825167	0.550286	0.347647	0.586745	1.22893	1.07975	0.140486	0.892631	0.864145	0.0970397	1.3667	1.63057	1.50076	0.690644
AT1G52570	Black		0.740467	0.957718	1.21913	0.689433	0.753818	0.880101	0.945065	0.807252	0.603318	0.613516	0.717972	0.533972	0.491953	0.105437	0.184328	0.786279	1.15494	1.0817	0.668324	1.11647	0.684291	0.716766	0.00530663	0.771009	0.807047	1.0177	0.742063
AT1G52590	Green-yellow		1.12991	1.48248	1.42184	1.36827	1.21398	0.990509	1.17343	1.28532	1.40418	0.950581	0.86208	0.877053	0.554743	0.329301	0.395296	1.09511	0.654386	1.26547	1.25126	0.782526	0.756923	0.697466	0.0257615	0.750312	0.824022	0.960268	1.11966
AT1G52600	turquoise		1.14082	1.29692	1.4021	0.931972	1.34502	1.1168	1.11812	0.94778	0.860352	1.93694	1.77983	1.53197	1.75861	1.30619	1.33744	1.62369	1.56237	2.03231	1.53799	1.36998	1.70514	0.99976	0.124435	1.62026	1.56253	1.16884	1.1933
AT1G52660	Pink		-0.799945	-0.910012	0.0831955	-0.22189	-0.185931	-0.155206	-0.0594193	-0.612054	-0.552845	-0.266356	0.0327063	-0.0807171	-1.47426	-1.42739	-1.17154	-0.786826	-1.86059	-0.49457	-0.748302	-0.211629	-0.238707	-0.515232	-0.989519	-0.433333	-0.625974	-0.224351	0.193946
AT1G52700	Pink		0.248931	0.610432	0.623382	0.0138756	-0.500904	0.746097	0.151678	0.109419	0.926465	-0.195919	0.063027	0.753079	0.915996	0.67445	0.438513	0.0590318	0.143075	-0.217029	0.467442	-0.257311	-0.396897	0.974665	1.24084	1.54388	0.979795	-0.113727	0.919573
AT1G52750	Blue		-0.186239	-0.446399	-0.174261	-0.399574	-0.816719	-0.407266	-0.208074	-0.349352	-0.477314	-0.251389	-0.658638	0.00736935	-0.883615	-1.03824	-1.03795	-0.464851	-0.921245	-0.444245	-0.540177	-0.20695	-0.358643	-1.26902	-1.20641	-0.764838	-0.869423	-0.391731	-0.680576
AT1G52780	Brown		0.452691	0.385536	0.129505	-0.268486	-0.112085	0.412317	-0.248184	0.150615	-0.0921324	1.72616	1.32325	1.29922	1.17044	1.14969	1.33923	0.904726	0.633338	0.878352	0.846839	0.586142	1.18296	1.15813	0.361268	0.87523	1.16251	0.498151	0.895563
AT1G52827	Purple		-0.185684	0.896664	0.438258	-0.0804277	-0.118979	-0.0183611	-0.356466	0.343848	0.0933921	0.192112	-0.562872	-0.385277	-0.461404	-0.697962	-0.626473	-0.582993	-0.880647	-0.906302	-0.397697	-0.7494	-1.1887	-1.18412	-1.14474	-0.638896	-0.803104	-0.924519	-0.343121
AT1G52855	Yellow		2.6116	2.50685	2.46626	1.94654	2.19656	2.87725	2.84326	3.48571	3.29446	2.80457	2.81198	2.92599	3.59135	3.60014	2.77769	3.42971	3.49996	2.83922	3.84728	2.65846	3.67914	3.93846	2.71863	3.9624	3.57026	2.90944	3.94277
AT1G52870	Blue		-0.130581	-0.138946	0.165179	-0.170415	-0.259836	-0.315976	0.0230938	-0.133794	0.237348	-0.50976	-0.771646	-0.755501	-0.814899	-1.20252	-1.24639	-0.392405	-0.979597	-1.43766	-0.229344	-0.245613	-0.145901	-0.192938	0.6613	-0.721578	0.0462195	1.1403	0.397829
AT1G52880	turquoise		0.12481	0.120633	0.256633	0.194943	0.191201	0.617289	0.430623	0.402644	0.451183	0.507056	0.667598	0.542612	0.455555	0.159655	1.06844	0.931041	0.168211	0.486961	1.22965	0.248239	1.18631	1.08455	0.160703	0.916396	1.20204	0.975175	1.22887
AT1G52890	Midhight-blue		0.0930278	-0.0837718	0.208854	0.251144	0.47602	0.560284	0.89697	1.13238	0.273781	-0.0131842	-0.0693823	0.265627	1.44599	1.56097	1.09064	1.82784	2.54045	2.36114	4.20435	3.4508	4.25265	4.8314	2.87206	5.3824	4.35686	3.59773	4.33451
AT1G53030	Yellow		-0.225413	-0.148554	-0.0799946	0.178255	0.345808	0.226566	-0.0644611	0.0956372	0.0515738	0.571781	0.511462	0.642277	0.92408	0.505497	0.791746	0.878431	1.16933	1.40899	1.28238	1.05878	1.34238	1.47312	0.657891	1.59965	1.15772	0.777082	0.816538
AT1G53080	Green		-0.110222	-0.283672	-0.746902	0.0490706	-0.208443	-0.245465	-0.459869	0.354767	-0.401943	-0.434111	-0.283376	-0.388836	-0.871759	-0.776887	-0.421888	-0.539583	-1.29804	-1.22415	-0.14542	-0.882575	-0.441227	-0.433663	-0.310582	-0.221793	-0.752326	-0.288943	-0.363364
AT1G53100	turquoise		-0.398649	-0.357956	-0.0731908	-0.0813143	0.0214448	0.261818	-0.194082	-0.139167	-0.0956709	-0.214249	0.0350425	0.0548489	0.166537	0.0118296	-0.269518	-0.0948493	-0.160638	0.151068	0.289864	0.218716	0.50898	-0.27718	-0.118554	-0.0298134	0.631224	0.38916	0.589474
AT1G53130	Pink		0.0875097	-1.49759	-0.226697	-0.483608	-1.6619	-0.325698	-1.74818	-1.88699	-1.51914	-0.716261	-1.24595	-0.779809	-0.939877	-2.9698	-2.01399	-1.93571	-1.83494	-1.57554	-0.382861	-0.02382	0.0302286	-0.862379	-1.69339	-0.394704	-0.0391306	-0.320927	-0.0875453
AT1G53250	Green		-0.519006	0.152437	0.433619	0.236169	0.447102	-0.0223616	-0.286111	-0.958926	-0.304252	-0.152844	-0.840825	-0.020071	-1.01216	-0.853548	-0.866407	-1.33312	-0.700483	0.0254529	-0.341111	0.0995408	-0.911418	-0.577682	-0.276742	0.209211	-0.00190229	-0.789408	-0.633713
AT1G53280	Black		1.90589	1.69528	1.63334	1.64676	1.52308	1.74526	1.14004	1.38098	1.48349	0.994461	1.05757	1.011	1.0376	0.863057	0.957972	1.59957	1.17827	1.18747	1.26588	0.59848	1.07399	1.01422	0.391859	0.819073	0.864864	0.998942	0.834524
AT1G53340	Pink		-0.70866	-0.743048	-0.226318	-0.494115	-0.240188	-0.108092	-0.23722	-0.352806	-0.755422	0.0760137	0.00143604	-0.0251373	-0.512701	-0.929068	-0.66752	-0.344076	-0.979339	-0.169837	-0.406604	-0.481436	0.377043	-0.532941	-0.410453	-0.357765	-0.142642	0.124807	0.0229476
AT1G53490	turquoise		-0.184221	0.0541064	-0.136836	0.0550074	0.143318	-0.112476	-0.0445515	0.0853601	0.0387568	-0.0145403	0.0885287	0.164239	0.210624	-0.0358955	-0.212178	-0.0240198	0.619499	0.337401	0.168686	0.140237	0.242376	0.107321	0.246722	0.330793	0.311556	0.00104447	-0.0397237
AT1G53520	Purple		-0.106912	0.135474	0.166353	0.0111894	-0.0463567	-0.478772	-0.1414	-0.0407829	0.267042	-0.407568	-0.404196	-0.421803	-0.968304	-0.43192	-0.658483	-0.497933	-1.06859	-1.04373	-1.09818	-0.695624	-1.19767	-0.991574	-0.794831	-1.15656	-0.860794	-0.365873	-1.25923
AT1G53540	Midhight-blue		-0.863698	1.9773	-0.61323	0.113994	0.718688	0.579516	-0.02299	-0.539181	0.473812	0.423196	0.19062	0.00205605	0.365475	0.590313	0.637352	0.888446	0.864035	1.22128	0.7352	-0.0608538	0.66391	0.475544	-0.199067	0.813576	1.57321	0.855626	0.953715
AT1G53542	Black		1.43162	-0.614791	1.00463	1.11147	-1.87776	-1.64914	-0.638966	-2.21374	0.657558	-0.557846	-0.967298	1.34809	-1.90005	-2.20735	0.0526362	-0.839436	-4.57691	-0.0503637	0.409745	-1.02672	-0.145535	0.420659	-1.09685	-0.00544037	1.27665	-0.991165	0.419899
AT1G53620	Cyan		-0.189097	0.121203	-0.0857938	-0.0594221	0.322784	0.2914	-0.64217	0.0835547	0.404313	0.937213	0.612511	1.18403	1.63413	1.61329	1.78172	1.87221	1.35433	1.81521	0.046251	0.152813	0.742534	0.856866	1.00684	1.23707	-0.461989	0.612686	0.96088
AT1G53625	Yellow		0.835438	0.724823	-0.772518	-1.37065	0.992395	1.00796	-0.0585776	-0.626537	0.102871	3.84212	4.07548	4.22079	3.79128	3.31621	4.841	4.67434	3.04297	4.32612	3.84883	2.45786	4.03047	3.81497	2.14924	4.24445	3.9373	3.38486	3.3291
AT1G53660	Black		0.163999	-0.380567	-0.255408	0.175125	-0.724209	-0.113421	-0.405961	-0.580928	-0.0894147	0.0447034	-0.8667	0.409607	-0.582759	-1.03008	-0.791728	-0.263829	-0.561027	-0.208023	-0.348033	-0.561696	-0.311718	0.333412	-0.482313	-0.0268951	0.0599942	0.4937	-0.487452
AT1G53670	Purple		0.0525358	-0.229465	0.122596	-0.0771439	-0.135226	0.0895128	0.0392205	-0.0880046	-0.171691	-0.0243826	-0.496882	-0.43657	-0.484024	-0.550616	-0.747251	-0.781326	-1.23384	-0.822703	-0.544983	-0.585348	-0.337376	-0.895615	-0.479132	-0.888211	-0.527464	-0.52755	-0.467585
AT1G53680	Pink		-0.882973	-1.34459	-1.02034	-1.05513	-0.747198	-0.645726	-1.50881	-0.473242	-1.26834	-0.0321365	-0.568657	-0.219904	-1.29155	-0.514053	-1.32755	-1.21727	-0.620166	-0.53983	-0.948445	0.464064	0.112834	-0.605393	-0.762272	-0.429462	-1.00843	-0.267916	-0.670648
AT1G53700	Blue		-0.265427	0.011309	-0.420351	0.00924601	-0.44519	0.120442	-0.676717	0.108175	0.0298784	-0.198797	0.170931	0.0319022	-0.0498131	-0.35045	-0.087214	-0.610671	-0.325499	-0.365647	-0.544263	-0.563067	-0.442423	-0.499222	-0.494579	-0.897509	-0.755225	-0.332511	-0.522865
AT1G53750	Cyan		0.263516	0.498715	0.255602	0.327175	0.542931	0.603432	0.35304	0.30744	0.238906	0.720372	0.665856	0.789305	1.0429	0.863156	0.974834	0.962583	1.22033	1.07787	1.00744	0.697297	1.01033	0.829383	0.352391	1.04495	0.676463	0.220371	0.414138
AT1G53800	Green		-0.461117	-0.134957	0.231456	-0.00134257	0.262967	-0.341647	-0.0939203	-0.777676	-0.269855	-0.539436	-0.61756	-0.458856	-1.5307	-1.35091	-1.27114	-1.6647	-1.37689	-0.992059	-0.812592	-0.334385	-1.23579	-0.962879	-0.482953	-0.484782	-0.443222	-0.760122	-0.615845
AT1G53830	Blue		-0.425509	-0.661071	-0.438524	-0.404895	-0.743225	-0.461875	-0.515656	-0.0689872	-0.730447	-0.914188	-1.05114	-1.09238	-1.5374	-1.82886	-1.62922	-0.65644	-1.68775	-1.27164	-0.996782	-0.387071	-0.557611	-1.50681	-1.72127	-1.7167	-1.48369	-0.237438	-0.5213
AT1G53840	turquoise		0.0584019	0.272821	0.337009	0.403055	0.569623	0.583383	0.429956	0.277246	-0.0695146	0.686039	0.627747	0.783605	1.39539	1.36393	1.07959	1.20731	1.62404	1.58435	0.552526	0.705642	0.722203	0.906988	0.758207	1.3418	0.899959	0.794604	0.874653
AT1G53940	Cyan		-0.516829	-0.393711	-0.793252	-0.613844	-0.678793	-0.374426	-0.698777	-0.256664	-0.636718	0.767138	0.457665	0.230683	0.606297	0.291834	0.567842	0.0335026	-0.338317	0.166498	-0.178096	0.347642	0.00689251	-0.251434	-0.588226	-0.394134	-0.323866	0.1172	0.599727
AT1G53990	Brown		-0.192071	-0.369999	0.228745	-0.0805181	-0.112319	-0.0635471	0.0589211	-0.453981	-0.30854	0.623599	0.670277	0.839586	0.728611	0.416101	1.04304	0.382202	0.798813	1.09621	0.470489	0.517688	0.798886	0.667216	0.640546	0.637813	0.402683	-0.201459	0.466632
AT1G54000	turquoise		-1.48653	-1.96113	-1.57097	-2.38765	-2.36343	-2.26277	-2.03052	-2.27426	-2.34406	-0.802562	-1.05334	-0.574504	-1.34019	-1.54094	-1.27266	-1.36651	-1.43283	-1.37674	-0.0132195	0.149368	0.429997	-0.407824	-0.509986	0.0748095	-0.258769	0.00833204	-0.067933
AT1G54010	Blue		-0.617677	-0.623369	-0.673675	-1.08696	-1.22475	-1.40036	-1.19457	-0.437786	-1.19968	-1.06315	-1.2439	-1.11623	-1.88754	-1.33964	-1.02995	-1.63193	-2.10382	-1.75381	-0.436817	-0.631464	-0.799768	-0.40531	-0.826537	-0.546044	-1.29294	-1.4741	-1.48324
AT1G54020	turquoise		0.0250857	-0.0846676	-0.129504	0.103094	-0.223982	0.386653	0.351525	0.0933396	-0.748467	0.232389	0.0405813	0.320924	0.329738	0.170107	0.274983	-0.213499	-0.0703052	-0.103012	0.508759	1.00201	0.257674	0.810967	-0.90024	1.02062	0.389963	0.612733	0.120668
AT1G54040	Magenta		-0.0441631	0.110288	0.256771	0.182133	0.310252	-0.405164	-0.177691	0.154729	-0.0147203	-0.758064	-0.956103	-0.903432	-1.1785	-1.38252	-0.651426	-0.607111	-1.08849	-0.447051	-0.652956	0.00674925	-0.468667	-0.578081	-0.772831	-0.912836	-1.17711	-0.217689	-0.447082
AT1G54090	Cyan		0.166769	0.18654	0.137585	0.052833	0.506299	0.764148	0.278199	0.187328	-0.147125	1.09735	1.07406	0.754696	1.10734	1.17651	1.06401	0.813907	0.887648	1.06175	0.744831	0.602136	0.799203	0.69599	-0.0542868	0.892169	0.511646	0.463418	0.430743
AT1G54095	Blue		0.165586	-0.220388	0.108197	-0.424365	-0.297938	0.131493	0.262147	-0.228709	0.523771	0.184214	-0.324826	0.0188566	-0.69031	-0.0827892	-0.306547	-0.107267	-0.551233	0.121268	0.20151	0.0821124	0.308666	-0.396428	-1.05093	-0.233166	-0.0637343	-0.459013	0.61476
AT1G54115	Cyan		0.607494	-0.0599857	0.392066	0.519517	-0.149253	0.418838	0.4048	0.00113932	0.708745	0.941548	0.786127	0.922466	1.18515	1.01152	1.31165	1.33289	0.860802	1.32301	0.538646	0.0166151	0.726739	1.13813	0.246948	0.775446	0.918298	0.722375	0.802632
AT1G54130	turquoise		0.366108	0.331327	0.172569	0.259762	0.453114	0.859953	0.431882	0.491221	0.170964	1.06057	0.929762	1.00745	1.30201	1.01411	0.813997	1.04805	1.10326	1.01347	0.321662	-0.0694138	0.292506	0.289676	0.455353	0.207759	0.336677	0.479599	0.523429
AT1G54217	Purple		0.0689308	0.406504	0.223042	0.550682	-0.564144	0.261257	-0.184037	-0.556845	0.201243	-0.0663614	-0.706138	-0.153384	-0.297847	-0.457641	-0.656534	-0.178531	-0.344586	0.313272	-0.568876	-0.740791	-1.0032	-0.416094	-0.455937	-0.215644	-0.265545	0.440229	-0.275058
AT1G54310	Green		-0.0289088	-0.22266	0.027841	-0.148148	0.0710296	-0.1627	0.0515946	-0.0934287	0.312907	-0.644223	-0.677813	-0.48804	-1.03205	-0.496738	-0.669731	-0.943819	-0.691926	-1.1049	-0.667945	-0.380378	-0.725702	-0.434722	-0.155685	-0.445878	-0.452505	-0.447157	-0.727889
AT1G54320	Brown		0.119161	0.116126	0.0115401	-0.167209	-0.127295	0.191353	0.0302845	0.0593054	0.0670092	0.994271	0.89821	0.792332	1.20902	1.05453	0.968644	0.92571	0.985757	0.883571	0.65891	0.512806	0.670466	0.579289	0.40587	0.682368	0.360424	0.410676	0.315868
AT1G54500	Green		-0.652363	-0.217041	-0.204845	-0.356459	-0.353374	-0.928615	-0.392629	-0.313518	-0.126479	-0.98079	-0.838017	-0.977053	-1.39099	-1.20852	-1.59329	-1.69686	-1.55622	-2.1563	-1.24525	-0.370636	-1.42447	-1.46032	-0.352006	-1.66153	-1.1292	-0.424716	-0.687988
AT1G54540	Green-yellow		0.0203218	-0.283888	-0.336579	-0.4434	-0.436544	-0.297164	0.00544761	0.130451	0.5433	0.37305	-0.0775562	-0.495111	-0.0855838	0.0226098	0.0424357	-0.0798897	-0.891339	-0.324078	-0.432695	-0.739314	-0.634684	-0.84634	-1.22913	-1.35538	-1.43508	-0.279881	-0.284552
AT1G54575	turquoise		-0.523647	0.669232	0.439443	0.400041	0.875847	1.02882	0.194213	0.591028	-0.334748	0.0662083	0.726601	0.725425	0.668558	0.0060792	0.325241	0.0986437	0.757747	1.09715	1.50498	1.1894	1.02035	1.48374	1.04596	2.40745	1.87764	1.10644	1.94052
AT1G54730	Purple		0.291004	-0.455301	0.0494443	-0.0974837	-0.0898823	-0.140131	-0.0351283	-0.607159	-0.259605	0.074917	-0.511525	-0.270756	-0.417547	-0.518487	-0.507951	-0.629248	-1.37198	-0.576243	-0.544708	-0.632126	-0.806462	-0.761683	-0.660559	-0.951062	-0.618211	-0.587539	-0.21061
AT1G54780	Purple		-0.614871	-0.0815455	-0.180905	-0.10461	-0.283961	-0.60434	-0.300062	-0.247126	-0.196265	-0.675109	-0.637902	-0.770617	-1.09563	-1.12956	-1.46004	-1.2262	-1.3522	-1.93461	-1.27165	-0.787423	-1.35768	-1.4335	0.0232801	-1.95078	-1.14817	-0.56847	-0.593026
AT1G54820	Green		-0.254631	-0.430516	-0.0253665	-0.457899	-0.562885	-0.390657	-1.1673	-0.942565	-0.703953	-0.357988	-0.494096	-0.732598	-1.62355	-1.54748	-1.49849	-1.51221	-1.60416	-1.67439	-1.41699	-0.927294	-1.66155	-1.36127	-0.126091	-1.604	-0.856429	0.153249	0.108461
AT1G54890	Pink		-0.422249	-1.34517	-0.759038	-0.918937	-1.60276	-0.406326	-1.34667	-1.25074	-1.12362	-0.487873	-1.03529	-0.532128	-1.99683	-2.39499	-1.99917	-1.04189	-0.945287	-0.580573	-0.48988	-0.286285	-0.410477	-1.55683	-1.13002	-0.6835	-0.290258	-0.0779928	-0.0528737
AT1G54940	Pink		-0.552048	-0.55889	-0.324103	-0.741167	-0.384488	-0.231681	-0.24008	-0.248054	-0.650472	0.478553	0.0339345	0.27706	-0.665221	-0.900096	-0.792036	-0.339016	-0.97998	0.17093	-0.510849	-0.574548	0.150215	-0.669783	-0.500862	-0.641878	-0.468273	0.199421	0.0752621
AT1G54970	Pink		-1.95214	-1.01029	-1.68886	-2.03496	-1.20738	-0.870863	-0.817421	0.294708	-1.47948	1.04056	0.798986	0.713	-1.3496	-1.69589	-1.04582	-0.330004	-0.795273	-0.239821	0.643148	0.317087	0.425642	-0.446945	-0.418785	0.437202	0.416716	0.885525	1.07402
AT1G55120	Blue		0.428898	0.66349	0.526983	0.736567	1.10925	1.04684	-0.207827	0.0557239	0.148954	0.841994	0.698248	0.601394	0.583602	0.256547	0.444589	0.360168	-0.153736	0.353944	-0.40611	-0.648705	-0.431895	-0.505874	-0.346127	-0.527151	-0.332793	-0.0453297	0.0134009
AT1G55200	Purple		-0.172399	0.167758	0.391147	-0.143002	-0.256885	-0.614333	-0.386769	-0.998355	0.0397131	-0.573388	-0.865807	-0.251591	-0.808454	-0.0936609	-0.278241	-1.39252	-0.119224	-0.297858	-0.861877	-0.628684	-1.24278	-0.946228	0.00874862	-0.333878	-0.287173	-0.17025	-0.51832
AT1G55210	Yellow		-0.804337	-0.334978	-0.807467	-0.769136	-0.424582	-0.689023	-0.64738	-0.469185	-0.510458	0.898301	1.47115	1.07242	1.60768	1.65218	1.41192	1.03483	1.85696	1.04002	1.2176	1.47533	1.476	0.952547	0.825327	1.12399	0.848951	1.30732	0.947985
AT1G55230	Brown		0.108412	-0.118323	-0.51271	-0.187212	0.459992	0.0405851	0.130169	0	-0.0126531	1.59022	1.70179	1.88334	2.15623	2.05013	1.75082	1.62521	1.76188	1.3138	1.14361	0.729469	1.24889	0.4772	0.675308	0.699403	0.773714	0.421243	0.36754
AT1G55240	Blue		-0.383339	-0.00242782	-0.110667	0.373842	-0.247498	-0.116246	0.0526919	-0.00468234	-0.249683	0.567023	-0.333448	0.079521	-0.950102	-0.580154	-0.345648	-0.602602	-0.969889	0.16035	-0.603857	-0.185671	-0.741903	-1.24872	-1.87158	-0.74138	-1.12568	-0.735718	-0.116374
AT1G55260	Black		-0.964608	-0.366891	-0.619687	-0.677449	-0.190874	-1.35499	-1.55415	-1.18624	-1.7354	-1.03093	-1.01485	-1.20721	-1.67617	-1.19649	-1.39448	-1.608	-1.47143	-1.34977	-0.956454	-0.250735	-1.13554	-1.33688	-0.42958	-1.19528	-1.0421	-0.459701	-0.71927
AT1G55290	Pink		-1.22555	-0.870476	-0.651873	-0.499868	-0.714066	-0.236318	-0.422552	-0.412914	-0.908969	0.118305	0.109996	-0.0552761	-0.700095	-0.644842	-0.729738	-0.326077	-1.24372	-0.0351728	-0.251794	-0.118123	-0.219146	-0.736283	-0.877668	-0.584613	-0.678347	0.132544	0.0569859
AT1G55330	Green		0.379677	0.0111785	-0.518363	0.140054	-0.651094	-0.304473	-0.471491	0.214282	0.733823	-1.1836	-1.33185	-1.49136	-1.50669	-0.916619	-0.671255	-0.484687	-1.26243	-1.36121	-1.07409	-1.14765	-0.994957	-0.391438	-0.636062	-1.05429	-0.94709	0.446855	-0.480536
AT1G55340	Green		0.138944	0.332921	0.743742	1.28644	1.21561	0.951788	0.367671	-0.321084	0.271391	0.0502332	-0.103175	0.49355	0.0586246	-0.303576	0.21954	-0.157796	-0.150918	0.360128	0.491077	0.11864	0.192168	0.0612821	-0.356155	0.541549	0.738123	0.147197	0.272251
AT1G55365	Brown		-0.143968	-0.503113	-0.672197	-0.355727	-0.757346	-0.544076	-0.748737	0.432311	-0.34788	0.786617	0.774187	1.06242	1.02692	1.46674	0.914009	1.01176	1.29759	1.14659	1.05809	0.253003	1.29843	1.08902	-0.461054	0.578053	0.676895	1.492	0.261349
AT1G55370	Green		0.0551468	-0.379244	0.217429	0.206483	-0.187763	-0.292828	-0.135809	-0.877089	0.203414	-0.573767	-0.962996	-0.840624	-1.81368	-1.91517	-1.31199	-1.1745	-1.86613	-1.51216	-1.04473	-1.16674	-1.58447	-1.15531	-0.761915	-1.14237	-0.578418	-0.643738	-0.449099
AT1G55380	Black		0.165736	-0.0183739	0.351955	0.0482145	-0.32836	-0.097872	-0.141771	0.0289145	-0.389707	-0.0905201	-0.330137	0.0801174	-0.308975	-0.607322	-0.283104	-0.349439	-0.385729	-0.235329	-0.155374	-0.0745572	-0.126811	-0.501149	0.19446	-0.615694	-0.316925	-0.0215864	-0.100095
AT1G55390	Black		-0.193382	-0.363245	0.192867	-0.173704	0.105683	0.302142	-0.715993	0.243469	-0.713025	-0.0123338	-0.263747	-0.336406	-0.239467	-0.550798	-0.371838	-1.14426	-0.531318	-0.833078	-0.100496	0.188163	-0.107486	-0.459316	-0.436547	-0.196544	-0.203507	-0.682429	-0.293926
AT1G55420	Pink		-0.366148	-0.4617	-0.0470516	-0.251308	-0.240387	-0.331701	-0.7517	0.116777	-0.459058	0.041343	-0.148535	-0.198019	-0.565636	-0.301444	-0.259508	-0.651723	-0.744728	-0.321033	-0.122662	-0.0379243	0.0243372	-0.31494	-0.426391	-0.154349	-0.288382	0.00831066	0.115213
AT1G55430	Blue		-0.34686	-0.185269	-0.237879	-0.759159	-0.553099	-0.419538	-0.342752	0.0898445	-0.824615	-0.411626	-0.131551	-0.328061	-0.319381	-0.576391	-0.875689	-0.426709	-0.737791	-0.447157	-0.731842	0.290846	-0.0309731	-0.559713	-0.0934721	-0.484432	-0.433992	-0.795559	-0.486743
AT1G55450	turquoise		-0.120016	-0.487617	-0.586308	-0.857874	0.220564	0.400024	-0.0589843	0.595956	-0.872951	2.85588	2.85638	2.60144	2.6717	2.38239	2.62961	1.74629	1.28618	1.45479	1.36398	0.827813	1.10889	0.544282	0.0828571	0.205102	0.54106	-0.140263	0.333253
AT1G55480	Purple		-0.458299	-0.141871	0.0956884	-0.0963663	0.168641	-0.203821	0.0532803	-0.198944	-0.314037	-0.494861	-0.564524	-0.963439	-1.13285	-1.17547	-1.6024	-1.45673	-1.96809	-1.78057	-0.815359	-0.565058	-0.976424	-1.5563	-0.931578	-1.7254	-0.916482	-0.562234	-0.628062
AT1G55490	Purple		0.15162	-0.295005	0.0266592	0.044296	0.0169723	-0.302815	-0.167702	-0.211112	0.230343	-0.374915	-0.320064	-0.354666	-0.843045	-0.751719	-0.51063	-0.606846	-1.38005	-0.979426	-0.983093	-0.485702	-1.2517	-0.467427	-0.725475	-0.509721	-0.440138	-0.686762	-0.627777
AT1G55530	Yellow		-0.157406	-0.0611092	0.369537	0.148375	0.214247	0.163829	-0.128194	-0.323824	-0.280444	0.575528	0.530757	0.494653	0.975231	0.883593	0.932532	0.783697	0.95204	0.937968	1.31682	1.16848	1.04655	1.2783	0.512233	1.31553	0.797232	0.661851	0.433725
AT1G55670	Purple		-0.416584	0.0364423	-0.367238	-0.286629	-0.446366	-0.564237	-0.289005	0.167163	-0.0717719	-0.6058	-0.662897	-0.782942	-0.60079	-0.720404	-1.34232	-0.733008	-0.999275	-2.24198	-1.77736	-1.4719	-2.03669	-1.86482	0.0162831	-2.96968	-1.95773	-0.653251	-0.960926
AT1G55790	Yellow		-0.0958945	-0.0313213	0.224664	-0.00700172	0.0866013	0.171766	-0.166621	0.253948	0.0771239	1.67076	0.978787	1.05653	2.34285	2.23276	2.33369	2.60355	2.55643	2.8303	3.08195	2.75269	3.33093	3.92109	3.01035	3.82316	2.74194	2.7913	2.29479
AT1G55910	Yellow		0.0750557	-0.319909	-0.425814	-0.874528	-0.955913	-0.792653	-1.21559	-0.477101	-0.696855	1.11075	0.957236	0.650632	0.495887	0.48359	0.910803	0.825128	-0.0403971	0.0263528	1.45194	0.689061	1.16332	1.56311	0.531905	0.739329	0.716	0.782672	0.457546
AT1G55960	Blue		-0.75234	-0.693197	0.197754	0.124203	-1.10532	-1.10113	0.145973	-1.14203	-0.0712577	-0.339853	-0.674088	-0.907902	-0.777366	-0.701733	-1.34827	-0.854269	-1.40094	-1.30585	-0.07817	0.117721	0.316323	-0.613608	-0.104507	-0.578844	0.0215004	0.173158	-0.223027
AT1G56050	Magenta		0.101721	-0.271276	0.00259057	-0.0795291	0.00202319	-0.204287	-0.129427	-0.145536	0.0605045	-0.634115	-0.466004	-0.628649	-0.922094	-0.761552	-0.870494	-1.09965	-1.3627	-1.27933	-0.253023	-0.236582	-0.301076	-0.301948	-0.389293	-0.32142	-0.152902	-0.365332	-0.232171
AT1G56060	Yellow		1.46525	1.85012	1.29042	0.195089	3.47893	2.73702	2.42458	2.75166	1.36265	4.67072	4.80615	5.17899	6.14676	5.42501	6.91809	5.58716	5.03387	5.35703	5.95987	5.03988	5.97476	6.16811	5.51284	6.34926	4.87117	4.39389	3.84383
AT1G56120	Brown		-0.298214	-0.0730223	-0.133759	-0.122022	-0.190691	-0.428107	0.0114063	-0.481641	-0.287329	2.47586	2.18287	1.6402	1.28494	0.894756	0.935339	0.0315196	0.773586	-0.00106219	0.874154	0.916532	0.686194	0.945973	1.49533	0.965415	0.858261	0.565669	0.405633
AT1G56140	Brown		-0.288484	-0.220298	-0.313671	-0.610387	0.0280597	0.0551283	-0.0554801	0.0220528	-0.550807	1.47736	1.4554	1.37771	1.78506	1.55947	1.75047	1.64562	1.6493	1.89584	1.1891	0.918067	1.30896	0.982739	0.211063	1.18158	1.05438	0.594774	0.759611
AT1G56170	Black		1.48141	2.56631	2.04688	2.68165	3.31258	2.38464	0.847979	1.0409	0.917034	-0.303995	0.180474	0.19293	0.855961	0.568117	0.257892	-0.561015	0.347549	0.179201	1.01027	0.794972	0.733125	1.00039	1.27244	1.26977	0.395365	0.643573	0.0804476
AT1G56240	Brown		-0.0837308	-0.42839	0.640981	-0.154052	0.417218	0.146562	0.366778	0.146071	-0.591574	0.583083	0.894843	0.814221	1.40635	1.26571	1.32552	1.41674	0.841611	1.97042	0.441657	-0.160958	0.189197	0.623759	0.422552	1.37697	0.903563	0.533445	0.468887
AT1G56250	Cyan		0.872509	-0.879852	0.485086	-0.060548	1.00875	0.542368	0.0381363	-0.102736	-0.507142	0.492663	1.067	0.746831	1.25626	1.21992	0.997566	1.64506	0.715562	1.92973	0.0576639	0.23912	0.328474	0.656247	0.953495	1.01658	0.814214	0.156583	0.201867
AT1G56300	turquoise		-0.130196	0.43272	-0.521278	0.445364	0.114304	0.648169	0.0185383	-0.0951489	-0.726995	1.17309	0.241973	0.949722	1.24238	0.107499	0.814837	1.45476	0.72905	1.5593	-0.495769	-1.08297	-1.0297	-0.0659932	0.00179587	0.203742	0.130023	-0.13981	0.0167584
AT1G56320	Green-yellow		-0.773711	-0.928083	-0.746173	-0.594049	-0.978742	0.0164603	-0.388375	-0.664232	0.168222	-0.11867	-0.503421	-1.02656	-0.627038	-0.364349	-0.086819	0.283809	-1.39101	-0.21646	-0.204024	-0.231133	0.13196	-0.696415	-0.889768	-1.27466	-0.69863	0.101379	-0.48807
AT1G56330	turquoise		0.874479	1.24798	0.873947	0.825655	0.970537	1.09021	0.389257	0.640502	0.393146	1.33668	1.47824	1.25964	1.43865	1.36906	1.45668	1.16524	1.2132	1.12858	0.823224	0.64414	0.820263	0.695737	0.175911	0.82975	0.773328	0.387478	0.534152
AT1G56340	turquoise		1.52749	1.80172	1.65985	0.347217	0.667236	0.6272	1.35201	1.29122	1.1186	2.24444	2.51828	2.44973	1.50689	1.35217	1.19387	2.17789	2.71996	2.267	1.92644	1.77217	1.86193	0.703109	0.562533	1.09306	1.75597	1.0774	1.58183
AT1G56430	Green		-0.94927	0.0638475	0.511633	-0.434727	-0.556089	-0.845823	-0.507597	0.0255122	-0.455323	-0.814649	-0.473074	-0.845155	-0.794344	-0.23007	-1.28946	-2.24122	-2.11186	-2.55286	-0.912851	-0.778696	-0.602663	-0.0782853	0.307638	-0.877358	-0.420352	-0.0458438	-0.37783
AT1G56450	Cyan		0.247521	0.1922	0.0878604	0.29118	0.480147	0.483058	0.175758	0.141811	0.0654321	0.79442	0.693193	0.839413	0.905985	0.728528	0.902711	0.792138	1.19034	1.19207	0.925677	0.56816	0.896994	0.738812	0.362429	1.023	0.634811	0.121887	0.299682
AT1G56500	Purple		-0.0739378	-0.120984	0.0487846	0.104652	0.0727715	-0.162015	-0.108631	-0.0752416	-0.139746	-0.231141	-0.24392	-0.583515	-0.660385	-0.776586	-0.980307	-0.593057	-1.44802	-1.15171	-1.25184	-1.09489	-1.1271	-1.0895	-0.802624	-1.60833	-0.987318	-0.3312	-0.492076
AT1G56510	Brown		0.389381	0.0621222	0.188743	0.213911	1.01575	0.807421	0.331429	0.588983	-0.0322857	1.43645	1.39315	1.32417	1.70936	1.2577	1.31075	0.917723	0.614459	1.18646	0.849579	1.09914	0.978602	1.29508	0.706419	1.69165	1.23867	0.889049	1.20207
AT1G56540	turquoise		-0.19713	-0.0245804	0.0592157	-0.0679646	0.216316	-0.128141	-0.225082	-0.131512	-0.369108	0.672461	0.422991	0.398431	0.291587	0.138395	-0.0303476	0.315626	-0.476554	0.25408	0.388974	0.184007	0.316594	0.104236	-0.0622626	-0.0460422	0.153286	0.00292692	0.33783
AT1G56580	Pink		1.68247	2.74242	2.15261	2.93017	3.71138	2.96859	0.903325	1.44636	0.717404	0.453495	1.15429	0.871594	2.06473	2.20832	1.61282	0.646177	1.08524	1.2418	0.502432	0.682544	0.240547	0.533889	0.73081	0.728187	0.539432	0.244121	0.632993
AT1G56600	Pink		-0.469245	-0.205207	-0.485817	-0.203114	-0.46969	-0.0195232	-0.141739	-0.264689	0.681313	-0.119418	0.0236017	-0.163842	-0.346851	-0.515086	-0.838989	0.128821	0.473001	0.393878	0.153975	-0.313044	-0.281399	-0.552449	-0.683646	0.256797	-0.166812	0.394496	-0.253064
AT1G56630	Blue		-0.0326615	-0.633721	-0.0521404	0.0234395	-0.155524	0.16473	-0.508174	-0.293198	-1.00477	-0.501184	-0.857112	-0.565616	-0.677418	-0.999239	-1.06277	-0.769547	-1.21431	-0.942383	-0.491824	-0.0133027	0.3006	-0.790174	-1.08805	-0.814448	-1.00172	-0.675727	-0.668967
AT1G56650	Blue		-0.882635	-0.141993	0.431015	-0.203628	0.20106	-1.04389	-0.903855	0.0236592	-1.25406	-2.43838	-2.66998	-2.45111	-2.69949	-2.36402	-1.78593	-2.89997	-2.80414	-2.51381	0.908592	-0.684803	-0.105101	-0.0372938	-0.350892	0.788868	0.517828	0.714411	0.167254
AT1G56660	turquoise		-1.26219	-0.38896	0.243882	0.522099	1.97702	0.614463	0.0820146	-0.0403916	-1.09917	0.365879	0.145047	0.46692	0.526452	-0.0721229	-0.077846	-0.0821873	0.260609	1.23275	1.55828	2.25806	1.17596	0.846224	0.553811	1.7829	1.5532	1.07573	1.60294
AT1G56670	Blue		-0.721464	-0.586872	-0.271418	-0.356085	-0.659699	-0.637742	-0.483903	-0.589288	-0.599502	-0.870398	-0.791551	-1.15662	-1.27908	-0.974758	-0.660843	-0.98361	-1.40257	-0.820247	-0.606554	-0.482984	-0.357531	-0.739171	-0.773581	-0.306229	-0.608206	-0.0690489	0.0412431
AT1G56680	Midhight-blue		-0.373045	-1.80508	-1.31396	-1.77321	-2.12651	-1.7095	-2.02058	-2.14947	-1.72598	-0.709833	-0.404366	-0.510194	-1.31487	-1.62907	-0.2383	-0.702771	-0.836606	-0.918967	0.24756	-0.562032	0.504312	-0.148673	-0.498551	-0.34695	-0.0557901	-0.158352	-0.618634
AT1G56710	turquoise		-0.0587442	-0.192352	0.0720031	0.0994669	-0.122455	-0.162634	-0.0358026	0.0146232	0.100595	-0.078309	0.109613	0.420371	0.227757	0.244799	0.227778	0.225464	0.520982	0.369723	0.491596	-0.0179996	0.069357	0.557447	0.892977	0.64823	0.794496	1.37962	0.908211
AT1G56720	Purple		-0.589469	-0.716626	-0.188143	-0.481937	-0.391151	-0.29766	-0.356646	-0.777682	-0.158787	-0.389959	-0.664657	-0.401917	-0.977311	-0.477413	-0.691171	-0.833884	-1.08739	-0.469548	-0.741669	-0.550836	-0.948106	-0.969104	-0.798121	-0.895173	-0.726276	-0.606388	-0.62258
AT1G57560	turquoise		-0.368655	0.0240122	-0.0769844	-0.0524908	0.386382	0.0750951	-0.00278012	0.485632	-0.636387	0.527789	0.108137	0.725965	0.282614	0.285761	-0.0215107	-0.445319	0.0182973	0.412108	0.891443	1.1799	0.785288	1.44041	0.838182	1.75987	0.535087	0.420885	0.341818
AT1G57570	Pink		0.00640928	-0.516777	-0.142677	-0.379977	-0.283057	-0.0374093	-0.260841	-0.0765965	-0.137056	0.00257779	-0.157016	0.0193185	-0.332148	-0.325196	-0.258103	-0.399534	-0.610643	0.0256044	0.220826	0.177197	0.0266764	-0.235284	-0.390943	-0.150732	-0.0945099	-0.10406	-0.0111633
AT1G57590	Blue		-0.567646	-0.490115	-0.590423	-1.14812	-0.896601	-0.327714	-0.69502	-0.832311	-1.15047	-0.729578	-0.887886	-0.550831	-1.54451	-1.62027	-1.36388	-0.76486	-0.634393	-0.966935	-0.656231	-0.58395	-0.737223	-2.04631	-1.93343	-1.23413	-1.56111	-2.03496	-1.64025
AT1G57630	Yellow		0.360158	0.838903	-0.576343	-0.534667	2.54056	1.11545	1.16919	-0.0295943	0.270307	6.34495	6.37553	6.0394	5.89097	6.26137	7.27223	4.09929	5.14355	4.76258	6.92814	5.91708	7.03156	6.90821	5.78941	6.95172	5.74175	4.77428	4.93678
AT1G57650	Brown		0	0.0885236	0.0534669	-0.0427186	0.205485	0.0602967	0.183699	-0.0776639	0.119899	1.02179	1.0318	0.843457	1.31084	1.06349	1.01891	1.70578	1.60205	1.8931	0.746887	0.68002	0.862279	1.23812	0.551124	1.77052	1.19942	1.18977	0.81886
AT1G57770	Green		0.0908005	-0.0591104	0.114093	0.103481	-0.408431	-0.435052	-0.0718266	0.045721	0.3416	-0.546813	-0.572866	-0.622999	-0.776098	-0.649891	-0.79142	-0.730844	-1.38665	-1.32704	-0.661131	-0.643754	-0.719862	-0.576805	-0.357399	-0.765409	-0.439171	-0.708424	-0.636396
AT1G57980	Blue		0.0909999	0.0114908	0.142307	-0.0385768	-0.310577	0.119678	-0.283656	-0.411104	0.214234	0.423376	-0.125156	0.351774	-0.185315	-0.0560384	-1.39324	0.375356	-0.546293	-0.0311082	-0.634231	-1.09073	-0.714117	-1.22419	-0.499371	-1.37476	-0.127075	0.242251	-0.126935
AT1G57990	turquoise		0.65557	-0.948383	-0.19602	-0.248898	0.103205	0.331875	0.677458	-0.158639	0.0868538	2.01265	1.85145	1.77973	2.05114	1.26788	1.72023	2.54293	0.66447	2.1858	0.513826	-0.545063	0.434897	0.582866	-0.137466	0.497002	1.34701	0.66545	0.586166
AT1G58037	Blue		-0.408056	-0.339551	0.068319	-0.124196	-0.0196117	-0.297963	-0.346997	-0.124329	-0.357983	-0.231342	-0.159669	-0.114272	-0.47742	-0.546439	-0.45811	-0.276767	-0.755865	-0.421082	-0.268691	0.00389866	-0.117153	-0.858271	-0.328871	-0.315006	-0.324717	-0.218541	-0.494617
AT1G58080	Purple		-0.0864447	-0.078458	0.0637798	-0.00154132	0.109145	-0.070451	-0.0374228	0.152257	-0.0435488	-0.622414	-0.576914	-0.744376	-0.9531	-0.856932	-1.04296	-1.19965	-1.2698	-1.41867	-0.83686	-0.586248	-1.0122	-0.958861	-0.235026	-1.07397	-0.930928	-0.585787	-0.712391
AT1G58170	Black		-0.568129	0.0889495	0.00560153	-0.571984	-0.295759	-0.539523	-0.231549	0.0793748	-0.280576	0.0547215	-0.159411	-0.0429867	-0.627628	-0.618057	-0.918036	-0.94399	-1.23473	-0.690997	-0.624716	0.248709	-0.262986	-0.599376	-1.27961	-0.00800392	0.0228381	-0.297699	-0.417682
AT1G58180	Cyan		-0.149903	-0.212363	0.156592	0.461477	0.625449	0.266254	0.412132	-0.567054	-0.0759256	1.26147	1.20655	1.02534	1.14999	0.45373	0.752526	0.333895	0.179446	1.04527	1.13147	0.692868	0.741345	0.179289	-0.218863	0.468405	0.917541	0.00963893	0.525263
AT1G58225	Yellow		-0.160866	0	-0.162662	0	-0.23857	-0.137031	0.518203	-0.281773	0.210866	4.28481	4.01948	3.73279	3.94449	3.08831	3.17435	2.90586	1.84843	2.78182	3.82766	2.95766	4.04018	2.60894	1.98511	2.54722	2.82068	2.8928	2.21645
AT1G58270	Blue		-0.585408	-0.86664	-0.39987	-0.709004	-0.680918	-0.993599	-0.697539	-1.0052	-0.447551	-0.658176	-0.675713	-0.718825	-1.91911	-1.76059	-1.31225	-1.09912	-1.88672	-0.930745	-0.105377	-0.152304	-0.0273284	-0.72038	-1.35137	-0.148747	-0.723934	-0.69435	-0.707208
AT1G58290	Blue		-0.279543	-0.457306	-0.105164	-0.215148	-0.155019	-0.308509	-0.297763	-0.580097	-0.200784	-0.68423	-0.725985	-0.750181	-1.39143	-1.10622	-1.02543	-1.07329	-1.50051	-1.07433	-0.155323	0.292459	-0.0371013	-0.56142	-0.379232	-0.300851	0.143363	-0.000815956	0.266532
AT1G58320	Blue		-0.468532	-0.383554	-0.482175	0.00474901	0.63825	-0.179718	-0.208184	-0.382258	0.380308	-1.3325	-0.707127	-0.540682	-0.523632	-1.41641	-0.37642	-1.07732	-1.41835	-0.481929	0.27768	0.774619	0.525283	-1.34096	-1.87881	-0.84136	-1.25746	-1.45093	-1.3007
AT1G58340	Yellow		-0.0867983	0.133955	0.0372624	0.184073	-0.211495	-0.0465908	0.44944	0.028037	0.885338	0.138401	0.354205	0.780498	1.19712	1.15494	1.34178	0.337924	1.53127	0.379608	1.36016	0.884958	1.11433	1.22025	0.990575	1.44343	0.966011	0.465193	0.214895
AT1G58420	Brown		0.0678758	0.219884	-0.775899	-1.0612	0.21456	0.144466	-0.124279	0.220682	-0.505504	3.00946	2.93378	3.18109	2.39885	2.24261	2.66573	2.03923	1.13962	1.2882	1.48526	1.21674	1.57922	1.36663	1.0212	1.3329	1.2211	0.914354	0.875645
AT1G58440	Purple		-0.0193611	-0.247444	-0.0333544	-0.357973	-0.185427	0.0208236	-0.463287	-0.160258	-0.549892	-0.294328	-0.497079	-0.363465	-0.611938	-0.609422	-0.580137	-0.399609	-0.795134	-0.629082	-0.660146	-0.61954	-0.561634	-0.834109	-0.740281	-0.873151	-0.734403	-0.535549	-0.413438
AT1G58520	Magenta		-0.177761	-0.110009	0.81961	0.097431	-0.309784	-0.628052	0.0929369	-0.830907	-0.10926	-1.15412	-1.32844	-1.37177	-1.97996	-1.86821	-1.96979	-1.42885	-1.85443	-1.68765	-0.45868	-0.325194	-0.505642	-0.699904	-0.523532	-0.444588	-0.640941	-0.172514	-0.522146
AT1G58590	Cyan		1.14297	-0.112213	0.293818	0.642531	-0.145421	0.260264	0.468537	-0.654014	0.868456	1.34727	0.880554	1.42025	0.981509	0.450491	1.57693	1.76053	-0.257606	1.21162	1.46646	-0.362505	0.957622	1.32095	-0.192172	0.753559	1.22047	0.726086	0.950041
AT1G58848	Yellow		-0.345523	-0.128835	0.229955	-0.0183979	0.27512	-0.160263	-0.0190924	-0.145076	-0.0415894	0.618852	0.651123	0.768446	0.807686	0.391299	0.631207	0.569648	1.03515	0.976347	0.934232	0.724097	0.945745	0.769696	0.730467	0.905345	0.871246	0.487751	0.661738
AT1G59580	Brown		0.329101	0.0525684	0.13717	-0.0683504	-0.0237862	0.694545	-0.0994664	0.317824	-0.128624	1.48719	1.29887	1.41483	1.54847	1.33126	1.4556	1.30864	1.29163	1.4471	1.12556	0.75826	0.961743	0.914199	0.368614	0.987754	0.80806	0.689238	0.685405
AT1G59590	Yellow		0.077143	0.117603	-0.139498	-0.00974636	1.31117	0.567674	0.466072	0.550103	-0.257207	2.61601	2.69077	2.52742	3.06518	3.06428	3.06042	3.16742	3.2879	3.31349	3.54818	3.54772	3.71034	3.18494	2.3524	3.4628	2.93137	2.87515	2.38614
AT1G59610	Cyan		0.0783955	0.130664	-0.0328784	0.139817	0.407674	0.58292	0.186319	0.384266	-0.0864051	0.777059	0.749024	0.811583	1.23377	1.11104	1.03055	0.960928	1.42517	1.13221	0.736565	0.848379	0.986424	0.890897	0.680356	1.17305	0.520875	0.506179	0.705834
AT1G59620	Yellow		-0.059225	-0.484286	0.156634	0.00114402	0.166657	-0.0896874	-0.212212	-0.0234779	-0.500269	1.15926	0.67383	0.561701	0.615326	0.2608	0.228701	0.233437	-0.272714	0.446953	0.532857	0.759402	0.628031	0.294388	0.49028	0.853864	0.727962	1.03384	0.952596
AT1G59710	Brown		-0.188489	0.515689	0.0584507	0.29919	0.716686	0.892777	0.0189432	0.493491	-0.631903	1.12562	0.957724	0.951051	1.10043	1.03324	0.899085	0.43638	1.31738	0.938484	0.973084	1.17915	0.9203	0.741025	0.959565	1.03415	1.00365	0.576493	0.540078
AT1G59720	Green		0.116632	0.00531766	0.216458	-0.191638	-0.344932	-0.389573	-0.0386762	-0.20424	0.32898	-0.349423	-0.409952	-0.0962195	-0.711986	-0.479068	-0.180291	-0.56043	-0.361873	-0.0472184	-0.389223	-0.217844	-0.428659	-0.0815004	-0.0721028	0.142055	-0.0139892	-0.0562457	-0.0899441
AT1G59730	Blue		-0.114447	-0.135264	0.51088	0.413744	0.52957	1.24507	-0.311296	-0.215004	0.171792	-0.462928	0.202512	0.298912	-0.453212	-0.419745	-0.473167	-1.19197	-0.957733	-0.188193	0.284666	0.456365	0.0715653	0.730318	-0.544455	1.21617	1.60919	1.2432	1.58839
AT1G59780	Black		-0.189056	-0.431102	0.184511	0.119833	0.137222	-0.0778852	-0.233414	-0.28065	-0.475927	0.0181406	-0.15544	-0.197342	-0.227457	-0.324694	-0.186778	-0.389645	-0.572419	-0.168589	-0.314659	0.0833987	-0.22098	-0.384081	-0.622904	-0.245744	-0.173123	0.0731415	0.10513
AT1G59820	Brown		0.0339194	-0.0110362	0.315396	0.0288491	0.237474	0.465853	0.0220029	-0.00950154	-0.396145	1.09686	0.807953	0.963336	1.24043	1.00711	0.87793	1.0749	1.0547	1.38464	0.749078	0.85231	1.04991	0.907777	0.330824	1.23663	1.07987	0.707754	0.813025
AT1G59840	Purple		0.279781	0.115334	0.0985415	0.0621123	0.251509	-0.255843	-0.0368258	0.0675426	0.0788547	-0.744867	-0.662701	-0.463239	-1.1506	-0.998051	-1.02493	-0.937535	-1.01029	-1.00832	-1.08451	-0.616419	-1.44682	-0.77887	-0.463741	-0.888954	-0.531854	-0.781399	-0.633574
AT1G59850	Midhight-blue		0.133274	0.0399872	0.203215	-0.392598	-0.625068	-0.286309	-0.26401	-0.266241	-0.0516988	-0.167995	-0.391073	-0.110255	-0.527868	-0.758133	-0.0261256	0.0393352	-0.487215	0.176345	-0.325304	-0.255936	-0.253648	0.212308	0.043301	0.0922579	0.29288	-0.155799	0.627334
AT1G59860	Yellow		-0.399393	0.115369	-0.283794	0.11634	0.972853	0.407648	-0.193845	-0.448963	-0.335274	1.9705	2.1623	1.67232	2.63945	1.74967	2.27607	1.90932	2.53474	2.66148	2.65087	1.80144	2.48516	1.97169	1.69723	2.1617	2.1396	1.64988	1.67599
AT1G59865	Yellow		-0.382554	-0.20508	-0.474678	-0.214552	-0.396228	0.0528521	0.121933	-0.176936	-1.07767	2.24604	1.31785	1.80569	2.10741	0.624938	1.29677	1.16286	1.00922	1.32525	1.74395	1.49909	1.51682	1.41973	0.338569	0.92232	0.88146	-0.229281	1.15314
AT1G59870	Brown		-0.0260445	-0.359031	-0.522633	-0.822153	-0.148719	0.190157	-0.342158	0.0834965	-0.823265	2.5139	2.24616	2.27444	2.45166	2.18458	2.4702	2.06449	2.00629	1.891	1.3038	0.962026	1.35983	1.38885	0.67429	1.12123	0.949493	0.243774	0.862053
AT1G59910	Cyan		0.0915192	-0.270544	-0.122249	-0.227431	-0.0162706	0.158766	-0.117853	0.182996	-0.275185	0.726437	0.729818	0.802544	1.16471	1.2582	1.39845	1.14982	1.03452	1.23553	0.698628	0.606462	0.784824	1.13066	0.646241	1.24979	0.714932	0.576007	0.551983
AT1G60000	Magenta		-0.342216	0.0469448	-0.0782006	-0.124921	-0.0825482	-0.499745	-0.186337	-0.0320148	0.0723893	-0.798153	-0.711184	-0.961728	-1.20445	-1.07613	-1.19968	-1.33896	-1.46025	-1.7523	-0.381371	-0.155269	-0.609619	-0.601718	0.0562228	-0.748191	-0.535592	-0.189425	-0.260026
AT1G60010	Green		-0.36402	-0.192375	-0.379143	-0.0137683	0.33203	-0.137016	-0.247995	-0.384608	-0.613795	-0.388238	-0.2819	-0.518283	-1.16396	-1.06271	-1.02088	-1.07836	-1.63728	-1.16507	-0.266642	-0.630482	-0.642795	-0.893932	-0.497507	-0.93002	-0.701945	-0.193168	-0.22587
AT1G60030	turquoise		0.196917	0.107861	0.36216	0.120708	-0.41738	-0.108922	-0.224915	-0.0856705	0.267074	-0.03364	0.00832263	0.41717	0.334684	0.643609	0.459646	0.737298	0.377495	0.781238	-0.0668068	-0.219668	0.0139992	0.964631	0.560506	0.649417	1.02463	1.10254	0.763348
AT1G60060	turquoise		-0.0416729	0.313196	0.286716	0.485743	-0.186124	-0.0177214	-0.196919	-0.748051	0.413482	-0.390445	-0.112901	0.323083	-0.0961675	0.307693	0.257593	-0.641426	0.567153	0.0813193	0.472832	0.319295	-0.320315	0.888662	0.881572	1.05917	1.4352	-0.0737188	0.257303
AT1G60110	turquoise		-0.636895	-0.850635	-0.385278	-0.888672	-0.214111	0.00118731	-0.248854	-0.374275	-0.692839	0.515147	0.176835	0.287502	0.00540133	-0.237557	-0.226867	-0.619347	-0.664086	-0.434136	-0.324219	-0.0351693	-0.145895	-0.726764	-0.511875	-0.697733	-0.214731	-0.836883	-0.195835
AT1G60160	Black		0.24771	-0.0598146	0.00400423	-0.189701	-0.470157	-0.304671	-0.12797	-0.437099	0.168604	-0.751943	-0.80409	-0.267046	-1.11678	-0.766409	-0.0920801	-0.523172	-0.864725	-0.36534	-0.569758	-1.02026	-0.9725	-0.233091	-0.113724	-0.695644	-0.431164	-0.709149	-0.279687
AT1G60190	Green		-0.267563	0.15249	0.284342	-0.00851527	0.0165853	0.205576	0.331901	0.333446	0.55871	-0.134353	-0.218086	-0.177348	-0.232094	-0.024422	-0.273	-0.120602	-0.143206	-0.174811	-0.0852957	-0.0734546	0.0487932	-0.104214	0.057763	0.0433242	0.225095	0.177228	-0.0802592
AT1G60260	Magenta		-0.0542158	-0.170574	0.495813	0.0910569	0.101645	-0.713066	-0.100306	-0.421251	0.037796	-0.574764	-0.837399	-0.510982	-0.612018	-1.09499	-0.828246	-1.54784	-0.810591	-0.598969	-0.342678	0.130031	-0.462284	-0.395486	-0.526787	0.280805	-0.108606	0.0377039	-0.453234
AT1G60270	Blue		-0.6517	-0.356297	0.0916344	-0.19025	-0.66444	-0.965626	-0.219281	-0.440606	-0.509711	-0.792307	-1.24191	-0.690361	-1.25075	-1.06074	-0.818461	-1.29402	-1.2306	-0.785287	0.24123	0.252792	0.0601948	-0.524505	-0.700165	0.0808259	-0.0355242	0.146123	-0.173338
AT1G60360	turquoise		-0.283683	-0.206967	-0.676774	-0.50903	-0.148709	0.127515	0.242056	-0.229638	0.0437512	-0.35369	0.00111969	0.294481	0.194791	0.308169	-0.273441	0.0146528	0.679417	0.441129	0.111335	0.555893	0.214715	0.964374	1.2504	0.784459	0.852742	0.456072	0.737168
AT1G60390	Blue		-0.532879	-0.119825	-0.265791	-0.201655	-0.593611	-0.676803	-0.0341406	-0.578268	0.0935914	-0.040344	-0.362969	-0.418473	-0.750235	-0.418745	-0.306807	-0.608037	-0.716246	-0.490102	-0.706069	-0.233703	-0.701384	-0.790316	-1.00732	-0.798311	-0.726824	0.0699626	-0.150051
AT1G60420	turquoise		0.602204	0.628209	0.306531	0.497445	0.639501	1.02521	0.663335	0.816006	0.676218	1.10134	1.0089	0.986258	1.85874	1.56549	1.58284	1.77758	1.78543	1.62407	1.28934	0.944109	1.35074	1.67163	1.09493	1.67207	1.0825	0.99978	1.001
AT1G60460	Purple		0.00504792	-0.0190012	-0.030936	0.299799	-0.00626897	0.0497951	0.127976	-0.132297	-0.232156	-0.260097	-0.118524	-0.185377	-0.400845	-0.183936	0.258992	0.219563	-0.174044	0.158131	-0.463086	-0.397469	-0.523333	-0.140856	-0.29625	-0.0696731	-0.292148	-0.365345	-0.430024
AT1G60550	Magenta		-0.243348	-0.287428	-0.0227173	-0.128607	-0.451729	-0.513428	-0.281492	-0.484217	0.0292962	-0.784251	-0.798686	-0.740086	-1.39017	-1.02224	-1.02255	-1.27138	-1.4998	-1.50311	-0.662351	-0.324604	-0.730179	-0.733647	-0.244595	-0.80755	-0.653676	-0.186088	-0.43315
AT1G60590	Blue		-0.387916	-0.130264	0.0275963	-0.492866	-0.0536401	-0.623331	-0.798246	0.00889936	-0.311156	-1.7225	-1.56999	-1.39679	-2.67067	-2.17771	-1.73364	-2.94203	-2.29302	-2.70722	-0.498108	0.550634	-0.465301	-0.690893	-0.386167	-0.24432	-1.50187	-0.304573	-1.19665
AT1G60600	Purple		0.517811	-0.371301	0.561671	0.446207	-0.905469	-0.623877	-0.174569	-0.896173	0.814421	-0.0514075	-0.431513	0.0684459	-0.814123	-0.93952	-0.196828	-0.243883	-1.31876	-0.530246	-0.568427	-1.18651	-1.22169	-0.0735598	-0.68895	-0.286857	-0.0396418	-0.483848	-0.157016
AT1G60610	Brown		-0.318124	0.176193	0.0128543	0.242444	0.277203	0.224885	0.0439956	0.107194	-0.156635	0.752167	1.08753	0.692551	1.28991	0.883392	0.82294	0.661337	1.26125	1.4853	0.860397	0.778298	0.934005	0.444754	0.292335	0.862191	1.07332	0.555534	0.709663
AT1G60690	Purple		-0.222844	-0.394568	0.0182568	0.240231	0.533345	0.0938509	-0.177364	-0.311715	-0.174862	-0.784529	-0.695585	-0.805352	-0.881382	-0.974903	-1.16763	-1.0275	-1.29944	-1.16229	-1.03138	-0.536083	-1.14167	-1.48633	-0.528557	-1.27136	-1.06373	-0.551376	-0.760123
AT1G60730	Midhight-blue		-0.15649	0.423074	-0.0305037	-0.125541	0.508887	0.611076	0.733522	0.555145	0.238901	1.18347	1.14054	0.789496	1.52118	1.54154	1.4041	1.09945	1.63138	1.59081	2.01524	2.15274	2.10264	1.96829	1.07162	2.24496	2.05179	1.26321	1.62061
AT1G60800	Purple		-0.208862	-0.328216	0.037322	-0.0262369	-0.492121	-0.435041	-0.0634908	-0.835723	0.122942	-0.5129	-0.805064	-0.465444	-1.00746	-0.843558	-0.675732	-0.672632	-0.88409	-0.536825	-1.05048	-0.92145	-1.15026	-0.873247	-0.354674	-1.04095	-0.67839	-0.509272	-0.233841
AT1G60940	Green-yellow		0.319547	0.288545	0.358706	0.634712	0.805036	0.750052	0.543649	0.448903	0.546328	0.238347	0.348229	0.190922	0.657211	0.560665	0.470596	0.760513	0.698432	0.858491	1.28849	0.991356	1.17049	1.02929	0.640827	1.23097	0.82534	0.680251	0.746001
AT1G60950	Green		-0.263676	-0.372498	-0.524736	-0.209883	-0.320461	-0.958502	-0.466964	-0.1049	0.295921	-1.29202	-1.11589	-0.740705	-1.69384	-1.49989	-1.27703	-1.31192	-1.71963	-2.53837	-1.54908	-0.590407	-1.43168	-1.60707	-0.172051	-2.02879	-1.34278	-0.809044	-0.818007
AT1G60960	Blue		-0.0464073	-0.182084	-0.138314	0.0392328	-0.00748288	0.232232	0.143845	0.096119	0.122954	0.435706	-0.417895	0.157115	0.0705317	0.100147	-0.148493	0.210913	-0.34156	-0.187625	-0.301417	-0.30897	-0.485703	-0.200584	-0.61	-0.775239	-0.659498	-1.19591	-0.999651
AT1G60970	Cyan		-0.507348	0.281013	0.283163	-0.311481	0.599926	0.0901616	-0.196782	0.291416	-0.179442	0.664268	0.45947	0.911289	0.54746	0.6105	0.032915	0.933189	0.72162	0.864002	0.306475	0.343905	0.280108	-0.138038	0.189485	0.299905	0.199763	0.0690311	-0.331062
AT1G60990	Green		-0.101162	-0.00421182	0.367389	0.239955	0.336532	-0.0519928	0.0828395	-0.0736028	-0.0887947	-0.411747	-0.692638	-0.450772	-0.867555	-0.86403	-0.911618	-0.759601	-1.03677	-0.745043	-0.58014	-0.199094	-0.824608	-0.669644	-0.159533	-0.543565	-0.409925	-0.297836	-0.108448
AT1G61050	Green-yellow		0.255862	0.195206	0.215475	0.105982	-0.229657	0.0817713	-0.320292	-0.447288	0.155766	0.554524	0.0622304	0.208119	-0.0333334	-0.435785	-0.0275285	0.364376	-1.21	-0.270556	-0.107221	-0.071508	-0.0905791	-0.664542	-1.06148	-0.342632	-0.241793	-0.128083	0.050104
AT1G61065	turquoise		0.869965	0.693131	0.603432	1.32961	0.983285	0.675227	1.14177	0.912039	1.39463	0.206853	0.790309	0.624468	1.84949	1.73354	1.93948	1.27719	1.32856	1.67675	0.798323	0.34497	1.09061	2.36453	0.808057	2.26924	1.11978	0.932627	0.476402
AT1G61080	Midhight-blue		-0.573729	-0.48423	-0.274473	-0.435	0.0187235	-0.273854	-0.541242	-0.238497	-0.722852	0.854425	0.582177	0.548808	1.92958	2.28958	2.41076	1.94862	2.45684	2.54361	2.66064	2.76532	3.28072	4.30353	3.30513	4.4411	2.55522	2.48278	2.33256
AT1G61120	Midhight-blue		0.074647	0.119938	0.418893	0.103009	0.777236	0.140467	1.01252	0.328375	-1.13604	0.723279	1.65272	0.977771	2.89231	1.95812	2.41343	1.18084	2.36513	1.49955	4.94398	4.79498	4.9655	4.25563	1.15496	4.80763	3.42406	2.31684	2.05365
AT1G61140	Brown		0.0472879	-0.050225	0.0463365	-0.199467	0.232505	0.193312	0.106054	0.00675415	-0.174219	0.92619	0.834208	0.902323	1.40019	0.891731	0.81907	0.653401	1.02134	1.07624	0.754955	0.819887	0.8479	0.887549	0.884649	1.41332	1.05726	0.679187	0.897864
AT1G61180	turquoise		0.347925	-0.0229829	0.23059	0.184132	0.197538	0.315451	0.0942941	-0.166735	0.136314	1.04572	0.906316	0.947926	0.945086	0.638675	0.889502	0.993648	0.485624	0.985305	0.62182	0.00755752	0.356643	0.61652	0.0480845	0.706392	0.51477	0.224033	0.497723
AT1G61250	Brown		0.189109	0.0192369	-0.257443	-0.296617	-0.248728	0.135568	-0.137503	0.189593	0.00678904	2.2394	2.32726	2.4211	2.67896	2.38113	2.82483	2.48503	2.63493	2.39546	2.18382	1.38973	2.13493	2.25696	1.33109	2.3792	1.66051	1.31746	1.30969
AT1G61255	Purple		-0.585935	0.0233401	-1.07951	-0.728644	-0.484197	-0.683685	-0.787189	-0.405082	-1.03778	-0.732911	-1.205	-0.498138	-1.05246	-0.887945	-0.631909	-1.13735	-1.36917	-2.1426	-0.874541	-0.650832	-0.972206	-1.578	-1.381	-1.21909	-1.36379	-0.767013	-1.30511
AT1G61260	Cyan		-0.0496533	0.0167966	0.231511	0.255614	0.519224	0.364106	0.389772	0.275237	0.435329	1.43548	1.64641	1.31278	2.14055	1.79942	1.47717	2.1744	2.02122	1.93762	0.599034	0.636978	0.5268	0.904315	0.646024	1.17443	0.770764	1.13918	0.595097
AT1G61300	Green		-0.012943	-0.313804	0.452809	0.260703	-0.00131155	-0.443855	0.148342	-0.695725	-0.0344387	0.440393	0.127029	0.15309	-0.152666	-0.591382	-0.438872	-0.363281	-1.29822	-1.18038	-0.313141	-0.279674	-0.0627494	-0.250648	-0.391233	-0.882158	-0.432544	0.191501	0.307541
AT1G61340	Yellow		0.0214683	-0.660661	-0.144553	-0.287665	0.397497	0.420882	0.233607	0.239559	-0.382995	0.544893	0.631305	0.619537	1.30724	0.831058	1.04982	0.657583	0.748801	0.878366	1.31749	0.725929	1.43314	1.54987	0.814732	2.00097	1.47753	0.83249	1.22495
AT1G61360	Brown		0.0807067	0.299002	0.171568	-0.100984	0.201592	0.522204	0.246629	0.250848	-0.0460954	2.99687	2.86454	2.5152	2.94947	2.53214	2.95338	2.77684	2.54826	2.70262	2.20107	1.31608	2.15533	1.73549	0.638367	1.89657	1.74883	1.19928	1.39371
AT1G61370	Brown		0.191907	-0.24519	0.277316	-0.359239	0.174814	0.510965	-0.146649	0.305215	-0.137246	1.3811	1.45625	1.3261	1.42549	1.22365	1.36242	1.31695	1.35003	1.34768	0.966648	0.671134	1.36643	1.16745	0.426148	1.27938	1.42762	0.75679	0.876765
AT1G61380	Brown		0.113584	0.0305532	-0.152244	-0.600026	0.00546604	0.441123	-0.377952	0.136923	-0.581006	1.67227	1.64383	1.63918	1.25271	1.17165	1.42549	0.526494	0.586073	0.552512	1.4136	0.443322	0.916444	0.684194	-0.00118536	0.506823	1.27161	-0.507635	0.0604796
AT1G61420	Brown		0.0864412	0.0324607	0.10777	-0.294854	-0.0121029	-0.225219	-0.0913665	0.0404223	-0.541863	2.31438	2.43951	2.14041	2.25076	1.86769	1.82702	1.7834	2.16397	1.96634	1.44295	1.51529	1.60473	0.885159	0.619867	1.47773	1.24202	0.990905	0.896898
AT1G61430	Brown		0.0613813	-0.36006	0.116898	-0.12621	0.0388766	-0.284916	0.0103306	-0.271562	0.0168331	0.991081	1.03365	0.982208	1.12749	0.809348	0.825642	0.709924	0.751211	0.771084	0.508831	0.584839	0.256101	0.335489	0.460149	0.440555	0.467522	0.219979	0.398697
AT1G61440	Brown		0.0522961	-0.4245	0.0590321	0.000685268	-0.156219	-0.0200207	-0.07834	0.198719	-0.0388308	0.333815	0.459949	0.367386	0.666045	0.529134	0.311317	0.863186	1.05473	0.940747	1.03671	0.823552	1.10635	0.786807	0.0754216	0.902832	1.10679	1.15375	0.812298
AT1G61480	Yellow		-0.163513	-0.00517797	-0.0964906	-0.245448	-0.127828	-0.10882	0.00674222	0.00496213	-0.242338	0.573956	0.323283	0.379048	0.30238	0.151283	0.30106	0.474522	0.238351	0.474618	0.625958	0.742386	0.508197	0.450548	0.194975	0.453289	0.195778	0.388514	0.501498
AT1G61490	Brown		-0.0499437	-0.0589103	-0.0274229	-0.0884777	-0.122992	0.020318	-0.0773427	-0.140693	0.149909	1.12138	1.4114	1.06694	1.05775	1.05642	0.969875	0.948717	1.04479	1.43155	0.538121	0.24467	0.434372	0.64972	0.143292	0.79732	0.712488	0.297608	0.223568
AT1G61520	Purple		0.00903144	-0.261798	-0.434516	-0.145264	-0.496433	-0.273772	0.0681927	-0.0318621	0.179615	-0.428208	-0.414591	-0.869832	-0.696386	-0.665737	-1.36191	-0.41971	-1.44663	-2.27631	-1.71451	-1.65136	-1.69859	-1.6712	-0.302834	-3.22175	-1.83761	-0.353614	-0.599936
AT1G61550	Brown		0.0954088	-0.0855528	0.134462	-0.155435	0.0892005	0.0329436	-0.149088	-0.129719	0.0111524	0.688274	0.733687	0.608672	1.20944	0.812558	1.10886	0.971309	1.50423	1.43178	0.984419	0.874487	1.09845	0.898717	0.429662	0.956816	0.777944	0.685473	0.559846
AT1G61560	Brown		-0.115418	0.0347419	0.202117	-0.583841	-0.0158953	0.341031	-0.036375	0.148633	-0.384482	2.98165	2.58205	2.59975	3.0546	2.53263	3.06757	3.26537	2.86844	3.59873	2.47285	2.30537	3.02538	2.59989	1.18741	2.69151	2.36677	2.82376	2.0244
AT1G61590	Brown		-0.948573	-1.23884	-1.06616	-1.40147	-1.26245	-0.975081	-0.882953	-0.697811	-0.91609	0.416381	0.311711	-0.152777	-0.541259	0.12139	-0.0502876	0.228454	-0.973385	0.219824	-0.442015	-0.311572	-0.26536	-0.927096	-1.0986	-1.10085	-1.03451	-0.196933	-0.147538
AT1G61610	Yellow		-0.198742	-0.00596593	-0.0884465	-0.109239	0.0721501	-0.0473623	0.147894	0.0461533	-0.219773	-0.0906999	0.35243	0.0507102	0.73395	0.768719	1.09426	0.998136	1.25253	1.0664	1.38851	1.23607	1.34897	1.67565	0.595272	1.97836	1.1777	0.762763	0.866049
AT1G61780	turquoise		0.906472	1.12725	0.851127	0.496516	0.3492	0.342761	1.08339	1.08987	1.18309	1.15302	1.55474	1.38315	0.854013	0.753466	1.08835	1.51617	1.52684	1.8097	1.0991	0.765062	1.04691	0.518738	0.172341	0.4558	1.01646	0.604022	0.655623
AT1G61790	Cyan		0.463906	0.963046	0.588162	-0.100985	-0.0293482	-0.0480045	0.160434	0.404424	-0.0432107	1.47329	1.21827	1.22718	0.846958	0.769686	0.647969	0.8593	1.31469	1.36683	1.24796	1.14697	1.23813	0.658313	0.257259	1.08849	1.20714	0.669481	0.612623
AT1G61795	Blue		0.378385	-0.747141	-0.00555386	-0.516569	-0.937033	-0.979215	-0.542179	-0.270196	-0.414237	-0.06693	0.0493952	-0.229656	-0.556438	-1.08617	-0.483528	-0.676992	-1.36987	-0.491639	-0.458077	-0.455045	-0.770096	-1.39618	-0.684573	-1.42458	-0.874526	-0.135153	0.426487
AT1G61800	turquoise		0.36576	1.8205	-0.473225	-1.4817	-0.0718223	0.00545172	-0.294806	0.703646	-0.892927	1.03332	0.640261	0.982	1.00623	1.44473	1.93146	0.3089	2.00268	0.631342	4.27155	1.3077	3.10372	4.76897	2.7512	5.06869	3.82089	3.18811	3.69459
AT1G61810	Brown		-0.356112	-0.792172	-0.237229	-0.570984	-0.548456	-0.463531	-0.112653	-0.733513	-0.599232	-0.0221236	0.459613	0.100167	0.494001	0.570922	0.755106	0.768293	-0.0690928	1.35711	0.396389	0.261762	0.481883	0.148871	-0.324756	1.1617	0.465123	0.271809	0.346139
AT1G61820	Cyan		-0.692054	-0.584807	0.21889	-0.0532621	0.217606	-0.0378665	0.376871	-0.391108	-0.0533164	1.02924	0.702324	1.20337	1.46238	1.72666	1.35685	1.36367	0.699681	2.04237	0.49442	0.614494	0.774272	1.25958	0.948446	1.71001	1.70621	1.0482	1.29009
AT1G61840	Pink		-0.32295	-0.732665	0.0382267	-0.723018	-0.42885	-0.660368	-0.771643	-0.297062	-0.650533	-0.0345638	-0.330374	-0.153868	-0.196497	-0.911878	-0.588925	-0.682157	-0.46719	-0.169184	-0.593088	0.0827445	-0.0686865	-0.58022	-0.293629	-0.157253	-0.145924	-0.0925331	-0.27146
AT1G61930	Purple		0.0403308	-0.504046	-0.237311	-0.358095	-0.0498318	-0.214908	-0.291852	0.31784	0.054916	-0.573279	-0.575711	-0.683802	-0.831232	-1.05097	-0.52618	-0.731046	-0.985711	-0.787806	-0.485465	-0.779167	-0.7354	-0.941756	-0.540372	-0.71585	-0.712342	-0.296628	-0.460993
AT1G61950	Pink		-1.07863	-0.954947	-0.229814	-0.53727	-0.42318	-0.4777	-0.627685	-0.521511	-1.26736	0.234293	-0.227901	-0.28268	-0.396715	-0.510988	-1.005	-0.353516	-1.14277	-0.257041	-0.461472	-0.256885	0.176886	-0.321253	-0.376494	-0.166455	-0.291353	0.167675	0.178814
AT1G62020	Pink		1.43868	1.4224	1.26664	1.50949	1.7672	1.97161	0.573453	0.943079	0.552164	0.730112	0.766994	0.948024	1.64068	1.53471	1.48296	1.06538	1.52288	1.10374	0.568231	0.462988	0.751121	1.06208	0.715162	1.32499	0.682326	0.229664	0.502504
AT1G62250	Green		0.0119066	-0.174166	0.672156	0.460969	-0.367098	-0.0378934	0.0506029	-0.0727117	0.355864	-0.374178	-0.495698	-0.518106	-0.508814	-0.993659	-0.904507	-0.611321	-1.41382	-1.07347	-0.093338	-0.652275	-0.424997	-0.398076	-0.405047	-0.84067	-0.124701	0.0826112	0.262764
AT1G62290	turquoise		-0.309491	-1.20195	-0.443779	-0.439605	-0.765305	-0.742374	-1.13605	-1.12104	-0.982978	-0.398322	-0.126398	-0.259789	-0.643279	-0.848902	-0.382598	-0.625013	-0.751292	-0.790083	-1.21917	-1.74127	-1.70649	-1.25302	-1.84091	-1.89099	-1.67555	-1.85419	-1.9274
AT1G62300	Yellow		0.111437	-0.188046	0.0809494	-0.126735	0.437078	0.548407	-0.0183392	0.602824	-0.00470033	1.8415	1.90158	1.75547	2.31009	2.26735	2.34389	1.77999	1.75929	1.81437	1.95657	1.54132	1.92743	2.1174	1.17183	2.18197	1.86758	0.723713	1.17681
AT1G62305	Brown		0.144759	0.109155	0.146734	0.15477	0.0469922	0.706204	-0.0296126	0.156116	-0.240043	1.41833	1.24614	1.50689	1.56999	1.28597	1.51508	1.21783	1.41028	1.6481	1.33598	0.907747	1.27835	1.02264	0.644485	1.52518	1.2395	0.546285	0.951738
AT1G62320	Pink		-0.448258	-0.87051	-0.37062	-0.897709	-0.497537	-0.439578	-0.448602	-0.692962	-0.627185	0.116681	-0.24487	-0.334672	-0.530975	-0.894287	-0.587615	-0.355995	-1.20379	-0.31784	-0.343384	-0.331303	0.196279	-0.320816	-0.696079	-0.354521	-0.29837	0.104258	0.0616824
AT1G62420	Brown		-0.00270696	-0.0894155	0.357599	-0.502431	-0.407776	0.0760118	-0.384915	-0.0122735	-0.998885	1.12777	1.29877	0.619404	0.850706	1.06919	0.919696	0.113242	0.662473	0.699681	1.19029	-0.23959	0.6607	1.45445	0.255344	1.19659	1.28564	0.769403	0.169627
AT1G62422	Brown		-0.0345764	-0.15425	-0.214481	-0.342953	-0.114512	-0.0757108	0.026603	-0.0152299	0.098873	1.68612	1.5163	1.28427	1.51166	1.30496	1.43517	1.53584	1.12146	1.49642	1.50204	0.785661	1.30646	1.23595	0.85822	1.47381	1.21862	0.940676	0.907044
AT1G62440	Pink		-0.700614	-0.538183	-0.799615	-0.824717	-0.665272	-0.423009	-0.990344	0.371491	-1.21953	-0.00372523	-0.394545	-0.494639	-1.40127	-1.54532	-1.2201	-1.04401	-1.30964	-1.16339	-0.722954	-0.505286	-0.376859	-0.885741	-0.717393	-0.825578	-0.983861	-0.689667	-0.844128
AT1G62510	Blue		-0.658097	0.027493	-0.918008	-0.584647	-0.124679	-0.164265	-1.71028	-0.182697	-1.26319	-1.56775	-1.53597	-0.979019	-1.09461	-0.165756	-1.86609	-2.0438	-0.949624	-1.49606	-1.54085	-0.704406	-1.24974	-2.86639	-0.74283	-2.49358	-1.34467	-1.99855	-1.43804
AT1G62540	Blue		-0.329059	-0.134479	-0.0330136	-0.390233	-0.305922	-0.428519	-0.0155746	-0.22799	0.277671	-0.400341	-0.692185	-0.342116	-0.813908	-0.823487	-0.622283	-0.842719	-1.2072	-0.386132	0.198124	-0.363221	-0.366572	-0.0574205	-0.844885	0.0640711	-0.502191	0.171824	0.202313
AT1G62560	Blue		-0.250433	-0.184517	0.432889	-0.0100587	-0.229418	-0.752548	-0.186399	0.0156966	0.707987	-1.4036	-1.19897	-0.977841	-1.07249	-1.20072	-1.10095	-1.32561	-0.909686	-2.21025	0.498439	0.506778	0.568908	0.478656	0.559129	0.28693	0.350941	0.62335	0.94462
AT1G62580	Blue		0.0200087	0.233494	0.0316902	0.187223	0.031408	0.0792366	0.278628	-0.517373	0.369749	0.36948	0.317838	-0.140108	-0.467344	-0.0927696	0.0601632	-0.735505	-0.267155	-0.26868	0.409112	0.713382	0.926758	-0.148624	-0.579947	0.00938545	1.01982	-0.667011	0.180555
AT1G62630	Green		-0.32372	-0.283798	0.2559	0.0903469	0.02482	-0.410944	-0.12321	-0.757247	-0.44789	0.304561	-0.273205	-0.0182543	-0.792175	-0.831978	-0.99186	-1.17128	-2.00415	-1.37599	-0.525524	-0.398816	-0.809416	-0.936518	-0.611571	-1.13771	-0.505488	-0.33127	0.0456985
AT1G62660	Blue		-0.482788	-0.806938	-0.725359	-0.883441	-0.771286	-0.686759	-0.339433	-0.57285	-0.373987	-0.475946	-0.558335	-0.738355	-0.891564	-0.884445	-0.519972	-0.54379	-1.22961	-0.69092	-0.495917	-0.302332	-0.0123782	-1.10173	-1.6425	-1.31584	-1.31097	-0.698135	-0.525104
AT1G62710	Blue		-0.620637	-0.25592	-0.64032	-0.197787	-0.410573	0.0400696	-0.748286	-0.472215	-0.269882	-0.936896	-0.977287	-0.828328	-0.869694	-1.11758	-0.998683	-0.746527	-0.915318	-0.98163	-0.435199	-0.519801	-0.241815	-0.123904	0.062997	-0.111939	0.290601	0.165117	0.4465
AT1G62750	Green		0.10094	-0.271284	-0.0170642	0.00277319	-0.284938	-0.429272	-0.140662	-0.213538	0.312181	-0.822746	-0.712141	-0.839073	-1.37459	-1.06038	-1.10164	-1.16311	-1.68137	-1.91192	-0.835951	-0.625287	-1.022	-0.710888	-0.249068	-1.26037	-0.8575	-0.541247	-0.418404
AT1G62780	Purple		0.06206	-0.250094	0.0182964	-0.0539341	0.0282608	-0.462912	-0.280066	-0.362114	-0.0131076	-0.572544	-0.504648	-0.500617	-1.25239	-1.35703	-1.32536	-1.28016	-2.05961	-1.69686	-1.22035	-0.703756	-1.44536	-0.975194	-1.11823	-1.26985	-0.890717	-0.601669	-0.711937
AT1G62790	Yellow		-0.785141	-0.459818	-1.28498	-1.3765	-1.25443	-0.779765	-1.62807	-0.882747	-1.44583	-0.428078	-0.136013	-0.244025	-0.659452	-0.446687	-0.278048	-0.39263	0.0610056	-0.56278	0.536589	0.526161	0.499519	0.132619	-0.152081	0.00908336	0.15473	0.332775	0.202889
AT1G62840	Yellow		-0.089594	-0.00676625	-0.135001	-0.177638	0.286416	0.00161496	0.016974	0.372205	-0.0711016	0.178304	0	0.174678	0.51278	0.264398	0.149823	0.00786935	0.272466	0.144925	0.51933	0.38288	0.586802	0.295285	0.371443	0.279153	0.21629	0.0476878	0.255899
AT1G62870	Green		-0.210168	0.0487116	0.0289206	0.320957	0.0952401	-0.228443	-0.131885	0.109622	0.0414751	-0.352152	-0.448204	-0.142271	-0.457578	-0.638893	-0.578618	-0.778634	-0.643557	-0.345254	-0.39601	-0.0288382	-0.37656	-0.135206	-0.569378	-0.183422	0.149175	-0.136507	-0.0509167
AT1G62975	Pink		-0.939004	-0.754166	-0.121513	0.0728508	-0.357872	-0.450313	0.0281054	-0.749112	-0.246328	0.388185	-0.465604	-0.133602	-0.909452	-1.19846	-0.694561	-1.07007	-1.60179	-0.974487	0.00085324	0.0393232	0.0492814	-0.678791	-1.76641	-0.556896	-0.384968	-0.230676	-0.227445
AT1G62980	Pink		-1.2589	-1.31177	-0.870152	-2.07881	-1.0735	-1.09892	-1.18554	-0.813229	-1.3443	0.312286	-0.202192	-0.503696	-1.97622	-2.47156	-2.15887	-1.58761	-2.68135	-1.15777	-0.727616	-0.321366	-0.106337	-1.43051	-1.54578	-1.30988	-1.56545	0.563116	-0.118285
AT1G63245	Yellow		-0.557824	0.940456	-0.0352615	0.702418	-0.427221	-1.51759	1.3221	-0.464341	-0.146035	0.11634	0.261838	0.421251	0.471103	0.989773	1.34132	1.63731	2.25852	1.63413	0.170184	1.38446	0.791176	1.4077	0.812077	2.14252	1.54142	2.66527	1.66089
AT1G63350	Brown		0.0666397	-0.0401314	-0.135453	-0.344706	0.217093	0.208757	-0.0393071	0.126187	-0.699069	1.52053	1.54087	1.39281	1.27837	1.05045	1.49793	1.22734	1.21837	1.52272	1.45767	1.30139	1.61096	1.50424	0.866346	1.63634	1.51519	0.706758	1.19828
AT1G63450	Pink		-1.08024	-1.02429	-0.491537	-0.950321	-0.755501	-0.740516	-0.674378	-0.663712	-1.06656	0.110016	-0.0512242	-0.251918	-0.824347	-0.803473	-0.85022	-0.406586	-0.995376	-0.269251	-0.706187	0.0267507	-0.354991	-0.74101	-0.899463	-0.762919	-0.989835	-0.365275	-0.525906
AT1G63530	Brown		-0.525473	-0.196561	-0.634753	-0.79721	-0.390537	-0.0790251	-0.646115	0.330933	-0.328524	1.11244	0.932245	1.18828	1.44367	1.55739	1.87308	1.22307	1.92615	1.43887	1.54871	1.67055	1.80737	1.1404	0.803997	1.30117	1.52262	1.20429	0.903345
AT1G63650	Black		-0.362873	-0.301119	0.434288	0.187427	-0.182553	-0.531137	-0.150071	-0.836765	-0.0407303	-0.763669	-1.02345	-0.143272	-1.17525	-0.563607	-0.634619	-1.21489	0.162072	-0.455343	-0.531446	-0.317041	-0.399556	-0.304458	0.107977	0.00218611	-0.337685	-0.437803	-0.971496
AT1G63690	Blue		0.168417	-0.204132	-0.0167664	-0.0623064	-0.669988	-0.169282	-0.199606	-0.560103	0.102427	0.208016	-0.0469956	0.0756812	-0.248956	-0.212943	-0.0322452	0.258086	-0.210716	0.136345	-0.873607	-1.00682	-0.986197	-0.258041	-0.147988	-0.602018	-0.259513	-0.195332	-0.282295
AT1G63710	Black		0.193611	-0.047996	0.287682	0.0507023	-0.224533	0.145359	0.174382	0.0909933	0.0131563	-0.302309	-0.568543	0.0295105	0.0642515	-0.119966	0.321563	0.166245	-0.437403	0.0294465	0.0881288	-0.531745	0.380017	-0.488463	0.0364457	-1.00877	-0.470912	-0.431803	-0.282419
AT1G63720	Brown		-0.164894	0.329569	0.264818	-0.341977	0.521444	0.17031	0.290938	0.29379	-0.306455	2.40466	2.17241	2.10672	2.64602	2.41367	2.6067	1.94642	2.61042	2.65724	2.28891	2.23578	2.21541	2.33433	1.71676	3.02136	2.08322	1.62372	1.81175
AT1G63740	Brown		0.00256479	-0.104422	-0.0720303	0.00614598	0.161373	0.0011871	0.0373702	-0.324638	-0.198137	0.781677	1.05482	1.14541	0.673838	0.650464	0.599317	0.629945	0.477333	1.14587	0.491867	0.583608	0.384742	0.514099	0.332533	0.900361	0.87741	0.453633	0.466556
AT1G63750	Brown		-0.215762	-0.204287	-0.164362	-0.597593	0.573195	0.405303	-0.348737	0.183031	-0.919558	1.17149	1.53041	1.245	1.08568	1.02108	1.09585	0.612784	0.658952	1.16521	1.00763	0.369528	0.704442	0.501934	0.154504	0.684384	0.567417	0.157688	0.598797
AT1G63830	Cyan		0.246717	0.32224	-0.127154	-0.363993	0.222102	0.287441	0.175121	0.419116	-0.217508	0.781394	0.590712	0.795802	1.17707	0.871334	0.778331	0.951918	1.23394	1.27394	0.533801	0.276733	0.527882	0.686055	0.860212	0.868764	0.525967	0.573288	0.328646
AT1G63840	Yellow		0.0131791	-0.0815425	-0.143262	-0.143648	-0.159465	-0.114494	0.111855	0.201502	-0.0921359	1.85984	1.44372	1.6243	1.84773	1.73311	1.8968	1.10854	1.61208	1.42541	2.57308	2.3058	2.56004	2.2316	1.42518	2.59648	2.15982	1.94154	1.72341
AT1G63860	Brown		0.0703781	-0.229026	-0.173864	-0.332313	0.291253	0.587879	-0.229735	0.302184	-0.663897	1.76394	1.31358	1.50946	1.31336	1.09021	1.16129	0.393778	0.505947	0.670689	1.12324	0.421379	0.726977	0.65761	0.355585	0.369096	0.945831	0.0239774	0.604312
AT1G63930	Blue		-0.0467207	-0.489498	-0.476002	-0.260544	-0.309307	-0.123781	-0.0603813	-0.311768	0.0449913	-0.111807	0.00959216	0.047738	-0.593389	-0.706593	-0.339308	-0.377407	-0.77053	-0.253317	-0.597255	-0.464199	-0.193505	-0.43521	-0.886956	-0.442409	-0.719018	-0.515534	-0.26365
AT1G64000	Green-yellow		-0.571049	-0.61499	-0.278802	-0.392816	-0.0707473	-0.524645	-0.120338	-0.117004	-0.643905	0.143329	-0.289236	-0.412631	-0.213124	-0.449481	-0.605675	0.704022	-1.16877	0.120435	0.00175488	0.0199201	-0.0919435	-1.17251	-0.774488	-0.697282	-0.229009	0.281559	0.168575
AT1G64065	Yellow		0.328277	-0.574414	-0.00538946	-0.112814	0.451449	0.300364	0.323954	0.720941	0.00250869	1.63904	2.08369	1.75712	2.63836	2.10457	2.99946	2.54927	2.51349	2.8663	2.62905	2.32682	2.52135	2.47511	1.55638	3.01848	2.28956	2.22638	2.21137
AT1G64150	Purple		0.432837	-0.175658	-0.00624508	0.0539285	-0.451108	-0.148968	0.0940479	0.0668168	0.603549	-0.630953	-0.480986	-0.497782	-0.997256	-0.878603	-0.62689	-0.410131	-1.44083	-1.33918	-1.11264	-1.12143	-1.25058	-0.66357	-0.55299	-1.22731	-0.737113	-0.314271	-0.570372
AT1G64160	Cyan		0.434984	0.680839	0.642426	0.247547	0.86763	0.827946	1.33804	1.29463	0.0264938	0.751085	1.3795	1.49519	2.17819	2.1341	2.26722	1.06735	1.28685	1.77021	1.86686	0.0662385	1.53376	2.53968	2.30537	2.30564	2.59623	1.9488	1.56965
AT1G64210	Pink		-0.355972	-0.255743	-0.42286	-0.787314	-0.057993	-0.598764	-0.194055	-0.26077	-0.499515	0.275821	-0.0548138	0.21618	-0.481167	-0.519412	-0.527544	-0.584489	-1.09921	-0.324089	-0.159414	-0.158933	-0.0910627	-0.345658	-0.624443	-0.334135	-0.107768	-0.0915802	0.157792
AT1G64220	Blue		-1.10504	-0.00855296	-1.06987	-0.575094	0.49097	0.044754	-0.569361	-0.239985	-1.81751	-0.874115	-1.62979	-0.932827	-2.53071	-1.84921	-1.56456	-2.67671	-0.518495	-2.0012	-0.278312	1.17777	0.241954	-1.0753	-0.0771796	0.210496	-0.330733	0.0382753	-1.102
AT1G64280	Brown		0.0107412	-0.0766064	-0.126139	-0.416479	0.138472	0.243282	-0.0202461	0.0971622	-0.460148	1.1597	0.87387	0.819329	1.11866	0.936844	0.882218	0.70325	0.975019	1.00737	0.7503	0.783456	0.940251	0.893199	0.859443	0.990726	0.82688	0.694724	0.771435
AT1G64355	Green		0.179667	-0.0953201	-0.0161257	0.121786	-0.437812	-0.625266	-0.151144	-0.295546	0.449438	-0.811864	-0.861567	-0.604235	-1.39396	-1.27783	-0.669264	-0.89876	-1.35886	-1.13854	-1.14295	-0.915004	-1.15728	-0.415734	-0.351826	-0.879272	-0.5909	-0.520265	-0.858246
AT1G64360	turquoise		-0.615258	0.18519	-0.522404	0.458706	0.195676	0.174991	0.041528	-0.52816	0.656829	-0.068911	0.443226	0.845835	0.428651	0.237999	1.21529	0.957132	1.72928	1.54426	1.48594	3.07488	2.01299	2.61562	3.35366	2.73444	2.86844	2.94323	3.61267
AT1G64370	turquoise		-0.488429	0.0906941	0.0153561	0.157609	0.407405	0.143556	0.414167	-0.0690613	0.158593	0.230123	0.451077	0.81859	1.06896	0.478	0.662622	1.18707	1.51087	1.61052	-0.286411	0.701355	-0.153177	-0.00539736	0.970252	0.201401	-0.0384052	0.862541	0.66782
AT1G64380	Blue		-0.482119	-0.468689	0.126284	-0.169149	0.0358692	-0.537062	-0.250305	-0.0425601	-0.597181	-0.246934	-0.871082	-0.447722	-0.374534	-0.391513	-0.33211	-0.45432	-1.16348	-0.269502	-0.272035	-0.294773	-0.285429	-0.567564	-0.523298	-0.921003	-0.678763	-0.738625	-0.313591
AT1G64390	Green		-0.243496	-0.160197	-0.457104	-0.355788	-0.806429	-0.458574	-0.279409	-0.305156	0.143247	-0.906055	-1.08243	-1.00717	-1.57307	-1.38883	-1.22969	-1.51314	-1.59796	-2.08886	-1.37058	-0.795532	-1.19143	-1.29947	-0.801989	-1.44516	-1.25623	0.0278924	-0.541683
AT1G64400	Brown		-0.598924	-1.03032	-0.727163	-1.27247	-0.52624	-0.846772	-1.19347	-0.796728	-1.04388	3.25519	2.8294	2.93545	3.24853	2.87378	3.39042	3.49029	2.5301	3.42437	3.0261	2.34301	2.89475	3.38203	2.21649	3.41174	1.39993	1.36918	1.45021
AT1G64450	Blue		-0.324315	-0.152243	-0.168727	-0.25051	-0.592329	-1.00706	-0.60638	-0.369191	0.240122	-0.9301	-0.990382	-0.47259	-0.667651	-0.441399	-0.322617	-0.554521	-0.0153714	-0.608517	-0.831703	-0.858733	-0.849765	-0.163093	0.572819	-0.429581	0.0653371	-0.208931	-0.381098
AT1G64460	turquoise		2.00874	2.29689	2.05939	2.26557	2.73167	2.80944	1.97676	1.93943	1.83365	1.8742	2.35587	2.24809	2.92812	2.63057	2.10103	2.19412	2.78179	2.67502	1.21517	1.27643	1.29899	1.18542	0.85887	1.90653	1.58392	1.41069	1.30044
AT1G64470	turquoise		2.32952	2.155	2.47907	3.00864	2.20724	2.48569	2.09915	1.66314	2.28183	2.4704	2.25815	2.36656	2.85258	2.3719	2.76866	3.09058	2.57095	3.07769	1.42248	1.08005	1.68967	1.59459	0.669081	2.00845	2.17657	1.55812	2.01719
AT1G64510	Purple		0.208425	-0.102886	-0.310565	0.0384657	-0.322997	-0.431723	-0.0973735	-0.0701504	0.279245	-0.436584	-0.346805	-0.334793	-0.603936	-0.679696	-0.558242	-0.399732	-1.05343	-1.19259	-1.30325	-1.0291	-1.45628	-0.920445	-0.477459	-1.44992	-1.0168	-0.677595	-0.930484
AT1G64590	Green-yellow		0.0125958	-0.245569	0.0589423	-0.264583	-0.100112	0.0326087	0.196449	0.104293	0.269988	-0.266269	-0.533258	-0.534554	-0.172485	0.0310841	-0.464918	0.408706	0.0866963	0.0897064	-0.70532	0.00618753	-0.677209	-1.9075	-2.01485	-1.58141	-2.06233	-1.32904	-1.49933
AT1G64610	Brown		0.0502322	-0.10315	-0.00411521	-0.289235	0.335534	0.443002	0.0316208	0.159722	-0.15425	1.22042	1.49522	1.12458	1.36318	1.22954	1.47238	1.33281	1.36747	1.25854	1.08103	0.939139	1.04768	1.24599	0.160907	1.19844	1.29657	0.780917	0.866423
AT1G64625	Green		-0.253723	-0.141976	-0.102105	0.137014	0.0961389	-0.453635	-0.18862	-0.477616	0.179381	-0.567949	-0.435801	-0.291219	-0.851532	-0.481835	-0.468555	-0.692144	-0.100656	-0.321054	-0.582256	-0.194107	-0.4563	-0.149858	-0.0919854	-0.24719	-0.292391	-0.034263	-0.208442
AT1G64640	Black		-0.519867	-0.322516	-0.7345	-0.913929	-1.10673	-0.678959	-0.876553	-0.351527	-0.61291	-1.15461	-1.29347	-1.16123	-1.38342	-1.31243	-1.49701	-1.34109	-1.00498	-1.76534	-1.00168	-0.405456	-1.47127	-1.18483	-0.187544	-1.622	-1.7366	-0.847539	-1.07072
AT1G64660	turquoise		-0.0188024	0.0325181	0.134697	0.0586473	-0.0527424	0.124251	-0.0905356	0.12853	0.406621	-0.24285	-0.0382291	-0.107627	0.157729	0.0649867	0.295767	0.639971	0.672627	0.743816	0.482265	0.125932	-0.319104	1.14919	0.69143	1.63279	0.413497	0.186182	0.0823137
AT1G64670	Magenta		-0.670439	-0.277425	-0.44036	-0.384245	-0.609863	-0.805633	-0.761985	-0.684987	-0.554493	-0.627764	-0.681408	-1.00106	-0.932165	-0.625526	-0.979844	-0.975616	-1.32949	-0.933483	-0.567261	-0.658838	-0.850162	-0.628117	0.155377	-0.97146	-0.675144	-0.433404	-0.538723
AT1G64680	Purple		-0.269421	-0.338614	-0.049413	-0.0303159	0.0296825	-0.359684	0.148629	-0.347581	0.0948832	-0.503878	-0.431925	-0.553146	-0.983662	-1.02615	-1.37403	-1.08932	-1.73682	-2.07655	-1.21345	-1.00879	-1.49208	-1.64861	-0.744648	-2.22588	-1.46996	-0.769554	-0.575909
AT1G64700	Midhight-blue		-0.22939	-0.532529	-0.084347	-0.172296	-0.0560202	-0.452829	-0.246271	0.375663	-0.15401	-0.277546	0.443297	0.075414	-0.0406903	0.420856	0.343499	0.690863	1.29397	0.471255	0.453214	0.030382	0.215561	0.190719	0.267422	0.855312	0.742476	0.339605	0.900402
AT1G64770	Green		-0.113723	-0.481788	0.285891	0.07681	-0.0855224	-0.652679	-0.310623	-0.429607	0.0929008	-1.00708	-0.858543	-1.19033	-1.9372	-1.78268	-1.81303	-1.57518	-2.58983	-2.48611	-1.00037	-0.681308	-1.31317	-1.02431	-0.890765	-1.43525	-0.922873	-0.581077	-0.383117
AT1G64780	Magenta		0.206427	-0.126121	-0.132619	-0.280932	-0.27017	-0.577897	0.217966	-0.088055	0.238618	-1.00245	-1.107	-1.43565	-1.47717	-1.08958	-1.49031	-1.01613	-1.65123	-2.0588	-0.77683	-0.535998	-0.464832	-0.757744	-0.369067	-1.3109	-1.20137	-0.0703533	-0.348458
AT1G64860	Green		-0.380199	-0.451708	0.21752	0.165746	0.0208231	-0.122601	0.148856	-0.940453	-0.182068	-0.15122	-0.4013	-0.430336	-0.955178	-1.16906	-1.09863	-1.08057	-1.70846	-1.08148	-0.0681449	0.180764	-0.282573	-0.755327	-0.436421	-0.527792	0.163273	0.163393	0.376548
AT1G64900	Blue		-0.212407	0.157114	-0.227691	-0.235533	-0.17459	-0.0407098	0.0876245	0.366435	-0.167849	-0.778295	-0.90964	-0.838306	-1.35251	-1.25069	-0.970461	-1.66521	-1.2499	-2.0088	0.286536	-0.217248	-0.122633	-0.0519549	0.211799	-0.778452	-0.0833334	-1.2493	-0.154371
AT1G64910	Blue		0.382457	-0.326856	0.0237358	0.283111	0.000341982	0.454325	-0.328689	-0.241372	-0.10378	-0.287414	-0.56308	-0.00558193	-0.687379	-0.852469	-0.464875	-0.584145	-0.71557	-0.615227	-0.0656438	-0.126535	0.354838	-0.842057	-0.504526	-0.286563	0.0520738	-0.251092	-0.4062
AT1G64920	Blue		-0.0404208	-0.716743	-0.410705	-0.303456	-0.421839	-0.34571	-0.228731	-0.525162	-0.408711	-0.588029	-0.398611	-0.0862626	-0.756561	-1.12737	-0.81138	-0.441163	-0.841743	-0.665418	-0.182318	-0.0532002	-0.193515	-0.911445	-0.903003	-0.450649	-0.524457	-0.453996	-0.693489
AT1G64940	turquoise		-0.120853	0.0536907	-0.362369	-0.0264939	1.56658	0.695885	1.20669	0.239258	0.627769	0.325977	0.0467886	0.0371561	0.861318	1.49974	1.08314	1.28442	1.79691	1.49866	1.82436	1.75227	1.80697	2.03013	0.99179	2.34244	1.81617	1.39788	1.316
AT1G64950	turquoise		-0.0876397	0.05708	-0.192945	-0.11124	0.291137	0.176913	0.834914	0.157766	0.405056	0.0020974	0.0328515	-0.00373524	0.387841	0.442985	0.609806	0.219813	0.620583	0.533858	1.52275	1.18099	1.18723	1.33457	0.728234	1.334	0.994121	-0.0293604	0.561165
AT1G64970	Blue		-0.133423	0.0589332	0.398525	0.0623419	-0.127703	-0.616473	-0.00919733	-0.468631	0.566153	-1.34812	-1.78042	-1.3795	-1.35611	-1.01113	-0.939213	-0.994193	-1.07291	-1.12455	0.392485	0.265731	0.652567	0.219361	0.712123	0.196261	0.0326183	0.513178	-0.377249
AT1G65010	Green		-0.711493	-0.233648	0.0404809	-0.00907484	0.465559	0.241851	-0.21989	-0.363799	-0.823779	-0.469124	-0.529474	-0.296379	-1.00342	-0.817192	-1.1224	-0.961259	-0.969054	-0.556309	-0.663481	-0.0192113	-0.793643	-1.0237	-0.404613	-0.805336	-0.577497	-0.399714	0.00718911
AT1G65040	turquoise		3.1412	2.98097	2.9401	2.51775	2.37578	2.86364	2.77274	2.68805	2.86884	3.67314	3.71918	3.51385	2.9348	2.3057	2.86671	3.3925	3.29231	3.77837	2.86234	2.11108	2.68295	2.01232	0.942562	2.28136	2.76341	2.03855	2.23967
AT1G65060	Magenta		-0.471592	-0.451176	-0.482935	-0.606811	-0.189669	-0.736295	-1.059	-0.196137	-0.718448	-1.58077	-1.92869	-1.34524	-2.32012	-1.78182	-1.62528	-2.1624	-2.38618	-2.11637	-0.760653	-0.238858	-0.581245	-0.715445	-0.998507	-0.548736	-0.958296	-0.52484	-0.718443
AT1G65180	Blue		-0.173706	-0.255189	0.0822095	-0.296468	-0.108591	-0.410637	-0.582383	-0.0372338	-0.404565	0.0863085	-0.182319	0.171152	-0.567611	-0.455033	-0.545876	-0.54054	-0.836513	-0.137854	-0.285033	0.0218331	-0.0651632	-0.121996	-0.353549	-0.0448044	-0.237479	-0.151005	-0.22589
AT1G65230	Purple		-0.288644	-0.10171	0.0443995	0.116764	-0.443362	-0.656628	0.0515858	-0.374932	0.357961	-0.649884	-0.610042	-0.676587	-1.23254	-1.33042	-1.53151	-1.30237	-1.47241	-2.11098	-1.41459	-1.1827	-1.57829	-1.52451	-0.4206	-2.28151	-1.42646	-0.472909	-0.722552
AT1G65240	Yellow		-0.654727	-0.356446	-0.711845	-1.28226	-0.577666	-0.291119	-0.775461	-0.420304	-1.1582	2.37037	2.41238	2.25014	2.36242	2.13835	2.73039	2.20163	2.67825	2.46282	2.91581	2.26776	2.54069	2.74507	1.30179	2.95364	1.85074	1.16643	1.00734
AT1G65250	Brown		-0.0249341	0.155416	0.245035	-0.0788622	0.418723	0.762179	-0.0173223	-0.102659	-0.455263	1.72759	1.40968	1.28281	1.73841	1.46014	1.41701	1.15797	0.824787	1.04782	1.22602	1.20922	1.36077	1.38244	0.639378	1.47524	0.950847	0.634286	0.646551
AT1G65295	Green		0.701291	-0.522647	0.539861	0.529534	-0.483867	-0.274094	-0.452772	-1.11997	0.600327	0.230477	-1.12869	-0.0788975	-1.16266	-1.54358	-0.456206	-0.254015	-2.17701	-0.491285	-0.157667	-1.38504	-0.836541	-0.0341468	-0.902671	-0.668311	0.245577	-0.324406	0.161792
AT1G65310	Blue		-0.107237	-0.758142	-0.725257	-0.272717	-0.172527	0.0987941	-0.247342	0.581068	-0.405314	-0.880111	-1.42125	-0.884177	-3.07777	-2.90437	-3.36194	-1.48023	-2.99839	-1.63348	-1.11049	-0.685652	-0.578919	-2.7837	-3.49877	-3.5998	-3.15328	-2.0263	-1.94555
AT1G65390	turquoise		-0.39786	-0.447844	-0.280874	-0.915776	-0.984483	0.079342	-0.735784	-0.311387	-1.28212	1.18425	0.500023	0.874336	0.345518	-0.297993	-0.0137305	-0.945296	-2.02164	-1.19436	-1.04561	-2.08157	-1.70341	-2.07124	-2.25021	-2.62716	-1.73123	-3.1681	-1.70341
AT1G65450	Blue		0.085499	0.0471644	-0.0300371	0.0296109	0.0589929	0.67259	-0.572715	0.359324	0.0915851	-0.363938	-0.179725	-0.0803441	-0.546067	-0.0548159	0.179321	-0.328677	-0.253227	-0.415972	0.208692	-0.0183036	0.117668	-0.804423	-0.714552	-0.502124	-0.490197	-0.841566	0.251416
AT1G65480	Green-yellow		-0.0857323	0.0786151	-0.226341	0.183034	-0.253767	0.114905	0.235105	0.069316	-0.248588	-0.376646	-1.33812	-0.0754453	-0.55902	-0.456865	-0.954984	-0.13726	-0.891445	0.162513	1.20196	0.745643	0.845951	0.500284	0.389886	0.7644	0.22159	0.465203	0.165411
AT1G65481	Yellow		-0.202429	0.762814	-1.45812	-1.99261	0.557799	-0.16966	-1.16987	-0.495418	-1.69302	1.3671	1.1669	1.41239	1.06566	2.0081	2.3327	-0.0911952	1.01864	0.674078	0.760898	0.716093	0.0463101	2.50076	0.572407	2.04543	2.09917	0.855087	1.54142
AT1G65484	Yellow		-0.854658	-0.374876	0.19861	-0.44369	0.124723	0.105529	-0.726545	-0.601938	-1.04839	1.04559	1.36123	1.02091	1.77862	0.549247	1.13857	0.915717	1.48865	0.563508	2.49826	2.51811	1.64758	1.73036	0.605058	1.25313	1.40615	0.624248	0.544205
AT1G65486	Brown		-0.537248	-0.427317	-0.677891	-1.65374	-0.776394	-1.16064	-1.93511	-0.917338	-1.58466	1.99484	1.77681	1.74761	1.1947	1.19212	1.71263	-0.185644	-0.143104	-0.0238652	1.89129	0.655836	1.38289	0.653539	-0.445252	-0.132353	0.451372	-0.972296	-0.345093
AT1G65490	Pink		-0.604052	-0.944037	-1.02351	-1.36444	-0.757834	-1.50276	-1.62994	-0.0645281	-1.13149	-0.180433	-0.00824443	-0.150361	-1.08634	-0.298685	-0.297785	-1.19867	-2.10269	-2.20208	0.504186	-0.198875	-0.294261	-0.971276	-1.36614	-1.21592	-0.758687	-0.414497	-0.988981
AT1G65500	Yellow		-0.540331	-1.08268	-1.6145	-2.43754	-1.62905	-0.990322	-2.02766	-0.619691	-1.00121	1.18796	0.475059	0.711038	-0.284447	0.835096	1.50852	-0.487918	-0.724037	-1.16253	2.60848	0.276185	1.6269	1.08441	-1.13625	0.287875	0.710689	-1.0061	-0.608796
AT1G65510	Brown		-0.148612	-0.55618	-0.946907	-0.756033	-0.0529675	-0.559456	-0.972279	-0.332224	-0.246304	1.62086	1.2908	1.81025	1.31897	1.14422	2.4711	1.23483	0.590763	1.78438	1.86115	2.0631	1.98825	1.29642	0.626984	1.10887	2.04875	0.110649	0.704324
AT1G65520	Brown		-0.299615	0.100402	0.0235409	0.11215	-0.116614	0.0679617	0.106538	0.253494	0.117335	1.3059	1.10193	0.715957	1.03388	0.953759	1.08099	0.934114	0.466356	1.01738	0.610934	0.227421	0.40913	0.355809	0.0159406	0.347506	0.621934	0.105979	0.45022
AT1G65570	Black		0.795985	-0.0090263	-0.335916	0.405549	-0.152497	0.315013	0.251042	0.224675	0.104936	0.27584	0.493308	-0.132376	-0.51443	-1.309	-0.454957	-0.0343753	-0.566594	0.913765	-0.504896	-1.11748	0.442183	-0.725798	0.222886	-0.775394	-0.144687	0.0929974	0.207342
AT1G65610	turquoise		-0.5704	-0.579348	-0.684653	-1.76642	-0.927288	-0.392285	-1.45144	-0.598785	-1.42545	0.146291	0.0592787	-0.0713053	-0.372045	-0.171141	-0.216576	0.0090282	0.255479	0.101636	0.865833	1.17844	1.67165	0.534733	-0.0230863	0.829231	1.12752	1.4223	1.32007
AT1G65690	Yellow		0.171437	0.198493	-0.098417	-0.354808	0.0266676	0.507096	-0.11031	0.274325	-0.191965	2.26848	2.1873	2.068	2.87648	2.83325	3.13605	2.9771	3.00623	3.20857	3.66831	3.6335	4.11243	3.80687	2.35231	4.21097	3.45497	3.62846	3.11114
AT1G65790	Brown		-0.407398	-0.272975	-0.656791	-0.798203	-0.0634265	-0.110942	-0.600556	0.095582	-0.824828	2.25998	2.24991	1.99172	1.74574	1.48899	1.3555	1.26467	0.697078	0.131847	1.8756	1.79613	1.76081	0.919658	1.28679	0.389906	1.18511	1.22854	0.967491
AT1G65800	Yellow		-0.345846	-0.511067	-0.13642	-0.641158	0.0116366	-0.470822	-0.484053	-0.5297	-0.914452	1.38019	1.30849	1.05601	0.926296	0.342951	0.472651	0.476653	-0.0336144	0.212159	1.00197	1.06873	0.930087	0.439523	0.71382	0.348848	0.652168	0.87132	1.29398
AT1G65820	Midhight-blue		0.10688	0.340798	0.0258248	-0.0615712	0.207306	0.389242	0.0868775	0.457629	0.0360075	1.11967	0.944593	0.7672	1.2476	1.37249	1.3092	1.14615	1.31156	1.40892	1.72164	1.53302	1.81655	1.61358	0.961947	1.89989	1.59129	1.27694	1.31466
AT1G65845	Yellow		-2.02845	-0.673629	-1.47781	-2.29744	-0.938034	-0.813072	-1.75688	-0.46222	-2.15585	1.61597	1.07977	1.62953	1.0243	1.58266	1.72599	-0.821672	0.616028	-0.409204	2.22722	1.69467	1.73831	0.864068	0.343585	0.977902	1.19896	-0.294929	0.597102
AT1G65850	Brown		-0.0890826	-0.249592	-0.16411	-0.0872609	-0.308328	-0.0270591	-0.282771	-0.297754	0.0640973	0.360829	0.303225	0.0713214	0.243432	0.0266857	0.225476	0.161864	-0.119599	0.246882	0.171951	0.0282052	0.253584	0.426243	-0.122516	0.178525	0.191928	0.21984	0.05587
AT1G65860	Green-yellow		-0.305936	-0.332073	0.0651156	-0.211867	-0.617608	-0.892207	-0.1818	-0.071988	0.80233	-1.3813	-1.07788	-0.851889	-0.736595	-0.533016	-0.561195	-0.53481	0.480779	-0.780469	0.864453	0.878511	0.875587	0.920569	0.668064	1.26893	0.518831	0.907784	1.17357
AT1G65870	Green-yellow		-0.55186	-0.506585	0.0753643	-0.698182	-0.349209	-0.986598	-0.313231	-0.836549	-0.902856	-0.872938	-0.892789	-1.26919	-0.364448	-0.28191	-0.53802	-0.572813	-1.15436	-0.843349	1.0735	1.67057	1.40868	1.12529	0.940576	1.41043	1.19613	0.742214	0.23282
AT1G65880	Blue		-0.218154	0.2842	-0.049805	-0.122257	-0.142266	0.0104755	-0.134733	0.101657	0.0605837	-0.474674	-0.397825	-0.327165	-0.815914	-0.46057	-0.439685	-0.952842	-0.547268	-0.583012	0.0492448	0.0233409	-0.0839733	0.0174489	-0.102878	0.0902215	0.113858	0.022152	-0.0275697
AT1G65890	Magenta		-0.234779	0.0919559	0.28635	-0.127348	-0.0267126	-0.152836	0.308446	0.018566	0.0101936	-0.970962	-0.712067	-0.477917	-0.278961	-0.374337	-0.95247	-0.617733	-0.810783	-0.773061	0.071293	0.071006	0.010638	0.0403204	-0.308055	0.00423695	0.113394	0.313298	-0.138703
AT1G65900	Green		-0.611363	-0.147455	0.134327	-0.352463	-0.160885	-0.798156	-0.582917	-1.11963	-0.0710786	-0.887929	-0.889343	-0.809869	-1.27459	-1.10297	-1.20818	-1.73322	-1.27404	-0.671609	-0.920506	-0.611501	-0.69262	-0.767889	-0.587358	-0.144546	-0.531554	-0.0688312	-0.665496
AT1G65960	Purple		-0.185098	-0.130711	-0.23383	-0.184055	0.135968	0.16868	0.0846746	0.097074	-0.382324	-0.236699	-0.228876	-0.402409	-0.689404	-0.766936	-0.741398	-0.75532	-1.09265	-1.11163	-0.540509	-0.606112	-0.807678	-0.853844	-0.419956	-1.26051	-0.62794	-0.30796	0.0205073
AT1G65970	Brown		0.601898	-0.171643	-0.305657	-0.396598	-0.0772094	0.165017	0.518396	0.29147	0.723302	3.50116	4.12613	3.58294	4.95655	5.15081	5.79674	5.49675	5.45178	5.07391	3.94217	3.11203	3.12505	3.67838	2.09327	3.39278	1.99406	1.93225	1.23744
AT1G66090	Yellow		0.146291	-0.38744	-0.589973	-1.29221	1.33112	0.815037	0.0739349	0.0309382	-0.815946	3.65081	3.50419	3.31352	3.93067	3.61281	4.54923	3.01679	2.84942	3.01695	3.92779	3.33875	3.77814	4.32713	2.67988	4.43726	3.73063	3.09604	3.11186
AT1G66100	Purple		-1.41014	-0.314798	-0.579787	0.363756	-1.03983	-2.57525	0.119121	-0.635214	-1.38797	-1.73778	-1.78999	-2.84453	-2.26171	-2.63935	-3.17575	-2.43608	-3.45723	-1.6433	-2.55014	-2.54455	-1.29473	-2.87546	-1.74031	-3.22314	-2.78544	-0.413183	-2.4242
AT1G66130	Magenta		-0.289872	-0.361462	-0.19707	-0.133001	-0.403425	-0.707445	-0.235291	-0.834299	0.180098	-1.08051	-0.92273	-1.28125	-1.62898	-1.42619	-1.36088	-1.7953	-1.93201	-2.17644	-0.899725	-0.527849	-0.787415	-1.10247	-0.305821	-1.53162	-1.11856	-0.454549	-0.537142
AT1G66160	Yellow		-0.0695154	-0.328464	-0.144925	-0.319248	0.374119	0.444818	0.000297288	0.451403	-0.719347	2.13793	1.99536	2.11508	2.12457	1.94793	2.55149	2.00876	1.71536	2.23263	2.57899	1.75358	2.29243	2.1095	0.823314	2.19809	2.26972	1.70771	1.99714
AT1G66173	Brown		-0.147533	-0.185608	0.0296015	-0.0964019	-0.042402	-0.261877	-0.0556709	-0.499442	-0.0843268	-0.0647103	0.452182	0.344705	0.280136	0.551086	0.584602	0.440359	0.0835451	0.655188	0.236978	0.479104	0.257807	0.750787	0.549443	0.330116	0.371364	0.323577	0.627144
AT1G66200	Light-green		-0.278657	-0.186012	-0.225527	-0.427432	-0.19112	0.0774959	-0.0919571	0.293156	-0.169259	-0.0027868	-0.312106	-0.4575	-0.630405	-0.758715	-0.875029	-0.551155	-1.28392	-1.14242	-0.436058	-0.247169	0.0482985	-0.334944	-0.294927	-0.912142	-0.295527	0.712672	0.656196
AT1G66230	Brown		-0.748098	-0.430808	-0.202599	0.156613	0.0350931	-0.778803	-0.179438	-1.10149	-0.415541	1.26956	1.24531	0.769043	1.1118	1.05725	0.922622	0.900699	0.560992	1.70821	1.08031	1.11322	1.43751	0.693275	-0.524049	0.884832	0.678574	-0.00701795	0.120102
AT1G66270	Midhight-blue		-0.933145	-1.65153	-1.03444	-1.5813	-1.61177	-1.41903	-1.50272	-2.14081	-1.7457	-0.393571	-0.553656	-0.292075	-1.23761	-1.27025	-0.648303	-1.11421	-1.11422	-0.600956	-0.102241	0.0245008	0.369572	0.0153895	-0.257544	0.919792	-0.347737	0.209294	-0.214319
AT1G66280	Green-yellow		-0.604939	-1.31488	-0.561374	-0.9264	-0.999677	-0.878329	-0.890445	-1.25493	-1.05927	-0.651578	-0.913949	-0.425259	-1.34052	-1.69567	-0.889465	-1.6206	-2.15659	-0.910173	0.383144	0.109393	0.557735	-0.0986049	-0.887392	0.367475	-0.372283	-0.252718	-0.211866
AT1G66390	Green-yellow		0.590296	0.369751	0.30994	0.289494	0.0215477	0.239388	-0.410304	-0.537207	-0.0458376	-1.18821	-1.18442	-1.06677	-1.14361	-0.740191	-0.289265	-0.863326	-0.763208	-0.323876	0.473315	0.985247	0.593908	0.254794	0.237536	0.553597	-0.0745905	0.213071	0.0881016
AT1G66430	Purple		-0.0885282	0.0601046	0.152947	0.166856	-0.0978625	-0.125968	-0.207782	-0.137273	0.0983126	-0.192041	-0.294736	-0.0390813	-0.350558	-0.266255	-0.333255	-0.608469	-0.495182	-0.311922	-0.761868	-0.745572	-1.17494	-0.56816	-0.387599	-0.501086	-0.532621	-0.855553	-0.841097
AT1G66460	Purple		-0.499746	-0.180191	0.060279	-0.700184	-0.0404939	-0.0250207	-0.494493	0.0772169	-0.0960925	0.594906	0.748661	0.726272	0.570468	0.613011	0.603314	0.519111	0.104699	0.439118	0.125336	0.289474	0.123109	-0.191542	-0.400896	-0.401934	-0.148685	-0.0963891	0.0241194
AT1G66470	Black		0.443117	-0.337725	-0.119132	-0.0248791	-0.392191	-0.13546	-0.312513	-0.618267	-0.179687	-0.224261	-0.618988	0.236078	-1.33016	-1.51748	-1.15155	-0.423087	-1.2741	-0.37972	-0.799765	-0.205189	-0.234294	-0.489173	-0.808774	-0.406601	-0.688212	0.384183	-0.483495
AT1G66480	Cyan		-0.505397	-0.429377	-0.494869	-0.126753	0.18051	-0.205472	0.296814	0.234196	-0.128667	0.723814	1.12474	0.903612	1.60286	1.23827	1.84236	1.72713	1.46661	1.5063	0.420815	0.640918	0.865807	0.999796	-0.0500481	0.710837	1.33885	0.491907	1.15271
AT1G66500	turquoise		0.295468	-0.154091	0.397006	0.320817	0.0436608	0.07217	0.194149	-0.207801	-0.0250827	0.375641	0.172141	0.673281	0.391347	-0.0484215	0.592302	0.987248	-0.304547	1.07607	0.672485	0.177708	0.78684	1.34589	0.315078	1.44406	1.26022	0.835493	1.18275
AT1G66570	Yellow		-0.0302009	0.038071	-0.0774641	0	0.0916656	0.0383679	0.80634	-0.0645879	0	0.611205	0.715474	0.781702	1.2492	1.1271	1.45218	0.980316	1.83915	1.35327	2.53922	1.66071	2.69054	1.90271	0.990165	2.63165	2.2069	2.19538	1.66653
AT1G66580	Midhight-blue		-0.254032	0.0190097	-0.139735	0.138498	0.15422	0.187074	0.282994	-0.249253	-0.0508102	0.730705	0.725816	0.631237	0.775781	0.738421	0.932923	0.617629	1.06135	1.0763	1.69713	1.18032	1.43975	1.22895	0.524128	1.55011	1.69359	0.59135	0.938186
AT1G66590	Brown		-0.282952	-0.0384503	0.356739	0.412338	0.929194	0.24295	0.203843	-0.0168469	-0.505157	2.05857	2.37597	2.4468	1.92177	1.78266	1.78142	1.24052	1.31912	1.88196	2.15865	1.60105	1.78716	1.04993	0.186194	1.84122	1.81334	0.0924709	0.751313
AT1G66600	Yellow		-0.0238916	0.0781721	-0.441975	-0.359913	0.734405	0.136669	-0.0710788	0.315169	0.570316	2.20597	2.64082	1.95431	2.89068	2.74856	2.74176	0.912155	2.31561	1.72962	2.57364	2.68666	2.84571	2.11135	1.04361	2.41477	2.90327	2.05401	2.00021
AT1G66680	Cyan		0.299129	0.197192	0.13837	0.2812	-0.18821	0.144534	0.102781	0.0347026	0.270495	0.854083	0.615958	0.69422	1.00213	1.07679	1.11923	0.979803	1.10339	1.02676	0.439051	0.0714342	0.538679	0.5843	0.252614	0.685776	0.410537	0.0501872	-0.0131866
AT1G66700	Yellow		0.277071	0.599604	0.308064	0.346091	0.741711	0.262169	0.297182	0.221524	0.326277	3.3544	3.64804	2.82809	4.327	3.94068	4.01379	4.27955	5.23015	4.66173	5.21626	4.67282	5.2522	4.40466	3.06454	4.57955	4.20423	4.45333	3.57484
AT1G66780	turquoise		0.0547933	-0.170491	-0.250883	-0.593879	0.146842	0.0162941	-0.0558138	0.490181	-0.189242	1.10834	1.04504	0.821129	0.611908	0.918131	1.06105	0.788632	0.690195	0.966124	0.304151	-0.0695997	0.206974	0.323257	0.242062	0.0849715	0.511482	0.594999	0.3341
AT1G66800	Blue		-0.270319	-0.249973	-0.296683	0.480699	0.271634	0.202142	0.286939	0.299211	-0.0624645	-1.09606	-1.09514	-0.688103	-1.10705	-1.41527	-0.961846	-1.2429	-1.56799	-0.3828	0.913236	0.399155	0.524259	-1.41165	-2.44971	-0.80536	-0.914906	-1.12962	-0.712361
AT1G66810	Blue		-0.175844	-0.184385	-0.151454	-0.0838294	-0.101703	0.782415	-0.35523	0.189215	-0.0505729	-0.188959	-0.248124	0.0107613	-0.0694899	0.354281	0.236162	-0.28326	0.190096	-0.440401	-0.660079	-0.423061	-0.330831	-0.153745	-0.164491	-0.338358	-1.03633	-0.483382	-0.9567
AT1G66820	Green		0.18272	-0.123895	-0.429528	-0.0598377	-0.769834	-0.685566	-0.0990156	-0.0260115	0.913193	-1.00758	-0.691489	-1.01389	-1.12041	-1.12795	-0.36984	-0.28317	-1.27093	-1.54007	-1.06712	-1.52014	-1.40433	0.0890069	0.0188652	-1.22535	-1.09371	-0.315445	-0.673883
AT1G66830	Yellow		-0.0352436	-0.0724113	-0.320374	-0.67735	-0.654092	-0.367748	-0.560192	-1.02528	-0.398139	1.25085	1.12623	1.26963	1.61081	1.35385	1.66558	1.40869	2.43393	1.48475	1.85349	1.57618	2.22985	2.49954	1.45091	1.96754	2.52677	2.15718	2.0913
AT1G66840	Blue		-1.25298	-0.35589	0.308162	0.101759	0.525713	0.0186298	-0.0213507	-0.985066	-0.661744	-0.414233	-0.507885	-0.531567	-0.936177	-1.17829	-1.33431	-1.43019	-1.64827	-0.777653	0.191856	0.766445	-0.241467	-0.583831	-0.532613	0.122405	0.140089	-0.186247	0.388807
AT1G66880	Yellow		-0.761948	-0.0941955	-0.7075	-1.37001	-0.121903	-0.362491	-0.669225	-0.0560256	-1.34406	2.52958	2.51118	2.16423	2.48405	2.28876	2.19796	1.46635	2.33493	1.77433	2.53846	2.50068	2.55675	2.17686	1.75398	2.41052	2.19735	1.81409	1.85755
AT1G66920	Brown		-0.785208	-0.427426	-0.85661	-1.47657	-0.649886	-0.127549	-1.10918	-0.0100805	-1.27311	1.96345	1.70344	1.83563	1.75032	1.43473	1.74971	0.717178	1.03175	0.663803	2.20913	1.042	1.49021	1.1812	0.22368	1.00101	1.14851	-0.0523571	0.804794
AT1G66930	turquoise		0.190625	-0.20764	0.190201	-0.447988	0.0321187	-0.00565797	-0.473567	-0.77604	-0.34757	0.534971	0.239888	0.255598	-0.0456634	0.235334	-0.0700807	0.00875182	-0.117517	0.366169	0.20217	-0.295946	-0.088187	-0.304966	-0.475288	-0.186491	-0.206769	-0.611041	-0.20198
AT1G66960	Midhight-blue		-0.0716262	-0.00109499	0.0676165	-0.0214973	0.0455398	-0.0220803	-0.0212071	0	-0.0212277	0.363621	0.0881073	0.475241	0.0720747	0.0770063	0.235082	-0.0243117	0.0809594	0.012592	0.725755	0.614137	0.867902	0.610627	0.808082	0.451344	0.530418	0.746725	0.30696
AT1G66970	Yellow		-0.137887	-0.724884	-0.434162	-1.21706	-0.913265	-1.0101	-1.08372	-1.44275	-0.864527	1.55926	0.910035	0.829841	0.508924	0.354408	0.162194	-0.0443278	-0.0741792	-0.469119	0.915716	0.662444	0.845499	0.783335	1.05198	0.0139548	0.725471	1.15046	0.831984
AT1G67040	Black		-0.142073	0.256412	0.484815	0.434901	0.349884	-0.254046	-0.411458	-0.532824	0.374044	-0.810821	-0.934721	-0.439364	-1.18688	-0.417782	-0.383933	-1.07014	0.0089147	-0.234518	-0.698	-0.406324	-0.899346	-0.174997	0.0827804	-0.0848338	-0.113843	-0.256898	-0.708946
AT1G67060	Brown		0.401182	0.183655	0.256562	-0.275563	-0.272392	0.0225664	0.102475	0.0635327	0.0188277	0.955821	1.11448	1.09058	1.09956	1.08393	1.45329	1.55535	0.844729	1.54086	1.02997	0.31483	1.00744	1.4392	0.0791263	1.58256	1.09821	0.860413	0.885549
AT1G67070	turquoise		0.334948	0.0419213	0.296279	-0.0752332	0.145618	0.200104	0.603414	-0.129069	-0.242369	-0.608097	-0.163606	-0.0425091	0.233703	0.65333	0.732063	0.194026	0.539899	0.964413	1.14187	0.964071	1.42667	1.82932	1.02154	2.27057	1.15592	1.07466	0.441628
AT1G67090	Purple		-0.157905	0.144978	-0.358819	-0.244859	-0.0858491	-0.557151	-0.20202	0.371598	0.00257898	-0.646216	-0.576091	-0.745809	-0.75354	-0.698914	-1.33523	-0.998805	-1.03981	-2.32348	-1.69867	-1.29134	-1.9842	-1.93262	-0.228047	-2.89202	-2.16841	-0.991698	-1.33174
AT1G67110	Magenta		-1.19401	-0.69847	-0.390905	-0.547428	-0.964363	-0.71924	-0.567015	-0.941424	-0.558677	-0.779778	-1.2693	-0.740073	-1.26564	-1.25696	-1.27474	-1.54959	-0.996337	-1.55404	-1.16959	-0.00114553	-0.706334	-1.14887	-1.27055	-0.688583	-0.795909	-0.251835	-0.68227
AT1G67148	Cyan		-0.73326	0.0571055	0.108727	0.845474	1.16153	0.601367	0.387317	0.725596	0.0428911	1.74511	2.32737	2.31726	2.67464	2.34804	2.08943	1.36011	1.02772	1.68799	0.911465	0.882015	0.464594	0.634766	1.41757	1.09682	1.89887	1.95501	1.86891
AT1G67160	turquoise		0.0420893	0.0927268	0.183672	0.163052	0.254635	0.135266	0	0	-0.0494596	0.0745724	0.0397909	0.129277	0.736919	0.628026	0.984576	-0.0123168	-0.0371673	0.101322	0	-0.031625	0.197825	0.65383	0.244362	0.563981	0	0.0031572	0.0692237
AT1G67195	Pink		-0.063789	-0.476257	0.287484	-0.158113	-0.414396	-0.449332	-0.418743	-0.987808	-0.359133	0.103899	-0.456552	0.0424107	-0.933141	-1.54162	-0.504792	-0.960467	-1.98104	-0.855006	0.572156	0.223149	0.0729725	-0.19812	-1.40182	-0.00234696	0.747769	-0.270221	0.312976
AT1G67270	Cyan		0	-0.0971608	-0.157087	-0.0087622	-0.0264975	-0.12844	0.0399759	-0.0330014	-0.251123	0.703047	0.204458	0.946017	-0.0345644	-0.550445	0.129193	0.316037	0.0017471	0.806371	0.0283986	0.541507	0.0860585	-0.616848	-0.239958	-0.374253	-0.411256	-0.183783	-0.205145
AT1G67330	Pink		-0.735795	-0.770435	-1.02977	-1.00922	-0.922488	-0.605662	-1.038	-0.255029	-1.04692	-0.509683	-0.628166	-0.427298	-0.746757	-0.672093	-0.881059	-0.864487	-0.558137	-0.955633	-0.604162	-0.327422	-0.252448	-0.95278	-0.482073	-0.88837	-1.43336	-0.612305	-0.718141
AT1G67360	turquoise		0.573177	1.00303	0.848503	1.38778	1.65313	1.7077	0.128493	0.842622	0.282811	0.381694	0.497828	0.525297	1.51348	1.12497	1.33703	1.11376	1.74594	1.262	2.08172	1.88155	2.22347	2.2349	1.58728	2.61148	1.84107	2.68878	1.8007
AT1G67365	Midhight-blue		1.41305	0.82353	0.905948	1.37682	0.597789	1.4043	0.332694	0.10944	0.763452	1.07345	0.814672	1.12263	1.41903	1.05037	1.89251	1.75329	0.785593	1.47263	1.79564	1.03682	1.7156	2.35512	0.402103	2.19353	1.51876	1.3251	1.32549
AT1G67370	Purple		0.183081	-0.0076191	0.0392818	0.175483	0.13009	0.321369	0.0690639	0.0842208	-0.0155866	0.0440484	0.015819	0.0959455	0.114572	-0.0803128	0.220333	-0.289261	-0.0460632	0.0134434	-0.20045	-0.205572	-0.395792	-0.123446	-0.385588	-0.507546	-0.309786	-0.278527	-0.291793
AT1G67470	Brown		-0.394873	-0.594108	-0.170544	-0.394552	0.263184	0.413351	-0.470502	0.129529	-0.685469	1.1798	1.1052	0.825385	1.19742	1.13273	1.21417	0.652064	0.120542	0.681035	0.863848	0.789606	1.01415	0.71068	0.357835	1.00473	1.13187	0.426362	0.682964
AT1G67520	Yellow		-0.487355	-0.178233	-0.336775	-0.461456	0.15744	0.0653898	-0.345945	-0.0656147	-0.646511	2.14452	2.03972	1.48366	2.0008	1.76473	2.18471	1.24341	1.7048	1.57928	2.61191	2.21301	2.71113	2.34879	1.01476	2.42495	2.42942	1.43142	2.21938
AT1G67650	Cyan		0.379248	0.474005	0.105459	0.297877	0.519013	0.884029	0.131074	0.288384	0.0478811	0.472635	0.460453	0.57302	1.0114	0.742113	0.818847	0.606095	0.791234	0.502115	0.857002	0.569556	0.590107	0.58374	0.661751	0.522866	0.542905	0.634854	0.635056
AT1G67660	Green		0.171256	0.00801986	0.107045	0.374234	0.163894	-0.312857	-0.170181	-0.309714	0.201614	-0.68363	-0.706431	-0.490987	-1.16629	-0.92964	-0.604442	-1.17112	-0.790605	-0.598172	-1.04095	-0.931464	-1.20717	-0.642806	0.0363882	-0.46754	-0.390394	-0.327445	-0.267771
AT1G67700	Purple		-0.148929	-0.122535	-0.228553	-0.0911902	-0.0596157	-0.174992	0.0381867	-0.287431	0.129039	-0.602267	-0.417336	-0.709357	-0.868084	-0.926339	-1.04213	-0.76641	-1.45257	-1.46939	-1.34458	-0.924925	-1.53274	-1.36974	-0.577062	-1.69405	-1.11932	-0.624222	-0.686115
AT1G67740	Purple		-0.720142	0.116959	-0.535748	-0.26158	0.100004	-0.667628	-0.143727	0.167258	-0.404055	-0.864559	-1.02217	-1.18816	-1.03421	-0.958148	-1.85968	-1.39875	-1.18532	-2.47579	-1.65967	-0.609189	-1.68016	-2.08784	0.0646001	-2.69581	-1.78012	-0.813484	-1.03519
AT1G67750	Magenta		0.110761	-0.303526	-0.615753	-0.349674	-1.08329	-0.80746	-0.442375	-1.25383	0.441147	-1.17561	-0.938927	-0.72892	-1.12426	-1.0131	-0.49919	-0.6445	-1.00461	-0.618681	-0.398416	-0.597999	-0.516056	-0.473388	-0.318575	-0.448264	-0.537343	0.0121684	-0.51795
AT1G67760	Green		0.589479	-0.435476	-0.153892	-0.145699	-0.380122	-0.144969	-0.21419	-0.383778	0.132586	-0.648284	-0.353012	-0.251131	-1.09033	-0.915196	-1.03906	-1.18336	-0.680434	-1.41357	-0.433765	-0.717701	-0.373635	0.527128	-0.104834	-0.0646202	-0.347949	-0.140871	-0.229902
AT1G67810	Brown		-0.203455	0.266684	0.651938	-0.212381	0.17937	0.680503	0.647074	0.767479	-0.211576	1.51743	1.9893	1.3363	2.09235	1.74468	1.76189	0.932564	1.31464	1.25137	1.05024	1.06371	0.962511	0.592354	0.492607	0.707458	0.785511	0.48084	0.816812
AT1G67850	Yellow		-0.129675	-0.0184609	0.059633	-0.363714	0.0448435	-0.118547	-0.240289	-0.491944	-0.42878	1.76249	1.75129	1.52383	2.25275	1.50252	1.64499	1.53312	1.51309	1.55948	1.95457	1.62517	1.89024	1.80625	1.17455	2.27981	2.00862	1.22096	1.10767
AT1G67856	turquoise		-0.313316	0.0770295	-0.150895	-0.383118	0.527625	0.661397	0.267099	0.915759	-0.0936716	0.3425	0.298171	-0.454188	0.906001	0.839246	0.958823	0.307857	0.862704	0.691663	0.936641	0.946322	1.28686	1.28514	1.13677	2.36492	1.40441	1.10296	1.17456
AT1G67865	turquoise		-0.306261	-0.926385	-0.21778	0.000632579	-0.585424	-0.104941	0.333036	-0.450792	0.677104	-0.211066	-0.524865	0.145084	1.01245	0.340783	1.67029	1.02818	0.710458	0.937399	-0.12596	0.214667	-0.346926	0.780969	0.635451	0.146616	0.260021	1.98037	0.725015
AT1G67870	turquoise		0.134869	-0.376029	0.119886	0.262356	-0.270118	-0.170177	0.599341	-0.384515	0.750067	-0.004004	0.0489395	0.452656	0.397615	-0.0677381	0.0882917	0.753701	0.343248	0.649615	-1.15692	-0.872744	-1.16665	-0.802366	0.148498	-1.16358	-1.2603	-0.240312	-0.377511
AT1G67900	Green		-0.422645	0.143474	0.228727	0.12976	-0.136198	-0.176449	-0.374582	-0.680833	-0.341274	-0.307428	-0.683751	-0.914821	-0.967781	-0.983206	-1.28606	-0.934004	-1.55552	-1.12602	-0.799697	-0.538158	-0.930667	-1.03955	-0.578617	-1.15711	-0.887985	-0.280408	-0.323491
AT1G67910	Purple		-1.14625	-0.537217	-1.11241	-1.23049	-0.443506	-0.160503	-0.81723	-0.401386	-1.46164	-0.366138	-0.195732	-0.385343	-1.08578	-1.08014	-1.05847	-1.22153	-1.34837	-1.32712	-1.24704	-1.13467	-1.94666	-1.72824	-0.450195	-1.78869	-1.79913	-0.609679	-1.16192
AT1G67920	Brown		-0.255922	-0.346326	-0.488793	0.023443	-0.0737662	-0.027169	-0.669628	0.180777	-0.382266	1.285	1.46055	1.15173	0.846346	1.06918	0.72039	1.69011	-0.0694862	0.977383	0.85126	-0.14855	1.03562	1.03957	0.273573	0.457793	-0.110853	1.11844	0.386741
AT1G67960	turquoise		1.79393	1.63305	2.10931	1.95248	2.09296	2.37958	1.37435	1.16213	1.11012	1.91556	1.78001	1.72855	2.05889	1.62638	1.80468	2.05433	1.4741	2.15801	1.38341	1.22729	1.39616	1.28643	0.373424	1.6408	1.67617	0.905308	1.24357
AT1G67970	Brown		0.226323	0.808675	0.183927	0.217724	1.21057	1.04899	0.19873	0.188298	-0.714097	2.29454	2.30743	2.56049	2.31226	1.71124	2.15048	1.89909	1.89619	2.22645	1.6538	1.40143	1.00031	1.38042	1.12804	1.64236	1.86972	0.681703	1.60675
AT1G67980	Yellow		0.137516	-0.111143	0.283647	0.189812	0.216391	0.174719	0.0105725	-0.0689407	0.324023	0.787867	1.1169	1.11968	1.32636	1.27439	1.36393	1.65215	2.16951	1.76702	2.47848	1.53111	2.17507	2.24727	1.84113	3.26634	3.01256	2.90631	1.92568
AT1G68010	Green		-0.314507	-0.375792	0.0424785	0.0849071	-0.154836	-0.763117	0.202516	-0.522417	0.188161	-1.04304	-0.895196	-1.13452	-1.71088	-1.65192	-1.91695	-1.55621	-2.01738	-2.71264	-1.20186	-0.739449	-1.34782	-1.65338	-0.546603	-2.27849	-1.62512	-0.457784	-0.744409
AT1G68050	Blue		0.0566041	0.312255	-0.598343	-0.129367	-0.250042	0.536575	0.277405	-0.25193	-0.219546	0.452536	-0.291289	0.185887	0.310051	-1.04748	-0.149741	0.507739	-0.272943	0.0728201	-1.53185	-1.78722	-2.03144	-0.60932	-0.159563	-0.898614	-0.387606	-0.249981	-0.206175
AT1G68110	turquoise		0.306503	0.353666	0.314644	0.138388	0.136614	-0.142293	-0.0834741	-0.287008	0.34519	-0.131069	-0.473756	-0.134227	-0.706546	-0.455861	-0.882342	-0.30456	-1.03475	-0.285241	-0.479585	-0.709782	-0.804457	-1.0768	-0.634727	-1.32878	-0.96077	-0.333511	-0.475832
AT1G68130	Magenta		-0.547661	-0.0286659	-0.386929	-0.192825	-0.407854	-0.419155	-0.0564415	-0.402032	0.104877	-0.67343	-0.713425	-0.331221	-1.06719	-0.780614	-0.907355	-0.994244	-0.823245	-1.17685	-0.302793	-0.0708532	-0.745732	-0.579857	0.0274184	-0.501077	-0.501541	-0.495947	-0.414906
AT1G68190	Purple		0.362583	-0.236727	0.738764	0.348262	-0.515578	0.00898424	0.192871	-0.95491	0.664167	-0.315954	-0.434642	-0.465056	-1.06737	-0.98678	-1.00435	-0.302463	-1.47213	-0.699483	-1.25787	-1.07671	-1.62744	-1.07091	-0.753513	-1.78552	-0.690846	-0.0650169	-0.133836
AT1G68230	turquoise		-0.479186	0.529947	0.807587	0.135133	0.0496242	0.204229	0.28672	-0.569952	-0.273746	-0.168838	-0.0609442	0.831221	-0.174097	0.170285	-0.117027	-0.281232	0.0663603	0.956938	0.75315	0.801624	0.0118114	0.775674	0.634182	2.4019	1.88586	1.26258	1.03302
AT1G68238	Purple		0.711526	-0.28214	-0.576533	-0.281579	-1.065	-0.75159	-0.128825	-0.331732	1.69896	-1.22126	-0.947629	-1.03834	-1.48138	-1.03739	0.0303731	-0.194685	-1.73915	-2.06784	-1.46053	-2.12944	-2.05629	-0.309298	-0.592326	-2.26255	-1.48648	-1.11616	-1.78886
AT1G68290	Midhight-blue		-0.509449	-0.0380321	0.486623	-0.368698	0.111035	-0.171284	-0.202933	-0.342363	-0.736931	0.339255	0.315751	1.08236	0.535933	0.808834	1.0318	-0.107911	1.12161	0.690722	1.62178	1.04123	1.19529	1.4475	0.497273	1.9095	2.03832	1.3634	2.03283
AT1G68300	Yellow		0.0762419	0.465414	-0.0176157	0.179469	0.440945	0.482058	0.0261698	0.263988	0.125006	0.815463	0.867982	0.727763	1.16871	1.06458	1.11615	1.10049	1.0564	1.17872	1.39142	1.30696	1.33333	1.32045	0.793201	1.5481	1.03401	1.21485	1.13187
AT1G68320	turquoise		0.0153024	0.184411	0.249868	0.0703432	-0.0304772	-0.232195	-0.0280468	-0.191544	-0.134032	0.345838	0.326128	0.116331	0.0553868	-0.0155192	-0.390187	-0.178912	0.240925	0.0572303	1.17543	1.10422	1.00937	0.795877	-0.0802546	1.24475	0.959048	1.12757	0.663097
AT1G68340	Midhight-blue		-0.0990331	-0.144804	0.346344	0.653653	0.484142	0.417685	0.558294	0.0161547	-0.0700332	0.704328	0.586658	0.7848	0.63106	0.132832	0.906184	1.0403	0.596214	1.73301	0.930615	0.458068	0.544188	1.54853	-0.612147	0.984688	1.49849	0.689732	0.820851
AT1G68350	Black		-0.953538	-0.172065	-0.455491	-0.137947	0.448355	0.126936	-0.308703	-0.103949	-0.825251	0.116238	-0.481383	-0.329301	-0.440872	-0.396566	-0.499616	-1.52236	-1.07443	-0.364988	0.105819	-0.306123	-0.197741	-0.0976084	-0.272759	-0.618157	-0.271525	-0.23872	0.606446
AT1G68360	Black		0.0242165	-0.709833	-0.0910052	-0.345359	-0.748454	-0.617305	0.151304	-0.476178	1.09903	-0.529395	0.0539891	-0.490371	-0.866528	-0.859434	0.0997329	-0.127457	-0.830952	-0.690109	-0.645334	-0.0626017	-0.482471	-0.0628795	-1.01941	0.208502	-0.114582	0.660999	0.172521
AT1G68390	Yellow		0.051859	-0.0897655	-0.0294767	-0.000181116	-0.250752	-0.357268	-0.0372192	-0.147998	-0.38778	1.57761	1.59079	1.58352	1.89524	1.52344	1.80628	2.21999	2.14393	2.13708	1.86716	1.82596	1.77817	1.82658	1.30703	2.29403	1.75207	1.64829	1.38404
AT1G68410	Green-yellow		0.45759	0.197678	0.427577	0.29655	0.87066	0.738784	0.359977	0.643264	-0.130595	0.11708	0.00103178	0.179404	0.065045	0.332848	0.0347835	0.327877	0.202881	0.764244	0.647071	0.680451	0.746985	1.14134	-0.0442346	1.50878	1.22739	1.06652	1.05705
AT1G68440	Green-yellow		0.581578	0.0590889	0.6861	0.931353	0.446616	0.34161	0.536042	0.201718	0.915887	0.23403	0.0627784	0.0625199	0.201863	0.192287	0.742103	1.04534	-0.00677618	0.999166	1.84338	1.13149	1.8037	1.86537	0.129394	1.69357	1.54826	1.48082	1.01894
AT1G68450	turquoise		-0.233272	-0.279665	-1.34183	-0.562115	-0.656414	-0.292632	-0.796459	-0.529893	-0.21021	-0.454579	-0.768278	-0.0800108	0.0523869	0.0139764	0.216724	0.442765	1.39686	0.781621	-0.110618	0.309505	0.444804	0.19287	-0.608339	0.571344	0.591268	1.76179	0.676039
AT1G68500	Magenta		-0.320248	-0.187627	-0.425158	0.0331276	-0.269956	-0.863769	-0.364424	-0.648892	0.296174	-0.00336949	-0.592855	-0.617769	-0.756493	-0.733366	-0.562118	-0.781034	-0.901087	-0.73466	-1.21465	-0.493463	-0.603716	0.329572	-0.0251616	-0.532502	-0.204337	-0.648641	-0.239434
AT1G68520	Green		-0.153662	-0.407348	0.0383205	0.594644	0.106295	-0.199483	-0.260831	-1.26325	0.0822756	-0.479033	-0.567571	-0.732131	-1.18833	-1.41921	-1.34379	-0.891141	-2.13276	-2.50236	-0.811317	-1.13992	-1.34571	-1.36468	-0.378199	-2.33274	-0.951224	-0.257462	-0.0732525
AT1G68530	Purple		-0.500384	-0.159448	-0.447115	-0.232122	-0.479974	-0.666951	-0.685008	-0.187224	-0.770011	-0.459693	-0.612907	-0.721263	-1.17058	-1.12603	-1.25109	-1.44506	-2.19044	-1.78347	-0.646691	-1.47211	-1.10246	-1.12644	-0.879818	-1.99234	-1.41449	-1.34065	-0.62174
AT1G68540	Green		-0.342556	0.1517	0.343822	-0.129336	0.224027	-0.188031	-0.415054	-0.518037	0.125755	-0.622418	-0.559186	-0.53508	-0.834012	-1.24733	-0.467344	-0.798172	-1.22402	-0.83639	-0.815115	-0.541388	-0.781723	-0.618585	-0.821924	-0.691335	-0.401115	-0.31288	-0.339592
AT1G68560	Purple		-0.466105	-0.315417	-0.254305	-0.477858	-0.590624	-0.588706	-0.509925	-0.670824	-0.593084	-0.613287	-0.710317	-0.299243	-1.10745	-0.779373	-0.576693	-0.973377	-0.78562	-0.634342	-1.11149	-0.748912	-1.08906	-0.736824	-0.365706	-0.665149	-0.796267	-0.908309	-0.736923
AT1G68570	Blue		-0.0491528	-0.0624394	-0.31023	-0.0705454	0.0480953	-0.833086	-0.530473	-0.413367	-0.204121	-1.39365	-1.40553	-1.22931	-2.17427	-1.59619	-1.7343	-2.35192	-2.3581	-2.84599	0.194344	-0.198457	-0.460156	0.169183	0.189937	-0.0913242	-0.389908	0.368512	-0.152033
AT1G68590	Purple		-0.571042	-0.0149051	0.0103627	-0.0241067	0.137239	-0.811795	-0.525158	-0.568408	-0.598702	-0.396258	-0.628925	-0.500711	-1.06586	-1.1196	-1.47124	-1.767	-1.49743	-1.44143	-1.0449	-0.334344	-1.41987	-1.36346	-0.519636	-1.0142	-0.667091	-0.736405	-0.916728
AT1G68600	Green		-0.0125387	-0.255776	-0.0617127	-0.136107	-0.0161458	-0.367188	-0.15872	-0.449103	-0.251535	-0.953912	-0.840142	-0.697651	-0.65461	-1.27342	-1.20809	-0.773831	-1.36655	-0.815996	-1.16795	-1.34907	-1.11831	-0.759324	-0.0738863	-0.843964	-0.409129	0.395665	-0.0377226
AT1G68620	Yellow		0.132395	0.100711	0.0827403	-0.352823	-0.139551	-0.32315	0.830294	0.129591	0.371494	2.48305	2.42878	2.35268	3.80603	3.75796	3.90307	3.89389	4.25115	3.94329	4.94908	4.01	4.55669	4.28312	3.33253	4.40479	3.46168	3.67701	2.87275
AT1G68630	Midhight-blue		-0.0516395	-0.0472497	0.0395454	0.0802741	0.0951213	-0.045739	-0.0448463	-0.121398	0.0411992	0.176237	0.319442	0.329789	1.09761	1.58086	2.18321	1.50315	3.0765	2.05201	3.19442	2.76799	3.2794	3.0695	2.04821	3.34833	2.55943	2.62478	1.92225
AT1G68650	Green-yellow		1.34638	1.06585	1.22736	0.457053	-0.0683713	0.560509	0.814883	0.698709	1.28727	0.929827	0.677484	1.24522	0.26128	-0.0317178	0.609491	0.945091	1.381	1.21023	0.65279	0.492474	0.924972	0.452123	-0.0649307	0.540499	0.959871	0.324083	0.564655
AT1G68690	Brown		0.0910234	0.130917	0.178278	-0.292259	0.39139	0.278139	0.109675	0.636699	-0.178384	1.21511	1.32653	1.28744	1.62723	1.46519	1.37615	1.6026	1.73698	1.80012	1.1268	1.31914	1.44189	1.24068	0.590782	1.87614	1.36081	0.845574	0.986248
AT1G68725	Black		-0.464383	0.461869	-0.576225	-0.728121	-0.431725	-0.624218	-0.565577	0.43656	-0.391668	-0.721824	-1.07521	-0.978602	-0.592539	-0.613002	-0.930829	-1.02715	-0.177311	-0.467982	-0.788426	-0.323528	-0.635261	-0.295617	0.360799	-0.901192	-1.80324	-0.604568	-1.40974
AT1G68765	Brown		0.225465	-0.987936	-0.0910098	-0.289773	0.394539	-0.247518	-0.815297	-0.139024	-0.924056	2.0947	3.42634	2.8162	2.61474	2.87026	3.23848	2.97774	2.39677	3.13168	1.18708	0.76375	1.39755	1.56832	-0.180678	1.65402	1.91148	1.26491	1.22176
AT1G68780	Green		-0.467753	-0.287609	-0.0497907	-0.268132	-0.353894	-0.56457	-0.250864	-0.764289	0.208792	-0.904625	-1.07737	-0.62059	-1.23973	-0.949293	-0.904795	-0.797417	-1.21475	-0.921399	-0.933892	-0.519576	-1.26297	-0.973222	-0.445663	-1.03198	-0.954595	-0.370832	-0.603731
AT1G68795	turquoise		-1.21126	-0.244952	-0.166757	0.0218878	-0.213402	-0.0743345	-0.750653	-0.420968	-0.221913	-0.542126	-0.56731	-0.0641717	-0.385289	0.00938818	-0.192564	0.670156	-0.174633	0.1779	0.383995	0.491111	1.03445	0.994902	-0.185854	0.880177	0.867383	1.40084	0.802575
AT1G68850	Green-yellow		-0.208091	-0.522987	-0.384502	-0.169705	-0.206866	0.22922	-0.491128	0.0742974	-0.421961	0.516692	0.199232	-0.173852	0.0652476	-0.114719	0.0250306	0.41283	-0.884812	0.0196168	0.056848	0.0693038	0.366973	-1.05362	-0.963954	-0.879221	-0.330305	0.619026	0.268173
AT1G68870	Purple		-0.402869	-0.62234	0.609636	0.239368	0.12581	0.143135	-0.458387	-0.851586	-0.667233	-0.363935	-0.147215	-0.657347	-0.642257	-0.611965	-0.0706998	-0.846431	-0.859951	0.264963	-0.627157	-0.0376879	0.163677	-1.30685	-0.0603344	-0.635018	0.12417	0.0399913	-0.245637
AT1G68890	Green		0.00105713	-0.249443	0.33835	0.0255292	-0.103996	-0.233465	-0.087979	-0.368692	0.0272121	-0.348359	-0.463808	-0.271951	-0.76531	-0.901473	-0.916526	-0.905735	-1.11434	-0.989521	-0.945722	-0.353308	-0.996132	-0.505659	-0.12501	-0.429473	-0.2736	-0.408012	-0.0239584
AT1G68935	Blue		0.53724	-0.0868831	0.124898	0.67295	-0.477657	-0.552648	-0.623918	-0.476693	-0.00536225	0.102758	0.136672	0.0342766	0.473857	0.239605	-0.231287	-0.219351	-0.549717	0.0854425	-0.496228	0.158577	-0.73836	-0.648172	-0.988345	-0.479729	-0.437177	-0.262448	-0.150277
AT1G69040	Black		-0.314771	-0.162229	0.335704	0.082288	-0.320567	-0.339371	-0.293925	-1.00931	-0.0114292	-0.313022	-0.922666	-0.169621	-1.07275	-0.83574	-0.710956	-0.63291	-0.894102	0.130506	-1.30607	-0.782761	-1.22332	-0.9513	-0.194925	-0.515813	-0.00196245	0.0554845	-0.356875
AT1G69080	Green-yellow		-0.720309	-0.90855	-0.198454	-0.614989	-0.00825433	-0.105844	-0.283828	-0.55315	-0.231708	-0.431369	0.145529	-0.299977	-0.0380095	-0.398672	-0.651403	-0.283287	-0.383691	-0.13589	-0.535463	-0.442649	0.0644316	-1.22386	-0.654195	-0.896928	-0.791545	-0.311731	-0.576457
AT1G69160	Purple		-0.938129	-0.0219826	0.14208	0.0869956	-0.0951657	-0.111673	0.0124219	-0.753081	-0.0687584	0.361159	0.417863	0.142818	-0.267312	-0.435787	-0.785492	-0.519588	-0.731674	-0.524133	-0.919256	-0.550598	-0.814001	-1.37687	-0.215344	-1.33241	-0.506805	-0.779298	-0.420171
AT1G69240	Pink		-0.958475	-0.810317	-0.739258	-1.01243	-0.720169	-0.262142	-0.925625	-0.460221	-0.923625	0.0943928	-0.427897	0.0778336	-0.993147	-1.42623	-1.54755	-0.740613	-0.9449	-0.330741	-0.94717	-0.206178	-0.125564	-1.07703	-1.00977	-0.420932	-0.450081	-0.109737	-0.3815
AT1G69270	Brown		0.484672	0.0239291	0.168197	0.175148	-0.279912	0.0940482	-0.243316	-0.14054	0.0171896	1.26829	1.24262	1.21439	1.18676	0.88636	0.945136	1.24379	0.706713	0.968762	0.8787	0.156602	1.05652	1.05006	0.0724191	1.1024	1.20816	0.489801	0.531387
AT1G69325	turquoise		-1.46856	0.280855	-0.43015	0.0373051	1.29734	0.344204	0.143943	-0.897265	-1.39309	-0.930722	0.219514	0.180284	0.220988	0.329073	-1.38456	-1.28608	0.801921	0.803196	0.790617	1.46149	0.0266738	0.496472	1.41064	0.642812	0.735352	1.47328	1.45209
AT1G69410	Brown		-0.00739312	0.303622	0.00640862	-0.0245996	-0.0646278	0.242982	-0.303889	0.0963792	-0.101491	0.955468	0.847565	1.14406	1.3458	0.893886	1.45904	0.820319	0.968263	0.99835	1.36743	0.675539	1.10821	1.40644	0.398101	1.36256	1.30236	0.407046	0.861934
AT1G69430	turquoise		0.799147	0.541595	0.560568	0.395924	0.394689	0.474136	0.184012	0.361958	0.14047	0.260953	0.276001	0.506096	0.562245	0.243131	0.75466	0.567253	0.230152	0.655127	0.322379	0.0983901	0.776541	1.20087	-0.107191	1.26165	0.809519	0.333933	0.621602
AT1G69460	Cyan		0.534485	0.632114	0.539793	0.230287	0.256185	0.252819	0.198747	0.0381051	-0.165785	1.42935	1.31871	1.20463	1.01292	0.780642	0.917171	1.08484	0.9044	1.46261	1.05349	0.713118	0.919988	0.52278	-0.00645697	0.921467	0.884868	0.652405	0.750979
AT1G69480	Green-yellow		-0.135439	-0.0162141	0.339072	-0.234708	0.386435	0.387815	-0.0705928	-0.0476616	-0.194181	0.216051	0.197948	-0.0937647	0.445643	0.0920831	-0.181951	-0.422414	-0.732546	-0.262584	0.732507	1.398	1.33391	-0.00248834	-0.36197	0.659639	0.839263	0.621479	0.868879
AT1G69490	turquoise		-0.183093	-0.0966098	-0.302924	2.0142	2.07291	2.23851	0.358202	0.0189593	-0.00336429	1.35322	1.48048	0.976811	1.76615	1.41246	1.72256	0.73479	0.935735	1.24804	1.20581	1.09266	1.1197	1.21712	0.504449	1.57955	1.14513	0.455546	0.616401
AT1G69520	Brown		-0.203975	0.38179	-0.308416	-0.571857	0.0632813	0.442062	-0.544984	0.148894	-0.5588	2.10144	1.96301	1.91542	1.83426	2.03161	1.99556	1.08731	1.63906	1.30012	1.66441	1.25162	1.49102	1.6715	0.366843	1.97677	1.41513	0.463659	0.933795
AT1G69523	Purple		-0.188797	-0.163557	0.0811403	-0.207198	-0.031192	-0.191309	-0.366319	-0.247173	-0.539122	-0.656667	-0.602935	-0.646271	-0.467715	-1.02436	-1.02265	-0.314465	-0.991587	-0.101377	-1.55138	-0.858294	-1.46676	-1.15784	-1.29822	-0.893016	-0.725945	-0.0389024	-0.871647
AT1G69530	Purple		-0.508701	-0.538009	-0.423906	-0.391705	-1.32703	-0.665388	0.244296	-1.40788	0.199769	-0.207053	0.16909	-0.47386	-0.622153	-0.266655	-0.910118	-0.669908	-1.22083	-1.36883	-0.924684	-1.15279	-1.12416	-0.919977	-0.360255	-1.69205	-1.24634	-0.35516	-0.405251
AT1G69570	Midhight-blue		0.0160878	-0.342772	0.152582	0.459041	-0.323649	-0.630322	-0.370635	-0.104668	0.0304771	0.404736	-0.12869	0.114485	0.250691	0.0238313	0.162071	0.798157	0.52882	0.73806	0.765868	0.698025	1.17048	0.968556	0.0978126	1.31557	0.64851	0.326582	0.711255
AT1G69572	Blue		-0.17268	0.00338937	-0.401242	-0.250113	-0.433507	-0.11362	0.310002	-0.282955	0.098159	0.251911	-0.15618	-0.172825	0.628981	0.51173	0.36235	1.19482	1.23083	1.17845	1.29006	0.817426	1.23962	1.05224	0.414336	0.976314	0.851741	-0.00869534	0.340454
AT1G69610	turquoise		0.140356	-0.113135	0.0861034	-0.0543212	0.142689	0.280324	0.100979	-0.524388	-0.0322089	0.789307	0.74856	0.695679	0.196933	0.0264317	0.480576	0.620128	-0.226339	1.03309	1.2427	0.748503	1.18727	1.17558	0.258527	1.53247	1.50698	0.595209	1.15128
AT1G69720	Yellow		-0.555484	0.281441	0.0587822	-0.363802	0.176834	0.438334	-0.965143	0.646295	-0.268614	1.95687	1.82544	1.81389	1.45112	0.812047	1.66457	0.299028	0.548862	0.246986	3.1086	2.25566	2.56896	2.63679	1.81539	1.95399	1.93755	0.998126	2.33712
AT1G69730	Yellow		-0.108486	-0.107501	-0.310237	-0.739962	-0.0693965	-0.208388	-0.544864	-0.368837	-0.649657	1.77666	1.26044	1.07896	1.30057	1.0069	1.38831	0.668009	0.405097	0.537486	1.96854	1.46656	2.20654	1.9736	1.09911	1.41497	1.75971	1.04395	1.57677
AT1G69750	Yellow		-0.70283	-0.353573	0.171076	0.167131	0.378627	-0.184884	0.0479025	-0.414673	-0.514196	1.05183	0.86738	0.840853	0.806175	0.736119	0.850968	0.59416	0.798366	1.33306	1.40196	1.14398	1.34483	0.75926	-0.0134076	1.66377	1.33525	0.582257	0.745525
AT1G69790	Midhight-blue		-0.0222984	0.0559733	-0.0352194	-0.0570447	0.698146	0.185276	0.44469	0.327588	0.208154	0.313595	0.446203	0.357847	1.32473	1.05934	1.13931	1.19791	1.2307	1.55336	1.13401	0.979694	1.46075	1.62418	-0.0767604	1.52662	1.64504	1.34861	1.23169
AT1G69830	Purple		-0.0600346	-0.145583	-0.0955134	-0.103322	0.0198822	0.264481	-0.00174197	-0.00288004	-0.526702	-0.114433	-0.272645	-0.086106	-0.399436	-1.68145	-0.921471	0.240054	-1.00238	-0.683606	-1.09742	-1.17512	-1.2572	-0.609216	-0.25059	-0.978663	-0.611534	-0.59909	-0.0500692
AT1G69840	Brown		0.809205	0.728602	0.0711026	-0.424244	0.801026	1.02723	0.470275	1.07919	-0.0112049	1.58209	2.08853	1.84868	1.81965	1.80498	1.93078	1.26625	1.56717	1.22147	1.39725	0.868816	1.06253	1.62156	1.02053	1.15211	1.77457	1.03161	1.40813
AT1G69870	Green		0.0602966	-0.118872	-0.400345	-0.91398	-0.610924	-0.343592	-0.34889	0.184433	-0.781591	-0.720672	-0.548304	-0.572502	-0.903574	-0.990884	-0.488019	-1.25787	-1.51299	-1.79657	-0.626979	-1.50221	-1.03457	-0.138468	-0.409165	-0.981076	-0.178994	-0.687438	0.0495926
AT1G69880	turquoise		0.134977	0.378526	0.188894	-0.566638	0.459125	0.728058	0.134133	0.0652018	0.23079	-0.369496	-0.564281	1.38369	0.573937	0.90173	1.87799	-0.0382559	1.89893	1.38953	3.26324	1.29436	2.413	3.25823	1.74148	3.91823	3.41951	2.24578	4.43893
AT1G69900	Midhight-blue		0.20025	0.208224	-0.182159	-0.00984415	0.140982	0.601012	-0.0241707	0.712128	-0.234134	0.612427	0.637959	0.643697	1.25875	0.900957	1.398	1.18951	0.990606	1.04046	1.15406	0.879111	1.29199	1.26229	0.809595	1.67705	1.50917	0.590444	1.39864
AT1G69920	Yellow		0.309296	0.72629	1.19746	0.478753	0.702523	0.654297	0.789935	0.321042	0.678354	1.27933	1.68823	1.86519	2.42337	2.70625	2.95355	3.94332	4.50316	4.15173	4.15705	3.14134	4.3197	3.80058	2.41949	3.93452	4.23826	3.31782	3.34878
AT1G69930	Yellow		-0.0636697	0.25923	-0.342972	-0.336761	0.790078	0.460453	0.678456	0.302784	-0.777108	2.0645	3.28452	2.46999	3.13798	3.50177	3.21845	2.21098	3.13817	2.67694	4.40398	4.25635	4.50788	3.93528	2.53897	4.28058	4.30671	2.99719	4.06311
AT1G69980	Brown		0.618488	0.15626	0.256826	0.199484	-0.154166	0.463753	0.0478953	-0.0273368	0.176533	1.21083	0.975559	1.22713	0.972131	0.659824	1.08278	1.14094	0.628344	1.44384	1.24074	0.540722	0.772163	0.996722	0.0720056	1.03294	1.12142	0.471771	0.652483
AT1G70070	Green		-0.143509	0.0712241	0.141977	0.0878893	0.11801	-0.0952429	0.0138042	-0.288744	0.0772121	-0.471201	-0.576467	-0.304197	-0.954737	-0.936368	-0.793267	-0.960191	-0.899101	-0.760409	-0.625662	-0.332319	-0.574812	-0.422432	-0.0242194	-0.526236	-0.265361	-0.412872	-0.0549528
AT1G70100	Green		-0.285321	-0.285324	-0.133573	-0.0887401	0.0453431	-0.142941	-0.343646	-0.514325	-0.298365	-0.439053	-0.506972	-0.621155	-1.11887	-0.930712	-1.16298	-1.16141	-1.35473	-0.840815	-0.21097	-0.327404	-0.633548	-0.882968	-0.646249	-0.768902	-0.300953	-0.730919	-0.413464
AT1G70130	Midhight-blue		-0.127721	-0.0284596	0.0486699	0.295348	0.209931	0.0542839	0.449784	0.220084	-0.128479	-0.0351747	0.168083	0.220202	0.632584	0.67437	0.638047	0.469416	0.487908	0.777381	0.353117	0.355998	0.513826	1.21068	0.858975	1.17615	1.55254	1.38777	1.18214
AT1G70140	Yellow		-0.556469	-0.126662	-0.39743	-0.636447	0.109443	0.192683	-0.394565	0.0795768	-1.02161	1.51002	1.13843	1.29636	1.86918	1.77447	1.81227	1.2557	1.62921	1.50515	2.2085	1.87046	2.25601	2.25447	1.31077	2.41087	1.93974	1.46621	1.6457
AT1G70160	Brown		-0.296958	-0.405703	-0.357033	-0.665885	-0.731522	-0.509973	-0.599909	-0.779758	-0.498468	1.16486	1.14059	1.09073	1.10989	1.0439	0.931397	1.26623	1.10348	1.23242	0.973593	0.820362	0.934	0.969572	0.538063	0.902008	0.867614	0.807296	0.727193
AT1G70170	Midhight-blue		0.00390107	-0.433667	-0.372429	-0.039693	-0.0795651	0.440509	-0.296711	0.470834	-0.164347	0.781434	0.457581	0.612799	0.827581	1.00158	1.57472	2.00661	1.17441	1.64123	0.679535	0.32037	0.937381	1.19592	0.773949	0.7118	0.611929	1.42	0.973619
AT1G70200	Green		-0.230858	-0.0670587	0.199647	0.198304	0.094517	-0.23559	-0.27512	-0.564932	0.0932404	-0.368145	-0.568497	-0.1779	-1.05526	-0.98272	-0.497548	-1.06766	-1.18536	-0.578772	-0.233397	-0.261778	-0.675185	-0.347775	-0.510827	0.000702107	0.301459	-0.558434	-0.0659405
AT1G70210	Purple		-0.26928	-0.0207062	0.429728	0.240388	-0.168204	-0.240962	0.139953	-0.407201	0.240092	-0.252144	-0.0926213	-0.265398	-0.376532	-0.220948	-0.276585	-0.535739	-0.176293	-0.109368	-0.759227	-0.520207	-0.994491	-0.348572	-0.0749625	0.00604876	-0.0031872	0.206449	-0.272537
AT1G70230	Magenta		0.0527833	-0.44194	-0.118871	-0.187718	-0.156886	0.215124	-0.0711567	-0.100137	-0.0601787	-0.209445	-0.42233	-0.376827	-0.691761	-0.867978	-0.654225	-0.665664	-1.41118	-0.923769	0.210256	-0.203086	0.0561506	-0.127335	-0.177165	-0.360788	0.0983091	0.00160984	0.449102
AT1G70250	Yellow		-0.206303	-0.445591	-0.265534	-0.524615	-0.0429629	-0.237908	-0.447705	-0.138239	-0.567951	0.788505	0.599811	0.765722	0.674255	0.689301	0.580276	0.229592	0.214073	0.0770227	1.09183	1.11216	1.02096	0.855804	0.609433	0.768681	0.780864	0.699788	0.604184
AT1G70260	Blue		0.680735	-0.563843	-0.127837	-0.195795	-0.0949851	0.591812	-0.0829042	-0.289361	0.192718	-0.498729	0.118095	0.423388	-0.203329	-0.441844	-0.347826	-0.165425	-0.245464	-0.0267205	-0.707462	-0.735736	-0.327778	0.922287	0.953002	0.266587	0.495569	1.08879	0.643294
AT1G70280	Green		-0.0794051	-0.241679	0.249318	-0.0215401	-0.345133	-0.292649	-0.395325	-0.641481	-0.11958	-0.62022	-0.93463	-0.47201	-1.61628	-1.23062	-0.953884	-1.29608	-1.67938	-1.23882	-0.0559281	-0.454206	-0.630477	-0.426632	-0.401825	-0.522584	-0.109165	-0.623328	0.308432
AT1G70370	Green		-0.669944	-0.450202	-0.517084	-0.401715	-0.774144	-0.836858	-0.556041	-0.517842	-0.322254	-1.04696	-0.648244	-0.805733	-1.1992	-0.799405	-0.773304	-0.972974	-0.99661	-1.04949	-1.27638	-0.77146	-1.16113	-0.77585	-0.411824	-1.12769	-0.855485	-0.274779	-0.448164
AT1G70410	Purple		-0.391339	-0.484471	-0.385322	-0.47127	-0.273102	-0.161044	-0.194666	0.0258227	-0.395689	-0.433593	-0.41038	-0.593842	-0.780121	-0.839661	-1.1143	-0.982	-1.39097	-1.11668	-0.985223	-0.709948	-1.07541	-1.27724	-0.883204	-1.62058	-1.26906	-0.658428	-0.811631
AT1G70420	Cyan		-0.157897	-0.746139	-0.875856	-0.497219	0.0261492	-0.0735922	-0.195591	-0.445371	-0.61727	0.746007	1.09562	0.959128	1.31476	1.26216	1.51644	1.52169	1.89674	2.20353	0.828037	0.855748	0.84794	0.948024	0.475187	1.46929	0.899948	1.02218	0.638847
AT1G70440	turquoise		0.524738	1.38968	0.761603	2.09498	2.30219	2.08129	0.512422	-0.157894	-0.121827	0.794647	0.652324	0.860568	2.64216	2.31219	2.26933	1.20082	1.44664	1.73553	1.83524	1.54164	1.95199	3.01963	2.4288	3.90558	2.67112	2.63828	2.6299
[truncated: 5,191 more rows]

## Sheet: A full list of DDEGs
0 h						12 h						24 h
[truncated: 654 more rows]
