# Supplementary material for: Advanced genomics identifies growth effectors for proteotoxic ER stress recovery in Arabidopsis thaliana
Source: Commun Biol. 2022 Jan 11;5:16. doi: 10.1038/s42003-021-02964-8 (PMC8752741; doi:10.1038/s42003-021-02964-8)
Supplement: Supplementary file 6 — Supplementary Data 3 [file 42003_2021_2964_MOESM6_ESM.xlsx]

## Sheet: black
Supplementary Data 3. A full list of enriched GO terms for each of coexpression modules depicted in Fig. 3b.
GO term	Ontology	Description	Number in input list	Number in BG/Ref	Adjusted p-value
GO:0042546	P	cell wall biogenesis	26	336	1.1e-11
GO:0070882	P	cellular cell wall organization or biogenesis	26	367	6.7e-11
GO:0071554	P	cell wall organization or biogenesis	40	963	2.8e-09
GO:0044036	P	cell wall macromolecule metabolic process	20	319	7.3e-08
GO:0010413	P	glucuronoxylan metabolic process	15	182	1.2e-07
GO:0045492	P	xylan biosynthetic process	15	183	1.3e-07
GO:0045491	P	xylan metabolic process	15	186	1.6e-07
GO:0070592	P	cell wall polysaccharide biosynthetic process	15	187	1.7e-07
GO:0044038	P	cell wall macromolecule biosynthetic process	15	187	1.7e-07
GO:0070589	P	cellular component macromolecule biosynthetic process	15	187	1.7e-07
GO:0010410	P	hemicellulose metabolic process	15	198	3.4e-07
GO:0010382	P	cellular cell wall macromolecule metabolic process	15	203	4.6e-07
GO:0005976	P	polysaccharide metabolic process	28	712	2e-06
GO:0010383	P	cell wall polysaccharide metabolic process	15	231	2.1e-06
GO:0030001	P	metal ion transport	23	576	1.3e-05
GO:0009832	P	plant-type cell wall biogenesis	11	147	1.4e-05
GO:0009808	P	lignin metabolic process	8	74	1.9e-05
GO:0000271	P	polysaccharide biosynthetic process	23	590	1.9e-05
GO:0055114	P	oxidation reduction	39	1364	3.4e-05
GO:0010106	P	cellular response to iron ion starvation	9	116	6.5e-05
GO:0000041	P	transition metal ion transport	13	243	6.8e-05
GO:0044264	P	cellular polysaccharide metabolic process	22	601	7.1e-05
GO:0006833	P	water transport	10	155	0.00011
GO:0042044	P	fluid transport	10	155	0.00011
GO:0006694	P	steroid biosynthetic process	12	221	0.00011
GO:0009888	P	tissue development	30	1015	0.00016
GO:0006811	P	ion transport	30	1019	0.00017
GO:0016126	P	sterol biosynthetic process	10	165	0.00018
GO:0010167	P	response to nitrate	11	199	0.00019
GO:0010035	P	response to inorganic substance	31	1086	0.00023
GO:0033692	P	cellular polysaccharide biosynthetic process	19	523	0.00024
GO:0016125	P	sterol metabolic process	10	172	0.00025
GO:0015706	P	nitrate transport	11	207	0.00026
GO:0009825	P	multidimensional cell growth	8	111	0.00027
GO:0015674	P	di-, tri-valent inorganic cation transport	14	321	0.00028
GO:0008202	P	steroid metabolic process	12	247	0.0003
GO:0009834	P	secondary cell wall biogenesis	5	38	0.00031
GO:0006812	P	cation transport	25	813	0.00032
GO:0010054	P	trichoblast differentiation	14	339	0.00047
GO:0009913	P	epidermal cell differentiation	17	467	0.00049
GO:0008544	P	epidermis development	17	469	0.00051
GO:0007398	P	ectoderm development	17	469	0.00051
GO:0031668	P	cellular response to extracellular stimulus	15	388	0.00058
GO:0009733	P	response to auxin stimulus	16	431	0.00058
GO:0071496	P	cellular response to external stimulus	15	389	0.00059
GO:0048765	P	root hair cell differentiation	13	308	0.00061
GO:0048764	P	trichoblast maturation	13	308	0.00061
GO:0048469	P	cell maturation	13	309	0.00063
GO:0010053	P	root epidermal cell differentiation	14	350	0.00063
GO:0009725	P	response to hormone stimulus	35	1375	0.00071
GO:0016051	P	carbohydrate biosynthetic process	29	1070	0.0008
GO:0021700	P	developmental maturation	13	320	0.00086
GO:0009698	P	phenylpropanoid metabolic process	15	405	0.00088
GO:0009991	P	response to extracellular stimulus	15	406	0.0009
GO:0009809	P	lignin biosynthetic process	5	49	0.00091
GO:0010817	P	regulation of hormone levels	16	456	0.001
GO:0010087	P	phloem or xylem histogenesis	7	108	0.0011
GO:0042219	P	cellular amino acid derivative catabolic process	8	142	0.0012
GO:0009267	P	cellular response to starvation	13	336	0.0013
GO:0042594	P	response to starvation	13	344	0.0016
GO:0010089	P	xylem development	6	84	0.0016
GO:0015698	P	inorganic anion transport	11	266	0.0018
GO:0005975	P	carbohydrate metabolic process	49	2249	0.0018
GO:0031669	P	cellular response to nutrient levels	13	350	0.0018
GO:0006820	P	anion transport	13	350	0.0018
GO:0010015	P	root morphogenesis	15	439	0.0019
GO:0009605	P	response to external stimulus	28	1087	0.002
GO:0009628	P	response to abiotic stimulus	55	2635	0.0024
GO:0042446	P	hormone biosynthetic process	11	277	0.0025
GO:0048364	P	root development	18	594	0.0025
GO:0022622	P	root system development	18	595	0.0025
GO:0006826	P	iron ion transport	7	126	0.0026
GO:0006629	P	lipid metabolic process	40	1772	0.0027
GO:0031667	P	response to nutrient levels	13	367	0.0027
GO:0042445	P	hormone metabolic process	12	324	0.0028
GO:0009411	P	response to UV	10	247	0.0034
GO:0006575	P	cellular amino acid derivative metabolic process	20	714	0.0035
GO:0071669	P	plant-type cell wall organization or biogenesis	15	473	0.0037
GO:0034637	P	cellular carbohydrate biosynthetic process	24	941	0.0046
GO:0006970	P	response to osmotic stress	22	842	0.005
GO:0019439	P	aromatic compound catabolic process	6	108	0.0052
GO:0050896	P	response to stimulus	111	6292	0.0053
GO:0048767	P	root hair elongation	8	188	0.0063
GO:0043481	P	anthocyanin accumulation in tissues in response to UV light	6	113	0.0064
GO:0043480	P	pigment accumulation in tissues	6	113	0.0064
GO:0043473	P	pigmentation	6	113	0.0064
GO:0043478	P	pigment accumulation in response to UV light	6	113	0.0064
GO:0043479	P	pigment accumulation in tissues in response to UV light	6	113	0.0064
GO:0043476	P	pigment accumulation	6	113	0.0064
GO:0030243	P	cellulose metabolic process	7	150	0.0065
GO:0016132	P	brassinosteroid biosynthetic process	6	117	0.0075
GO:0016129	P	phytosteroid biosynthetic process	6	118	0.0078
GO:0009699	P	phenylpropanoid biosynthetic process	11	327	0.0081
GO:0048731	P	system development	43	2083	0.0086
GO:0048513	P	organ development	43	2083	0.0086
GO:0009719	P	response to endogenous stimulus	35	1615	0.0088
GO:0016131	P	brassinosteroid metabolic process	6	122	0.0091
GO:0016128	P	phytosteroid metabolic process	6	123	0.0094
GO:0042221	P	response to chemical stimulus	73	3978	0.011
GO:0019748	P	secondary metabolic process	28	1247	0.012
GO:0010075	P	regulation of meristem growth	7	171	0.013
GO:0018193	P	peptidyl-amino acid modification	16	610	0.015
GO:0035266	P	meristem growth	7	179	0.016
GO:0009414	P	response to water deprivation	12	416	0.017
GO:0030244	P	cellulose biosynthetic process	5	103	0.018
GO:0009750	P	response to fructose stimulus	6	144	0.019
GO:0009651	P	response to salt stress	19	788	0.019
GO:0009416	P	response to light stimulus	26	1188	0.02
GO:0009415	P	response to water	12	424	0.02
GO:0044262	P	cellular carbohydrate metabolic process	36	1778	0.02
GO:0018409	P	peptide or protein amino-terminal blocking	14	529	0.021
GO:0018377	P	protein myristoylation	14	529	0.021
GO:0006498	P	N-terminal protein lipidation	14	529	0.021
GO:0018319	P	protein amino acid myristoylation	14	529	0.021
GO:0006499	P	N-terminal protein myristoylation	14	529	0.021
GO:0044042	P	glucan metabolic process	12	432	0.022
GO:0031365	P	N-terminal protein amino acid modification	14	533	0.022
GO:0070838	P	divalent metal ion transport	7	195	0.023
GO:0006084	P	acetyl-CoA metabolic process	5	114	0.025
GO:0008152	P	metabolic process	212	13633	0.027
GO:0006497	P	protein amino acid lipidation	14	551	0.028
GO:0042157	P	lipoprotein metabolic process	14	552	0.028
GO:0042158	P	lipoprotein biosynthetic process	14	551	0.028
GO:0043543	P	protein amino acid acylation	14	560	0.031
GO:0065008	P	regulation of biological quality	33	1654	0.031
GO:0071555	P	cell wall organization	15	613	0.031
GO:0006816	P	calcium ion transport	5	121	0.032
GO:0044085	P	cellular component biogenesis	30	1480	0.032
GO:0009739	P	response to gibberellin stimulus	6	166	0.033
GO:0006725	P	cellular aromatic compound metabolic process	22	1022	0.036
GO:0034284	P	response to monosaccharide stimulus	6	170	0.037
GO:0009409	P	response to cold	15	629	0.037
GO:0009746	P	response to hexose stimulus	6	170	0.037
GO:0009314	P	response to radiation	26	1263	0.038
GO:0048509	P	regulation of meristem development	7	223	0.042
GO:0042398	P	cellular amino acid derivative biosynthetic process	13	534	0.044
GO:0007154	P	cell communication	17	758	0.044
GO:0055085	P	transmembrane transport	15	648	0.045
GO:0019751	P	polyol metabolic process	5	136	0.047
GO:0006576	P	cellular biogenic amine metabolic process	6	182	0.048
GO:0006073	P	cellular glucan metabolic process	10	388	0.053
GO:0000302	P	response to reactive oxygen species	9	338	0.055
GO:0009266	P	response to temperature stimulus	20	962	0.058
GO:0006066	P	alcohol metabolic process	23	1143	0.059
GO:0006519	P	cellular amino acid and derivative metabolic process	26	1324	0.059
GO:0006869	P	lipid transport	6	193	0.06
GO:0008610	P	lipid biosynthetic process	23	1159	0.067
GO:0006972	P	hyperosmotic response	7	251	0.07
GO:0048468	P	cell development	15	699	0.075
GO:0006631	P	fatty acid metabolic process	13	587	0.078
GO:0042542	P	response to hydrogen peroxide	7	263	0.084
GO:0040007	P	growth	19	949	0.084
GO:0048638	P	regulation of developmental growth	7	269	0.092
GO:0010038	P	response to metal ion	13	610	0.097
GO:0010033	P	response to organic substance	47	2754	0.1
GO:0034754	P	cellular hormone metabolic process	5	171	0.1
GO:0048646	P	anatomical structure formation involved in morphogenesis	8	331	0.1
GO:0009737	P	response to abscisic acid stimulus	13	621	0.11
GO:0007030	P	Golgi organization	5	178	0.11
GO:0048878	P	chemical homeostasis	7	281	0.11
GO:0032502	P	developmental process	67	4094	0.11
GO:0044282	P	small molecule catabolic process	18	932	0.12
GO:0010073	P	meristem maintenance	7	286	0.12
GO:0007275	P	multicellular organismal development	63	3864	0.12
GO:0048856	P	anatomical structure development	56	3396	0.12
GO:0016052	P	carbohydrate catabolic process	12	573	0.12
GO:0010876	P	lipid localization	7	293	0.13
GO:0050801	P	ion homeostasis	6	240	0.13
GO:0032501	P	multicellular organismal process	65	4020	0.13
GO:0006810	P	transport	58	3577	0.14
GO:0016049	P	cell growth	14	715	0.14
GO:0040008	P	regulation of growth	7	304	0.14
GO:0044283	P	small molecule biosynthetic process	32	1865	0.15
GO:0009058	P	biosynthetic process	122	7962	0.15
GO:0048589	P	developmental growth	15	791	0.16
GO:0009250	P	glucan biosynthetic process	7	313	0.16
GO:0009664	P	plant-type cell wall organization	8	369	0.16
GO:0008361	P	regulation of cell size	14	739	0.17
GO:0048507	P	meristem development	10	498	0.17
GO:0045449	P	regulation of transcription	39	2376	0.18
GO:0051234	P	establishment of localization	58	3652	0.18
GO:0009744	P	response to sucrose stimulus	5	210	0.18
GO:0032535	P	regulation of cellular component size	14	752	0.18
GO:0090066	P	regulation of anatomical structure size	14	752	0.18
GO:0006355	P	regulation of transcription, DNA-dependent	39	2372	0.18
GO:0051252	P	regulation of RNA metabolic process	39	2388	0.19
GO:0034285	P	response to disaccharide stimulus	5	213	0.19
GO:0044238	P	primary metabolic process	174	11717	0.2
GO:0055080	P	cation homeostasis	5	217	0.2
GO:0006979	P	response to oxidative stress	11	582	0.21
GO:0046942	P	carboxylic acid transport	6	283	0.22
GO:0015849	P	organic acid transport	6	289	0.23
GO:0051171	P	regulation of nitrogen compound metabolic process	40	2517	0.24
GO:0051179	P	localization	59	3819	0.24
GO:0044255	P	cellular lipid metabolic process	23	1395	0.25
GO:0044275	P	cellular carbohydrate catabolic process	10	545	0.25
GO:0042592	P	homeostatic process	9	488	0.26
GO:0006633	P	fatty acid biosynthetic process	6	303	0.26
GO:0009408	P	response to heat	6	303	0.26
GO:0019438	P	aromatic compound biosynthetic process	12	680	0.26
GO:0044281	P	small molecule metabolic process	62	4065	0.27
GO:0019219	P	regulation of nucleobase, nucleoside, nucleotide and nucleic acid metabolic process	39	2496	0.27
GO:0010556	P	regulation of macromolecule biosynthetic process	39	2491	0.27
GO:0009889	P	regulation of biosynthetic process	41	2634	0.28
GO:0051239	P	regulation of multicellular organismal process	12	694	0.28
GO:0009738	P	abscisic acid mediated signaling pathway	5	252	0.29
GO:0048588	P	developmental cell growth	8	440	0.29
GO:0042545	P	cell wall modification	7	386	0.31
GO:0048869	P	cellular developmental process	23	1453	0.31
GO:0009653	P	anatomical structure morphogenesis	28	1783	0.31
GO:0009555	P	pollen development	6	322	0.31
GO:0046700	P	heterocycle catabolic process	5	266	0.32
GO:0009059	P	macromolecule biosynthetic process	79	5312	0.32
GO:0006865	P	amino acid transport	5	266	0.32
GO:0071215	P	cellular response to abscisic acid stimulus	5	267	0.33
GO:0030154	P	cell differentiation	18	1127	0.33
GO:0080090	P	regulation of primary metabolic process	42	2761	0.33
GO:0031326	P	regulation of cellular biosynthetic process	40	2631	0.33
GO:0009069	P	serine family amino acid metabolic process	5	271	0.34
GO:0006950	P	response to stress	61	4089	0.34
GO:0015837	P	amine transport	5	272	0.34
GO:0009743	P	response to carbohydrate stimulus	13	812	0.36
GO:0007389	P	pattern specification process	6	345	0.36
GO:0006350	P	transcription	39	2620	0.38
GO:0006351	P	transcription, DNA-dependent	39	2618	0.38
GO:0034641	P	cellular nitrogen compound metabolic process	21	1373	0.38
GO:0009308	P	amine metabolic process	16	1034	0.39
GO:0032774	P	RNA biosynthetic process	39	2621	0.39
GO:0006721	P	terpenoid metabolic process	5	290	0.39
GO:0044249	P	cellular biosynthetic process	112	7737	0.39
GO:0046164	P	alcohol catabolic process	8	491	0.39
GO:0010468	P	regulation of gene expression	40	2695	0.39
GO:0046394	P	carboxylic acid biosynthetic process	17	1116	0.41
GO:0016053	P	organic acid biosynthetic process	17	1116	0.41
GO:0065007	P	biological regulation	90	6222	0.41
GO:0031323	P	regulation of cellular metabolic process	43	2928	0.41
GO:0033554	P	cellular response to stress	22	1473	0.42
GO:0006732	P	coenzyme metabolic process	8	508	0.43
GO:0044271	P	cellular nitrogen compound biosynthetic process	12	804	0.46
GO:0034645	P	cellular macromolecule biosynthetic process	75	5243	0.46
GO:0009987	P	cellular process	204	14419	0.48
GO:0046686	P	response to cadmium ion	7	470	0.49
GO:0019725	P	cellular homeostasis	5	328	0.49
GO:0016481	P	negative regulation of transcription	6	400	0.5
GO:0051253	P	negative regulation of RNA metabolic process	6	400	0.5
GO:0006007	P	glucose catabolic process	7	474	0.5
GO:0045892	P	negative regulation of transcription, DNA-dependent	6	400	0.5
GO:0019320	P	hexose catabolic process	7	476	0.51
GO:0000902	P	cell morphogenesis	10	691	0.51
GO:0009056	P	catabolic process	31	2182	0.51
GO:0060255	P	regulation of macromolecule metabolic process	40	2829	0.51
GO:0046365	P	monosaccharide catabolic process	7	480	0.52
GO:0009611	P	response to wounding	5	340	0.52
GO:0050793	P	regulation of developmental process	12	844	0.53
GO:0045934	P	negative regulation of nucleobase, nucleoside, nucleotide and nucleic acid metabolic process	6	413	0.53
GO:0009932	P	cell tip growth	5	344	0.53
GO:0051172	P	negative regulation of nitrogen compound metabolic process	6	415	0.53
GO:0010558	P	negative regulation of macromolecule biosynthetic process	6	418	0.54
GO:0009890	P	negative regulation of biosynthetic process	6	425	0.55
GO:0032870	P	cellular response to hormone stimulus	9	641	0.55
GO:0031327	P	negative regulation of cellular biosynthetic process	6	425	0.55
GO:0009826	P	unidimensional cell growth	7	502	0.56
GO:0009723	P	response to ethylene stimulus	5	353	0.56
GO:0060560	P	developmental growth involved in morphogenesis	7	502	0.56
GO:0044248	P	cellular catabolic process	29	2095	0.57
GO:0009886	P	post-embryonic morphogenesis	7	503	0.57
GO:0046483	P	heterocycle metabolic process	14	1023	0.58
GO:0019222	P	regulation of metabolic process	44	3186	0.58
GO:0044106	P	cellular amine metabolic process	13	947	0.58
GO:0032989	P	cellular component morphogenesis	10	748	0.61
GO:0009755	P	hormone-mediated signaling pathway	8	600	0.61
GO:0031324	P	negative regulation of cellular metabolic process	6	449	0.61
GO:0065009	P	regulation of molecular function	5	378	0.62
GO:0048437	P	floral organ development	8	605	0.62
GO:0051186	P	cofactor metabolic process	10	753	0.62
GO:0048569	P	post-embryonic organ development	8	608	0.63
GO:0023052	P	signaling	32	2376	0.63
GO:0009751	P	response to salicylic acid stimulus	6	470	0.65
GO:0042742	P	defense response to bacterium	5	394	0.65
GO:0006006	P	glucose metabolic process	7	554	0.66
GO:0046395	P	carboxylic acid catabolic process	5	402	0.67
GO:0016054	P	organic acid catabolic process	5	402	0.67
GO:0051716	P	cellular response to stimulus	31	2355	0.68
GO:0044237	P	cellular metabolic process	158	11509	0.68
GO:0032787	P	monocarboxylic acid metabolic process	19	1481	0.69
GO:0009617	P	response to bacterium	7	577	0.7
GO:0008652	P	cellular amino acid biosynthetic process	6	503	0.71
GO:0019318	P	hexose metabolic process	7	602	0.74
GO:0009309	P	amine biosynthetic process	6	527	0.75
GO:0048229	P	gametophyte development	6	533	0.76
GO:0010228	P	vegetative to reproductive phase transition of meristem	5	451	0.76
GO:0010629	P	negative regulation of gene expression	7	611	0.76
GO:0048580	P	regulation of post-embryonic development	5	459	0.77
GO:0010605	P	negative regulation of macromolecule metabolic process	7	636	0.79
GO:0043170	P	macromolecule metabolic process	123	9246	0.79
GO:0006520	P	cellular amino acid metabolic process	10	882	0.8
GO:0050794	P	regulation of cellular process	59	4595	0.8
GO:0006091	P	generation of precursor metabolites and energy	8	730	0.81
GO:0071495	P	cellular response to endogenous stimulus	9	815	0.81
GO:0009892	P	negative regulation of metabolic process	7	659	0.82
GO:0050789	P	regulation of biological process	67	5235	0.82
GO:0009620	P	response to fungus	5	499	0.83
GO:0043436	P	oxoacid metabolic process	25	2103	0.83
GO:0006720	P	isoprenoid metabolic process	5	500	0.83
GO:0019752	P	carboxylic acid metabolic process	25	2103	0.83
GO:0006082	P	organic acid metabolic process	25	2105	0.84
GO:0048438	P	floral whorl development	5	510	0.84
GO:0006790	P	sulfur metabolic process	7	683	0.85
GO:0051707	P	response to other organism	16	1421	0.85
GO:0042180	P	cellular ketone metabolic process	25	2123	0.85
GO:0009908	P	flower development	10	948	0.86
GO:0010016	P	shoot morphogenesis	5	529	0.87
GO:0006464	P	protein modification process	33	2773	0.87
GO:0048523	P	negative regulation of cellular process	8	789	0.87
GO:0022621	P	shoot system development	7	723	0.88
GO:0048367	P	shoot development	7	723	0.88
GO:0006468	P	protein amino acid phosphorylation	12	1134	0.88
GO:0006807	P	nitrogen compound metabolic process	71	5675	0.88
GO:0016070	P	RNA metabolic process	45	3734	0.88
GO:0009791	P	post-embryonic development	25	2188	0.88
GO:0055086	P	nucleobase, nucleoside and nucleotide metabolic process	7	726	0.89
GO:0016310	P	phosphorylation	14	1354	0.91
GO:0006753	P	nucleoside phosphate metabolic process	6	687	0.92
GO:0006508	P	proteolysis	9	943	0.92
GO:0009117	P	nucleotide metabolic process	6	685	0.92
GO:0006796	P	phosphate metabolic process	16	1571	0.93
GO:0006793	P	phosphorus metabolic process	16	1572	0.93
GO:0051704	P	multi-organism process	19	1820	0.93
GO:0048608	P	reproductive structure development	18	1722	0.93
GO:0071310	P	cellular response to organic substance	12	1234	0.93
GO:0009887	P	organ morphogenesis	5	629	0.94
GO:0070887	P	cellular response to chemical stimulus	14	1417	0.94
GO:0005996	P	monosaccharide metabolic process	7	804	0.94
GO:0043412	P	macromolecule modification	35	3199	0.96
GO:0023046	P	signaling process	17	1768	0.96
GO:0007165	P	signal transduction	16	1670	0.96
GO:0023060	P	signal transmission	17	1767	0.96
GO:0009607	P	response to biotic stimulus	16	1687	0.97
GO:0048316	P	seed development	5	696	0.97
GO:0043687	P	post-translational protein modification	20	2075	0.97
GO:0044260	P	cellular macromolecule metabolic process	105	8616	0.97
GO:0009057	P	macromolecule catabolic process	11	1255	0.97
GO:0006259	P	DNA metabolic process	6	790	0.97
GO:0010154	P	fruit development	5	721	0.97
GO:0000003	P	reproduction	22	2272	0.98
GO:0044265	P	cellular macromolecule catabolic process	10	1208	0.98
GO:0022414	P	reproductive process	21	2224	0.98
GO:0048519	P	negative regulation of biological process	10	1243	0.98
GO:0006952	P	defense response	15	1653	0.98
GO:0007242	P	intracellular signaling cascade	10	1252	0.98
GO:0007049	P	cell cycle	5	802	0.99
GO:0006396	P	RNA processing	6	967	0.99
GO:0003006	P	reproductive developmental process	18	2050	0.99
GO:0006139	P	nucleobase, nucleoside, nucleotide and nucleic acid metabolic process	52	4798	0.99
GO:0019538	P	protein metabolic process	45	5220	1
GO:0006996	P	organelle organization	13	2044	1
GO:0033036	P	macromolecule localization	9	1541	1
GO:0044267	P	cellular protein metabolic process	36	4775	1
GO:0051641	P	cellular localization	5	1613	1
GO:0016043	P	cellular component organization	24	3141	1
GO:0010467	P	gene expression	46	4766	1
GO:0047134	F	protein-disulfide reductase activity	10	146	6.9e-05
GO:0016758	F	transferase activity, transferring hexosyl groups	17	396	7.7e-05
GO:0016491	F	oxidoreductase activity	44	1691	9e-05
GO:0046872	F	metal ion binding	65	2853	9.2e-05
GO:0016668	F	oxidoreductase activity, acting on sulfur group of donors, NAD or NADP as acceptor	10	156	0.00012
GO:0046914	F	transition metal ion binding	55	2313	0.00012
GO:0022891	F	substrate-specific transmembrane transporter activity	26	828	0.00018
GO:0043169	F	cation binding	66	3029	0.00028
GO:0005372	F	water transmembrane transporter activity	5	37	0.00028
GO:0015250	F	water channel activity	5	37	0.00028
GO:0043167	F	ion binding	66	3030	0.00028
GO:0016667	F	oxidoreductase activity, acting on sulfur group of donors	13	283	0.00028
GO:0003824	F	catalytic activity	157	8787	0.00028
GO:0022892	F	substrate-specific transporter activity	27	957	0.00068
GO:0022857	F	transmembrane transporter activity	28	1020	0.00081
GO:0005275	F	amine transmembrane transporter activity	6	77	0.0011
GO:0016651	F	oxidoreductase activity, acting on NADH or NADPH	11	248	0.0011
GO:0016757	F	transferase activity, transferring glycosyl groups	19	596	0.0011
GO:0046943	F	carboxylic acid transmembrane transporter activity	6	92	0.0025
GO:0005507	F	copper ion binding	10	244	0.0031
GO:0005342	F	organic acid transmembrane transporter activity	6	98	0.0033
GO:0005215	F	transporter activity	31	1300	0.0037
GO:0015171	F	amino acid transmembrane transporter activity	5	70	0.0039
GO:0009055	F	electron carrier activity	16	525	0.004
GO:0016788	F	hydrolase activity, acting on ester bonds	25	1044	0.0083
GO:0030528	F	transcription regulator activity	37	1740	0.0094
GO:0022838	F	substrate-specific channel activity	6	124	0.0098
GO:0015267	F	channel activity	6	125	0.01
GO:0022803	F	passive transmembrane transporter activity	6	125	0.01
GO:0008270	F	zinc ion binding	33	1521	0.011
GO:0004091	F	carboxylesterase activity	11	353	0.014
GO:0016705	F	oxidoreductase activity, acting on paired donors, with incorporation or reduction of molecular oxygen	13	462	0.016
GO:0016787	F	hydrolase activity	58	3099	0.017
GO:0016298	F	lipase activity	6	146	0.02
GO:0019825	F	oxygen binding	8	234	0.02
GO:0003700	F	transcription factor activity	34	1682	0.024
GO:0022804	F	active transmembrane transporter activity	15	598	0.025
GO:0008509	F	anion transmembrane transporter activity	5	117	0.028
GO:0051119	F	sugar transmembrane transporter activity	5	119	0.03
GO:0015294	F	solute:cation symporter activity	5	124	0.034
GO:0015293	F	symporter activity	5	125	0.035
GO:0004553	F	hydrolase activity, hydrolyzing O-glycosyl compounds	11	423	0.041
GO:0015144	F	carbohydrate transmembrane transporter activity	5	132	0.043
GO:0015075	F	ion transmembrane transporter activity	14	588	0.043
GO:0016747	F	transferase activity, transferring acyl groups other than amino-acyl groups	7	234	0.052
GO:0004857	F	enzyme inhibitor activity	6	188	0.054
GO:0016798	F	hydrolase activity, acting on glycosyl bonds	11	448	0.057
GO:0008194	F	UDP-glycosyltransferase activity	7	239	0.057
GO:0030599	F	pectinesterase activity	5	148	0.063
GO:0015291	F	secondary active transmembrane transporter activity	8	297	0.064
GO:0016746	F	transferase activity, transferring acyl groups	8	300	0.067
GO:0008289	F	lipid binding	7	266	0.088
GO:0050660	F	FAD binding	5	166	0.091
GO:0042578	F	phosphoric ester hydrolase activity	9	381	0.096
GO:0016740	F	transferase activity	51	3012	0.099
GO:0008168	F	methyltransferase activity	7	285	0.11
GO:0016741	F	transferase activity, transferring one-carbon groups	7	287	0.12
GO:0005516	F	calmodulin binding	5	190	0.14
GO:0005509	F	calcium ion binding	6	258	0.16
GO:0020037	F	heme binding	8	373	0.16
GO:0005506	F	iron ion binding	10	499	0.17
GO:0030234	F	enzyme regulator activity	8	376	0.17
GO:0008324	F	cation transmembrane transporter activity	9	450	0.19
GO:0003677	F	DNA binding	39	2399	0.2
GO:0046906	F	tetrapyrrole binding	8	407	0.22
GO:0004175	F	endopeptidase activity	6	305	0.27
GO:0070011	F	peptidase activity, acting on L-amino acid peptides	9	519	0.31
GO:0004713	F	protein tyrosine kinase activity	6	333	0.33
GO:0008233	F	peptidase activity	9	548	0.37
GO:0060089	F	molecular transducer activity	5	287	0.38
GO:0004871	F	signal transducer activity	5	287	0.38
GO:0016791	F	phosphatase activity	5	305	0.43
GO:0016829	F	lyase activity	5	347	0.54
GO:0050662	F	coenzyme binding	5	354	0.56
GO:0043565	F	sequence-specific DNA binding	5	402	0.67
GO:0048037	F	cofactor binding	5	479	0.8
GO:0004672	F	protein kinase activity	12	1113	0.86
GO:0005488	F	binding	147	11247	0.89
GO:0004674	F	protein serine/threonine kinase activity	9	940	0.91
GO:0016773	F	phosphotransferase activity, alcohol group as acceptor	12	1275	0.95
GO:0016818	F	hydrolase activity, acting on acid anhydrides, in phosphorus-containing anhydrides	7	866	0.96
GO:0016817	F	hydrolase activity, acting on acid anhydrides	7	880	0.96
GO:0016462	F	pyrophosphatase activity	7	854	0.96
GO:0001883	F	purine nucleoside binding	23	2333	0.97
GO:0016301	F	kinase activity	12	1356	0.97
GO:0030554	F	adenyl nucleotide binding	23	2331	0.97
GO:0001882	F	nucleoside binding	23	2341	0.98
GO:0017076	F	purine nucleotide binding	24	2595	0.99
GO:0016772	F	transferase activity, transferring phosphorus-containing groups	13	1590	0.99
GO:0017111	F	nucleoside-triphosphatase activity	5	826	0.99
GO:0003676	F	nucleic acid binding	44	4194	0.99
GO:0000166	F	nucleotide binding	30	3438	1
GO:0032559	F	adenyl ribonucleotide binding	18	2169	1
GO:0032555	F	purine ribonucleotide binding	19	2429	1
GO:0032553	F	ribonucleotide binding	19	2429	1
GO:0005515	F	protein binding	21	2709	1
GO:0005524	F	ATP binding	16	1996	1
GO:0005576	C	extracellular region	73	2824	3.9e-07
GO:0048046	C	apoplast	19	406	9.4e-06
GO:0009505	C	plant-type cell wall	13	274	0.00021
GO:0005618	C	cell wall	20	618	0.00068
GO:0030312	C	external encapsulating structure	20	621	0.00073
GO:0000325	C	plant-type vacuole	5	100	0.016
GO:0005886	C	plasma membrane	67	3740	0.024
GO:0031225	C	anchored to membrane	8	249	0.028
GO:0031224	C	intrinsic to membrane	25	1174	0.029
GO:0005911	C	cell-cell junction	19	854	0.037
GO:0055044	C	symplast	19	852	0.037
GO:0009506	C	plasmodesma	19	852	0.037
GO:0030054	C	cell junction	19	857	0.038
GO:0016020	C	membrane	100	6122	0.057
GO:0044459	C	plasma membrane part	21	1065	0.081
GO:0016021	C	integral to membrane	18	912	0.1
GO:0044425	C	membrane part	42	2448	0.11
GO:0005773	C	vacuole	16	855	0.16
GO:0009941	C	chloroplast envelope	7	573	0.7
GO:0009526	C	plastid envelope	7	598	0.74
GO:0009570	C	chloroplast stroma	7	603	0.75
GO:0009532	C	plastid stroma	7	637	0.79
GO:0044437	C	vacuolar part	5	486	0.81
GO:0005774	C	vacuolar membrane	5	483	0.81
GO:0044464	C	cell part	308	22455	0.86
GO:0005623	C	cell	308	22455	0.86
GO:0044434	C	chloroplast part	13	1211	0.87
GO:0005634	C	nucleus	124	9514	0.87
GO:0044435	C	plastid part	13	1252	0.9
GO:0031975	C	envelope	9	929	0.91
GO:0031967	C	organelle envelope	9	929	0.91
GO:0005783	C	endoplasmic reticulum	5	587	0.92
GO:0009536	C	plastid	45	4037	0.96
GO:0005794	C	Golgi apparatus	8	949	0.96
GO:0009507	C	chloroplast	43	3959	0.97
GO:0031090	C	organelle membrane	10	1327	0.99
GO:0044424	C	intracellular part	237	19957	1
GO:0044422	C	organelle part	27	3385	1
GO:0005622	C	intracellular	238	20042	1
GO:0043234	C	protein complex	6	1358	1
GO:0043232	C	intracellular non-membrane-bounded organelle	6	1109	1
GO:0005829	C	cytosol	11	1644	1
GO:0043227	C	membrane-bounded organelle	205	17349	1
GO:0043229	C	intracellular organelle	208	17570	1
GO:0043228	C	non-membrane-bounded organelle	6	1109	1
GO:0043226	C	organelle	208	17578	1
GO:0044446	C	intracellular organelle part	27	3379	1
GO:0044444	C	cytoplasmic part	102	9995	1
GO:0005739	C	mitochondrion	29	3571	1
GO:0043231	C	intracellular membrane-bounded organelle	205	17343	1
GO:0005737	C	cytoplasm	138	12233	1
GO:0032991	C	macromolecular complex	9	2050	1

## Sheet: blue
GO term	Ontology	Description	Number in input list	Number in BG/Ref	Adjusted p-value
GO:0000041	P	transition metal ion transport	34	243	1e-12
GO:0006826	P	iron ion transport	25	126	1.3e-12
GO:0010106	P	cellular response to iron ion starvation	24	116	1.7e-12
GO:0009698	P	phenylpropanoid metabolic process	43	405	5e-12
GO:0010054	P	trichoblast differentiation	39	339	5.4e-12
GO:0009699	P	phenylpropanoid biosynthetic process	38	327	7.8e-12
GO:0019748	P	secondary metabolic process	84	1247	9.1e-12
GO:0009812	P	flavonoid metabolic process	33	251	9.8e-12
GO:0010053	P	root epidermal cell differentiation	39	350	1.3e-11
GO:0009813	P	flavonoid biosynthetic process	31	225	1.4e-11
GO:0009913	P	epidermal cell differentiation	45	467	3.1e-11
GO:0008544	P	epidermis development	45	469	3.6e-11
GO:0007398	P	ectoderm development	45	469	3.6e-11
GO:0010015	P	root morphogenesis	43	439	5.4e-11
GO:0010817	P	regulation of hormone levels	43	456	1.6e-10
GO:0048364	P	root development	49	594	5.9e-10
GO:0022622	P	root system development	49	595	6.3e-10
GO:0009718	P	anthocyanin biosynthetic process	16	63	6.7e-10
GO:0009267	P	cellular response to starvation	35	336	7.7e-10
GO:0042594	P	response to starvation	35	344	1.4e-09
GO:0042446	P	hormone biosynthetic process	31	277	1.5e-09
GO:0031669	P	cellular response to nutrient levels	35	350	2e-09
GO:0042445	P	hormone metabolic process	33	324	3.9e-09
GO:0048765	P	root hair cell differentiation	32	308	4.3e-09
GO:0048764	P	trichoblast maturation	32	308	4.3e-09
GO:0048469	P	cell maturation	32	309	4.7e-09
GO:0031667	P	response to nutrient levels	35	367	6.3e-09
GO:0021700	P	developmental maturation	32	320	1e-08
GO:0016131	P	brassinosteroid metabolic process	19	122	2.2e-08
GO:0031668	P	cellular response to extracellular stimulus	35	388	2.3e-08
GO:0071496	P	cellular response to external stimulus	35	389	2.4e-08
GO:0016128	P	phytosteroid metabolic process	19	123	2.5e-08
GO:0009411	P	response to UV	27	247	2.7e-08
GO:0042221	P	response to chemical stimulus	176	3978	2.7e-08
GO:0030001	P	metal ion transport	44	576	3.7e-08
GO:0046283	P	anthocyanin metabolic process	16	87	3.7e-08
GO:0006694	P	steroid biosynthetic process	25	221	4.8e-08
GO:0016143	P	S-glycoside metabolic process	24	205	4.9e-08
GO:0019757	P	glycosinolate metabolic process	24	205	4.9e-08
GO:0019760	P	glucosinolate metabolic process	24	205	4.9e-08
GO:0071554	P	cell wall organization or biogenesis	61	963	6e-08
GO:0016132	P	brassinosteroid biosynthetic process	18	117	6.1e-08
GO:0009991	P	response to extracellular stimulus	35	406	6.4e-08
GO:0010224	P	response to UV-B	17	104	6.5e-08
GO:0016129	P	phytosteroid biosynthetic process	18	118	6.8e-08
GO:0008202	P	steroid metabolic process	26	247	9.6e-08
GO:0015674	P	di-, tri-valent inorganic cation transport	30	321	1.1e-07
GO:0010167	P	response to nitrate	23	199	1.1e-07
GO:0019761	P	glucosinolate biosynthetic process	21	172	1.8e-07
GO:0016144	P	S-glycoside biosynthetic process	21	172	1.8e-07
GO:0019758	P	glycosinolate biosynthetic process	21	172	1.8e-07
GO:0065008	P	regulation of biological quality	87	1654	2.7e-07
GO:0009744	P	response to sucrose stimulus	23	210	2.7e-07
GO:0034637	P	cellular carbohydrate biosynthetic process	58	941	3e-07
GO:0006575	P	cellular amino acid derivative metabolic process	48	714	3.2e-07
GO:0009888	P	tissue development	61	1015	3.3e-07
GO:0034285	P	response to disaccharide stimulus	23	213	3.5e-07
GO:0010383	P	cell wall polysaccharide metabolic process	24	231	3.7e-07
GO:0042398	P	cellular amino acid derivative biosynthetic process	39	534	6.3e-07
GO:0005976	P	polysaccharide metabolic process	47	712	7e-07
GO:0050896	P	response to stimulus	246	6292	7.1e-07
GO:0015706	P	nitrate transport	22	207	7.9e-07
GO:0016051	P	carbohydrate biosynthetic process	62	1070	8.4e-07
GO:0044036	P	cell wall macromolecule metabolic process	28	319	9.5e-07
GO:0010410	P	hemicellulose metabolic process	21	198	1.4e-06
GO:0055114	P	oxidation reduction	73	1364	1.5e-06
GO:0070882	P	cellular cell wall organization or biogenesis	30	367	1.5e-06
GO:0006725	P	cellular aromatic compound metabolic process	59	1022	1.7e-06
GO:0010382	P	cellular cell wall macromolecule metabolic process	21	203	2.1e-06
GO:0009605	P	response to external stimulus	61	1087	2.7e-06
GO:0042440	P	pigment metabolic process	29	361	3.1e-06
GO:0015698	P	inorganic anion transport	24	266	3.6e-06
GO:0016137	P	glycoside metabolic process	24	268	4.1e-06
GO:0016138	P	glycoside biosynthetic process	21	215	4.7e-06
GO:0048767	P	root hair elongation	19	188	8.5e-06
GO:0048589	P	developmental growth	47	791	9.9e-06
GO:0009725	P	response to hormone stimulus	70	1375	1.2e-05
GO:0005975	P	carbohydrate metabolic process	102	2249	1.4e-05
GO:0044283	P	small molecule biosynthetic process	88	1865	1.5e-05
GO:0008610	P	lipid biosynthetic process	61	1159	1.8e-05
GO:0042546	P	cell wall biogenesis	26	336	1.8e-05
GO:0010413	P	glucuronoxylan metabolic process	18	182	1.9e-05
GO:0044264	P	cellular polysaccharide metabolic process	38	601	2e-05
GO:0045492	P	xylan biosynthetic process	18	183	2e-05
GO:0045491	P	xylan metabolic process	18	186	2.5e-05
GO:0070592	P	cell wall polysaccharide biosynthetic process	18	187	2.6e-05
GO:0044038	P	cell wall macromolecule biosynthetic process	18	187	2.6e-05
GO:0070589	P	cellular component macromolecule biosynthetic process	18	187	2.6e-05
GO:0051554	P	flavonol metabolic process	5	9	3e-05
GO:0051552	P	flavone metabolic process	5	9	3e-05
GO:0006629	P	lipid metabolic process	83	1772	3.3e-05
GO:0009719	P	response to endogenous stimulus	77	1615	3.7e-05
GO:0006812	P	cation transport	46	813	3.9e-05
GO:0048468	P	cell development	41	699	4.8e-05
GO:0009269	P	response to desiccation	8	39	5e-05
GO:0019438	P	aromatic compound biosynthetic process	40	680	5.5e-05
GO:0048731	P	system development	93	2083	6.1e-05
GO:0048513	P	organ development	93	2083	6.1e-05
GO:0048869	P	cellular developmental process	70	1453	6.3e-05
GO:0009733	P	response to auxin stimulus	29	431	6.8e-05
GO:0046148	P	pigment biosynthetic process	22	282	7e-05
GO:0030154	P	cell differentiation	57	1127	9.3e-05
GO:0009653	P	anatomical structure morphogenesis	81	1783	0.00011
GO:0071555	P	cell wall organization	36	613	0.00013
GO:0006519	P	cellular amino acid and derivative metabolic process	63	1324	0.0002
GO:0006820	P	anion transport	24	350	0.00021
GO:0046173	P	polyol biosynthetic process	10	81	0.00027
GO:0006811	P	ion transport	51	1019	0.00027
GO:0000271	P	polysaccharide biosynthetic process	34	590	0.00028
GO:0071669	P	plant-type cell wall organization or biogenesis	29	473	0.0003
GO:0006021	P	inositol biosynthetic process	9	67	0.00031
GO:0010033	P	response to organic substance	112	2754	0.00038
GO:0044262	P	cellular carbohydrate metabolic process	78	1778	0.00041
GO:0009414	P	response to water deprivation	26	416	0.00046
GO:0048856	P	anatomical structure development	133	3396	0.00047
GO:0040007	P	growth	47	949	0.00058
GO:0009415	P	response to water	26	424	0.0006
GO:0006950	P	response to stress	154	4089	0.00084
GO:0007154	P	cell communication	39	758	0.00085
GO:0065007	P	biological regulation	222	6222	0.00088
GO:0048511	P	rhythmic process	14	171	0.00091
GO:0007623	P	circadian rhythm	14	171	0.00091
GO:0006970	P	response to osmotic stress	42	842	0.00098
GO:0009664	P	plant-type cell wall organization	23	369	0.00099
GO:0048588	P	developmental cell growth	26	440	0.001
GO:0006020	P	inositol metabolic process	10	98	0.0011
GO:0010264	P	myo-inositol hexakisphosphate biosynthetic process	8	65	0.0011
GO:0033517	P	myo-inositol hexakisphosphate metabolic process	8	65	0.0011
GO:0019751	P	polyol metabolic process	12	136	0.0011
GO:0032958	P	inositol phosphate biosynthetic process	8	66	0.0012
GO:0033692	P	cellular polysaccharide biosynthetic process	29	523	0.0013
GO:0043647	P	inositol phosphate metabolic process	9	86	0.0016
GO:0044042	P	glucan metabolic process	25	432	0.0016
GO:0009851	P	auxin biosynthetic process	11	124	0.0017
GO:0044272	P	sulfur compound biosynthetic process	27	486	0.0019
GO:0009808	P	lignin metabolic process	8	74	0.0024
GO:0006869	P	lipid transport	14	193	0.0026
GO:0009625	P	response to insect	8	76	0.0027
GO:0009628	P	response to abiotic stimulus	102	2635	0.0032
GO:0046700	P	heterocycle catabolic process	17	266	0.0034
GO:0006073	P	cellular glucan metabolic process	22	388	0.0038
GO:0009850	P	auxin metabolic process	11	142	0.0046
GO:0016126	P	sterol biosynthetic process	12	165	0.005
GO:0009739	P	response to gibberellin stimulus	12	166	0.0052
GO:0048527	P	lateral root development	10	124	0.0052
GO:0044270	P	cellular nitrogen compound catabolic process	8	88	0.0062
GO:0016125	P	sterol metabolic process	12	172	0.0068
GO:0006855	P	multidrug transport	7	73	0.0079
GO:0009651	P	response to salt stress	36	788	0.0081
GO:0008152	P	metabolic process	436	13633	0.0083
GO:0032502	P	developmental process	146	4094	0.0083
GO:0048582	P	positive regulation of post-embryonic development	6	56	0.0084
GO:0048528	P	post-embryonic root development	10	134	0.0085
GO:0015893	P	drug transport	7	75	0.009
GO:0016049	P	cell growth	33	715	0.0095
GO:0042493	P	response to drug	7	76	0.0096
GO:0015996	P	chlorophyll catabolic process	6	58	0.0098
GO:0007275	P	multicellular organismal development	138	3864	0.0098
GO:0046149	P	pigment catabolic process	6	58	0.0098
GO:0032535	P	regulation of cellular component size	34	752	0.011
GO:0090066	P	regulation of anatomical structure size	34	752	0.011
GO:0009914	P	hormone transport	8	101	0.013
GO:0042545	P	cell wall modification	20	386	0.013
GO:0006787	P	porphyrin catabolic process	6	62	0.013
GO:0009058	P	biosynthetic process	264	7962	0.013
GO:0033015	P	tetrapyrrole catabolic process	6	62	0.013
GO:0006790	P	sulfur metabolic process	31	683	0.014
GO:0008361	P	regulation of cell size	33	739	0.015
GO:0009409	P	response to cold	29	629	0.015
GO:0051094	P	positive regulation of developmental process	6	64	0.015
GO:0010035	P	response to inorganic substance	45	1086	0.016
GO:0034754	P	cellular hormone metabolic process	11	171	0.016
GO:0009684	P	indoleacetic acid biosynthetic process	8	108	0.018
GO:0009683	P	indoleacetic acid metabolic process	8	109	0.019
GO:0009809	P	lignin biosynthetic process	5	49	0.019
GO:0032501	P	multicellular organismal process	140	4020	0.02
GO:0043481	P	anthocyanin accumulation in tissues in response to UV light	8	113	0.023
GO:0043480	P	pigment accumulation in tissues	8	113	0.023
GO:0043473	P	pigmentation	8	113	0.023
GO:0043478	P	pigment accumulation in response to UV light	8	113	0.023
GO:0043479	P	pigment accumulation in tissues in response to UV light	8	113	0.023
GO:0043476	P	pigment accumulation	8	113	0.023
GO:0009926	P	auxin polar transport	7	95	0.027
GO:0006979	P	response to oxidative stress	26	582	0.028
GO:0006355	P	regulation of transcription, DNA-dependent	86	2372	0.028
GO:0009611	P	response to wounding	17	340	0.028
GO:0045449	P	regulation of transcription	86	2376	0.029
GO:0031326	P	regulation of cellular biosynthetic process	94	2631	0.031
GO:0009889	P	regulation of biosynthetic process	94	2634	0.032
GO:0010876	P	lipid localization	15	293	0.032
GO:0019375	P	galactolipid biosynthetic process	7	99	0.032
GO:0009737	P	response to abscisic acid stimulus	27	621	0.033
GO:0051252	P	regulation of RNA metabolic process	86	2388	0.033
GO:0016036	P	cellular response to phosphate starvation	10	169	0.033
GO:0060918	P	auxin transport	7	100	0.034
GO:0019374	P	galactolipid metabolic process	7	100	0.034
GO:0042434	P	indole derivative metabolic process	9	148	0.037
GO:0042430	P	indole and derivative metabolic process	9	148	0.037
GO:0009827	P	plant-type cell wall modification	12	222	0.037
GO:0046467	P	membrane lipid biosynthetic process	9	149	0.038
GO:0006810	P	transport	123	3577	0.039
GO:0051171	P	regulation of nitrogen compound metabolic process	89	2517	0.043
GO:0048466	P	androecium development	10	178	0.044
GO:0048443	P	stamen development	10	178	0.044
GO:0009247	P	glycolipid biosynthetic process	7	107	0.045
GO:0006833	P	water transport	9	155	0.046
GO:0042044	P	fluid transport	9	155	0.046
GO:0044281	P	small molecule metabolic process	137	4065	0.05
GO:0051234	P	establishment of localization	124	3652	0.051
GO:0009825	P	multidimensional cell growth	7	111	0.052
GO:0048653	P	anther development	6	88	0.052
GO:0010556	P	regulation of macromolecule biosynthetic process	87	2491	0.057
GO:0019219	P	regulation of nucleobase, nucleoside, nucleotide and nucleic acid metabolic process	87	2496	0.059
GO:0042435	P	indole derivative biosynthetic process	8	139	0.06
GO:0051187	P	cofactor catabolic process	6	92	0.062
GO:0023052	P	signaling	83	2376	0.062
GO:0009734	P	auxin mediated signaling pathway	5	70	0.063
GO:0006664	P	glycolipid metabolic process	7	116	0.063
GO:0015833	P	peptide transport	7	117	0.065
GO:0006857	P	oligopeptide transport	7	117	0.065
GO:0046483	P	heterocycle metabolic process	39	1023	0.066
GO:0019725	P	cellular homeostasis	15	328	0.069
GO:0009166	P	nucleotide catabolic process	6	96	0.072
GO:0009261	P	ribonucleotide catabolic process	6	96	0.072
GO:0006195	P	purine nucleotide catabolic process	6	96	0.072
GO:0006633	P	fatty acid biosynthetic process	14	303	0.072
GO:0009143	P	nucleoside triphosphate catabolic process	6	96	0.072
GO:0009146	P	purine nucleoside triphosphate catabolic process	6	96	0.072
GO:0009207	P	purine ribonucleoside triphosphate catabolic process	6	96	0.072
GO:0009203	P	ribonucleoside triphosphate catabolic process	6	96	0.072
GO:0009154	P	purine ribonucleotide catabolic process	6	96	0.072
GO:0009826	P	unidimensional cell growth	21	502	0.075
GO:0060560	P	developmental growth involved in morphogenesis	21	502	0.075
GO:0055085	P	transmembrane transport	26	648	0.076
GO:0009832	P	plant-type cell wall biogenesis	8	147	0.077
GO:0051179	P	localization	127	3819	0.078
GO:0030243	P	cellulose metabolic process	8	150	0.084
GO:0048518	P	positive regulation of biological process	34	896	0.085
GO:0006643	P	membrane lipid metabolic process	9	179	0.091
GO:0071365	P	cellular response to auxin stimulus	5	79	0.092
GO:0010468	P	regulation of gene expression	91	2695	0.096
GO:0009416	P	response to light stimulus	43	1188	0.1
GO:0046165	P	alcohol biosynthetic process	13	293	0.1
GO:0015994	P	chlorophyll metabolic process	9	189	0.11
GO:0071370	P	cellular response to gibberellin stimulus	5	84	0.11
GO:0033554	P	cellular response to stress	52	1473	0.11
GO:0006350	P	transcription	88	2620	0.11
GO:0006351	P	transcription, DNA-dependent	88	2618	0.11
GO:0032774	P	RNA biosynthetic process	88	2621	0.11
GO:0009753	P	response to jasmonic acid stimulus	19	471	0.11
GO:0045935	P	positive regulation of nucleobase, nucleoside, nucleotide and nucleic acid metabolic process	19	479	0.12
GO:0045454	P	cell redox homeostasis	7	136	0.12
GO:0080090	P	regulation of primary metabolic process	92	2761	0.12
GO:0010604	P	positive regulation of macromolecule metabolic process	20	508	0.12
GO:0031323	P	regulation of cellular metabolic process	97	2928	0.12
GO:0009741	P	response to brassinosteroid stimulus	6	114	0.13
GO:0051173	P	positive regulation of nitrogen compound metabolic process	19	480	0.13
GO:0009070	P	serine family amino acid biosynthetic process	10	222	0.13
GO:0044238	P	primary metabolic process	361	11717	0.13
GO:0010075	P	regulation of meristem growth	8	171	0.14
GO:0042592	P	homeostatic process	19	488	0.14
GO:0009750	P	response to fructose stimulus	7	144	0.14
GO:0048878	P	chemical homeostasis	12	281	0.14
GO:0009314	P	response to radiation	44	1263	0.15
GO:0009987	P	cellular process	439	14419	0.15
GO:0009932	P	cell tip growth	14	344	0.15
GO:0009893	P	positive regulation of metabolic process	23	623	0.16
GO:0006720	P	isoprenoid metabolic process	19	500	0.16
GO:0051254	P	positive regulation of RNA metabolic process	18	471	0.16
GO:0009962	P	regulation of flavonoid biosynthetic process	6	124	0.17
GO:0009743	P	response to carbohydrate stimulus	29	812	0.17
GO:0035266	P	meristem growth	8	179	0.17
GO:0060255	P	regulation of macromolecule metabolic process	92	2829	0.17
GO:0010628	P	positive regulation of gene expression	18	473	0.17
GO:0010218	P	response to far red light	5	99	0.18
GO:0009069	P	serine family amino acid metabolic process	11	271	0.18
GO:0019344	P	cysteine biosynthetic process	9	210	0.18
GO:0050801	P	ion homeostasis	10	240	0.18
GO:0048438	P	floral whorl development	19	510	0.18
GO:0006873	P	cellular ion homeostasis	8	185	0.19
GO:0044249	P	cellular biosynthetic process	239	7737	0.19
GO:0055082	P	cellular chemical homeostasis	8	186	0.19
GO:0006534	P	cysteine metabolic process	9	213	0.19
GO:0043455	P	regulation of secondary metabolic process	7	157	0.19
GO:0009694	P	jasmonic acid metabolic process	7	160	0.2
GO:0009735	P	response to cytokinin stimulus	6	132	0.2
GO:0046394	P	carboxylic acid biosynthetic process	38	1116	0.2
GO:0030244	P	cellulose biosynthetic process	5	103	0.2
GO:0019222	P	regulation of metabolic process	102	3186	0.2
GO:0016053	P	organic acid biosynthetic process	38	1116	0.2
GO:0071214	P	cellular response to abiotic stimulus	5	104	0.2
GO:0032870	P	cellular response to hormone stimulus	23	641	0.2
GO:0010114	P	response to red light	5	104	0.2
GO:0055080	P	cation homeostasis	9	217	0.2
GO:0010557	P	positive regulation of macromolecule biosynthetic process	18	491	0.21
GO:0006972	P	hyperosmotic response	10	251	0.21
GO:0042538	P	hyperosmotic salinity response	7	162	0.21
GO:0031325	P	positive regulation of cellular metabolic process	22	615	0.21
GO:0009695	P	jasmonic acid biosynthetic process	6	136	0.22
GO:0051716	P	cellular response to stimulus	76	2355	0.22
GO:0009250	P	glucan biosynthetic process	12	313	0.22
GO:0070838	P	divalent metal ion transport	8	195	0.22
GO:0048573	P	photoperiodism, flowering	7	165	0.22
GO:0019439	P	aromatic compound catabolic process	5	108	0.22
GO:0048509	P	regulation of meristem development	9	223	0.22
GO:0045893	P	positive regulation of transcription, DNA-dependent	17	467	0.22
GO:0045941	P	positive regulation of transcription	17	467	0.22
GO:0033013	P	tetrapyrrole metabolic process	9	227	0.23
GO:0044255	P	cellular lipid metabolic process	46	1395	0.23
GO:0006778	P	porphyrin metabolic process	9	226	0.23
GO:0031407	P	oxylipin metabolic process	7	168	0.23
GO:0034284	P	response to monosaccharide stimulus	7	170	0.24
GO:0009891	P	positive regulation of biosynthetic process	21	600	0.24
GO:0006721	P	terpenoid metabolic process	11	290	0.24
GO:0009746	P	response to hexose stimulus	7	170	0.24
GO:0031328	P	positive regulation of cellular biosynthetic process	21	600	0.24
GO:0009648	P	photoperiodism	7	172	0.25
GO:0042219	P	cellular amino acid derivative catabolic process	6	142	0.25
GO:0048522	P	positive regulation of cellular process	27	793	0.25
GO:0031408	P	oxylipin biosynthetic process	6	142	0.25
GO:0048437	P	floral organ development	21	605	0.25
GO:0030003	P	cellular cation homeostasis	7	172	0.25
GO:0010048	P	vernalization response	5	116	0.26
GO:0048569	P	post-embryonic organ development	21	608	0.26
GO:0009266	P	response to temperature stimulus	32	962	0.27
GO:0048638	P	regulation of developmental growth	10	269	0.28
GO:0003002	P	regionalization	9	241	0.29
GO:0006816	P	calcium ion transport	5	121	0.29
GO:0040008	P	regulation of growth	11	304	0.29
GO:0000902	P	cell morphogenesis	23	691	0.3
GO:0044092	P	negative regulation of molecular function	5	122	0.3
GO:0009637	P	response to blue light	5	126	0.32
GO:0009755	P	hormone-mediated signaling pathway	20	600	0.32
GO:0050794	P	regulation of cellular process	140	4595	0.33
GO:0048608	P	reproductive structure development	54	1722	0.33
GO:0009791	P	post-embryonic development	68	2188	0.33
GO:0009199	P	ribonucleoside triphosphate metabolic process	6	163	0.35
GO:0009144	P	purine nucleoside triphosphate metabolic process	6	163	0.35
GO:0009723	P	response to ethylene stimulus	12	353	0.35
GO:0009205	P	purine ribonucleoside triphosphate metabolic process	6	163	0.35
GO:0009141	P	nucleoside triphosphate metabolic process	6	165	0.36
GO:0034220	P	ion transmembrane transport	5	133	0.36
GO:0050789	P	regulation of biological process	158	5235	0.37
GO:0005982	P	starch metabolic process	8	230	0.37
GO:0071495	P	cellular response to endogenous stimulus	26	815	0.37
GO:0009908	P	flower development	30	948	0.37
GO:0010026	P	trichome differentiation	6	168	0.38
GO:0035315	P	hair cell differentiation	6	168	0.38
GO:0010016	P	shoot morphogenesis	17	529	0.39
GO:0051239	P	regulation of multicellular organismal process	22	694	0.39
GO:0009658	P	chloroplast organization	8	237	0.4
GO:0009751	P	response to salicylic acid stimulus	15	470	0.41
GO:0044271	P	cellular nitrogen compound biosynthetic process	25	804	0.42
GO:0006066	P	alcohol metabolic process	35	1143	0.43
GO:0009404	P	toxin metabolic process	7	211	0.43
GO:0009407	P	toxin catabolic process	7	211	0.43
GO:0008299	P	isoprenoid biosynthetic process	15	477	0.43
GO:0000097	P	sulfur amino acid biosynthetic process	10	309	0.43
GO:0032989	P	cellular component morphogenesis	23	748	0.44
GO:0009965	P	leaf morphogenesis	11	347	0.44
GO:0010103	P	stomatal complex morphogenesis	5	149	0.45
GO:0009150	P	purine ribonucleotide metabolic process	6	184	0.46
GO:0010228	P	vegetative to reproductive phase transition of meristem	14	451	0.46
GO:0010374	P	stomatal complex development	7	217	0.46
GO:0022621	P	shoot system development	22	723	0.47
GO:0048367	P	shoot development	22	723	0.47
GO:0019252	P	starch biosynthetic process	6	191	0.49
GO:0048440	P	carpel development	8	258	0.49
GO:0010162	P	seed dormancy	5	158	0.5
GO:0048827	P	phyllome development	15	497	0.5
GO:0022611	P	dormancy process	5	158	0.5
GO:0009886	P	post-embryonic morphogenesis	15	503	0.51
GO:0008652	P	cellular amino acid biosynthetic process	15	503	0.51
GO:0048467	P	gynoecium development	8	268	0.53
GO:0071215	P	cellular response to abscisic acid stimulus	8	267	0.53
GO:0000160	P	two-component signal transduction system (phosphorelay)	5	165	0.54
GO:0009606	P	tropism	5	166	0.54
GO:0034641	P	cellular nitrogen compound metabolic process	40	1373	0.54
GO:0065009	P	regulation of molecular function	11	378	0.55
GO:0006631	P	fatty acid metabolic process	17	587	0.56
GO:0007389	P	pattern specification process	10	345	0.56
GO:0048366	P	leaf development	13	451	0.57
GO:0051707	P	response to other organism	41	1421	0.57
GO:0009309	P	amine biosynthetic process	15	527	0.58
GO:0018409	P	peptide or protein amino-terminal blocking	15	529	0.59
GO:0018377	P	protein myristoylation	15	529	0.59
GO:0006499	P	N-terminal protein myristoylation	15	529	0.59
GO:0006498	P	N-terminal protein lipidation	15	529	0.59
GO:0018319	P	protein amino acid myristoylation	15	529	0.59
GO:0010073	P	meristem maintenance	8	286	0.6
GO:0007030	P	Golgi organization	5	178	0.6
GO:0048507	P	meristem development	14	498	0.6
GO:0031365	P	N-terminal protein amino acid modification	15	533	0.6
GO:0009555	P	pollen development	9	322	0.6
GO:0010431	P	seed maturation	5	180	0.61
GO:0009738	P	abscisic acid mediated signaling pathway	7	252	0.61
GO:0009620	P	response to fungus	14	499	0.61
GO:0006163	P	purine nucleotide metabolic process	6	217	0.61
GO:0010038	P	response to metal ion	17	610	0.62
GO:0006576	P	cellular biogenic amine metabolic process	5	182	0.62
GO:0009860	P	pollen tube growth	7	258	0.63
GO:0003006	P	reproductive developmental process	58	2050	0.63
GO:0006497	P	protein amino acid lipidation	15	551	0.65
GO:0042157	P	lipoprotein metabolic process	15	552	0.65
GO:0042158	P	lipoprotein biosynthetic process	15	551	0.65
GO:0006508	P	proteolysis	26	943	0.65
GO:0050832	P	defense response to fungus	9	342	0.67
GO:0016114	P	terpenoid biosynthetic process	7	268	0.67
GO:0050793	P	regulation of developmental process	23	844	0.67
GO:0043543	P	protein amino acid acylation	15	560	0.67
GO:0035295	P	tube development	8	308	0.68
GO:0048868	P	pollen tube development	8	308	0.68
GO:0048580	P	regulation of post-embryonic development	12	459	0.69
GO:0051321	P	meiotic cell cycle	7	273	0.69
GO:0018193	P	peptidyl-amino acid modification	16	610	0.71
GO:0009867	P	jasmonic acid mediated signaling pathway	7	282	0.72
GO:0071395	P	cellular response to jasmonic acid stimulus	7	282	0.72
GO:0032787	P	monocarboxylic acid metabolic process	40	1481	0.73
GO:0045892	P	negative regulation of transcription, DNA-dependent	10	400	0.74
GO:0016481	P	negative regulation of transcription	10	400	0.74
GO:0051253	P	negative regulation of RNA metabolic process	10	400	0.74
GO:0009639	P	response to red or far red light	10	406	0.75
GO:0051704	P	multi-organism process	49	1820	0.75
GO:0009310	P	amine catabolic process	5	214	0.75
GO:0048646	P	anatomical structure formation involved in morphogenesis	8	331	0.75
GO:0009308	P	amine metabolic process	27	1034	0.76
GO:0045934	P	negative regulation of nucleobase, nucleoside, nucleotide and nucleic acid metabolic process	10	413	0.77
GO:0022414	P	reproductive process	60	2224	0.77
GO:0006952	P	defense response	44	1653	0.77
GO:0012501	P	programmed cell death	11	451	0.77
GO:0051172	P	negative regulation of nitrogen compound metabolic process	10	415	0.77
GO:0000003	P	reproduction	61	2272	0.78
GO:0010558	P	negative regulation of macromolecule biosynthetic process	10	418	0.78
GO:0051186	P	cofactor metabolic process	19	753	0.78
GO:0080135	P	regulation of cellular response to stress	9	379	0.78
GO:0010629	P	negative regulation of gene expression	15	611	0.79
GO:0009820	P	alkaloid metabolic process	5	225	0.79
GO:0010154	P	fruit development	18	721	0.79
GO:0009890	P	negative regulation of biosynthetic process	10	425	0.8
GO:0000096	P	sulfur amino acid metabolic process	11	465	0.8
GO:0031327	P	negative regulation of cellular biosynthetic process	10	425	0.8
GO:0048316	P	seed development	17	696	0.81
GO:0009845	P	seed germination	5	233	0.81
GO:0080134	P	regulation of response to stress	13	544	0.81
GO:0007242	P	intracellular signaling cascade	32	1252	0.81
GO:0044237	P	cellular metabolic process	326	11509	0.81
GO:0023046	P	signaling process	46	1768	0.82
GO:0009909	P	regulation of flower development	8	359	0.82
GO:0043067	P	regulation of programmed cell death	9	397	0.82
GO:0009887	P	organ morphogenesis	15	629	0.82
GO:0023060	P	signal transmission	46	1767	0.82
GO:0009657	P	plastid organization	9	398	0.82
GO:0007165	P	signal transduction	43	1670	0.83
GO:0023033	P	signaling pathway	12	519	0.83
GO:0034050	P	host programmed cell death induced by symbiont	9	402	0.83
GO:0010605	P	negative regulation of macromolecule metabolic process	15	636	0.83
GO:0071310	P	cellular response to organic substance	31	1234	0.83
GO:0015931	P	nucleobase, nucleoside, nucleotide and nucleic acid transport	5	238	0.83
GO:0009626	P	plant-type hypersensitive response	9	401	0.83
GO:0000904	P	cell morphogenesis involved in differentiation	9	408	0.84
GO:0010941	P	regulation of cell death	9	405	0.84
GO:0009607	P	response to biotic stimulus	43	1687	0.85
GO:0010363	P	regulation of plant-type hypersensitive response	8	371	0.85
GO:0031347	P	regulation of defense response	12	529	0.85
GO:0050790	P	regulation of catalytic activity	7	332	0.85
GO:0042180	P	cellular ketone metabolic process	55	2123	0.85
GO:0031324	P	negative regulation of cellular metabolic process	10	449	0.85
GO:0002682	P	regulation of immune system process	9	419	0.86
GO:0045088	P	regulation of innate immune response	9	415	0.86
GO:0006520	P	cellular amino acid metabolic process	21	882	0.86
GO:0009856	P	pollination	8	376	0.86
GO:0043436	P	oxoacid metabolic process	54	2103	0.86
GO:0050776	P	regulation of immune response	9	419	0.86
GO:0009617	P	response to bacterium	13	577	0.86
GO:0006082	P	organic acid metabolic process	54	2105	0.86
GO:0019752	P	carboxylic acid metabolic process	54	2103	0.86
GO:0044085	P	cellular component biogenesis	37	1480	0.86
GO:0009892	P	negative regulation of metabolic process	15	659	0.87
GO:0008219	P	cell death	11	500	0.87
GO:0016265	P	death	11	500	0.87
GO:0006800	P	oxygen and reactive oxygen species metabolic process	7	347	0.88
GO:0048583	P	regulation of response to stimulus	15	667	0.88
GO:0006468	P	protein amino acid phosphorylation	27	1134	0.89
GO:0071446	P	cellular response to salicylic acid stimulus	7	351	0.89
GO:0006612	P	protein targeting to membrane	8	392	0.89
GO:0044106	P	cellular amine metabolic process	22	947	0.89
GO:0007017	P	microtubule-based process	6	313	0.9
GO:0051128	P	regulation of cellular component organization	5	278	0.91
GO:0009259	P	ribonucleotide metabolic process	6	323	0.91
GO:0016070	P	RNA metabolic process	97	3734	0.91
GO:0015849	P	organic acid transport	5	289	0.92
GO:0048610	P	reproductive cellular process	8	414	0.92
GO:0046942	P	carboxylic acid transport	5	283	0.92
GO:0006081	P	cellular aldehyde metabolic process	6	334	0.92
GO:0000302	P	response to reactive oxygen species	6	338	0.93
GO:0006807	P	nitrogen compound metabolic process	150	5675	0.93
GO:0042743	P	hydrogen peroxide metabolic process	6	335	0.93
GO:0009863	P	salicylic acid mediated signaling pathway	6	349	0.94
GO:0022403	P	cell cycle phase	6	352	0.94
GO:0000279	P	M phase	5	306	0.94
GO:0009408	P	response to heat	5	303	0.94
GO:0009059	P	macromolecule biosynthetic process	139	5312	0.94
GO:0016310	P	phosphorylation	31	1354	0.94
GO:0009793	P	embryonic development ending in seed dormancy	11	563	0.94
GO:0048523	P	negative regulation of cellular process	16	789	0.95
GO:0046395	P	carboxylic acid catabolic process	7	402	0.95
GO:0070887	P	cellular response to chemical stimulus	32	1417	0.95
GO:0016054	P	organic acid catabolic process	7	402	0.95
GO:0009627	P	systemic acquired resistance	8	445	0.95
GO:0031047	P	gene silencing by RNA	6	371	0.96
GO:0006732	P	coenzyme metabolic process	9	508	0.96
GO:0009790	P	embryonic development	12	638	0.96
GO:0034645	P	cellular macromolecule biosynthetic process	135	5243	0.96
GO:0055086	P	nucleobase, nucleoside and nucleotide metabolic process	14	726	0.96
GO:0007010	P	cytoskeleton organization	9	507	0.96
GO:0048229	P	gametophyte development	9	533	0.97
GO:0006090	P	pyruvate metabolic process	6	398	0.97
GO:0033036	P	macromolecule localization	34	1541	0.97
GO:0023034	P	intracellular signaling pathway	7	433	0.97
GO:0051188	P	cofactor biosynthetic process	6	388	0.97
GO:0009814	P	defense response, incompatible interaction	9	536	0.97
GO:0048519	P	negative regulation of biological process	26	1243	0.97
GO:0016458	P	gene silencing	7	450	0.98
GO:0006796	P	phosphate metabolic process	33	1571	0.98
GO:0006793	P	phosphorus metabolic process	33	1572	0.98
GO:0006644	P	phospholipid metabolic process	7	472	0.98
GO:0009117	P	nucleotide metabolic process	12	685	0.98
GO:0006753	P	nucleoside phosphate metabolic process	12	687	0.98
GO:0070647	P	protein modification by small protein conjugation or removal	6	418	0.98
GO:0044282	P	small molecule catabolic process	16	932	0.99
GO:0046686	P	response to cadmium ion	6	470	0.99
GO:0009451	P	RNA modification	5	418	0.99
GO:0008654	P	phospholipid biosynthetic process	5	405	0.99
GO:0048609	P	reproductive process in a multicellular organism	5	378	0.99
GO:0040029	P	regulation of gene expression, epigenetic	7	508	0.99
GO:0016052	P	carbohydrate catabolic process	8	573	0.99
GO:0019637	P	organophosphate metabolic process	7	483	0.99
GO:0032504	P	multicellular organism reproduction	5	405	0.99
GO:0009056	P	catabolic process	48	2182	0.99
GO:0015979	P	photosynthesis	6	435	0.99
GO:0042742	P	defense response to bacterium	5	394	0.99
GO:0019538	P	protein metabolic process	83	5220	1
GO:0019320	P	hexose catabolic process	5	476	1
GO:0006886	P	intracellular protein transport	15	1044	1
GO:0032259	P	methylation	6	548	1
GO:0019318	P	hexose metabolic process	8	602	1
GO:0043412	P	macromolecule modification	57	3199	1
GO:0043414	P	macromolecule methylation	6	540	1
GO:0043687	P	post-translational protein modification	37	2075	1
GO:0044257	P	cellular protein catabolic process	5	525	1
GO:0022402	P	cell cycle process	7	586	1
GO:0045087	P	innate immune response	15	930	1
GO:0006461	P	protein complex assembly	6	577	1
GO:0006464	P	protein modification process	50	2773	1
GO:0006091	P	generation of precursor metabolites and energy	7	730	1
GO:0051276	P	chromosome organization	9	752	1
GO:0006996	P	organelle organization	32	2044	1
GO:0006412	P	translation	7	1346	1
GO:0044248	P	cellular catabolic process	43	2095	1
GO:0044267	P	cellular protein metabolic process	62	4775	1
GO:0044260	P	cellular macromolecule metabolic process	189	8616	1
GO:0070271	P	protein complex biogenesis	6	577	1
GO:0006730	P	one-carbon metabolic process	6	578	1
GO:0007049	P	cell cycle	10	802	1
GO:0051641	P	cellular localization	21	1613	1
GO:0006325	P	chromatin organization	7	566	1
GO:0051649	P	establishment of localization in cell	19	1554	1
GO:0046365	P	monosaccharide catabolic process	5	480	1
GO:0006259	P	DNA metabolic process	8	790	1
GO:0006396	P	RNA processing	6	967	1
GO:0008104	P	protein localization	17	1216	1
GO:0006605	P	protein targeting	12	906	1
GO:0045184	P	establishment of protein localization	17	1160	1
GO:0016192	P	vesicle-mediated transport	7	598	1
GO:0002376	P	immune system process	16	984	1
GO:0022607	P	cellular component assembly	10	832	1
GO:0006955	P	immune response	16	984	1
GO:0044275	P	cellular carbohydrate catabolic process	6	545	1
GO:0051603	P	proteolysis involved in cellular protein catabolic process	5	497	1
GO:0046907	P	intracellular transport	17	1423	1
GO:0043933	P	macromolecular complex subunit organization	6	691	1
GO:0006006	P	glucose metabolic process	7	554	1
GO:0006007	P	glucose catabolic process	5	474	1
GO:0034613	P	cellular protein localization	15	1059	1
GO:0009057	P	macromolecule catabolic process	14	1255	1
GO:0061024	P	membrane organization	6	543	1
GO:0070727	P	cellular macromolecule localization	17	1093	1
GO:0030163	P	protein catabolic process	5	540	1
GO:0016044	P	cellular membrane organization	6	543	1
GO:0016043	P	cellular component organization	60	3141	1
GO:0065003	P	macromolecular complex assembly	6	665	1
GO:0006139	P	nucleobase, nucleoside, nucleotide and nucleic acid metabolic process	113	4798	1
GO:0046164	P	alcohol catabolic process	5	491	1
GO:0005996	P	monosaccharide metabolic process	10	804	1
GO:0043170	P	macromolecule metabolic process	219	9246	1
GO:0010467	P	gene expression	102	4766	1
GO:0044265	P	cellular macromolecule catabolic process	12	1208	1
GO:0015031	P	protein transport	17	1160	1
GO:0003824	F	catalytic activity	342	8787	9.4e-10
GO:0046906	F	tetrapyrrole binding	38	407	2.4e-09
GO:0005506	F	iron ion binding	42	499	6e-09
GO:0016491	F	oxidoreductase activity	93	1691	1.4e-08
GO:0020037	F	heme binding	34	373	2.9e-08
GO:0016705	F	oxidoreductase activity, acting on paired donors, with incorporation or reduction of molecular oxygen	38	462	5.5e-08
GO:0016758	F	transferase activity, transferring hexosyl groups	34	396	1.1e-07
GO:0046527	F	glucosyltransferase activity	19	142	1.9e-07
GO:0004497	F	monooxygenase activity	15	112	3.6e-06
GO:0009055	F	electron carrier activity	36	525	6.4e-06
GO:0016757	F	transferase activity, transferring glycosyl groups	39	596	7.4e-06
GO:0019825	F	oxygen binding	21	234	1.6e-05
GO:0016762	F	xyloglucan:xyloglucosyl transferase activity	8	33	1.8e-05
GO:0004553	F	hydrolase activity, hydrolyzing O-glycosyl compounds	30	423	2.1e-05
GO:0016798	F	hydrolase activity, acting on glycosyl bonds	31	448	2.3e-05
GO:0016709	F	oxidoreductase activity, acting on paired donors, with incorporation or reduction of molecular oxygen, NADH or NADPH as one donor, and incorporation of one atom of oxygen	9	55	8.1e-05
GO:0004091	F	carboxylesterase activity	25	353	0.0001
GO:0015926	F	glucosidase activity	6	24	0.00018
GO:0016684	F	oxidoreductase activity, acting on peroxide as acceptor	12	112	0.00023
GO:0004601	F	peroxidase activity	12	112	0.00023
GO:0004185	F	serine-type carboxypeptidase activity	8	55	0.00041
GO:0008194	F	UDP-glycosyltransferase activity	18	239	0.00046
GO:0016209	F	antioxidant activity	13	142	0.00052
GO:0004180	F	carboxypeptidase activity	8	58	0.00057
GO:0070008	F	serine-type exopeptidase activity	8	60	0.00069
GO:0005199	F	structural constituent of cell wall	6	33	0.00077
GO:0035251	F	UDP-glucosyltransferase activity	11	114	0.00093
GO:0016787	F	hydrolase activity	121	3099	0.00097
GO:0016759	F	cellulose synthase activity	6	37	0.0013
GO:0004499	F	flavin-containing monooxygenase activity	5	29	0.0026
GO:0008289	F	lipid binding	17	266	0.0034
GO:0005507	F	copper ion binding	16	244	0.0035
GO:0016740	F	transferase activity	114	3012	0.0037
GO:0015238	F	drug transmembrane transporter activity	7	66	0.0048
GO:0016747	F	transferase activity, transferring acyl groups other than amino-acyl groups	15	234	0.0055
GO:0016667	F	oxidoreductase activity, acting on sulfur group of donors	17	283	0.006
GO:0030528	F	transcription regulator activity	70	1740	0.0062
GO:0005372	F	water transmembrane transporter activity	5	37	0.0066
GO:0015250	F	water channel activity	5	37	0.0066
GO:0017171	F	serine hydrolase activity	13	197	0.0076
GO:0008236	F	serine-type peptidase activity	13	197	0.0076
GO:0016746	F	transferase activity, transferring acyl groups	17	300	0.01
GO:0008238	F	exopeptidase activity	8	97	0.01
GO:0050662	F	coenzyme binding	19	354	0.011
GO:0004857	F	enzyme inhibitor activity	12	188	0.013
GO:0047134	F	protein-disulfide reductase activity	10	146	0.014
GO:0030599	F	pectinesterase activity	10	148	0.016
GO:0050661	F	NADP or NADPH binding	6	66	0.017
GO:0046914	F	transition metal ion binding	86	2313	0.017
GO:0043169	F	cation binding	109	3029	0.018
GO:0003700	F	transcription factor activity	65	1682	0.018
GO:0043167	F	ion binding	109	3030	0.018
GO:0016668	F	oxidoreductase activity, acting on sulfur group of donors, NAD or NADP as acceptor	10	156	0.021
GO:0015035	F	protein disulfide oxidoreductase activity	7	94	0.026
GO:0008134	F	transcription factor binding	5	57	0.032
GO:0048037	F	cofactor binding	22	479	0.032
GO:0015036	F	disulfide oxidoreductase activity	7	102	0.037
GO:0005516	F	calmodulin binding	10	190	0.062
GO:0050660	F	FAD binding	9	166	0.064
GO:0046872	F	metal ion binding	97	2853	0.077
GO:0016788	F	hydrolase activity, acting on ester bonds	39	1044	0.082
GO:0022838	F	substrate-specific channel activity	7	124	0.082
GO:0015267	F	channel activity	7	125	0.084
GO:0022803	F	passive transmembrane transporter activity	7	125	0.084
GO:0070011	F	peptidase activity, acting on L-amino acid peptides	21	519	0.096
GO:0030234	F	enzyme regulator activity	16	376	0.098
GO:0022857	F	transmembrane transporter activity	37	1020	0.12
GO:0008757	F	S-adenosylmethionine-dependent methyltransferase activity	6	114	0.13
GO:0008168	F	methyltransferase activity	12	285	0.14
GO:0008233	F	peptidase activity	21	548	0.14
GO:0016741	F	transferase activity, transferring one-carbon groups	12	287	0.15
GO:0016706	F	oxidoreductase activity, acting on paired donors, with incorporation or reduction of molecular oxygen, 2-oxoglutarate as one donor, and incorporation of one atom each of oxygen into both donors	6	120	0.15
GO:0015297	F	antiporter activity	7	147	0.15
GO:0016765	F	transferase activity, transferring alkyl or aryl (other than methyl) groups	6	123	0.16
GO:0042626	F	ATPase activity, coupled to transmembrane movement of substances	8	181	0.17
GO:0043492	F	ATPase activity, coupled to movement of substances	8	181	0.17
GO:0016820	F	hydrolase activity, acting on acid anhydrides, catalyzing transmembrane movement of substances	8	186	0.19
GO:0005215	F	transporter activity	44	1300	0.19
GO:0016651	F	oxidoreductase activity, acting on NADH or NADPH	10	248	0.2
GO:0016810	F	hydrolase activity, acting on carbon-nitrogen (but not peptide) bonds	5	109	0.23
GO:0016829	F	lyase activity	13	347	0.23
GO:0015399	F	primary active transmembrane transporter activity	9	235	0.26
GO:0015405	F	P-P-bond-hydrolysis-driven transmembrane transporter activity	9	234	0.26
GO:0015291	F	secondary active transmembrane transporter activity	11	297	0.27
GO:0051119	F	sugar transmembrane transporter activity	5	119	0.28
GO:0008415	F	acyltransferase activity	6	150	0.29
GO:0016614	F	oxidoreductase activity, acting on CH-OH group of donors	8	217	0.31
GO:0016616	F	oxidoreductase activity, acting on the CH-OH group of donors, NAD or NADP as acceptor	7	186	0.31
GO:0022804	F	active transmembrane transporter activity	20	598	0.31
GO:0000287	F	magnesium ion binding	5	131	0.35
GO:0003677	F	DNA binding	74	2399	0.35
GO:0015144	F	carbohydrate transmembrane transporter activity	5	132	0.35
GO:0019842	F	vitamin binding	5	144	0.42
GO:0016298	F	lipase activity	5	146	0.43
GO:0016835	F	carbon-oxygen lyase activity	5	150	0.45
GO:0042802	F	identical protein binding	7	220	0.47
GO:0019899	F	enzyme binding	5	155	0.48
GO:0046873	F	metal ion transmembrane transporter activity	5	157	0.49
GO:0043565	F	sequence-specific DNA binding	12	402	0.52
GO:0004175	F	endopeptidase activity	9	305	0.54
GO:0022891	F	substrate-specific transmembrane transporter activity	24	828	0.56
GO:0005515	F	protein binding	77	2709	0.63
GO:0046983	F	protein dimerization activity	9	361	0.73
GO:0042623	F	ATPase activity, coupled	9	360	0.73
GO:0022892	F	substrate-specific transporter activity	25	957	0.75
GO:0004713	F	protein tyrosine kinase activity	8	333	0.76
GO:0008324	F	cation transmembrane transporter activity	11	450	0.77
GO:0016887	F	ATPase activity	12	488	0.77
GO:0004672	F	protein kinase activity	29	1113	0.77
GO:0004674	F	protein serine/threonine kinase activity	24	940	0.78
GO:0005198	F	structural molecule activity	13	549	0.82
GO:0005488	F	binding	317	11247	0.83
GO:0060089	F	molecular transducer activity	6	287	0.84
GO:0004871	F	signal transducer activity	6	287	0.84
GO:0016791	F	phosphatase activity	6	305	0.88
GO:0016879	F	ligase activity, forming carbon-nitrogen bonds	8	393	0.89
GO:0016773	F	phosphotransferase activity, alcohol group as acceptor	30	1275	0.91
GO:0017111	F	nucleoside-triphosphatase activity	18	826	0.92
GO:0015075	F	ion transmembrane transporter activity	12	588	0.92
GO:0016881	F	acid-amino acid ligase activity	6	340	0.93
GO:0042578	F	phosphoric ester hydrolase activity	7	381	0.93
GO:0004842	F	ubiquitin-protein ligase activity	5	303	0.94
GO:0016301	F	kinase activity	31	1356	0.94
GO:0016462	F	pyrophosphatase activity	18	854	0.94
GO:0016818	F	hydrolase activity, acting on acid anhydrides, in phosphorus-containing anhydrides	18	866	0.95
GO:0001883	F	purine nucleoside binding	56	2333	0.95
GO:0001882	F	nucleoside binding	56	2341	0.95
GO:0030554	F	adenyl nucleotide binding	56	2331	0.95
GO:0019787	F	small conjugating protein ligase activity	5	307	0.95
GO:0016817	F	hydrolase activity, acting on acid anhydrides	18	880	0.96
GO:0016874	F	ligase activity	9	517	0.97
GO:0005524	F	ATP binding	45	1996	0.97
GO:0017076	F	purine nucleotide binding	60	2595	0.98
GO:0003735	F	structural constituent of ribosome	6	411	0.98
GO:0016772	F	transferase activity, transferring phosphorus-containing groups	32	1590	0.99
GO:0032559	F	adenyl ribonucleotide binding	47	2169	0.99
GO:0000166	F	nucleotide binding	75	3438	1
GO:0032555	F	purine ribonucleotide binding	51	2429	1
GO:0032553	F	ribonucleotide binding	51	2429	1
GO:0003676	F	nucleic acid binding	82	4194	1
GO:0008270	F	zinc ion binding	27	1521	1
GO:0005576	C	extracellular region	163	2824	2.3e-16
GO:0009505	C	plant-type cell wall	24	274	5.8e-06
GO:0005618	C	cell wall	39	618	1.6e-05
GO:0030312	C	external encapsulating structure	39	621	1.8e-05
GO:0031225	C	anchored to membrane	19	249	0.00028
GO:0044459	C	plasma membrane part	47	1065	0.005
GO:0031226	C	intrinsic to plasma membrane	9	121	0.012
GO:0005911	C	cell-cell junction	35	854	0.035
GO:0055044	C	symplast	35	852	0.035
GO:0009506	C	plasmodesma	35	852	0.035
GO:0005773	C	vacuole	35	855	0.036
GO:0030054	C	cell junction	35	857	0.037
GO:0046658	C	anchored to plasma membrane	5	68	0.057
GO:0048046	C	apoplast	18	406	0.063
GO:0031224	C	intrinsic to membrane	44	1174	0.066
GO:0005886	C	plasma membrane	123	3740	0.1
GO:0044425	C	membrane part	81	2448	0.15
GO:0016020	C	membrane	185	6122	0.35
GO:0005783	C	endoplasmic reticulum	18	587	0.46
GO:0009536	C	plastid	116	4037	0.61
GO:0016021	C	integral to membrane	25	912	0.66
GO:0009507	C	chloroplast	112	3959	0.68
GO:0000151	C	ubiquitin ligase complex	6	236	0.69
GO:0031976	C	plastid thylakoid	11	425	0.7
GO:0009534	C	chloroplast thylakoid	11	425	0.7
GO:0031984	C	organelle subcompartment	11	428	0.71
GO:0022626	C	cytosolic ribosome	7	308	0.8
GO:0005794	C	Golgi apparatus	24	949	0.8
GO:0009579	C	thylakoid	12	518	0.83
GO:0009535	C	chloroplast thylakoid membrane	7	322	0.83
GO:0044437	C	vacuolar part	11	486	0.84
GO:0005774	C	vacuolar membrane	11	483	0.84
GO:0055035	C	plastid thylakoid membrane	7	324	0.84
GO:0042651	C	thylakoid membrane	7	341	0.87
GO:0044436	C	thylakoid part	8	388	0.88
GO:0044445	C	cytosolic part	5	260	0.88
GO:0034357	C	photosynthetic membrane	7	355	0.89
GO:0005840	C	ribosome	9	484	0.94
GO:0009941	C	chloroplast envelope	8	573	0.99
GO:0044434	C	chloroplast part	22	1211	0.99
GO:0009526	C	plastid envelope	8	598	1
GO:0031974	C	membrane-enclosed lumen	7	628	1
GO:0031975	C	envelope	9	929	1
GO:0044428	C	nuclear part	7	650	1
GO:0044424	C	intracellular part	524	19957	1
GO:0044422	C	organelle part	53	3385	1
GO:0044464	C	cell part	626	22455	1
GO:0005622	C	intracellular	524	20042	1
GO:0070013	C	intracellular organelle lumen	7	622	1
GO:0043234	C	protein complex	18	1358	1
GO:0043232	C	intracellular non-membrane-bounded organelle	17	1109	1
GO:0005829	C	cytosol	22	1644	1
GO:0009570	C	chloroplast stroma	6	603	1
GO:0044435	C	plastid part	22	1252	1
GO:0031090	C	organelle membrane	24	1327	1
GO:0009532	C	plastid stroma	6	637	1
GO:0043227	C	membrane-bounded organelle	446	17349	1
GO:0043229	C	intracellular organelle	452	17570	1
GO:0043228	C	non-membrane-bounded organelle	17	1109	1
GO:0043226	C	organelle	452	17578	1
GO:0044446	C	intracellular organelle part	53	3379	1
GO:0044444	C	cytoplasmic part	246	9995	1
GO:0005737	C	cytoplasm	319	12233	1
GO:0005739	C	mitochondrion	56	3571	1
GO:0030529	C	ribonucleoprotein complex	9	650	1
GO:0031967	C	organelle envelope	9	929	1
GO:0043231	C	intracellular membrane-bounded organelle	446	17343	1
GO:0043233	C	organelle lumen	7	622	1
GO:0005634	C	nucleus	236	9514	1
GO:0032991	C	macromolecular complex	27	2050	1
GO:0005623	C	cell	626	22455	1
GO:0031981	C	nuclear lumen	5	467	1

## Sheet: brown
GO term	Ontology	Description	Number in input list	Number in BG/Ref	Adjusted p-value
GO:0006952	P	defense response	254	1653	2.1e-102
GO:0045087	P	innate immune response	198	930	5e-100
GO:0002376	P	immune system process	199	984	5.1e-97
GO:0006955	P	immune response	199	984	5.1e-97
GO:0009607	P	response to biotic stimulus	226	1687	1.8e-79
GO:0051707	P	response to other organism	199	1421	4.6e-72
GO:0031347	P	regulation of defense response	129	529	7.6e-70
GO:0080134	P	regulation of response to stress	129	544	1.3e-68
GO:0006950	P	response to stress	330	4089	9.9e-68
GO:0051704	P	multi-organism process	212	1820	2.7e-64
GO:0048583	P	regulation of response to stimulus	134	667	1e-63
GO:0009814	P	defense response, incompatible interaction	121	536	3.3e-62
GO:0010200	P	response to chitin	109	421	4.6e-61
GO:0009627	P	systemic acquired resistance	105	445	1.9e-55
GO:0008219	P	cell death	108	500	8.6e-54
GO:0016265	P	death	108	500	8.6e-54
GO:0045088	P	regulation of innate immune response	100	415	1.6e-53
GO:0012501	P	programmed cell death	103	451	3.1e-53
GO:0002682	P	regulation of immune system process	100	419	3.5e-53
GO:0050776	P	regulation of immune response	100	419	3.5e-53
GO:0050896	P	response to stimulus	390	6292	4.5e-53
GO:0009626	P	plant-type hypersensitive response	98	401	6.6e-53
GO:0034050	P	host programmed cell death induced by symbiont	98	402	8e-53
GO:0010033	P	response to organic substance	240	2754	8.1e-52
GO:0023052	P	signaling	219	2376	1.9e-50
GO:0010363	P	regulation of plant-type hypersensitive response	92	371	4.1e-50
GO:0010941	P	regulation of cell death	95	405	6e-50
GO:0043067	P	regulation of programmed cell death	94	397	1e-49
GO:0080135	P	regulation of cellular response to stress	92	379	1.9e-49
GO:0034976	P	response to endoplasmic reticulum stress	88	352	3.5e-48
GO:0051716	P	cellular response to stimulus	213	2355	1.1e-47
GO:0033554	P	cellular response to stress	166	1473	1.2e-47
GO:0006612	P	protein targeting to membrane	91	392	1.6e-47
GO:0009751	P	response to salicylic acid stimulus	95	470	4e-45
GO:0050832	P	defense response to fungus	83	342	1.3e-44
GO:0009863	P	salicylic acid mediated signaling pathway	83	349	4.8e-44
GO:0071446	P	cellular response to salicylic acid stimulus	83	351	7e-44
GO:0071310	P	cellular response to organic substance	146	1234	7e-44
GO:0042221	P	response to chemical stimulus	279	3978	7.8e-44
GO:0009743	P	response to carbohydrate stimulus	118	812	4.3e-43
GO:0070887	P	cellular response to chemical stimulus	155	1417	7.4e-43
GO:0009620	P	response to fungus	94	499	2.1e-42
GO:0006984	P	ER-nuclear signaling pathway	65	193	2.5e-42
GO:0007165	P	signal transduction	168	1670	2.8e-42
GO:0034620	P	cellular response to unfolded protein	64	187	4.9e-42
GO:0006986	P	response to unfolded protein	64	187	4.9e-42
GO:0071216	P	cellular response to biotic stimulus	65	197	7.1e-42
GO:0031348	P	negative regulation of defense response	73	273	1e-41
GO:0060548	P	negative regulation of cell death	62	174	1.4e-41
GO:0030968	P	endoplasmic reticulum unfolded protein response	63	185	2.8e-41
GO:0071445	P	cellular response to protein stimulus	64	194	3.1e-41
GO:0043069	P	negative regulation of programmed cell death	61	170	4.4e-41
GO:0023034	P	intracellular signaling pathway	86	433	2.4e-40
GO:0009617	P	response to bacterium	97	577	4.7e-40
GO:0023060	P	signal transmission	169	1767	6.2e-40
GO:0023046	P	signaling process	169	1768	6.6e-40
GO:0048585	P	negative regulation of response to stimulus	77	349	6.4e-39
GO:0007242	P	intracellular signaling cascade	139	1252	6.6e-39
GO:0023033	P	signaling pathway	88	519	1.3e-36
GO:0009697	P	salicylic acid biosynthetic process	60	209	7.1e-36
GO:0009696	P	salicylic acid metabolic process	61	222	1.5e-35
GO:0002679	P	respiratory burst during defense response	49	121	3.4e-35
GO:0045730	P	respiratory burst	49	121	3.4e-35
GO:0006468	P	protein amino acid phosphorylation	120	1134	1.1e-31
GO:0045184	P	establishment of protein localization	121	1160	2e-31
GO:0015031	P	protein transport	121	1160	2e-31
GO:0070727	P	cellular macromolecule localization	117	1093	2.7e-31
GO:0006886	P	intracellular protein transport	114	1044	3.4e-31
GO:0034613	P	cellular protein localization	114	1059	1.1e-30
GO:0006796	P	phosphate metabolic process	141	1571	2.3e-30
GO:0006793	P	phosphorus metabolic process	141	1572	2.4e-30
GO:0006464	P	protein modification process	196	2773	1e-29
GO:0008104	P	protein localization	121	1216	1.1e-29
GO:0046907	P	intracellular transport	132	1423	1.2e-29
GO:0033036	P	macromolecule localization	138	1541	1.3e-29
GO:0006605	P	protein targeting	103	906	1.8e-29
GO:0051789	P	response to protein stimulus	67	376	4e-29
GO:0019438	P	aromatic compound biosynthetic process	88	680	8.1e-29
GO:0009862	P	systemic acquired resistance, salicylic acid mediated signaling pathway	56	251	9.5e-29
GO:0000165	P	MAPKKK cascade	52	209	1.1e-28
GO:0071495	P	cellular response to endogenous stimulus	95	815	6.2e-28
GO:0016310	P	phosphorylation	125	1354	6.9e-28
GO:0007243	P	protein kinase cascade	52	223	1.5e-27
GO:0042742	P	defense response to bacterium	66	394	2.4e-27
GO:0051641	P	cellular localization	136	1613	8.3e-27
GO:0051649	P	establishment of localization in cell	133	1554	9e-27
GO:0051179	P	localization	231	3819	3e-26
GO:0006810	P	transport	221	3577	3.9e-26
GO:0006725	P	cellular aromatic compound metabolic process	103	1022	1.2e-25
GO:0051234	P	establishment of localization	221	3652	5.3e-25
GO:0009753	P	response to jasmonic acid stimulus	68	471	7.9e-25
GO:0009867	P	jasmonic acid mediated signaling pathway	53	282	3.4e-24
GO:0071395	P	cellular response to jasmonic acid stimulus	53	282	3.4e-24
GO:0061025	P	membrane fusion	52	275	7.2e-24
GO:0006944	P	cellular membrane fusion	52	275	7.2e-24
GO:0043412	P	macromolecule modification	198	3199	3.1e-23
GO:0002252	P	immune effector process	51	273	3.2e-23
GO:0009719	P	response to endogenous stimulus	124	1615	3.5e-21
GO:0043687	P	post-translational protein modification	145	2075	3.5e-21
GO:0009738	P	abscisic acid mediated signaling pathway	46	252	1e-20
GO:0006865	P	amino acid transport	47	266	1.3e-20
GO:0071215	P	cellular response to abscisic acid stimulus	47	267	1.4e-20
GO:0009595	P	detection of biotic stimulus	32	104	1.9e-20
GO:0006575	P	cellular amino acid derivative metabolic process	76	714	2.4e-20
GO:0015837	P	amine transport	47	272	2.8e-20
GO:0048519	P	negative regulation of biological process	104	1243	2.9e-20
GO:0009723	P	response to ethylene stimulus	53	353	2.9e-20
GO:0044283	P	small molecule biosynthetic process	133	1865	4.2e-20
GO:0046942	P	carboxylic acid transport	47	283	1.2e-19
GO:0009611	P	response to wounding	51	340	1.6e-19
GO:0015849	P	organic acid transport	47	289	2.5e-19
GO:0010310	P	regulation of hydrogen peroxide metabolic process	37	187	6.5e-18
GO:0080010	P	regulation of oxygen and reactive oxygen species metabolic process	37	188	7.6e-18
GO:0051606	P	detection of stimulus	33	148	1.9e-17
GO:0032870	P	cellular response to hormone stimulus	66	641	4e-17
GO:0050794	P	regulation of cellular process	232	4595	9.6e-17
GO:0018193	P	peptidyl-amino acid modification	63	610	1.9e-16
GO:0018409	P	peptide or protein amino-terminal blocking	58	529	2.7e-16
GO:0018377	P	protein myristoylation	58	529	2.7e-16
GO:0006499	P	N-terminal protein myristoylation	58	529	2.7e-16
GO:0006498	P	N-terminal protein lipidation	58	529	2.7e-16
GO:0018319	P	protein amino acid myristoylation	58	529	2.7e-16
GO:0009755	P	hormone-mediated signaling pathway	62	600	3.2e-16
GO:0031365	P	N-terminal protein amino acid modification	58	533	3.7e-16
GO:0009737	P	response to abscisic acid stimulus	63	621	4e-16
GO:0043543	P	protein amino acid acylation	59	560	7.7e-16
GO:0032787	P	monocarboxylic acid metabolic process	105	1481	9.1e-16
GO:0006497	P	protein amino acid lipidation	58	551	1.4e-15
GO:0042158	P	lipoprotein biosynthetic process	58	551	1.4e-15
GO:0042398	P	cellular amino acid derivative biosynthetic process	57	534	1.5e-15
GO:0042157	P	lipoprotein metabolic process	58	552	1.5e-15
GO:0009692	P	ethylene metabolic process	29	131	2e-15
GO:0009693	P	ethylene biosynthetic process	29	131	2e-15
GO:0050789	P	regulation of biological process	250	5235	2.4e-15
GO:0043449	P	cellular alkene metabolic process	29	133	2.8e-15
GO:0043450	P	alkene biosynthetic process	29	133	2.8e-15
GO:0042180	P	cellular ketone metabolic process	131	2123	4.6e-15
GO:0043436	P	oxoacid metabolic process	130	2103	5.2e-15
GO:0019752	P	carboxylic acid metabolic process	130	2103	5.2e-15
GO:0006082	P	organic acid metabolic process	130	2105	5.6e-15
GO:0046394	P	carboxylic acid biosynthetic process	86	1116	6.3e-15
GO:0016053	P	organic acid biosynthetic process	86	1116	6.3e-15
GO:0043900	P	regulation of multi-organism process	27	118	9.2e-15
GO:0002237	P	response to molecule of bacterial origin	25	102	2.4e-14
GO:0009987	P	cellular process	535	14419	2.8e-14
GO:0009725	P	response to hormone stimulus	95	1375	1.1e-13
GO:0061024	P	membrane organization	54	543	1.2e-13
GO:0016044	P	cellular membrane organization	54	543	1.2e-13
GO:0048523	P	negative regulation of cellular process	67	789	1.2e-13
GO:0065007	P	biological regulation	274	6222	8.1e-13
GO:0052542	P	callose deposition during defense response	19	62	1.1e-12
GO:0042743	P	hydrogen peroxide metabolic process	40	335	1.1e-12
GO:0009605	P	response to external stimulus	79	1087	1.4e-12
GO:0006800	P	oxygen and reactive oxygen species metabolic process	40	347	3.1e-12
GO:0043090	P	amino acid import	19	75	1.9e-11
GO:0052545	P	callose localization	20	93	7.1e-11
GO:0033037	P	polysaccharide localization	20	94	8.4e-11
GO:0044267	P	cellular protein metabolic process	214	4775	2e-10
GO:0006519	P	cellular amino acid and derivative metabolic process	83	1324	4e-10
GO:0006888	P	ER to Golgi vesicle-mediated transport	20	105	4.6e-10
GO:0006820	P	anion transport	36	350	6.6e-10
GO:0006555	P	methionine metabolic process	29	236	8e-10
GO:0006979	P	response to oxidative stress	48	582	1e-09
GO:0002684	P	positive regulation of immune system process	13	43	4.8e-09
GO:0045089	P	positive regulation of innate immune response	13	43	4.8e-09
GO:0050778	P	positive regulation of immune response	13	43	4.8e-09
GO:0048193	P	Golgi vesicle transport	33	327	5.2e-09
GO:0006862	P	nucleotide transport	12	35	5.8e-09
GO:0009066	P	aspartate family amino acid metabolic process	30	278	6.5e-09
GO:0019538	P	protein metabolic process	222	5220	7.3e-09
GO:0015802	P	basic amino acid transport	11	29	1.1e-08
GO:0015696	P	ammonium transport	11	29	1.1e-08
GO:0031349	P	positive regulation of defense response	13	47	1.2e-08
GO:0015695	P	organic cation transport	11	30	1.4e-08
GO:0048584	P	positive regulation of response to stimulus	16	84	2.5e-08
GO:0016192	P	vesicle-mediated transport	45	598	4.3e-08
GO:0009625	P	response to insect	15	76	4.6e-08
GO:0007154	P	cell communication	52	758	6.4e-08
GO:0042436	P	indole derivative catabolic process	15	81	9.5e-08
GO:0006790	P	sulfur metabolic process	48	683	1.1e-07
GO:0042434	P	indole derivative metabolic process	19	148	3.6e-07
GO:0042430	P	indole and derivative metabolic process	19	148	3.6e-07
GO:0002218	P	activation of innate immune response	10	34	3.6e-07
GO:0002253	P	activation of immune response	10	34	3.6e-07
GO:0008152	P	metabolic process	474	13633	5.1e-07
GO:0019439	P	aromatic compound catabolic process	16	108	5.4e-07
GO:0044281	P	small molecule metabolic process	173	4065	5.8e-07
GO:0009873	P	ethylene mediated signaling pathway	17	125	7.1e-07
GO:0006811	P	ion transport	60	1019	8.7e-07
GO:0009581	P	detection of external stimulus	12	60	8.9e-07
GO:0071369	P	cellular response to ethylene stimulus	18	144	1e-06
GO:0008037	P	cell recognition	10	39	1e-06
GO:0048544	P	recognition of pollen	10	39	1e-06
GO:0046777	P	protein amino acid autophosphorylation	18	146	1.2e-06
GO:0044237	P	cellular metabolic process	407	11509	1.8e-06
GO:0006569	P	tryptophan catabolic process	13	79	2.2e-06
GO:0046218	P	indolalkylamine catabolic process	13	79	2.2e-06
GO:0042435	P	indole derivative biosynthetic process	17	139	2.6e-06
GO:0009875	P	pollen-pistil interaction	10	44	2.7e-06
GO:0009816	P	defense response to bacterium, incompatible interaction	9	35	3.6e-06
GO:0015698	P	inorganic anion transport	24	266	3.8e-06
GO:0006470	P	protein amino acid dephosphorylation	21	214	4.7e-06
GO:0010167	P	response to nitrate	20	199	5.6e-06
GO:0009074	P	aromatic amino acid family catabolic process	13	87	5.7e-06
GO:0000160	P	two-component signal transduction system (phosphorelay)	18	165	5.9e-06
GO:0009963	P	positive regulation of flavonoid biosynthetic process	14	103	6.7e-06
GO:0009612	P	response to mechanical stimulus	11	63	8e-06
GO:0000096	P	sulfur amino acid metabolic process	33	465	8.6e-06
GO:0015706	P	nitrate transport	20	207	9.6e-06
GO:0042219	P	cellular amino acid derivative catabolic process	16	142	1.3e-05
GO:0009414	P	response to water deprivation	30	416	1.6e-05
GO:0042538	P	hyperosmotic salinity response	17	162	1.7e-05
GO:0009308	P	amine metabolic process	56	1034	2e-05
GO:0000302	P	response to reactive oxygen species	26	338	2.1e-05
GO:0009415	P	response to water	30	424	2.3e-05
GO:0042402	P	cellular biogenic amine catabolic process	14	117	2.5e-05
GO:0006568	P	tryptophan metabolic process	13	102	2.6e-05
GO:0006586	P	indolalkylamine metabolic process	13	102	2.6e-05
GO:0052482	P	cell wall thickening during defense response	6	16	2.7e-05
GO:0052544	P	callose deposition in cell wall during defense response	6	16	2.7e-05
GO:0044106	P	cellular amine metabolic process	52	947	2.9e-05
GO:0016311	P	dephosphorylation	21	245	3.1e-05
GO:0009699	P	phenylpropanoid biosynthetic process	25	327	3.4e-05
GO:0006520	P	cellular amino acid metabolic process	49	882	3.7e-05
GO:0009646	P	response to absence of light	8	37	3.7e-05
GO:0009962	P	regulation of flavonoid biosynthetic process	14	124	4.4e-05
GO:0009684	P	indoleacetic acid biosynthetic process	13	108	4.5e-05
GO:0009683	P	indoleacetic acid metabolic process	13	109	4.9e-05
GO:0009698	P	phenylpropanoid metabolic process	28	405	6.2e-05
GO:0010260	P	organ senescence	12	96	6.3e-05
GO:0010149	P	senescence	12	96	6.3e-05
GO:0009817	P	defense response to fungus, incompatible interaction	8	41	7e-05
GO:0010035	P	response to inorganic substance	56	1086	7.2e-05
GO:0035304	P	regulation of protein amino acid dephosphorylation	14	135	0.0001
GO:0043562	P	cellular response to nitrogen levels	7	32	0.00011
GO:0035303	P	regulation of dephosphorylation	14	137	0.00012
GO:0009812	P	flavonoid metabolic process	20	251	0.00012
GO:0006995	P	cellular response to nitrogen starvation	6	23	0.00015
GO:0015914	P	phospholipid transport	5	14	0.00016
GO:0042343	P	indole glucosinolate metabolic process	5	14	0.00016
GO:0009851	P	auxin biosynthetic process	13	124	0.00016
GO:0048518	P	positive regulation of biological process	47	896	0.00019
GO:0006576	P	cellular biogenic amine metabolic process	16	182	0.0002
GO:0007568	P	aging	14	145	0.0002
GO:0009813	P	flavonoid biosynthetic process	18	225	0.00024
GO:0016045	P	detection of bacterium	5	16	0.00026
GO:0031399	P	regulation of protein modification process	14	150	0.00028
GO:0006972	P	hyperosmotic response	19	251	0.00032
GO:0010150	P	leaf senescence	9	70	0.00043
GO:0043455	P	regulation of secondary metabolic process	14	157	0.00043
GO:0009266	P	response to temperature stimulus	48	962	0.00047
GO:0009642	P	response to light intensity	20	282	0.00049
GO:0009850	P	auxin metabolic process	13	142	0.00054
GO:0042542	P	response to hydrogen peroxide	19	263	0.00055
GO:0006970	P	response to osmotic stress	43	842	0.00059
GO:0043269	P	regulation of ion transport	13	147	0.00073
GO:0052543	P	callose deposition in cell wall	7	47	0.00084
GO:0009628	P	response to abiotic stimulus	106	2635	0.00089
GO:0009682	P	induced systemic resistance	5	22	0.00091
GO:0034754	P	cellular hormone metabolic process	14	171	0.00094
GO:0052386	P	cell wall thickening	7	48	0.00094
GO:0032268	P	regulation of cellular protein metabolic process	16	215	0.0011
GO:0015833	P	peptide transport	11	117	0.0012
GO:0006857	P	oligopeptide transport	11	117	0.0012
GO:0044238	P	primary metabolic process	390	11717	0.0012
GO:0071456	P	cellular response to hypoxia	5	24	0.0013
GO:0009409	P	response to cold	33	629	0.0016
GO:0010193	P	response to ozone	6	39	0.0017
GO:0006812	P	cation transport	40	813	0.0017
GO:0071453	P	cellular response to oxygen levels	5	26	0.0017
GO:0048527	P	lateral root development	11	124	0.0018
GO:0019220	P	regulation of phosphate metabolic process	16	231	0.0022
GO:0051174	P	regulation of phosphorus metabolic process	16	231	0.0022
GO:0031669	P	cellular response to nutrient levels	21	350	0.0026
GO:0051049	P	regulation of transport	13	172	0.0027
GO:0051246	P	regulation of protein metabolic process	16	237	0.0027
GO:0048528	P	post-embryonic root development	11	134	0.0031
GO:0009651	P	response to salt stress	38	788	0.0031
GO:0009267	P	cellular response to starvation	20	336	0.0035
GO:0009063	P	cellular amino acid catabolic process	13	178	0.0036
GO:0009072	P	aromatic amino acid family metabolic process	16	245	0.0037
GO:0001666	P	response to hypoxia	9	100	0.0041
GO:0007166	P	cell surface receptor linked signaling pathway	12	160	0.0041
GO:0031667	P	response to nutrient levels	21	367	0.0043
GO:0042594	P	response to starvation	20	344	0.0045
GO:0044249	P	cellular biosynthetic process	263	7737	0.0046
GO:0010286	P	heat acclimation	8	84	0.0049
GO:0070482	P	response to oxygen levels	9	104	0.0052
GO:0009310	P	amine catabolic process	14	214	0.0063
GO:0019748	P	secondary metabolic process	53	1247	0.0065
GO:0009805	P	coumarin biosynthetic process	6	54	0.0073
GO:0031668	P	cellular response to extracellular stimulus	21	388	0.0077
GO:0034641	P	cellular nitrogen compound metabolic process	57	1373	0.0077
GO:0009804	P	coumarin metabolic process	6	55	0.0079
GO:0071496	P	cellular response to external stimulus	21	389	0.0079
GO:0015824	P	proline transport	7	74	0.0086
GO:0009058	P	biosynthetic process	266	7962	0.01
GO:0015804	P	neutral amino acid transport	7	77	0.01
GO:0042446	P	hormone biosynthetic process	16	277	0.011
GO:0046395	P	carboxylic acid catabolic process	21	402	0.011
GO:0009408	P	response to heat	17	303	0.011
GO:0016054	P	organic acid catabolic process	21	402	0.011
GO:0032879	P	regulation of localization	13	207	0.011
GO:0009733	P	response to auxin stimulus	22	431	0.012
GO:0009991	P	response to extracellular stimulus	21	406	0.012
GO:0015931	P	nucleobase, nucleoside, nucleotide and nucleic acid transport	14	238	0.014
GO:0007264	P	small GTPase mediated signal transduction	10	148	0.016
GO:0046700	P	heterocycle catabolic process	15	266	0.016
GO:0006643	P	membrane lipid metabolic process	11	179	0.021
GO:0043413	P	macromolecule glycosylation	13	227	0.022
GO:0006486	P	protein amino acid glycosylation	13	227	0.022
GO:0070085	P	glycosylation	13	227	0.022
GO:0009101	P	glycoprotein biosynthetic process	13	227	0.022
GO:0016143	P	S-glycoside metabolic process	12	205	0.023
GO:0048522	P	positive regulation of cellular process	34	793	0.023
GO:0019757	P	glycosinolate metabolic process	12	205	0.023
GO:0019760	P	glucosinolate metabolic process	12	205	0.023
GO:0009100	P	glycoprotein metabolic process	13	231	0.024
GO:0006914	P	autophagy	6	74	0.027
GO:0010118	P	stomatal movement	6	75	0.029
GO:0031408	P	oxylipin biosynthetic process	9	142	0.03
GO:0031325	P	positive regulation of cellular metabolic process	27	615	0.031
GO:0031407	P	oxylipin metabolic process	10	168	0.033
GO:0015674	P	di-, tri-valent inorganic cation transport	16	321	0.035
GO:0009893	P	positive regulation of metabolic process	27	623	0.036
GO:0070838	P	divalent metal ion transport	11	195	0.036
GO:0042445	P	hormone metabolic process	16	324	0.037
GO:0010224	P	response to UV-B	7	104	0.041
GO:0006487	P	protein amino acid N-linked glycosylation	7	107	0.046
GO:0046483	P	heterocycle metabolic process	40	1023	0.049
GO:0009749	P	response to glucose stimulus	6	86	0.049
GO:0055085	P	transmembrane transport	27	648	0.052
GO:0009694	P	jasmonic acid metabolic process	9	160	0.055
GO:0042631	P	cellular response to water deprivation	5	67	0.055
GO:0009695	P	jasmonic acid biosynthetic process	8	136	0.056
GO:0044260	P	cellular macromolecule metabolic process	276	8616	0.056
GO:0055082	P	cellular chemical homeostasis	10	186	0.056
GO:0006665	P	sphingolipid metabolic process	5	68	0.058
GO:0009891	P	positive regulation of biosynthetic process	25	600	0.06
GO:0031328	P	positive regulation of cellular biosynthetic process	25	600	0.06
GO:0050801	P	ion homeostasis	12	240	0.06
GO:0016137	P	glycoside metabolic process	13	268	0.062
GO:0030001	P	metal ion transport	24	576	0.064
GO:0055080	P	cation homeostasis	11	217	0.065
GO:0006633	P	fatty acid biosynthetic process	14	303	0.074
GO:0023051	P	regulation of signaling process	9	171	0.075
GO:0009966	P	regulation of signal transduction	9	171	0.075
GO:0009808	P	lignin metabolic process	5	74	0.076
GO:0009644	P	response to high light intensity	11	224	0.077
GO:0019761	P	glucosinolate biosynthetic process	9	172	0.077
GO:0016144	P	S-glycoside biosynthetic process	9	172	0.077
GO:0030003	P	cellular cation homeostasis	9	172	0.077
GO:0019758	P	glycosinolate biosynthetic process	9	172	0.077
GO:0048878	P	chemical homeostasis	13	281	0.082
GO:0010646	P	regulation of cell communication	9	175	0.083
GO:0019932	P	second-messenger-mediated signaling	5	79	0.093
GO:0007167	P	enzyme linked receptor protein signaling pathway	7	130	0.099
GO:0007169	P	transmembrane receptor protein tyrosine kinase signaling pathway	7	130	0.099
GO:0009404	P	toxin metabolic process	10	211	0.1
GO:0009407	P	toxin catabolic process	10	211	0.1
GO:0009744	P	response to sucrose stimulus	10	210	0.1
GO:0034285	P	response to disaccharide stimulus	10	213	0.11
GO:0006873	P	cellular ion homeostasis	9	185	0.11
GO:0009624	P	response to nematode	5	84	0.11
GO:0016138	P	glycoside biosynthetic process	10	215	0.11
GO:0046283	P	anthocyanin metabolic process	5	87	0.12
GO:0006631	P	fatty acid metabolic process	22	587	0.16
GO:0046467	P	membrane lipid biosynthetic process	7	149	0.16
GO:0016567	P	protein ubiquitination	11	266	0.17
GO:0043170	P	macromolecule metabolic process	286	9246	0.17
GO:0034440	P	lipid oxidation	8	182	0.18
GO:0019374	P	galactolipid metabolic process	5	100	0.18
GO:0019375	P	galactolipid biosynthetic process	5	99	0.18
GO:0007034	P	vacuolar transport	6	129	0.19
GO:0010817	P	regulation of hormone levels	17	456	0.2
GO:0071214	P	cellular response to abiotic stimulus	5	104	0.2
GO:0034220	P	ion transmembrane transport	6	133	0.21
GO:0030258	P	lipid modification	9	222	0.22
GO:0009247	P	glycolipid biosynthetic process	5	107	0.22
GO:0006869	P	lipid transport	8	193	0.22
GO:0048364	P	root development	21	594	0.23
GO:0009856	P	pollination	14	376	0.23
GO:0032446	P	protein modification by small protein conjugation	11	286	0.23
GO:0022622	P	root system development	21	595	0.24
GO:0031323	P	regulation of cellular metabolic process	93	2928	0.24
GO:0016036	P	cellular response to phosphate starvation	7	169	0.24
GO:0006635	P	fatty acid beta-oxidation	7	171	0.25
GO:0009750	P	response to fructose stimulus	6	144	0.26
GO:0006664	P	glycolipid metabolic process	5	116	0.27
GO:0010106	P	cellular response to iron ion starvation	5	116	0.27
GO:0019395	P	fatty acid oxidation	7	176	0.27
GO:0019725	P	cellular homeostasis	12	328	0.27
GO:0006623	P	protein targeting to vacuole	5	118	0.28
GO:0006766	P	vitamin metabolic process	6	153	0.3
GO:0006826	P	iron ion transport	5	126	0.32
GO:0048481	P	ovule development	6	159	0.33
GO:0009199	P	ribonucleoside triphosphate metabolic process	6	163	0.36
GO:0042545	P	cell wall modification	13	386	0.36
GO:0009144	P	purine nucleoside triphosphate metabolic process	6	163	0.36
GO:0009205	P	purine ribonucleoside triphosphate metabolic process	6	163	0.36
GO:0042592	P	homeostatic process	16	488	0.37
GO:0009739	P	response to gibberellin stimulus	6	166	0.37
GO:0009141	P	nucleoside triphosphate metabolic process	6	165	0.37
GO:0034284	P	response to monosaccharide stimulus	6	170	0.39
GO:0019222	P	regulation of metabolic process	97	3186	0.39
GO:0009746	P	response to hexose stimulus	6	170	0.39
GO:0065008	P	regulation of biological quality	51	1654	0.39
GO:0055114	P	oxidation reduction	42	1364	0.41
GO:0006457	P	protein folding	11	339	0.42
GO:0043648	P	dicarboxylic acid metabolic process	5	143	0.42
GO:0010015	P	root morphogenesis	14	439	0.42
GO:0000041	P	transition metal ion transport	8	243	0.43
GO:0009411	P	response to UV	8	247	0.45
GO:0014070	P	response to organic cyclic substance	5	148	0.45
GO:0010583	P	response to cyclopentenone	5	148	0.45
GO:0006163	P	purine nucleotide metabolic process	7	217	0.46
GO:0010374	P	stomatal complex development	7	217	0.46
GO:0009150	P	purine ribonucleotide metabolic process	6	184	0.46
GO:0009062	P	fatty acid catabolic process	7	220	0.47
GO:0009615	P	response to virus	6	185	0.47
GO:0044242	P	cellular lipid catabolic process	8	252	0.47
GO:0044282	P	small molecule catabolic process	28	932	0.49
GO:0010876	P	lipid localization	9	293	0.5
GO:0016042	P	lipid catabolic process	8	262	0.51
GO:0010038	P	response to metal ion	18	610	0.53
GO:0009108	P	coenzyme biosynthetic process	5	164	0.53
GO:0010054	P	trichoblast differentiation	10	339	0.54
GO:0010053	P	root epidermal cell differentiation	10	350	0.58
GO:0009416	P	response to light stimulus	34	1188	0.59
GO:0048466	P	androecium development	5	178	0.6
GO:0048443	P	stamen development	5	178	0.6
GO:0044255	P	cellular lipid metabolic process	39	1395	0.65
GO:0048767	P	root hair elongation	5	188	0.65
GO:0009314	P	response to radiation	35	1263	0.67
GO:0044272	P	sulfur compound biosynthetic process	13	486	0.67
GO:0044271	P	cellular nitrogen compound biosynthetic process	22	804	0.67
GO:0008361	P	regulation of cell size	20	739	0.68
GO:0009845	P	seed germination	6	233	0.68
GO:0010410	P	hemicellulose metabolic process	5	198	0.69
GO:0070647	P	protein modification by small protein conjugation or removal	11	418	0.69
GO:0010382	P	cellular cell wall macromolecule metabolic process	5	203	0.71
GO:0051188	P	cofactor biosynthetic process	10	388	0.71
GO:0032535	P	regulation of cellular component size	20	752	0.71
GO:0090066	P	regulation of anatomical structure size	20	752	0.71
GO:0046148	P	pigment biosynthetic process	7	282	0.72
GO:0046686	P	response to cadmium ion	12	470	0.73
GO:0009056	P	catabolic process	60	2182	0.73
GO:0009555	P	pollen development	8	322	0.73
GO:0042440	P	pigment metabolic process	9	361	0.74
GO:0051169	P	nuclear transport	5	213	0.75
GO:0044248	P	cellular catabolic process	57	2095	0.75
GO:0044262	P	cellular carbohydrate metabolic process	48	1778	0.75
GO:0006913	P	nucleocytoplasmic transport	5	213	0.75
GO:0009165	P	nucleotide biosynthetic process	8	336	0.77
GO:0018130	P	heterocycle biosynthetic process	6	258	0.77
GO:0044264	P	cellular polysaccharide metabolic process	15	601	0.77
GO:0048440	P	carpel development	6	258	0.77
GO:0006629	P	lipid metabolic process	47	1772	0.79
GO:0009889	P	regulation of biosynthetic process	71	2634	0.8
GO:0048467	P	gynoecium development	6	268	0.8
GO:0048469	P	cell maturation	7	309	0.8
GO:0048765	P	root hair cell differentiation	7	308	0.8
GO:0048764	P	trichoblast maturation	7	308	0.8
GO:0031326	P	regulation of cellular biosynthetic process	71	2631	0.8
GO:0010383	P	cell wall polysaccharide metabolic process	5	231	0.81
GO:0009913	P	epidermal cell differentiation	11	467	0.81
GO:0008544	P	epidermis development	11	469	0.81
GO:0007398	P	ectoderm development	11	469	0.81
GO:0021700	P	developmental maturation	7	320	0.83
GO:0006650	P	glycerophospholipid metabolic process	5	240	0.83
GO:0009311	P	oligosaccharide metabolic process	5	244	0.84
GO:0016049	P	cell growth	17	715	0.84
GO:0016043	P	cellular component organization	84	3141	0.84
GO:0010557	P	positive regulation of macromolecule biosynthetic process	11	491	0.85
GO:0009553	P	embryo sac development	5	245	0.85
GO:0048229	P	gametophyte development	12	533	0.86
GO:0080090	P	regulation of primary metabolic process	72	2761	0.87
GO:0046486	P	glycerolipid metabolic process	5	262	0.88
GO:0006073	P	cellular glucan metabolic process	8	388	0.88
GO:0010604	P	positive regulation of macromolecule metabolic process	11	508	0.88
GO:0048438	P	floral whorl development	11	510	0.88
GO:0005975	P	carbohydrate metabolic process	57	2249	0.89
GO:0048437	P	floral organ development	13	605	0.9
GO:0048569	P	post-embryonic organ development	13	608	0.91
GO:0044036	P	cell wall macromolecule metabolic process	6	319	0.91
GO:0009259	P	ribonucleotide metabolic process	6	323	0.91
GO:0071555	P	cell wall organization	13	613	0.91
GO:0009886	P	post-embryonic morphogenesis	10	503	0.92
GO:0034637	P	cellular carbohydrate biosynthetic process	21	941	0.92
GO:0034645	P	cellular macromolecule biosynthetic process	139	5243	0.92
GO:0006732	P	coenzyme metabolic process	10	508	0.93
GO:0048731	P	system development	51	2083	0.93
GO:0005976	P	polysaccharide metabolic process	15	712	0.93
GO:0048513	P	organ development	51	2083	0.93
GO:0016051	P	carbohydrate biosynthetic process	24	1070	0.93
GO:0065009	P	regulation of molecular function	7	378	0.93
GO:0040007	P	growth	21	949	0.93
GO:0044042	P	glucan metabolic process	8	432	0.94
GO:0006753	P	nucleoside phosphate metabolic process	14	687	0.94
GO:0008610	P	lipid biosynthetic process	26	1159	0.94
GO:0048588	P	developmental cell growth	8	440	0.94
GO:0009059	P	macromolecule biosynthetic process	139	5312	0.94
GO:0009117	P	nucleotide metabolic process	14	685	0.94
GO:0048589	P	developmental growth	16	791	0.95
GO:0009826	P	unidimensional cell growth	9	502	0.96
GO:0051186	P	cofactor metabolic process	15	753	0.96
GO:0070882	P	cellular cell wall organization or biogenesis	6	367	0.96
GO:0017038	P	protein import	6	368	0.96
GO:0060560	P	developmental growth involved in morphogenesis	9	502	0.96
GO:0045893	P	positive regulation of transcription, DNA-dependent	8	467	0.96
GO:0055086	P	nucleobase, nucleoside and nucleotide metabolic process	14	726	0.96
GO:0045941	P	positive regulation of transcription	8	467	0.96
GO:0071554	P	cell wall organization or biogenesis	20	963	0.96
GO:0045449	P	regulation of transcription	56	2376	0.97
GO:0042546	P	cell wall biogenesis	5	336	0.97
GO:0033692	P	cellular polysaccharide biosynthetic process	9	523	0.97
GO:0045935	P	positive regulation of nucleobase, nucleoside, nucleotide and nucleic acid metabolic process	8	479	0.97
GO:0009965	P	leaf morphogenesis	5	347	0.97
GO:0019637	P	organophosphate metabolic process	8	483	0.97
GO:0006355	P	regulation of transcription, DNA-dependent	56	2372	0.97
GO:0006644	P	phospholipid metabolic process	8	472	0.97
GO:0051252	P	regulation of RNA metabolic process	56	2388	0.97
GO:0051173	P	positive regulation of nitrogen compound metabolic process	8	480	0.97
GO:0051254	P	positive regulation of RNA metabolic process	8	471	0.97
GO:0006081	P	cellular aldehyde metabolic process	5	334	0.97
GO:0010628	P	positive regulation of gene expression	8	473	0.97
GO:0019684	P	photosynthesis, light reaction	5	333	0.97
GO:0000902	P	cell morphogenesis	12	691	0.98
GO:0006974	P	response to DNA damage stimulus	5	352	0.98
GO:0019219	P	regulation of nucleobase, nucleoside, nucleotide and nucleic acid metabolic process	57	2496	0.98
GO:0019941	P	modification-dependent protein catabolic process	6	412	0.98
GO:0008652	P	cellular amino acid biosynthetic process	8	503	0.98
GO:0006511	P	ubiquitin-dependent protein catabolic process	6	407	0.98
GO:0044275	P	cellular carbohydrate catabolic process	9	545	0.98
GO:0043632	P	modification-dependent macromolecule catabolic process	6	412	0.98
GO:0010556	P	regulation of macromolecule biosynthetic process	58	2491	0.98
GO:0010468	P	regulation of gene expression	62	2695	0.98
GO:0022621	P	shoot system development	12	723	0.99
GO:0000904	P	cell morphogenesis involved in differentiation	5	408	0.99
GO:0009309	P	amine biosynthetic process	8	527	0.99
GO:0048367	P	shoot development	12	723	0.99
GO:0048366	P	leaf development	6	451	0.99
GO:0010016	P	shoot morphogenesis	8	529	0.99
GO:0044257	P	cellular protein catabolic process	7	525	0.99
GO:0006091	P	generation of precursor metabolites and energy	12	730	0.99
GO:0000271	P	polysaccharide biosynthetic process	9	590	0.99
GO:0051171	P	regulation of nitrogen compound metabolic process	57	2517	0.99
GO:0048468	P	cell development	11	699	0.99
GO:0048869	P	cellular developmental process	29	1453	0.99
GO:0016052	P	carbohydrate catabolic process	9	573	0.99
GO:0071669	P	plant-type cell wall organization or biogenesis	6	473	0.99
GO:0051603	P	proteolysis involved in cellular protein catabolic process	7	497	0.99
GO:0006350	P	transcription	58	2620	0.99
GO:0006351	P	transcription, DNA-dependent	58	2618	0.99
GO:0032774	P	RNA biosynthetic process	58	2621	0.99
GO:0006508	P	proteolysis	17	943	0.99
GO:0032989	P	cellular component morphogenesis	12	748	0.99
GO:0060255	P	regulation of macromolecule metabolic process	63	2829	0.99
GO:0030163	P	protein catabolic process	8	540	0.99
GO:0000003	P	reproduction	41	2272	1
GO:0019320	P	hexose catabolic process	5	476	1
GO:0048316	P	seed development	9	696	1
GO:0019318	P	hexose metabolic process	7	602	1
GO:0009653	P	anatomical structure morphogenesis	34	1783	1
GO:0022402	P	cell cycle process	5	586	1
GO:0007275	P	multicellular organismal development	79	3864	1
GO:0006461	P	protein complex assembly	6	577	1
GO:0048856	P	anatomical structure development	67	3396	1
GO:0006066	P	alcohol metabolic process	14	1143	1
GO:0006996	P	organelle organization	20	2044	1
GO:0006412	P	translation	5	1346	1
GO:0006807	P	nitrogen compound metabolic process	138	5675	1
GO:0009887	P	organ morphogenesis	6	629	1
GO:0009888	P	tissue development	13	1015	1
GO:0070271	P	protein complex biogenesis	6	577	1
GO:0007049	P	cell cycle	9	802	1
GO:0048827	P	phyllome development	6	497	1
GO:0048608	P	reproductive structure development	24	1722	1
GO:0043933	P	macromolecular complex subunit organization	7	691	1
GO:0022414	P	reproductive process	39	2224	1
GO:0008299	P	isoprenoid biosynthetic process	5	477	1
GO:0006259	P	DNA metabolic process	7	790	1
GO:0006396	P	RNA processing	7	967	1
GO:0003006	P	reproductive developmental process	28	2050	1
GO:0022607	P	cellular component assembly	9	832	1
GO:0046164	P	alcohol catabolic process	5	491	1
GO:0010154	P	fruit development	9	721	1
GO:0030154	P	cell differentiation	18	1127	1
GO:0006139	P	nucleobase, nucleoside, nucleotide and nucleic acid metabolic process	84	4798	1
GO:0046365	P	monosaccharide catabolic process	5	480	1
GO:0016070	P	RNA metabolic process	65	3734	1
GO:0032501	P	multicellular organismal process	90	4020	1
GO:0006720	P	isoprenoid metabolic process	6	500	1
GO:0034621	P	cellular macromolecular complex subunit organization	5	617	1
GO:0006006	P	glucose metabolic process	5	554	1
GO:0006007	P	glucose catabolic process	5	474	1
GO:0009057	P	macromolecule catabolic process	20	1255	1
GO:0015979	P	photosynthesis	5	435	1
GO:0065003	P	macromolecular complex assembly	6	665	1
GO:0032502	P	developmental process	88	4094	1
GO:0009791	P	post-embryonic development	38	2188	1
GO:0009790	P	embryonic development	8	638	1
GO:0009793	P	embryonic development ending in seed dormancy	6	563	1
GO:0005996	P	monosaccharide metabolic process	9	804	1
GO:0010467	P	gene expression	72	4766	1
GO:0009908	P	flower development	14	948	1
GO:0044265	P	cellular macromolecule catabolic process	18	1208	1
GO:0007010	P	cytoskeleton organization	5	507	1
GO:0044085	P	cellular component biogenesis	14	1480	1
GO:0016301	F	kinase activity	142	1356	3.4e-37
GO:0004672	F	protein kinase activity	128	1113	3.7e-37
GO:0004674	F	protein serine/threonine kinase activity	113	940	2.6e-34
GO:0016773	F	phosphotransferase activity, alcohol group as acceptor	132	1275	5e-34
GO:0017076	F	purine nucleotide binding	191	2595	5.5e-31
GO:0016772	F	transferase activity, transferring phosphorus-containing groups	143	1590	6.6e-31
GO:0030554	F	adenyl nucleotide binding	177	2331	4.6e-30
GO:0001883	F	purine nucleoside binding	177	2333	5.1e-30
GO:0001882	F	nucleoside binding	177	2341	7.5e-30
GO:0032555	F	purine ribonucleotide binding	181	2429	7.5e-30
GO:0032553	F	ribonucleotide binding	181	2429	7.5e-30
GO:0032559	F	adenyl ribonucleotide binding	168	2169	2.3e-29
GO:0016740	F	transferase activity	196	3012	1.9e-25
GO:0000166	F	nucleotide binding	205	3438	2.9e-22
GO:0005524	F	ATP binding	142	1996	2.1e-21
GO:0003824	F	catalytic activity	379	8787	8.1e-18
GO:0004713	F	protein tyrosine kinase activity	39	333	3.7e-12
GO:0043531	F	ADP binding	26	167	6.3e-11
GO:0005488	F	binding	407	11247	1.2e-07
GO:0005516	F	calmodulin binding	22	190	2.2e-07
GO:0005509	F	calcium ion binding	24	258	2.4e-06
GO:0030246	F	carbohydrate binding	20	190	3e-06
GO:0004683	F	calmodulin-dependent protein kinase activity	9	36	4.4e-06
GO:0019199	F	transmembrane receptor protein kinase activity	7	19	6.3e-06
GO:0004702	F	receptor signaling protein serine/threonine kinase activity	8	45	0.00012
GO:0005057	F	receptor signaling protein activity	8	45	0.00012
GO:0015662	F	ATPase activity, coupled to transmembrane movement of ions, phosphorylative mechanism	8	54	0.00038
GO:0060089	F	molecular transducer activity	20	287	0.0006
GO:0004871	F	signal transducer activity	20	287	0.0006
GO:0042625	F	ATPase activity, coupled to transmembrane movement of ions	9	80	0.001
GO:0004872	F	receptor activity	10	100	0.0013
GO:0005102	F	receptor binding	8	69	0.0016
GO:0004888	F	transmembrane receptor activity	7	58	0.0025
GO:0005515	F	protein binding	105	2709	0.003
GO:0004722	F	protein serine/threonine phosphatase activity	12	157	0.0036
GO:0005506	F	iron ion binding	26	499	0.0052
GO:0022892	F	substrate-specific transporter activity	43	957	0.0057
GO:0042578	F	phosphoric ester hydrolase activity	21	381	0.0064
GO:0022891	F	substrate-specific transmembrane transporter activity	38	828	0.0065
GO:0004721	F	phosphoprotein phosphatase activity	13	201	0.009
GO:0046873	F	metal ion transmembrane transporter activity	11	157	0.0093
GO:0015082	F	di-, tri-valent inorganic cation transmembrane transporter activity	7	76	0.0097
GO:0042626	F	ATPase activity, coupled to transmembrane movement of substances	12	181	0.01
GO:0043492	F	ATPase activity, coupled to movement of substances	12	181	0.01
GO:0004842	F	ubiquitin-protein ligase activity	17	303	0.011
GO:0016820	F	hydrolase activity, acting on acid anhydrides, catalyzing transmembrane movement of substances	12	186	0.012
GO:0019787	F	small conjugating protein ligase activity	17	307	0.013
GO:0019842	F	vitamin binding	10	144	0.013
GO:0016757	F	transferase activity, transferring glycosyl groups	28	596	0.014
GO:0016874	F	ligase activity	25	517	0.014
GO:0022804	F	active transmembrane transporter activity	28	598	0.014
GO:0016298	F	lipase activity	10	146	0.015
GO:0016881	F	acid-amino acid ligase activity	18	340	0.016
GO:0046872	F	metal ion binding	104	2853	0.016
GO:0016879	F	ligase activity, forming carbon-nitrogen bonds	20	393	0.016
GO:0019829	F	cation-transporting ATPase activity	5	48	0.018
GO:0016758	F	transferase activity, transferring hexosyl groups	20	396	0.018
GO:0020037	F	heme binding	19	373	0.019
GO:0048037	F	cofactor binding	23	479	0.019
GO:0015075	F	ion transmembrane transporter activity	27	588	0.02
GO:0016791	F	phosphatase activity	16	305	0.023
GO:0022857	F	transmembrane transporter activity	42	1020	0.023
GO:0015405	F	P-P-bond-hydrolysis-driven transmembrane transporter activity	13	234	0.026
GO:0015399	F	primary active transmembrane transporter activity	13	235	0.027
GO:0043169	F	cation binding	107	3029	0.031
GO:0043167	F	ion binding	107	3030	0.032
GO:0004712	F	protein serine/threonine/tyrosine kinase activity	5	58	0.034
GO:0019001	F	guanyl nucleotide binding	14	271	0.036
GO:0070279	F	vitamin B6 binding	7	103	0.039
GO:0005215	F	transporter activity	50	1300	0.039
GO:0030170	F	pyridoxal phosphate binding	7	103	0.039
GO:0046906	F	tetrapyrrole binding	19	407	0.039
GO:0016705	F	oxidoreductase activity, acting on paired donors, with incorporation or reduction of molecular oxygen	21	462	0.04
GO:0008324	F	cation transmembrane transporter activity	20	450	0.052
GO:0019825	F	oxygen binding	12	234	0.052
GO:0008565	F	protein transporter activity	8	138	0.059
GO:0008194	F	UDP-glycosyltransferase activity	12	239	0.059
GO:0032561	F	guanyl ribonucleotide binding	13	268	0.062
GO:0005525	F	GTP binding	13	268	0.062
GO:0008081	F	phosphoric diester hydrolase activity	5	70	0.064
GO:0050660	F	FAD binding	9	166	0.065
GO:0009055	F	electron carrier activity	22	525	0.071
GO:0016706	F	oxidoreductase activity, acting on paired donors, with incorporation or reduction of molecular oxygen, 2-oxoglutarate as one donor, and incorporation of one atom each of oxygen into both donors	7	120	0.073
GO:0017111	F	nucleoside-triphosphatase activity	32	826	0.079
GO:0016788	F	hydrolase activity, acting on ester bonds	39	1044	0.085
GO:0016787	F	hydrolase activity	103	3099	0.11
GO:0015291	F	secondary active transmembrane transporter activity	13	297	0.11
GO:0016462	F	pyrophosphatase activity	32	854	0.11
GO:0016818	F	hydrolase activity, acting on acid anhydrides, in phosphorus-containing anhydrides	32	866	0.12
GO:0016684	F	oxidoreductase activity, acting on peroxide as acceptor	6	112	0.12
GO:0016746	F	transferase activity, transferring acyl groups	13	300	0.12
GO:0005216	F	ion channel activity	5	87	0.12
GO:0031406	F	carboxylic acid binding	5	85	0.12
GO:0004601	F	peroxidase activity	6	112	0.12
GO:0016209	F	antioxidant activity	7	142	0.14
GO:0016817	F	hydrolase activity, acting on acid anhydrides	32	880	0.14
GO:0046527	F	glucosyltransferase activity	7	142	0.14
GO:0005402	F	cation:sugar symporter activity	5	95	0.16
GO:0005351	F	sugar:hydrogen symporter activity	5	95	0.16
GO:0015295	F	solute:hydrogen symporter activity	5	95	0.16
GO:0015267	F	channel activity	6	125	0.17
GO:0022838	F	substrate-specific channel activity	6	124	0.17
GO:0015294	F	solute:cation symporter activity	6	124	0.17
GO:0050662	F	coenzyme binding	14	354	0.17
GO:0022803	F	passive transmembrane transporter activity	6	125	0.17
GO:0015293	F	symporter activity	6	125	0.17
GO:0019899	F	enzyme binding	7	155	0.18
GO:0042623	F	ATPase activity, coupled	14	360	0.19
GO:0000287	F	magnesium ion binding	6	131	0.2
GO:0016614	F	oxidoreductase activity, acting on CH-OH group of donors	9	217	0.2
GO:0015144	F	carbohydrate transmembrane transporter activity	6	132	0.2
GO:0016491	F	oxidoreductase activity	56	1691	0.21
GO:0008234	F	cysteine-type peptidase activity	5	108	0.22
GO:0016829	F	lyase activity	13	347	0.23
GO:0004497	F	monooxygenase activity	5	112	0.24
GO:0016747	F	transferase activity, transferring acyl groups other than amino-acyl groups	9	234	0.26
GO:0035251	F	UDP-glucosyltransferase activity	5	114	0.26
GO:0003924	F	GTPase activity	5	118	0.28
GO:0051119	F	sugar transmembrane transporter activity	5	119	0.28
GO:0022890	F	inorganic cation transmembrane transporter activity	9	241	0.29
GO:0043565	F	sequence-specific DNA binding	14	402	0.31
GO:0016887	F	ATPase activity	16	488	0.37
GO:0008092	F	cytoskeletal protein binding	5	143	0.42
GO:0008415	F	acyltransferase activity	5	150	0.46
GO:0004553	F	hydrolase activity, hydrolyzing O-glycosyl compounds	13	423	0.48
GO:0004857	F	enzyme inhibitor activity	6	188	0.48
GO:0046914	F	transition metal ion binding	68	2313	0.53
GO:0016798	F	hydrolase activity, acting on glycosyl bonds	13	448	0.56
GO:0070011	F	peptidase activity, acting on L-amino acid peptides	15	519	0.57
GO:0005507	F	copper ion binding	7	244	0.58
GO:0004518	F	nuclease activity	5	183	0.63
GO:0016616	F	oxidoreductase activity, acting on the CH-OH group of donors, NAD or NADP as acceptor	5	186	0.64
GO:0008233	F	peptidase activity	15	548	0.65
GO:0030234	F	enzyme regulator activity	10	376	0.67
GO:0004175	F	endopeptidase activity	8	305	0.68
GO:0016651	F	oxidoreductase activity, acting on NADH or NADPH	6	248	0.74
GO:0042802	F	identical protein binding	5	220	0.77
GO:0004091	F	carboxylesterase activity	8	353	0.81
GO:0008289	F	lipid binding	5	266	0.89
GO:0030528	F	transcription regulator activity	43	1740	0.9
GO:0016741	F	transferase activity, transferring one-carbon groups	5	287	0.92
GO:0016667	F	oxidoreductase activity, acting on sulfur group of donors	5	283	0.92
GO:0008168	F	methyltransferase activity	5	285	0.92
GO:0003700	F	transcription factor activity	39	1682	0.95
GO:0008270	F	zinc ion binding	33	1521	0.97
GO:0046983	F	protein dimerization activity	5	361	0.98
GO:0003676	F	nucleic acid binding	58	4194	1
GO:0003677	F	DNA binding	45	2399	1
GO:0005886	C	plasma membrane	229	3740	1.1e-26
GO:0016020	C	membrane	293	6122	1.2e-18
GO:0044425	C	membrane part	96	2448	0.0033
GO:0005794	C	Golgi apparatus	43	949	0.0049
GO:0031224	C	intrinsic to membrane	51	1174	0.0051
GO:0005768	C	endosome	16	276	0.011
GO:0044431	C	Golgi apparatus part	17	307	0.013
GO:0019898	C	extrinsic to membrane	8	105	0.016
GO:0016021	C	integral to membrane	39	912	0.017
GO:0044464	C	cell part	687	22455	0.018
GO:0005623	C	cell	687	22455	0.018
GO:0044459	C	plasma membrane part	44	1065	0.019
GO:0005802	C	trans-Golgi network	13	226	0.021
GO:0005783	C	endoplasmic reticulum	25	587	0.049
GO:0030312	C	external encapsulating structure	26	621	0.054
GO:0019897	C	extrinsic to plasma membrane	5	72	0.07
GO:0005911	C	cell-cell junction	33	854	0.077
GO:0005618	C	cell wall	25	618	0.077
GO:0030054	C	cell junction	33	857	0.08
GO:0055044	C	symplast	32	852	0.11
GO:0009506	C	plasmodesma	32	852	0.11
GO:0031225	C	anchored to membrane	11	249	0.13
GO:0005789	C	endoplasmic reticulum membrane	5	91	0.14
GO:0042175	C	nuclear envelope-endoplasmic reticulum network	5	94	0.15
GO:0031226	C	intrinsic to plasma membrane	6	121	0.16
GO:0005576	C	extracellular region	92	2824	0.17
GO:0000325	C	plant-type vacuole	5	100	0.18
GO:0009505	C	plant-type cell wall	11	274	0.2
GO:0044432	C	endoplasmic reticulum part	5	104	0.2
GO:0071212	C	subsynaptic reticulum	5	104	0.2
GO:0012505	C	endomembrane system	10	258	0.24
GO:0005777	C	peroxisome	7	182	0.3
GO:0042579	C	microbody	7	182	0.3
GO:0044437	C	vacuolar part	16	486	0.37
GO:0048046	C	apoplast	13	406	0.42
GO:0005774	C	vacuolar membrane	15	483	0.46
GO:0000151	C	ubiquitin ligase complex	6	236	0.69
GO:0005773	C	vacuole	22	855	0.77
GO:0043234	C	protein complex	35	1358	0.81
GO:0019866	C	organelle inner membrane	6	285	0.84
GO:0031090	C	organelle membrane	32	1327	0.89
GO:0005829	C	cytosol	40	1644	0.91
GO:0005634	C	nucleus	257	9514	0.96
GO:0009507	C	chloroplast	84	3959	1
GO:0031975	C	envelope	8	929	1
GO:0044424	C	intracellular part	525	19957	1
GO:0044422	C	organelle part	60	3385	1
GO:0009941	C	chloroplast envelope	6	573	1
GO:0009526	C	plastid envelope	6	598	1
GO:0005622	C	intracellular	536	20042	1
GO:0005737	C	cytoplasm	318	12233	1
GO:0070013	C	intracellular organelle lumen	5	622	1
GO:0009570	C	chloroplast stroma	5	603	1
GO:0044435	C	plastid part	12	1252	1
GO:0044434	C	chloroplast part	12	1211	1
GO:0009536	C	plastid	84	4037	1
GO:0009532	C	plastid stroma	5	637	1
GO:0043227	C	membrane-bounded organelle	434	17349	1
GO:0031974	C	membrane-enclosed lumen	5	628	1
GO:0043229	C	intracellular organelle	438	17570	1
GO:0043228	C	non-membrane-bounded organelle	6	1109	1
GO:0043226	C	organelle	438	17578	1
GO:0044446	C	intracellular organelle part	60	3379	1
GO:0044444	C	cytoplasmic part	236	9995	1
GO:0005739	C	mitochondrion	54	3571	1
GO:0032991	C	macromolecular complex	38	2050	1
GO:0031967	C	organelle envelope	8	929	1
GO:0043231	C	intracellular membrane-bounded organelle	434	17343	1
GO:0043232	C	intracellular non-membrane-bounded organelle	6	1109	1
GO:0043233	C	organelle lumen	5	622	1

## Sheet: cyan
GO term	Ontology	Description	Number in input list	Number in BG/Ref	Adjusted p-value
GO:0016192	P	vesicle-mediated transport	36	598	2.3e-16
GO:0010033	P	response to organic substance	79	2754	3.4e-16
GO:0042221	P	response to chemical stimulus	98	3978	5e-16
GO:0050896	P	response to stimulus	125	6292	8.5e-14
GO:0009723	P	response to ethylene stimulus	25	353	3.7e-13
GO:0007242	P	intracellular signaling cascade	46	1252	5.2e-13
GO:0009755	P	hormone-mediated signaling pathway	31	600	1.4e-12
GO:0007165	P	signal transduction	52	1670	5.9e-12
GO:0071495	P	cellular response to endogenous stimulus	35	815	7e-12
GO:0032870	P	cellular response to hormone stimulus	31	641	7.1e-12
GO:0071310	P	cellular response to organic substance	43	1234	1.7e-11
GO:0023060	P	signal transmission	52	1767	4.4e-11
GO:0023046	P	signaling process	52	1768	4.5e-11
GO:0070887	P	cellular response to chemical stimulus	45	1417	1.1e-10
GO:0051649	P	establishment of localization in cell	47	1554	1.9e-10
GO:0051641	P	cellular localization	48	1613	2e-10
GO:0023052	P	signaling	60	2376	4.3e-10
GO:0009719	P	response to endogenous stimulus	47	1615	6.3e-10
GO:0009738	P	abscisic acid mediated signaling pathway	18	252	7.1e-10
GO:0009725	P	response to hormone stimulus	42	1375	1.5e-09
GO:0071215	P	cellular response to abscisic acid stimulus	18	267	1.7e-09
GO:0009743	P	response to carbohydrate stimulus	31	812	1.9e-09
GO:0046907	P	intracellular transport	42	1423	3.9e-09
GO:0051716	P	cellular response to stimulus	57	2355	5.8e-09
GO:0048193	P	Golgi vesicle transport	19	327	5.9e-09
GO:0010200	P	response to chitin	21	421	1.2e-08
GO:0048585	P	negative regulation of response to stimulus	19	349	1.6e-08
GO:0045184	P	establishment of protein localization	36	1160	1.7e-08
GO:0015031	P	protein transport	36	1160	1.7e-08
GO:0006950	P	response to stress	81	4089	1.7e-08
GO:0008104	P	protein localization	37	1216	1.7e-08
GO:0009737	P	response to abscisic acid stimulus	25	621	2.8e-08
GO:0034976	P	response to endoplasmic reticulum stress	18	352	9.4e-08
GO:0006944	P	cellular membrane fusion	16	275	9.4e-08
GO:0061025	P	membrane fusion	16	275	9.4e-08
GO:0048583	P	regulation of response to stimulus	25	667	1e-07
GO:0007034	P	vacuolar transport	11	129	3e-07
GO:0009408	P	response to heat	16	303	3.3e-07
GO:0009607	P	response to biotic stimulus	42	1687	3.9e-07
GO:0006952	P	defense response	41	1653	5.9e-07
GO:0009987	P	cellular process	195	14419	1e-06
GO:0006623	P	protein targeting to vacuole	10	118	1.1e-06
GO:0023033	P	signaling pathway	20	519	1.4e-06
GO:0034613	P	cellular protein localization	30	1059	1.8e-06
GO:0033036	P	macromolecule localization	38	1541	1.8e-06
GO:0009863	P	salicylic acid mediated signaling pathway	16	349	1.9e-06
GO:0071446	P	cellular response to salicylic acid stimulus	16	351	2.1e-06
GO:0009620	P	response to fungus	19	499	3e-06
GO:0006810	P	transport	67	3577	3.1e-06
GO:0070727	P	cellular macromolecule localization	30	1093	3.2e-06
GO:0002376	P	immune system process	28	984	3.6e-06
GO:0006955	P	immune response	28	984	3.6e-06
GO:0006886	P	intracellular protein transport	29	1044	3.8e-06
GO:0045087	P	innate immune response	27	930	3.8e-06
GO:0023057	P	negative regulation of signaling process	7	57	5e-06
GO:0009968	P	negative regulation of signal transduction	7	57	5e-06
GO:0010648	P	negative regulation of cell communication	7	57	5e-06
GO:0009751	P	response to salicylic acid stimulus	18	470	5e-06
GO:0010286	P	heat acclimation	8	84	5.9e-06
GO:0051234	P	establishment of localization	67	3652	6.1e-06
GO:0023034	P	intracellular signaling pathway	17	433	6.7e-06
GO:0046903	P	secretion	7	60	6.8e-06
GO:0032940	P	secretion by cell	7	60	6.8e-06
GO:0051179	P	localization	69	3819	7.1e-06
GO:0030968	P	endoplasmic reticulum unfolded protein response	11	185	8.1e-06
GO:0034620	P	cellular response to unfolded protein	11	187	8.9e-06
GO:0006986	P	response to unfolded protein	11	187	8.9e-06
GO:0061024	P	membrane organization	19	543	9.4e-06
GO:0016044	P	cellular membrane organization	19	543	9.4e-06
GO:0006984	P	ER-nuclear signaling pathway	11	193	1.2e-05
GO:0031348	P	negative regulation of defense response	13	273	1.2e-05
GO:0071445	P	cellular response to protein stimulus	11	194	1.2e-05
GO:0071216	P	cellular response to biotic stimulus	11	197	1.4e-05
GO:0006891	P	intra-Golgi vesicle-mediated transport	7	68	1.4e-05
GO:0006605	P	protein targeting	25	906	2e-05
GO:0031347	P	regulation of defense response	18	529	2.3e-05
GO:0009966	P	regulation of signal transduction	10	171	2.4e-05
GO:0023051	P	regulation of signaling process	10	171	2.4e-05
GO:0010646	P	regulation of cell communication	10	175	2.9e-05
GO:0051707	P	response to other organism	33	1421	3e-05
GO:0080134	P	regulation of response to stress	18	544	3.3e-05
GO:0009787	P	regulation of abscisic acid mediated signaling pathway	6	53	3.6e-05
GO:0008219	P	cell death	17	500	3.9e-05
GO:0016265	P	death	17	500	3.9e-05
GO:0009788	P	negative regulation of abscisic acid mediated signaling pathway	5	32	4.1e-05
GO:0006904	P	vesicle docking during exocytosis	5	35	6.1e-05
GO:0022406	P	membrane docking	5	36	6.9e-05
GO:0048278	P	vesicle docking	5	36	6.9e-05
GO:0051704	P	multi-organism process	38	1820	6.9e-05
GO:0009642	P	response to light intensity	12	282	7.4e-05
GO:0051789	P	response to protein stimulus	14	376	7.5e-05
GO:0006979	P	response to oxidative stress	18	582	7.6e-05
GO:0009646	P	response to absence of light	5	37	7.7e-05
GO:0009873	P	ethylene mediated signaling pathway	8	125	8.6e-05
GO:0006464	P	protein modification process	51	2773	9.3e-05
GO:0006887	P	exocytosis	5	39	9.7e-05
GO:0009862	P	systemic acquired resistance, salicylic acid mediated signaling pathway	11	251	0.00011
GO:0009404	P	toxin metabolic process	10	211	0.00013
GO:0009407	P	toxin catabolic process	10	211	0.00013
GO:0045088	P	regulation of innate immune response	14	415	0.0002
GO:0071369	P	cellular response to ethylene stimulus	8	144	0.00022
GO:0009753	P	response to jasmonic acid stimulus	15	471	0.00022
GO:0002682	P	regulation of immune system process	14	419	0.00022
GO:0050776	P	regulation of immune response	14	419	0.00022
GO:0009814	P	defense response, incompatible interaction	16	536	0.00028
GO:0033554	P	cellular response to stress	31	1473	0.00029
GO:0010035	P	response to inorganic substance	25	1086	0.00032
GO:0000302	P	response to reactive oxygen species	12	338	0.00037
GO:0009072	P	aromatic amino acid family metabolic process	10	245	0.0004
GO:0009627	P	systemic acquired resistance	14	445	0.0004
GO:0050832	P	defense response to fungus	12	342	0.00041
GO:0000160	P	two-component signal transduction system (phosphorelay)	8	165	0.00052
GO:0000165	P	MAPKKK cascade	9	209	0.00054
GO:0034284	P	response to monosaccharide stimulus	8	170	0.00062
GO:0009746	P	response to hexose stimulus	8	170	0.00062
GO:0009628	P	response to abiotic stimulus	46	2635	0.00066
GO:0009692	P	ethylene metabolic process	7	131	0.00067
GO:0009693	P	ethylene biosynthetic process	7	131	0.00067
GO:0043449	P	cellular alkene metabolic process	7	133	0.00073
GO:0043450	P	alkene biosynthetic process	7	133	0.00073
GO:0009266	P	response to temperature stimulus	22	962	0.0008
GO:0007243	P	protein kinase cascade	9	223	0.00084
GO:0006497	P	protein amino acid lipidation	15	551	0.0011
GO:0042158	P	lipoprotein biosynthetic process	15	551	0.0011
GO:0042157	P	lipoprotein metabolic process	15	552	0.0011
GO:0009750	P	response to fructose stimulus	7	144	0.0011
GO:0006487	P	protein amino acid N-linked glycosylation	6	107	0.0013
GO:0006612	P	protein targeting to membrane	12	392	0.0013
GO:0014070	P	response to organic cyclic substance	7	148	0.0013
GO:0010583	P	response to cyclopentenone	7	148	0.0013
GO:0043067	P	regulation of programmed cell death	12	397	0.0014
GO:0006520	P	cellular amino acid metabolic process	20	882	0.0015
GO:0007154	P	cell communication	18	758	0.0016
GO:0010941	P	regulation of cell death	12	405	0.0017
GO:0018409	P	peptide or protein amino-terminal blocking	14	529	0.002
GO:0018377	P	protein myristoylation	14	529	0.002
GO:0006499	P	N-terminal protein myristoylation	14	529	0.002
GO:0006498	P	N-terminal protein lipidation	14	529	0.002
GO:0018319	P	protein amino acid myristoylation	14	529	0.002
GO:0006575	P	cellular amino acid derivative metabolic process	17	714	0.0021
GO:0009414	P	response to water deprivation	12	416	0.0021
GO:0031365	P	N-terminal protein amino acid modification	14	533	0.0021
GO:0042398	P	cellular amino acid derivative biosynthetic process	14	534	0.0022
GO:0009744	P	response to sucrose stimulus	8	210	0.0023
GO:0002679	P	respiratory burst during defense response	6	121	0.0023
GO:0045730	P	respiratory burst	6	121	0.0023
GO:0043412	P	macromolecule modification	51	3199	0.0024
GO:0009415	P	response to water	12	424	0.0024
GO:0034285	P	response to disaccharide stimulus	8	213	0.0025
GO:0042542	P	response to hydrogen peroxide	9	263	0.0025
GO:0007031	P	peroxisome organization	6	123	0.0025
GO:0010363	P	regulation of plant-type hypersensitive response	11	371	0.0026
GO:0050794	P	regulation of cellular process	68	4595	0.0027
GO:0009074	P	aromatic amino acid family catabolic process	5	87	0.0029
GO:0080135	P	regulation of cellular response to stress	11	379	0.003
GO:0043543	P	protein amino acid acylation	14	560	0.0033
GO:0044106	P	cellular amine metabolic process	20	947	0.0034
GO:0043413	P	macromolecule glycosylation	8	227	0.0036
GO:0006486	P	protein amino acid glycosylation	8	227	0.0036
GO:0070085	P	glycosylation	8	227	0.0036
GO:0009101	P	glycoprotein biosynthetic process	8	227	0.0036
GO:0009867	P	jasmonic acid mediated signaling pathway	9	282	0.0039
GO:0071395	P	cellular response to jasmonic acid stimulus	9	282	0.0039
GO:0012501	P	programmed cell death	12	451	0.0039
GO:0009100	P	glycoprotein metabolic process	8	231	0.004
GO:0048519	P	negative regulation of biological process	24	1243	0.0042
GO:0009617	P	response to bacterium	14	577	0.0042
GO:0009611	P	response to wounding	10	340	0.0042
GO:0009626	P	plant-type hypersensitive response	11	401	0.0045
GO:0034050	P	host programmed cell death induced by symbiont	11	402	0.0046
GO:0006568	P	tryptophan metabolic process	5	102	0.0055
GO:0006586	P	indolalkylamine metabolic process	5	102	0.0055
GO:0043436	P	oxoacid metabolic process	35	2103	0.0063
GO:0019752	P	carboxylic acid metabolic process	35	2103	0.0063
GO:0006082	P	organic acid metabolic process	35	2105	0.0064
GO:0018193	P	peptidyl-amino acid modification	14	610	0.0068
GO:0009684	P	indoleacetic acid biosynthetic process	5	108	0.007
GO:0019439	P	aromatic compound catabolic process	5	108	0.007
GO:0009683	P	indoleacetic acid metabolic process	5	109	0.0072
GO:0042180	P	cellular ketone metabolic process	35	2123	0.0072
GO:0009308	P	amine metabolic process	20	1034	0.0085
GO:0006519	P	cellular amino acid and derivative metabolic process	24	1324	0.0088
GO:0032787	P	monocarboxylic acid metabolic process	26	1481	0.0095
GO:0006635	P	fatty acid beta-oxidation	6	171	0.011
GO:0042742	P	defense response to bacterium	10	394	0.011
GO:0050789	P	regulation of biological process	72	5235	0.012
GO:0009644	P	response to high light intensity	7	224	0.012
GO:0009851	P	auxin biosynthetic process	5	124	0.012
GO:0046395	P	carboxylic acid catabolic process	10	402	0.012
GO:0016054	P	organic acid catabolic process	10	402	0.012
GO:0019395	P	fatty acid oxidation	6	176	0.013
GO:0046686	P	response to cadmium ion	11	470	0.014
GO:0044267	P	cellular protein metabolic process	66	4775	0.014
GO:0034440	P	lipid oxidation	6	182	0.015
GO:0010038	P	response to metal ion	13	610	0.015
GO:0006555	P	methionine metabolic process	7	236	0.015
GO:0006725	P	cellular aromatic compound metabolic process	19	1022	0.015
GO:0019438	P	aromatic compound biosynthetic process	14	680	0.016
GO:0044283	P	small molecule biosynthetic process	30	1865	0.017
GO:0080010	P	regulation of oxygen and reactive oxygen species metabolic process	6	188	0.017
GO:0010310	P	regulation of hydrogen peroxide metabolic process	6	187	0.017
GO:0044248	P	cellular catabolic process	33	2095	0.017
GO:0009056	P	catabolic process	34	2182	0.017
GO:0042435	P	indole derivative biosynthetic process	5	139	0.018
GO:0009850	P	auxin metabolic process	5	142	0.02
GO:0006468	P	protein amino acid phosphorylation	20	1134	0.021
GO:0046777	P	protein amino acid autophosphorylation	5	146	0.022
GO:0042434	P	indole derivative metabolic process	5	148	0.023
GO:0042430	P	indole and derivative metabolic process	5	148	0.023
GO:0048523	P	negative regulation of cellular process	15	789	0.024
GO:0009605	P	response to external stimulus	19	1087	0.026
GO:0016567	P	protein ubiquitination	7	266	0.026
GO:0009697	P	salicylic acid biosynthetic process	6	209	0.027
GO:0002252	P	immune effector process	7	273	0.029
GO:0019538	P	protein metabolic process	69	5220	0.03
GO:0006796	P	phosphate metabolic process	25	1571	0.031
GO:0006793	P	phosphorus metabolic process	25	1572	0.031
GO:0009066	P	aspartate family amino acid metabolic process	7	278	0.032
GO:0009062	P	fatty acid catabolic process	6	220	0.033
GO:0009696	P	salicylic acid metabolic process	6	222	0.034
GO:0030258	P	lipid modification	6	222	0.034
GO:0065007	P	biological regulation	80	6222	0.035
GO:0016310	P	phosphorylation	22	1354	0.035
GO:0032446	P	protein modification by small protein conjugation	7	286	0.036
GO:0043687	P	post-translational protein modification	31	2075	0.037
GO:0043069	P	negative regulation of programmed cell death	5	170	0.038
GO:0006970	P	response to osmotic stress	15	842	0.039
GO:0034754	P	cellular hormone metabolic process	5	171	0.039
GO:0034641	P	cellular nitrogen compound metabolic process	22	1373	0.039
GO:0060548	P	negative regulation of cell death	5	174	0.041
GO:0044262	P	cellular carbohydrate metabolic process	27	1778	0.042
GO:0009733	P	response to auxin stimulus	9	431	0.044
GO:0009063	P	cellular amino acid catabolic process	5	178	0.045
GO:0006576	P	cellular biogenic amine metabolic process	5	182	0.048
GO:0044242	P	cellular lipid catabolic process	6	252	0.056
GO:0006629	P	lipid metabolic process	26	1772	0.063
GO:0044237	P	cellular metabolic process	136	11509	0.064
GO:0016042	P	lipid catabolic process	6	262	0.065
GO:0046700	P	heterocycle catabolic process	6	266	0.069
GO:0006511	P	ubiquitin-dependent protein catabolic process	8	407	0.074
GO:0044282	P	small molecule catabolic process	15	932	0.077
GO:0043632	P	modification-dependent macromolecule catabolic process	8	412	0.078
GO:0019941	P	modification-dependent protein catabolic process	8	412	0.078
GO:0042446	P	hormone biosynthetic process	6	277	0.08
GO:0009310	P	amine catabolic process	5	214	0.082
GO:0009651	P	response to salt stress	13	788	0.083
GO:0005975	P	carbohydrate metabolic process	31	2249	0.086
GO:0051603	P	proteolysis involved in cellular protein catabolic process	9	497	0.088
GO:0008152	P	metabolic process	157	13633	0.094
GO:0006631	P	fatty acid metabolic process	10	587	0.1
GO:0016043	P	cellular component organization	41	3141	0.1
GO:0022622	P	root system development	10	595	0.11
GO:0044257	P	cellular protein catabolic process	9	525	0.11
GO:0044255	P	cellular lipid metabolic process	20	1395	0.11
GO:0048364	P	root development	10	594	0.11
GO:0019748	P	secondary metabolic process	18	1247	0.12
GO:0015672	P	monovalent inorganic cation transport	5	245	0.13
GO:0006972	P	hyperosmotic response	5	251	0.13
GO:0000096	P	sulfur amino acid metabolic process	8	465	0.13
GO:0030163	P	protein catabolic process	9	540	0.13
GO:0009699	P	phenylpropanoid biosynthetic process	6	327	0.14
GO:0042445	P	hormone metabolic process	6	324	0.14
GO:0046394	P	carboxylic acid biosynthetic process	16	1116	0.14
GO:0016053	P	organic acid biosynthetic process	16	1116	0.14
GO:0044281	P	small molecule metabolic process	50	4065	0.15
GO:0042743	P	hydrogen peroxide metabolic process	6	335	0.15
GO:0006457	P	protein folding	6	339	0.16
GO:0070647	P	protein modification by small protein conjugation or removal	7	418	0.16
GO:0046164	P	alcohol catabolic process	8	491	0.16
GO:0006800	P	oxygen and reactive oxygen species metabolic process	6	347	0.17
GO:0010015	P	root morphogenesis	7	439	0.19
GO:0009416	P	response to light stimulus	16	1188	0.2
GO:0044238	P	primary metabolic process	132	11717	0.21
GO:0044275	P	cellular carbohydrate catabolic process	8	545	0.23
GO:0006066	P	alcohol metabolic process	15	1143	0.24
GO:0006007	P	glucose catabolic process	7	474	0.24
GO:0019320	P	hexose catabolic process	7	476	0.25
GO:0046365	P	monosaccharide catabolic process	7	480	0.25
GO:0009698	P	phenylpropanoid metabolic process	6	405	0.27
GO:0009314	P	response to radiation	16	1263	0.27
GO:0016052	P	carbohydrate catabolic process	8	573	0.27
GO:0009991	P	response to extracellular stimulus	6	406	0.27
GO:0019318	P	hexose metabolic process	8	602	0.31
GO:0042594	P	response to starvation	5	344	0.31
GO:0006790	P	sulfur metabolic process	9	683	0.31
GO:0006508	P	proteolysis	12	943	0.31
GO:0031667	P	response to nutrient levels	5	367	0.35
GO:0008610	P	lipid biosynthetic process	14	1159	0.35
GO:0005996	P	monosaccharide metabolic process	10	804	0.35
GO:0009409	P	response to cold	8	629	0.36
GO:0010817	P	regulation of hormone levels	6	456	0.36
GO:0009856	P	pollination	5	376	0.37
GO:0006091	P	generation of precursor metabolites and energy	9	730	0.38
GO:0006006	P	glucose metabolic process	7	554	0.38
GO:0042545	P	cell wall modification	5	386	0.39
GO:0044265	P	cellular macromolecule catabolic process	14	1208	0.41
GO:0008654	P	phospholipid biosynthetic process	5	405	0.43
GO:0006732	P	coenzyme metabolic process	6	508	0.46
GO:0048468	P	cell development	8	699	0.47
GO:0009057	P	macromolecule catabolic process	14	1255	0.47
GO:0048518	P	positive regulation of biological process	10	896	0.48
GO:0031325	P	positive regulation of cellular metabolic process	7	615	0.48
GO:0009893	P	positive regulation of metabolic process	7	623	0.5
GO:0046483	P	heterocycle metabolic process	11	1023	0.53
GO:0032989	P	cellular component morphogenesis	8	748	0.54
GO:0034637	P	cellular carbohydrate biosynthetic process	10	941	0.55
GO:0009913	P	epidermal cell differentiation	5	467	0.56
GO:0008544	P	epidermis development	5	469	0.56
GO:0040007	P	growth	10	949	0.56
GO:0007398	P	ectoderm development	5	469	0.56
GO:0006644	P	phospholipid metabolic process	5	472	0.57
GO:0006461	P	protein complex assembly	6	577	0.58
GO:0070271	P	protein complex biogenesis	6	577	0.58
GO:0045935	P	positive regulation of nucleobase, nucleoside, nucleotide and nucleic acid metabolic process	5	479	0.58
GO:0051173	P	positive regulation of nitrogen compound metabolic process	5	480	0.58
GO:0055114	P	oxidation reduction	14	1364	0.59
GO:0016051	P	carbohydrate biosynthetic process	11	1070	0.59
GO:0019637	P	organophosphate metabolic process	5	483	0.59
GO:0000902	P	cell morphogenesis	7	691	0.6
GO:0048522	P	positive regulation of cellular process	8	793	0.61
GO:0009891	P	positive regulation of biosynthetic process	6	600	0.62
GO:0009826	P	unidimensional cell growth	5	502	0.62
GO:0060560	P	developmental growth involved in morphogenesis	5	502	0.62
GO:0031328	P	positive regulation of cellular biosynthetic process	6	600	0.62
GO:0006812	P	cation transport	8	813	0.64
GO:0016049	P	cell growth	7	715	0.64
GO:0044249	P	cellular biosynthetic process	80	7737	0.64
GO:0044260	P	cellular macromolecule metabolic process	89	8616	0.65
GO:0033692	P	cellular polysaccharide biosynthetic process	5	523	0.65
GO:0006811	P	ion transport	10	1019	0.65
GO:0009058	P	biosynthetic process	82	7962	0.65
GO:0022607	P	cellular component assembly	8	832	0.66
GO:0008361	P	regulation of cell size	7	739	0.67
GO:0048869	P	cellular developmental process	14	1453	0.68
GO:0032535	P	regulation of cellular component size	7	752	0.69
GO:0090066	P	regulation of anatomical structure size	7	752	0.69
GO:0051186	P	cofactor metabolic process	7	753	0.69
GO:0065003	P	macromolecular complex assembly	6	665	0.71
GO:0030001	P	metal ion transport	5	576	0.73
GO:0043933	P	macromolecular complex subunit organization	6	691	0.74
GO:0048589	P	developmental growth	7	791	0.74
GO:0000271	P	polysaccharide biosynthetic process	5	590	0.75
GO:0009888	P	tissue development	9	1015	0.75
GO:0044271	P	cellular nitrogen compound biosynthetic process	7	804	0.75
GO:0044264	P	cellular polysaccharide metabolic process	5	601	0.77
GO:0010629	P	negative regulation of gene expression	5	611	0.78
GO:0071555	P	cell wall organization	5	613	0.78
GO:0043170	P	macromolecule metabolic process	92	9246	0.8
GO:0010605	P	negative regulation of macromolecule metabolic process	5	636	0.81
GO:0055085	P	transmembrane transport	5	648	0.82
GO:0009892	P	negative regulation of metabolic process	5	659	0.83
GO:0065008	P	regulation of biological quality	14	1654	0.84
GO:0048731	P	system development	18	2083	0.85
GO:0006259	P	DNA metabolic process	6	790	0.85
GO:0048513	P	organ development	18	2083	0.85
GO:0030154	P	cell differentiation	9	1127	0.85
GO:0009653	P	anatomical structure morphogenesis	15	1783	0.86
GO:0048856	P	anatomical structure development	30	3396	0.88
GO:0005976	P	polysaccharide metabolic process	5	712	0.88
GO:0010154	P	fruit development	5	721	0.88
GO:0050793	P	regulation of developmental process	6	844	0.89
GO:0034645	P	cellular macromolecule biosynthetic process	48	5243	0.89
GO:0071554	P	cell wall organization or biogenesis	7	963	0.89
GO:0019222	P	regulation of metabolic process	27	3186	0.91
GO:0009059	P	macromolecule biosynthetic process	48	5312	0.91
GO:0007049	P	cell cycle	5	802	0.93
GO:0031323	P	regulation of cellular metabolic process	24	2928	0.93
GO:0006996	P	organelle organization	15	2044	0.95
GO:0032502	P	developmental process	34	4094	0.95
GO:0044085	P	cellular component biogenesis	10	1480	0.95
GO:0080090	P	regulation of primary metabolic process	21	2761	0.96
GO:0000003	P	reproduction	16	2272	0.97
GO:0006807	P	nitrogen compound metabolic process	48	5675	0.97
GO:0032501	P	multicellular organismal process	32	4020	0.97
GO:0031326	P	regulation of cellular biosynthetic process	19	2631	0.97
GO:0010556	P	regulation of macromolecule biosynthetic process	17	2491	0.98
GO:0045449	P	regulation of transcription	16	2376	0.98
GO:0009889	P	regulation of biosynthetic process	19	2634	0.98
GO:0022414	P	reproductive process	15	2224	0.98
GO:0006355	P	regulation of transcription, DNA-dependent	16	2372	0.98
GO:0051252	P	regulation of RNA metabolic process	16	2388	0.98
GO:0060255	P	regulation of macromolecule metabolic process	20	2829	0.98
GO:0007275	P	multicellular organismal development	29	3864	0.99
GO:0019219	P	regulation of nucleobase, nucleoside, nucleotide and nucleic acid metabolic process	16	2496	0.99
GO:0006350	P	transcription	17	2620	0.99
GO:0006351	P	transcription, DNA-dependent	17	2618	0.99
GO:0032774	P	RNA biosynthetic process	17	2621	0.99
GO:0051171	P	regulation of nitrogen compound metabolic process	16	2517	0.99
GO:0010468	P	regulation of gene expression	17	2695	0.99
GO:0016070	P	RNA metabolic process	19	3734	1
GO:0048608	P	reproductive structure development	8	1722	1
GO:0003006	P	reproductive developmental process	9	2050	1
GO:0006139	P	nucleobase, nucleoside, nucleotide and nucleic acid metabolic process	29	4798	1
GO:0009791	P	post-embryonic development	12	2188	1
GO:0010467	P	gene expression	23	4766	1
GO:0005515	F	protein binding	58	2709	2.7e-07
GO:0005543	F	phospholipid binding	8	125	8.6e-05
GO:0008289	F	lipid binding	10	266	0.00074
GO:0035091	F	phosphoinositide binding	5	71	0.0013
GO:0004674	F	protein serine/threonine kinase activity	21	940	0.0014
GO:0016773	F	phosphotransferase activity, alcohol group as acceptor	26	1275	0.0014
GO:0016301	F	kinase activity	27	1356	0.0016
GO:0016772	F	transferase activity, transferring phosphorus-containing groups	30	1590	0.002
GO:0030246	F	carbohydrate binding	7	190	0.005
GO:0004672	F	protein kinase activity	21	1113	0.0092
GO:0004713	F	protein tyrosine kinase activity	9	333	0.011
GO:0016879	F	ligase activity, forming carbon-nitrogen bonds	10	393	0.011
GO:0016881	F	acid-amino acid ligase activity	9	340	0.012
GO:0016874	F	ligase activity	11	517	0.025
GO:0005488	F	binding	137	11247	0.025
GO:0008270	F	zinc ion binding	24	1521	0.037
GO:0016740	F	transferase activity	42	3012	0.043
GO:0004842	F	ubiquitin-protein ligase activity	7	303	0.047
GO:0019787	F	small conjugating protein ligase activity	7	307	0.049
GO:0046872	F	metal ion binding	39	2853	0.064
GO:0043167	F	ion binding	41	3030	0.066
GO:0043169	F	cation binding	41	3029	0.066
GO:0005524	F	ATP binding	28	1996	0.084
GO:0032555	F	purine ribonucleotide binding	33	2429	0.09
GO:0032553	F	ribonucleotide binding	33	2429	0.09
GO:0003824	F	catalytic activity	104	8787	0.11
GO:0046914	F	transition metal ion binding	31	2313	0.11
GO:0017076	F	purine nucleotide binding	34	2595	0.12
GO:0032559	F	adenyl ribonucleotide binding	29	2169	0.12
GO:0008194	F	UDP-glycosyltransferase activity	5	239	0.12
GO:0000166	F	nucleotide binding	43	3438	0.15
GO:0019001	F	guanyl nucleotide binding	5	271	0.17
GO:0016829	F	lyase activity	6	347	0.17
GO:0016757	F	transferase activity, transferring glycosyl groups	9	596	0.19
GO:0008324	F	cation transmembrane transporter activity	7	450	0.21
GO:0001883	F	purine nucleoside binding	29	2333	0.22
GO:0001882	F	nucleoside binding	29	2341	0.22
GO:0030554	F	adenyl nucleotide binding	29	2331	0.22
GO:0016758	F	transferase activity, transferring hexosyl groups	6	396	0.25
GO:0005506	F	iron ion binding	7	499	0.29
GO:0022892	F	substrate-specific transporter activity	12	957	0.32
GO:0046983	F	protein dimerization activity	5	361	0.34
GO:0020037	F	heme binding	5	373	0.37
GO:0016705	F	oxidoreductase activity, acting on paired donors, with incorporation or reduction of molecular oxygen	6	462	0.37
GO:0030234	F	enzyme regulator activity	5	376	0.37
GO:0048037	F	cofactor binding	6	479	0.4
GO:0015075	F	ion transmembrane transporter activity	7	588	0.44
GO:0046906	F	tetrapyrrole binding	5	407	0.44
GO:0022891	F	substrate-specific transmembrane transporter activity	9	828	0.52
GO:0016798	F	hydrolase activity, acting on glycosyl bonds	5	448	0.52
GO:0008233	F	peptidase activity	6	548	0.53
GO:0016462	F	pyrophosphatase activity	9	854	0.56
GO:0016818	F	hydrolase activity, acting on acid anhydrides, in phosphorus-containing anhydrides	9	866	0.57
GO:0016817	F	hydrolase activity, acting on acid anhydrides	9	880	0.59
GO:0070011	F	peptidase activity, acting on L-amino acid peptides	5	519	0.65
GO:0017111	F	nucleoside-triphosphatase activity	8	826	0.65
GO:0016491	F	oxidoreductase activity	16	1691	0.72
GO:0016787	F	hydrolase activity	30	3099	0.73
GO:0005215	F	transporter activity	12	1300	0.73
GO:0022857	F	transmembrane transporter activity	9	1020	0.76
GO:0016788	F	hydrolase activity, acting on ester bonds	9	1044	0.78
GO:0003700	F	transcription factor activity	13	1682	0.91
GO:0030528	F	transcription regulator activity	13	1740	0.93
GO:0003677	F	DNA binding	15	2399	0.99
GO:0003676	F	nucleic acid binding	22	4194	1
GO:0003723	F	RNA binding	5	1335	1
GO:0005829	C	cytosol	41	1644	5.2e-07
GO:0016020	C	membrane	99	6122	4.8e-06
GO:0005886	C	plasma membrane	68	3740	6.9e-06
GO:0005768	C	endosome	12	276	6.1e-05
GO:0044425	C	membrane part	47	2448	6.8e-05
GO:0005737	C	cytoplasm	163	12233	9.8e-05
GO:0044444	C	cytoplasmic part	136	9995	0.00029
GO:0043234	C	protein complex	29	1358	0.00037
GO:0000502	C	proteasome complex	5	57	0.00049
GO:0031988	C	membrane-bounded vesicle	5	68	0.001
GO:0031982	C	vesicle	5	74	0.0015
GO:0044431	C	Golgi apparatus part	10	307	0.0021
GO:0016021	C	integral to membrane	19	912	0.0049
GO:0044464	C	cell part	255	22455	0.012
GO:0005623	C	cell	255	22455	0.012
GO:0005802	C	trans-Golgi network	7	226	0.012
GO:0031224	C	intrinsic to membrane	21	1174	0.016
GO:0032991	C	macromolecular complex	32	2050	0.02
GO:0005622	C	intracellular	229	20042	0.025
GO:0044424	C	intracellular part	228	19957	0.026
GO:0005794	C	Golgi apparatus	17	949	0.028
GO:0031090	C	organelle membrane	22	1327	0.029
GO:0044459	C	plasma membrane part	18	1065	0.039
GO:0000151	C	ubiquitin ligase complex	6	236	0.044
GO:0005783	C	endoplasmic reticulum	11	587	0.053
GO:0012505	C	endomembrane system	6	258	0.061
GO:0043226	C	organelle	199	17578	0.086
GO:0043229	C	intracellular organelle	198	17570	0.1
GO:0043227	C	membrane-bounded organelle	195	17349	0.12
GO:0005911	C	cell-cell junction	13	854	0.13
GO:0005773	C	vacuole	13	855	0.13
GO:0055044	C	symplast	13	852	0.13
GO:0030054	C	cell junction	13	857	0.13
GO:0009506	C	plasmodesma	13	852	0.13
GO:0043231	C	intracellular membrane-bounded organelle	194	17343	0.14
GO:0044437	C	vacuolar part	8	486	0.15
GO:0005774	C	vacuolar membrane	7	483	0.26
GO:0044422	C	organelle part	38	3385	0.39
GO:0005634	C	nucleus	103	9514	0.43
GO:0044446	C	intracellular organelle part	37	3379	0.45
GO:0030312	C	external encapsulating structure	7	621	0.49
GO:0005618	C	cell wall	7	618	0.49
GO:0009536	C	plastid	43	4037	0.52
GO:0009507	C	chloroplast	42	3959	0.53
GO:0005576	C	extracellular region	27	2824	0.75
GO:0030529	C	ribonucleoprotein complex	5	650	0.82
GO:0005739	C	mitochondrion	33	3571	0.83
GO:0031975	C	envelope	7	929	0.87
GO:0031967	C	organelle envelope	7	929	0.87
GO:0043228	C	non-membrane-bounded organelle	8	1109	0.9
GO:0043232	C	intracellular non-membrane-bounded organelle	8	1109	0.9
GO:0044435	C	plastid part	5	1252	1
GO:0044434	C	chloroplast part	5	1211	1

## Sheet: green
GO term	Ontology	Description	Number in input list	Number in BG/Ref	Adjusted p-value
GO:0009657	P	plastid organization	86	398	8.3e-46
GO:0051186	P	cofactor metabolic process	108	753	1.7e-42
GO:0016556	P	mRNA modification	51	101	3.6e-42
GO:0015979	P	photosynthesis	84	435	1.7e-41
GO:0005982	P	starch metabolic process	64	230	8.7e-40
GO:0000023	P	maltose metabolic process	55	152	2.9e-39
GO:0010027	P	thylakoid membrane organization	60	198	4.1e-39
GO:0009668	P	plastid membrane organization	60	198	4.1e-39
GO:0019252	P	starch biosynthetic process	59	191	7.3e-39
GO:0019288	P	isopentenyl diphosphate biosynthetic process, mevalonate-independent pathway	62	229	5.5e-38
GO:0019682	P	glyceraldehyde-3-phosphate metabolic process	62	232	1.1e-37
GO:0009240	P	isopentenyl diphosphate biosynthetic process	62	233	1.3e-37
GO:0046490	P	isopentenyl diphosphate metabolic process	62	233	1.3e-37
GO:0019684	P	photosynthesis, light reaction	70	333	1.1e-36
GO:0006081	P	cellular aldehyde metabolic process	68	334	6.5e-35
GO:0005984	P	disaccharide metabolic process	57	221	4.9e-34
GO:0044262	P	cellular carbohydrate metabolic process	148	1778	6.4e-33
GO:0005975	P	carbohydrate metabolic process	169	2249	8.6e-33
GO:0009658	P	chloroplast organization	57	237	1.2e-32
GO:0009311	P	oligosaccharide metabolic process	57	244	4.3e-32
GO:0008299	P	isoprenoid biosynthetic process	74	477	4.3e-31
GO:0006720	P	isoprenoid metabolic process	75	500	1.2e-30
GO:0051188	P	cofactor biosynthetic process	67	388	1.2e-30
GO:0006073	P	cellular glucan metabolic process	67	388	1.2e-30
GO:0044042	P	glucan metabolic process	70	432	1.8e-30
GO:0034641	P	cellular nitrogen compound metabolic process	124	1373	1.9e-30
GO:0005996	P	monosaccharide metabolic process	93	804	5.5e-30
GO:0009250	P	glucan biosynthetic process	60	313	1.2e-29
GO:0006066	P	alcohol metabolic process	110	1143	4.3e-29
GO:0008654	P	phospholipid biosynthetic process	64	405	2.2e-27
GO:0006090	P	pyruvate metabolic process	63	398	5.2e-27
GO:0006098	P	pentose-phosphate shunt	47	200	9.6e-27
GO:0006740	P	NADPH regeneration	47	201	1.2e-26
GO:0006739	P	NADP metabolic process	47	204	2e-26
GO:0043603	P	cellular amide metabolic process	48	222	6.5e-26
GO:0046496	P	nicotinamide nucleotide metabolic process	47	212	8.4e-26
GO:0006769	P	nicotinamide metabolic process	47	212	8.4e-26
GO:0006091	P	generation of precursor metabolites and energy	82	730	1e-25
GO:0009820	P	alkaloid metabolic process	48	225	1.1e-25
GO:0019362	P	pyridine nucleotide metabolic process	47	214	1.2e-25
GO:0006644	P	phospholipid metabolic process	66	472	1.6e-25
GO:0006733	P	oxidoreduction coenzyme metabolic process	51	267	2.7e-25
GO:0019637	P	organophosphate metabolic process	66	483	5e-25
GO:0051667	P	establishment of plastid localization	35	104	1.5e-24
GO:0051644	P	plastid localization	35	104	1.5e-24
GO:0009902	P	chloroplast relocation	35	104	1.5e-24
GO:0010016	P	shoot morphogenesis	68	529	2.1e-24
GO:0051656	P	establishment of organelle localization	35	108	4.3e-24
GO:0010207	P	photosystem II assembly	41	177	2.8e-23
GO:0043085	P	positive regulation of catalytic activity	36	129	6.7e-23
GO:0016051	P	carbohydrate biosynthetic process	95	1070	8.3e-23
GO:0044093	P	positive regulation of molecular function	36	130	8.4e-23
GO:0042180	P	cellular ketone metabolic process	142	2123	1.1e-22
GO:0031163	P	metallo-sulfur cluster assembly	33	103	1.2e-22
GO:0016226	P	iron-sulfur cluster assembly	33	103	1.2e-22
GO:0005976	P	polysaccharide metabolic process	76	712	1.2e-22
GO:0000271	P	polysaccharide biosynthetic process	69	590	1.2e-22
GO:0043436	P	oxoacid metabolic process	141	2103	1.3e-22
GO:0019752	P	carboxylic acid metabolic process	141	2103	1.3e-22
GO:0006082	P	organic acid metabolic process	141	2105	1.4e-22
GO:0022621	P	shoot system development	76	723	2.8e-22
GO:0048367	P	shoot development	76	723	2.8e-22
GO:0008610	P	lipid biosynthetic process	98	1159	4.3e-22
GO:0044271	P	cellular nitrogen compound biosynthetic process	80	804	4.7e-22
GO:0044264	P	cellular polysaccharide metabolic process	68	601	1.3e-21
GO:0016052	P	carbohydrate catabolic process	66	573	2.3e-21
GO:0016071	P	mRNA metabolic process	54	381	2.6e-21
GO:0010103	P	stomatal complex morphogenesis	36	149	4.1e-21
GO:0034637	P	cellular carbohydrate biosynthetic process	85	941	6.8e-21
GO:0051640	P	organelle localization	36	154	1e-20
GO:0046148	P	pigment biosynthetic process	46	282	1.8e-20
GO:0033692	P	cellular polysaccharide biosynthetic process	61	523	4.6e-20
GO:0006732	P	coenzyme metabolic process	60	508	5.4e-20
GO:0061024	P	membrane organization	62	543	5.9e-20
GO:0016044	P	cellular membrane organization	62	543	5.9e-20
GO:0009451	P	RNA modification	54	418	1.2e-19
GO:0042440	P	pigment metabolic process	50	361	2e-19
GO:0044275	P	cellular carbohydrate catabolic process	61	545	2.9e-19
GO:0034660	P	ncRNA metabolic process	57	481	4.2e-19
GO:0006629	P	lipid metabolic process	118	1772	1.2e-18
GO:0044255	P	cellular lipid metabolic process	101	1395	2.7e-18
GO:0019748	P	secondary metabolic process	94	1247	4.1e-18
GO:0051173	P	positive regulation of nitrogen compound metabolic process	55	480	6.9e-18
GO:0045893	P	positive regulation of transcription, DNA-dependent	54	467	9.8e-18
GO:0045941	P	positive regulation of transcription	54	467	9.8e-18
GO:0006807	P	nitrogen compound metabolic process	255	5675	1.3e-17
GO:0051254	P	positive regulation of RNA metabolic process	54	471	1.4e-17
GO:0016109	P	tetraterpenoid biosynthetic process	28	106	1.4e-17
GO:0016117	P	carotenoid biosynthetic process	28	106	1.4e-17
GO:0010628	P	positive regulation of gene expression	54	473	1.6e-17
GO:0010557	P	positive regulation of macromolecule biosynthetic process	55	491	1.7e-17
GO:0046164	P	alcohol catabolic process	55	491	1.7e-17
GO:0045935	P	positive regulation of nucleobase, nucleoside, nucleotide and nucleic acid metabolic process	54	479	2.7e-17
GO:0018130	P	heterocycle biosynthetic process	40	258	2.7e-17
GO:0046365	P	monosaccharide catabolic process	54	480	2.9e-17
GO:0009117	P	nucleotide metabolic process	65	685	3.9e-17
GO:0016108	P	tetraterpenoid metabolic process	28	111	3.9e-17
GO:0016116	P	carotenoid metabolic process	28	111	3.9e-17
GO:0006753	P	nucleoside phosphate metabolic process	65	687	4.4e-17
GO:0010604	P	positive regulation of macromolecule metabolic process	55	508	6.7e-17
GO:0006007	P	glucose catabolic process	53	474	7.3e-17
GO:0019320	P	hexose catabolic process	53	476	8.5e-17
GO:0055086	P	nucleobase, nucleoside and nucleotide metabolic process	66	726	1.6e-16
GO:0010374	P	stomatal complex development	36	217	1.7e-16
GO:0006655	P	phosphatidylglycerol biosynthetic process	22	63	3.3e-16
GO:0008152	P	metabolic process	481	13633	3.4e-16
GO:0046471	P	phosphatidylglycerol metabolic process	22	64	4.4e-16
GO:0044237	P	cellular metabolic process	421	11509	1.4e-15
GO:0006779	P	porphyrin biosynthetic process	30	157	2.1e-15
GO:0032787	P	monocarboxylic acid metabolic process	98	1481	2.2e-15
GO:0008652	P	cellular amino acid biosynthetic process	52	503	2.7e-15
GO:0006778	P	porphyrin metabolic process	35	226	2.8e-15
GO:0044272	P	sulfur compound biosynthetic process	51	486	2.9e-15
GO:0033013	P	tetrapyrrole metabolic process	35	227	3.2e-15
GO:0033014	P	tetrapyrrole biosynthetic process	30	160	3.2e-15
GO:0009309	P	amine biosynthetic process	53	527	4.1e-15
GO:0044281	P	small molecule metabolic process	193	4065	4.4e-15
GO:0009891	P	positive regulation of biosynthetic process	56	600	1.2e-14
GO:0031328	P	positive regulation of cellular biosynthetic process	56	600	1.2e-14
GO:0006006	P	glucose metabolic process	53	554	2.6e-14
GO:0031325	P	positive regulation of cellular metabolic process	56	615	3.2e-14
GO:0006139	P	nucleobase, nucleoside, nucleotide and nucleic acid metabolic process	214	4798	4.4e-14
GO:0019318	P	hexose metabolic process	55	602	4.8e-14
GO:0009893	P	positive regulation of metabolic process	56	623	5.2e-14
GO:0006790	P	sulfur metabolic process	59	683	5.3e-14
GO:0016070	P	RNA metabolic process	178	3734	5.5e-14
GO:0006461	P	protein complex assembly	53	577	1.2e-13
GO:0070271	P	protein complex biogenesis	53	577	1.2e-13
GO:0043623	P	cellular protein complex assembly	49	504	1.5e-13
GO:0015994	P	chlorophyll metabolic process	30	189	1.6e-13
GO:0015995	P	chlorophyll biosynthetic process	25	125	1.8e-13
GO:0050790	P	regulation of catalytic activity	39	332	2.4e-13
GO:0042793	P	transcription from plastid promoter	20	72	2.7e-13
GO:0006364	P	rRNA processing	38	324	5e-13
GO:0016072	P	rRNA metabolic process	38	325	5.5e-13
GO:0009073	P	aromatic amino acid family biosynthetic process	22	100	1e-12
GO:0016143	P	S-glycoside metabolic process	30	205	1e-12
GO:0019757	P	glycosinolate metabolic process	30	205	1e-12
GO:0019760	P	glucosinolate metabolic process	30	205	1e-12
GO:0046417	P	chorismate metabolic process	22	101	1.2e-12
GO:0009987	P	cellular process	487	14419	1.2e-12
GO:0009637	P	response to blue light	24	126	1.4e-12
GO:0009767	P	photosynthetic electron transport chain	20	80	1.4e-12
GO:0009058	P	biosynthetic process	306	7962	1.8e-12
GO:0048513	P	organ development	114	2083	1.8e-12
GO:0048731	P	system development	114	2083	1.8e-12
GO:0006520	P	cellular amino acid metabolic process	65	882	2.2e-12
GO:0065009	P	regulation of molecular function	40	378	2.4e-12
GO:0009965	P	leaf morphogenesis	38	347	3.4e-12
GO:0016043	P	cellular component organization	151	3141	4.4e-12
GO:0034470	P	ncRNA processing	40	387	4.7e-12
GO:0006996	P	organelle organization	111	2044	6e-12
GO:0043933	P	macromolecular complex subunit organization	55	691	7.7e-12
GO:0044238	P	primary metabolic process	410	11717	1e-11
GO:0034621	P	cellular macromolecular complex subunit organization	51	617	1.3e-11
GO:0044106	P	cellular amine metabolic process	66	947	1.5e-11
GO:0044249	P	cellular biosynthetic process	295	7737	1.7e-11
GO:0065003	P	macromolecular complex assembly	53	665	1.8e-11
GO:0046394	P	carboxylic acid biosynthetic process	73	1116	1.8e-11
GO:0016053	P	organic acid biosynthetic process	73	1116	1.8e-11
GO:0016137	P	glycoside metabolic process	32	268	2.3e-11
GO:0048366	P	leaf development	42	451	2.9e-11
GO:0009308	P	amine metabolic process	69	1034	3e-11
GO:0034622	P	cellular macromolecular complex assembly	49	592	3.2e-11
GO:0010155	P	regulation of proton transport	18	77	4.9e-11
GO:0044282	P	small molecule catabolic process	64	932	5.4e-11
GO:0009072	P	aromatic amino acid family metabolic process	30	245	5.6e-11
GO:0043648	P	dicarboxylic acid metabolic process	23	143	8.4e-11
GO:0016114	P	terpenoid biosynthetic process	31	268	9.8e-11
GO:0045036	P	protein targeting to chloroplast	17	71	1.2e-10
GO:0048522	P	positive regulation of cellular process	57	793	1.3e-10
GO:0006721	P	terpenoid metabolic process	32	290	1.5e-10
GO:0048827	P	phyllome development	43	497	1.5e-10
GO:0048856	P	anatomical structure development	154	3396	1.7e-10
GO:0044085	P	cellular component biogenesis	85	1480	1.9e-10
GO:0010218	P	response to far red light	19	99	2.7e-10
GO:0010114	P	response to red light	19	104	5.6e-10
GO:0022900	P	electron transport chain	21	133	7.5e-10
GO:0046483	P	heterocycle metabolic process	65	1023	7.6e-10
GO:0009773	P	photosynthetic electron transport in photosystem I	14	51	1.2e-09
GO:0046474	P	glycerophospholipid biosynthetic process	24	183	1.4e-09
GO:0048518	P	positive regulation of biological process	59	896	1.4e-09
GO:0045017	P	glycerolipid biosynthetic process	25	200	1.5e-09
GO:0042254	P	ribosome biogenesis	38	437	1.5e-09
GO:0022607	P	cellular component assembly	56	832	1.8e-09
GO:0009069	P	serine family amino acid metabolic process	29	271	2e-09
GO:0019761	P	glucosinolate biosynthetic process	23	172	2.1e-09
GO:0016144	P	S-glycoside biosynthetic process	23	172	2.1e-09
GO:0019758	P	glycosinolate biosynthetic process	23	172	2.1e-09
GO:0022613	P	ribonucleoprotein complex biogenesis	38	447	2.7e-09
GO:0055114	P	oxidation reduction	77	1364	3e-09
GO:0000272	P	polysaccharide catabolic process	14	56	3.3e-09
GO:0019344	P	cysteine biosynthetic process	25	210	3.7e-09
GO:0006534	P	cysteine metabolic process	25	213	4.9e-09
GO:0009653	P	anatomical structure morphogenesis	92	1783	5.5e-09
GO:0006636	P	unsaturated fatty acid biosynthetic process	15	70	5.6e-09
GO:0009886	P	post-embryonic morphogenesis	40	503	6e-09
GO:0033559	P	unsaturated fatty acid metabolic process	15	71	6.6e-09
GO:0009070	P	serine family amino acid biosynthetic process	25	222	1e-08
GO:0006650	P	glycerophospholipid metabolic process	26	240	1.1e-08
GO:0032502	P	developmental process	169	4094	1.5e-08
GO:0046486	P	glycerolipid metabolic process	27	262	1.5e-08
GO:0015992	P	proton transport	20	147	1.8e-08
GO:0006818	P	hydrogen transport	20	147	1.8e-08
GO:0016138	P	glycoside biosynthetic process	24	215	2.4e-08
GO:0035304	P	regulation of protein amino acid dephosphorylation	19	135	2.6e-08
GO:0035303	P	regulation of dephosphorylation	19	137	3.2e-08
GO:0044283	P	small molecule biosynthetic process	92	1865	4.2e-08
GO:0009057	P	macromolecule catabolic process	69	1255	5.6e-08
GO:0007275	P	multicellular organismal development	159	3864	5.6e-08
GO:0043269	P	regulation of ion transport	19	147	8.6e-08
GO:0006519	P	cellular amino acid and derivative metabolic process	71	1324	8.8e-08
GO:0032268	P	regulation of cellular protein metabolic process	23	215	9.4e-08
GO:0031399	P	regulation of protein modification process	19	150	1.1e-07
GO:0051246	P	regulation of protein metabolic process	24	237	1.3e-07
GO:0032501	P	multicellular organismal process	162	4020	1.5e-07
GO:0043170	P	macromolecule metabolic process	318	9246	1.9e-07
GO:0015672	P	monovalent inorganic cation transport	24	245	2.2e-07
GO:0065007	P	biological regulation	229	6222	2.4e-07
GO:0009887	P	organ morphogenesis	42	629	2.4e-07
GO:0044260	P	cellular macromolecule metabolic process	299	8616	2.7e-07
GO:0006470	P	protein amino acid dephosphorylation	22	214	3.3e-07
GO:0044265	P	cellular macromolecule catabolic process	64	1208	5.9e-07
GO:0051049	P	regulation of transport	19	172	7.8e-07
GO:0043412	P	macromolecule modification	132	3199	8.7e-07
GO:0000097	P	sulfur amino acid biosynthetic process	26	309	1e-06
GO:0051234	P	establishment of localization	145	3652	1.8e-06
GO:0016311	P	dephosphorylation	22	245	2.6e-06
GO:0032879	P	regulation of localization	20	207	2.7e-06
GO:0007020	P	microtubule nucleation	11	66	5.3e-06
GO:0009416	P	response to light stimulus	60	1188	5.6e-06
GO:0046777	P	protein amino acid autophosphorylation	16	146	6.2e-06
GO:0000096	P	sulfur amino acid metabolic process	31	465	9.4e-06
GO:0006396	P	RNA processing	51	967	9.5e-06
GO:0009056	P	catabolic process	93	2182	1.4e-05
GO:0042335	P	cuticle development	9	48	1.7e-05
GO:0048481	P	ovule development	16	159	1.7e-05
GO:0051179	P	localization	145	3819	1.8e-05
GO:0006633	P	fatty acid biosynthetic process	23	303	2e-05
GO:0006812	P	cation transport	44	813	2.2e-05
GO:0048316	P	seed development	39	696	3.1e-05
GO:0009314	P	response to radiation	60	1263	3.1e-05
GO:0030154	P	cell differentiation	55	1127	3.4e-05
GO:0019220	P	regulation of phosphate metabolic process	19	231	3.8e-05
GO:0051174	P	regulation of phosphorus metabolic process	19	231	3.8e-05
GO:0009791	P	post-embryonic development	91	2188	4.2e-05
GO:0000038	P	very-long-chain fatty acid metabolic process	9	55	4.3e-05
GO:0009059	P	macromolecule biosynthetic process	188	5312	4.7e-05
GO:0009793	P	embryonic development ending in seed dormancy	33	563	5.6e-05
GO:0010154	P	fruit development	39	721	6.4e-05
GO:0019216	P	regulation of lipid metabolic process	8	45	6.8e-05
GO:0031425	P	chloroplast RNA processing	5	13	8e-05
GO:0080090	P	regulation of primary metabolic process	108	2761	8.5e-05
GO:0044248	P	cellular catabolic process	86	2095	0.00011
GO:0006631	P	fatty acid metabolic process	33	587	0.00012
GO:0006811	P	ion transport	49	1019	0.00013
GO:0070838	P	divalent metal ion transport	16	195	0.00016
GO:0006399	P	tRNA metabolic process	14	160	0.00022
GO:0005983	P	starch catabolic process	5	17	0.00022
GO:0048467	P	gynoecium development	19	268	0.00024
GO:0006725	P	cellular aromatic compound metabolic process	48	1022	0.00025
GO:0048438	P	floral whorl development	29	510	0.00025
GO:0051252	P	regulation of RNA metabolic process	93	2388	0.00032
GO:0034645	P	cellular macromolecule biosynthetic process	180	5243	0.00034
GO:0009251	P	glucan catabolic process	5	19	0.00035
GO:0006351	P	transcription, DNA-dependent	100	2618	0.00036
GO:0006350	P	transcription	100	2620	0.00037
GO:0032774	P	RNA biosynthetic process	100	2621	0.00038
GO:0009825	P	multidimensional cell growth	11	111	0.00038
GO:0010075	P	regulation of meristem growth	14	171	0.0004
GO:0048440	P	carpel development	18	258	0.00041
GO:0071704	P	organic substance metabolic process	5	20	0.00042
GO:0015977	P	carbon fixation	5	20	0.00042
GO:0043481	P	anthocyanin accumulation in tissues in response to UV light	11	113	0.00044
GO:0043480	P	pigment accumulation in tissues	11	113	0.00044
GO:0043473	P	pigmentation	11	113	0.00044
GO:0043478	P	pigment accumulation in response to UV light	11	113	0.00044
GO:0043479	P	pigment accumulation in tissues in response to UV light	11	113	0.00044
GO:0043476	P	pigment accumulation	11	113	0.00044
GO:0009926	P	auxin polar transport	10	95	0.00045
GO:0006766	P	vitamin metabolic process	13	153	0.00047
GO:0031323	P	regulation of cellular metabolic process	109	2928	0.00048
GO:0009790	P	embryonic development	33	638	0.00048
GO:0010817	P	regulation of hormone levels	26	456	0.00049
GO:0044247	P	cellular polysaccharide catabolic process	5	22	0.00062
GO:0035266	P	meristem growth	14	179	0.00062
GO:0048869	P	cellular developmental process	61	1453	0.00065
GO:0060918	P	auxin transport	10	100	0.00065
GO:0009914	P	hormone transport	10	101	0.0007
GO:0019438	P	aromatic compound biosynthetic process	34	680	0.0007
GO:0017004	P	cytochrome complex assembly	5	23	0.00073
GO:0006873	P	cellular ion homeostasis	14	185	0.00083
GO:0055082	P	cellular chemical homeostasis	14	186	0.00088
GO:0006355	P	regulation of transcription, DNA-dependent	90	2372	0.00088
GO:0045449	P	regulation of transcription	90	2376	0.00093
GO:0060255	P	regulation of macromolecule metabolic process	104	2829	0.00098
GO:0010109	P	regulation of photosynthesis	5	25	0.001
GO:0051171	P	regulation of nitrogen compound metabolic process	94	2517	0.0011
GO:0009639	P	response to red or far red light	23	406	0.0011
GO:0019219	P	regulation of nucleobase, nucleoside, nucleotide and nucleic acid metabolic process	93	2496	0.0012
GO:0030003	P	cellular cation homeostasis	13	172	0.0013
GO:0019222	P	regulation of metabolic process	114	3186	0.0014
GO:0015674	P	di-, tri-valent inorganic cation transport	19	321	0.0018
GO:0050789	P	regulation of biological process	174	5235	0.0019
GO:0009628	P	response to abiotic stimulus	96	2635	0.002
GO:0000273	P	lipoic acid metabolic process	6	45	0.0021
GO:0009106	P	lipoate metabolic process	6	45	0.0021
GO:0010556	P	regulation of macromolecule biosynthetic process	91	2491	0.0025
GO:0009736	P	cytokinin mediated signaling pathway	8	83	0.0027
GO:0010264	P	myo-inositol hexakisphosphate biosynthetic process	7	65	0.0028
GO:0033517	P	myo-inositol hexakisphosphate metabolic process	7	65	0.0028
GO:0010073	P	meristem maintenance	17	286	0.0029
GO:0071368	P	cellular response to cytokinin stimulus	8	84	0.0029
GO:0032958	P	inositol phosphate biosynthetic process	7	66	0.003
GO:0006021	P	inositol biosynthetic process	7	67	0.0033
GO:0006796	P	phosphate metabolic process	61	1571	0.0037
GO:0006793	P	phosphorus metabolic process	61	1572	0.0037
GO:0010468	P	regulation of gene expression	96	2695	0.0038
GO:0031326	P	regulation of cellular biosynthetic process	94	2631	0.0039
GO:0009889	P	regulation of biosynthetic process	94	2634	0.004
GO:0048509	P	regulation of meristem development	14	223	0.0042
GO:0006546	P	glycine catabolic process	6	53	0.0045
GO:0009071	P	serine family amino acid catabolic process	6	55	0.0052
GO:0009110	P	vitamin biosynthetic process	7	77	0.0066
GO:0006020	P	inositol metabolic process	8	98	0.0069
GO:0050801	P	ion homeostasis	14	240	0.0076
GO:0006810	P	transport	120	3577	0.0081
GO:0055080	P	cation homeostasis	13	217	0.0081
GO:0046173	P	polyol biosynthetic process	7	81	0.0085
GO:0034284	P	response to monosaccharide stimulus	11	170	0.0086
GO:0009746	P	response to hexose stimulus	11	170	0.0086
GO:0006544	P	glycine metabolic process	6	62	0.0089
GO:0009740	P	gibberellic acid mediated signaling pathway	7	82	0.009
GO:0010476	P	gibberellin mediated signaling pathway	7	83	0.0096
GO:0051649	P	establishment of localization in cell	58	1554	0.0098
GO:0048437	P	floral organ development	27	605	0.0098
GO:0048569	P	post-embryonic organ development	27	608	0.01
GO:0071370	P	cellular response to gibberellin stimulus	7	84	0.01
GO:0043647	P	inositol phosphate metabolic process	7	86	0.011
GO:0009735	P	response to cytokinin stimulus	9	132	0.012
GO:0009063	P	cellular amino acid catabolic process	11	178	0.012
GO:0006417	P	regulation of translation	6	70	0.015
GO:0009664	P	plant-type cell wall organization	18	369	0.015
GO:0019751	P	polyol metabolic process	9	136	0.015
GO:0009108	P	coenzyme biosynthetic process	10	164	0.017
GO:0030001	P	metal ion transport	25	576	0.017
GO:0048638	P	regulation of developmental growth	14	269	0.018
GO:0051641	P	cellular localization	58	1613	0.019
GO:0009411	P	response to UV	13	247	0.021
GO:0071482	P	cellular response to light stimulus	6	77	0.022
GO:0071478	P	cellular response to radiation	6	77	0.022
GO:0048878	P	chemical homeostasis	14	281	0.025
GO:0048466	P	androecium development	10	178	0.027
GO:0071214	P	cellular response to abiotic stimulus	7	104	0.027
GO:0048443	P	stamen development	10	178	0.027
GO:0009617	P	response to bacterium	24	577	0.029
GO:0042364	P	water-soluble vitamin biosynthetic process	5	61	0.03
GO:0071555	P	cell wall organization	25	613	0.032
GO:0034285	P	response to disaccharide stimulus	11	213	0.035
GO:0009310	P	amine catabolic process	11	214	0.036
GO:0071554	P	cell wall organization or biogenesis	36	963	0.036
GO:0071669	P	plant-type cell wall organization or biogenesis	20	473	0.038
GO:0006418	P	tRNA aminoacylation for protein translation	5	66	0.039
GO:0016126	P	sterol biosynthetic process	9	165	0.041
GO:0009409	P	response to cold	25	629	0.041
GO:0040008	P	regulation of growth	14	304	0.043
GO:0031408	P	oxylipin biosynthetic process	8	142	0.045
GO:0031407	P	oxylipin metabolic process	9	168	0.045
GO:0016132	P	brassinosteroid biosynthetic process	7	117	0.045
GO:0043038	P	amino acid activation	5	69	0.045
GO:0042742	P	defense response to bacterium	17	394	0.045
GO:0043039	P	tRNA aminoacylation	5	69	0.045
GO:0016129	P	phytosteroid biosynthetic process	7	118	0.047
GO:0009750	P	response to fructose stimulus	8	144	0.048
GO:0016125	P	sterol metabolic process	9	172	0.05
GO:0006816	P	calcium ion transport	7	121	0.052
GO:0048608	P	reproductive structure development	58	1722	0.054
GO:0016131	P	brassinosteroid metabolic process	7	122	0.054
GO:0016128	P	phytosteroid metabolic process	7	123	0.056
GO:0019375	P	galactolipid biosynthetic process	6	99	0.059
GO:0043687	P	post-translational protein modification	68	2075	0.061
GO:0019374	P	galactolipid metabolic process	6	100	0.061
GO:0006413	P	translational initiation	5	76	0.062
GO:0006089	P	lactate metabolic process	6	101	0.063
GO:0042445	P	hormone metabolic process	14	324	0.064
GO:0006568	P	tryptophan metabolic process	6	102	0.065
GO:0006586	P	indolalkylamine metabolic process	6	102	0.065
GO:0009744	P	response to sucrose stimulus	10	210	0.066
GO:0050794	P	regulation of cellular process	140	4595	0.068
GO:0019725	P	cellular homeostasis	14	328	0.069
GO:0007167	P	enzyme linked receptor protein signaling pathway	7	130	0.07
GO:0007169	P	transmembrane receptor protein tyrosine kinase signaling pathway	7	130	0.07
GO:0018193	P	peptidyl-amino acid modification	23	610	0.075
GO:0007166	P	cell surface receptor linked signaling pathway	8	160	0.076
GO:0009247	P	glycolipid biosynthetic process	6	107	0.078
GO:0000226	P	microtubule cytoskeleton organization	11	246	0.078
GO:0042546	P	cell wall biogenesis	14	336	0.08
GO:0042446	P	hormone biosynthetic process	12	277	0.081
GO:0055085	P	transmembrane transport	24	648	0.081
GO:0006694	P	steroid biosynthetic process	10	221	0.085
GO:0009642	P	response to light intensity	12	282	0.089
GO:0009739	P	response to gibberellin stimulus	8	166	0.089
GO:0009908	P	flower development	33	948	0.089
GO:0009644	P	response to high light intensity	10	224	0.091
GO:0007017	P	microtubule-based process	13	313	0.091
GO:0006084	P	acetyl-CoA metabolic process	6	114	0.097
GO:0048653	P	anther development	5	88	0.098
GO:0006664	P	glycolipid metabolic process	6	116	0.1
GO:0042434	P	indole derivative metabolic process	7	148	0.11
GO:0006468	P	protein amino acid phosphorylation	38	1134	0.11
GO:0042430	P	indole and derivative metabolic process	7	148	0.11
GO:0009832	P	plant-type cell wall biogenesis	7	147	0.11
GO:0010467	P	gene expression	142	4766	0.11
GO:0019243	P	methylglyoxal catabolic process to D-lactate	5	95	0.12
GO:0044092	P	negative regulation of molecular function	6	122	0.12
GO:0070882	P	cellular cell wall organization or biogenesis	14	367	0.13
GO:0009438	P	methylglyoxal metabolic process	5	96	0.13
GO:0006767	P	water-soluble vitamin metabolic process	5	98	0.13
GO:0051596	P	methylglyoxal catabolic process	5	96	0.13
GO:0006164	P	purine nucleotide biosynthetic process	6	125	0.13
GO:0009651	P	response to salt stress	27	788	0.13
GO:0006833	P	water transport	7	155	0.14
GO:0042044	P	fluid transport	7	155	0.14
GO:0009719	P	response to endogenous stimulus	51	1615	0.14
GO:0048507	P	meristem development	18	498	0.14
GO:0046185	P	aldehyde catabolic process	5	100	0.14
GO:0008202	P	steroid metabolic process	10	247	0.14
GO:0009694	P	jasmonic acid metabolic process	7	160	0.15
GO:0048767	P	root hair elongation	8	188	0.15
GO:0009725	P	response to hormone stimulus	44	1375	0.15
GO:0042538	P	hyperosmotic salinity response	7	162	0.16
GO:0009695	P	jasmonic acid biosynthetic process	6	136	0.17
GO:0042435	P	indole derivative biosynthetic process	6	139	0.18
GO:0050896	P	response to stimulus	181	6292	0.18
GO:0006464	P	protein modification process	83	2773	0.18
GO:0009850	P	auxin metabolic process	6	142	0.19
GO:0048511	P	rhythmic process	7	171	0.19
GO:0007623	P	circadian rhythm	7	171	0.19
GO:0009165	P	nucleotide biosynthetic process	12	336	0.21
GO:0006970	P	response to osmotic stress	27	842	0.21
GO:0046467	P	membrane lipid biosynthetic process	6	149	0.22
GO:0006576	P	cellular biogenic amine metabolic process	7	182	0.23
GO:0042221	P	response to chemical stimulus	115	3978	0.23
GO:0003006	P	reproductive developmental process	61	2050	0.23
GO:0010033	P	response to organic substance	81	2754	0.23
GO:0010608	P	posttranscriptional regulation of gene expression	12	347	0.24
GO:0010228	P	vegetative to reproductive phase transition of meristem	15	451	0.25
GO:0009851	P	auxin biosynthetic process	5	124	0.25
GO:0016310	P	phosphorylation	41	1354	0.25
GO:0009605	P	response to external stimulus	33	1087	0.27
GO:0006869	P	lipid transport	7	193	0.27
GO:0009743	P	response to carbohydrate stimulus	25	812	0.28
GO:0046165	P	alcohol biosynthetic process	10	293	0.28
GO:0048589	P	developmental growth	24	791	0.31
GO:0065008	P	regulation of biological quality	48	1654	0.32
GO:0007389	P	pattern specification process	11	345	0.33
GO:0007030	P	Golgi organization	6	178	0.35
GO:0022414	P	reproductive process	63	2224	0.36
GO:0071496	P	cellular response to external stimulus	12	389	0.36
GO:0006643	P	membrane lipid metabolic process	6	179	0.36
GO:0009266	P	response to temperature stimulus	28	962	0.37
GO:0006163	P	purine nucleotide metabolic process	7	217	0.37
GO:0000003	P	reproduction	64	2272	0.38
GO:0009733	P	response to auxin stimulus	13	431	0.38
GO:0030243	P	cellulose metabolic process	5	150	0.39
GO:0043094	P	cellular metabolic compound salvage	6	185	0.39
GO:0007010	P	cytoskeleton organization	15	507	0.4
GO:0009991	P	response to extracellular stimulus	12	406	0.42
GO:0042743	P	hydrogen peroxide metabolic process	10	335	0.42
GO:0010162	P	seed dormancy	5	158	0.43
GO:0006457	P	protein folding	10	339	0.43
GO:0046700	P	heterocycle catabolic process	8	266	0.43
GO:0022611	P	dormancy process	5	158	0.43
GO:0071495	P	cellular response to endogenous stimulus	23	815	0.44
GO:0042592	P	homeostatic process	14	488	0.45
GO:0048765	P	root hair cell differentiation	9	308	0.45
GO:0048764	P	trichoblast maturation	9	308	0.45
GO:0009932	P	cell tip growth	10	344	0.45
GO:0006800	P	oxygen and reactive oxygen species metabolic process	10	347	0.46
GO:0048469	P	cell maturation	9	309	0.46
GO:0031668	P	cellular response to extracellular stimulus	11	388	0.48
GO:0006605	P	protein targeting	25	906	0.48
GO:0016036	P	cellular response to phosphate starvation	5	169	0.48
GO:0009826	P	unidimensional cell growth	14	502	0.49
GO:0015980	P	energy derivation by oxidation of organic compounds	5	170	0.49
GO:0034754	P	cellular hormone metabolic process	5	171	0.49
GO:0060560	P	developmental growth involved in morphogenesis	14	502	0.49
GO:0021700	P	developmental maturation	9	320	0.5
GO:0040007	P	growth	26	949	0.5
GO:0051239	P	regulation of multicellular organismal process	19	694	0.51
GO:0006972	P	hyperosmotic response	7	251	0.52
GO:0046395	P	carboxylic acid catabolic process	11	402	0.52
GO:0016054	P	organic acid catabolic process	11	402	0.52
GO:0010015	P	root morphogenesis	12	439	0.52
GO:0022622	P	root system development	16	595	0.54
GO:0048364	P	root development	16	594	0.54
GO:0006096	P	glycolysis	6	219	0.54
GO:0010431	P	seed maturation	5	180	0.54
GO:0009755	P	hormone-mediated signaling pathway	16	600	0.55
GO:0032870	P	cellular response to hormone stimulus	17	641	0.56
GO:0080010	P	regulation of oxygen and reactive oxygen species metabolic process	5	188	0.57
GO:0009414	P	response to water deprivation	11	416	0.57
GO:0018409	P	peptide or protein amino-terminal blocking	14	529	0.57
GO:0010310	P	regulation of hydrogen peroxide metabolic process	5	187	0.57
GO:0018377	P	protein myristoylation	14	529	0.57
GO:0006499	P	N-terminal protein myristoylation	14	529	0.57
GO:0006498	P	N-terminal protein lipidation	14	529	0.57
GO:0010054	P	trichoblast differentiation	9	339	0.57
GO:0018319	P	protein amino acid myristoylation	14	529	0.57
GO:0009260	P	ribonucleotide biosynthetic process	6	229	0.58
GO:0031365	P	N-terminal protein amino acid modification	14	533	0.58
GO:0009415	P	response to water	11	424	0.59
GO:0050793	P	regulation of developmental process	22	844	0.59
GO:0010053	P	root epidermal cell differentiation	9	350	0.6
GO:0006820	P	anion transport	9	350	0.6
GO:0009066	P	aspartate family amino acid metabolic process	7	278	0.62
GO:0006497	P	protein amino acid lipidation	14	551	0.63
GO:0042157	P	lipoprotein metabolic process	14	552	0.63
GO:0042158	P	lipoprotein biosynthetic process	14	551	0.63
GO:0043543	P	protein amino acid acylation	14	560	0.65
GO:0015706	P	nitrate transport	5	207	0.66
GO:0031667	P	response to nutrient levels	9	367	0.66
GO:0000165	P	MAPKKK cascade	5	209	0.67
GO:0048646	P	anatomical structure formation involved in morphogenesis	8	331	0.67
GO:0009267	P	cellular response to starvation	8	336	0.68
GO:0010876	P	lipid localization	7	293	0.68
GO:0009696	P	salicylic acid metabolic process	5	222	0.71
GO:0042594	P	response to starvation	8	344	0.71
GO:0009827	P	plant-type cell wall modification	5	222	0.71
GO:0070887	P	cellular response to chemical stimulus	35	1417	0.72
GO:0007243	P	protein kinase cascade	5	223	0.72
GO:0031669	P	cellular response to nutrient levels	8	350	0.73
GO:0006886	P	intracellular protein transport	25	1044	0.75
GO:0007165	P	signal transduction	41	1670	0.75
GO:0048588	P	developmental cell growth	10	440	0.75
GO:0000902	P	cell morphogenesis	16	691	0.76
GO:0010038	P	response to metal ion	14	610	0.76
GO:0023052	P	signaling	59	2376	0.76
GO:0009259	P	ribonucleotide metabolic process	7	323	0.77
GO:0007242	P	intracellular signaling cascade	30	1252	0.77
GO:0008361	P	regulation of cell size	17	739	0.78
GO:0023046	P	signaling process	43	1768	0.78
GO:0023060	P	signal transmission	43	1767	0.78
GO:0003002	P	regionalization	5	241	0.78
GO:0034613	P	cellular protein localization	25	1059	0.78
GO:0032989	P	cellular component morphogenesis	17	748	0.79
GO:0032535	P	regulation of cellular component size	17	752	0.8
GO:0090066	P	regulation of anatomical structure size	17	752	0.8
GO:0016049	P	cell growth	16	715	0.8
GO:0009862	P	systemic acquired resistance, salicylic acid mediated signaling pathway	5	251	0.81
GO:0042545	P	cell wall modification	8	386	0.81
GO:0070727	P	cellular macromolecule localization	25	1093	0.82
GO:0009888	P	tissue development	23	1015	0.83
GO:0006612	P	protein targeting to membrane	8	392	0.83
GO:0015698	P	inorganic anion transport	5	266	0.84
GO:0009737	P	response to abscisic acid stimulus	13	621	0.85
GO:0045184	P	establishment of protein localization	26	1160	0.85
GO:0015031	P	protein transport	26	1160	0.85
GO:0006575	P	cellular amino acid derivative metabolic process	15	714	0.86
GO:0031348	P	negative regulation of defense response	5	273	0.86
GO:0009555	P	pollen development	6	322	0.86
GO:0008104	P	protein localization	27	1216	0.87
GO:0051707	P	response to other organism	32	1421	0.87
GO:0017038	P	protein import	7	368	0.87
GO:0009867	P	jasmonic acid mediated signaling pathway	5	282	0.88
GO:0046686	P	response to cadmium ion	9	470	0.88
GO:0009913	P	epidermal cell differentiation	9	467	0.88
GO:0048609	P	reproductive process in a multicellular organism	7	378	0.88
GO:0071395	P	cellular response to jasmonic acid stimulus	5	282	0.88
GO:0008544	P	epidermis development	9	469	0.88
GO:0007398	P	ectoderm development	9	469	0.88
GO:0015849	P	organic acid transport	5	289	0.89
GO:0023033	P	signaling pathway	10	519	0.89
GO:0071310	P	cellular response to organic substance	27	1234	0.89
GO:0009753	P	response to jasmonic acid stimulus	9	471	0.89
GO:0009611	P	response to wounding	6	340	0.89
GO:0023034	P	intracellular signaling pathway	8	433	0.9
GO:0033036	P	macromolecule localization	34	1541	0.9
GO:0008380	P	RNA splicing	5	302	0.91
GO:0012501	P	programmed cell death	8	451	0.92
GO:0032504	P	multicellular organism reproduction	7	405	0.92
GO:0044036	P	cell wall macromolecule metabolic process	5	319	0.93
GO:0048468	P	cell development	13	699	0.94
GO:0006952	P	defense response	35	1653	0.94
GO:0006950	P	response to stress	96	4089	0.94
GO:0009751	P	response to salicylic acid stimulus	8	470	0.94
GO:0006979	P	response to oxidative stress	10	582	0.95
GO:0042398	P	cellular amino acid derivative biosynthetic process	9	534	0.95
GO:0009698	P	phenylpropanoid metabolic process	6	405	0.96
GO:0019538	P	protein metabolic process	123	5220	0.96
GO:0009863	P	salicylic acid mediated signaling pathway	5	349	0.96
GO:0008219	P	cell death	8	500	0.96
GO:0034050	P	host programmed cell death induced by symbiont	6	402	0.96
GO:0048585	P	negative regulation of response to stimulus	5	349	0.96
GO:0071446	P	cellular response to salicylic acid stimulus	5	351	0.96
GO:0016265	P	death	8	500	0.96
GO:0009626	P	plant-type hypersensitive response	6	401	0.96
GO:0050776	P	regulation of immune response	6	419	0.97
GO:0002682	P	regulation of immune system process	6	419	0.97
GO:0048229	P	gametophyte development	8	533	0.97
GO:0010363	P	regulation of plant-type hypersensitive response	5	371	0.97
GO:0045088	P	regulation of innate immune response	6	415	0.97
GO:0010035	P	response to inorganic substance	20	1086	0.97
GO:0080135	P	regulation of cellular response to stress	5	379	0.97
GO:0007154	P	cell communication	13	758	0.97
GO:0051716	P	cellular response to stimulus	49	2355	0.98
GO:0048580	P	regulation of post-embryonic development	6	459	0.98
GO:0009607	P	response to biotic stimulus	33	1687	0.98
GO:0006412	P	translation	25	1346	0.98
GO:0043067	P	regulation of programmed cell death	5	397	0.98
GO:0051704	P	multi-organism process	36	1820	0.98
GO:0044267	P	cellular protein metabolic process	109	4775	0.98
GO:0046907	P	intracellular transport	27	1423	0.98
GO:0010941	P	regulation of cell death	5	405	0.98
GO:0009814	P	defense response, incompatible interaction	7	536	0.99
GO:0006508	P	proteolysis	15	943	0.99
GO:0031324	P	negative regulation of cellular metabolic process	5	449	0.99
GO:0009627	P	systemic acquired resistance	5	445	0.99
GO:0009892	P	negative regulation of metabolic process	7	659	1
GO:0044257	P	cellular protein catabolic process	5	525	1
GO:0045087	P	innate immune response	10	930	1
GO:0051276	P	chromosome organization	6	752	1
GO:0048523	P	negative regulation of cellular process	8	789	1
GO:0006730	P	one-carbon metabolic process	5	578	1
GO:0006325	P	chromatin organization	5	566	1
GO:0048519	P	negative regulation of biological process	19	1243	1
GO:0002376	P	immune system process	12	984	1
GO:0033554	P	cellular response to stress	24	1473	1
GO:0031347	P	regulation of defense response	6	529	1
GO:0006955	P	immune response	12	984	1
GO:0080134	P	regulation of response to stress	6	544	1
GO:0030163	P	protein catabolic process	5	540	1
GO:0048583	P	regulation of response to stimulus	6	667	1
GO:0003824	F	catalytic activity	305	8787	1.8e-07
GO:0016491	F	oxidoreductase activity	76	1691	1.7e-05
GO:0048037	F	cofactor binding	29	479	9.1e-05
GO:0050661	F	NADP or NADPH binding	9	66	0.00015
GO:0050662	F	coenzyme binding	23	354	0.00018
GO:0051536	F	iron-sulfur cluster binding	9	83	0.00071
GO:0051540	F	metal cluster binding	9	83	0.00071
GO:0016628	F	oxidoreductase activity, acting on the CH-CH group of donors, NAD or NADP as acceptor	5	26	0.0012
GO:0016705	F	oxidoreductase activity, acting on paired donors, with incorporation or reduction of molecular oxygen	25	462	0.0013
GO:0008135	F	translation factor activity, nucleic acid binding	11	139	0.0021
GO:0030246	F	carbohydrate binding	13	190	0.0029
GO:0016787	F	hydrolase activity	109	3099	0.003
GO:0016614	F	oxidoreductase activity, acting on CH-OH group of donors	14	217	0.0034
GO:0016829	F	lyase activity	19	347	0.004
GO:0046906	F	tetrapyrrole binding	21	407	0.0049
GO:0016627	F	oxidoreductase activity, acting on the CH-CH group of donors	7	74	0.0054
GO:0005506	F	iron ion binding	24	499	0.0063
GO:0000166	F	nucleotide binding	115	3438	0.01
GO:0016860	F	intramolecular oxidoreductase activity	5	49	0.014
GO:0016853	F	isomerase activity	13	237	0.015
GO:0004222	F	metalloendopeptidase activity	5	50	0.015
GO:0015294	F	solute:cation symporter activity	8	124	0.023
GO:0015293	F	symporter activity	8	125	0.024
GO:0004553	F	hydrolase activity, hydrolyzing O-glycosyl compounds	19	423	0.026
GO:0008168	F	methyltransferase activity	14	285	0.028
GO:0016741	F	transferase activity, transferring one-carbon groups	14	287	0.029
GO:0016788	F	hydrolase activity, acting on ester bonds	39	1044	0.03
GO:0016859	F	cis-trans isomerase activity	5	62	0.031
GO:0016831	F	carboxy-lyase activity	5	63	0.033
GO:0016616	F	oxidoreductase activity, acting on the CH-OH group of donors, NAD or NADP as acceptor	10	186	0.035
GO:0015291	F	secondary active transmembrane transporter activity	14	297	0.037
GO:0016875	F	ligase activity, forming carbon-oxygen bonds	5	67	0.041
GO:0016876	F	ligase activity, forming aminoacyl-tRNA and related compounds	5	67	0.041
GO:0016798	F	hydrolase activity, acting on glycosyl bonds	19	448	0.041
GO:0004812	F	aminoacyl-tRNA ligase activity	5	67	0.041
GO:0003743	F	translation initiation factor activity	6	93	0.046
GO:0020037	F	heme binding	16	373	0.053
GO:0005509	F	calcium ion binding	12	258	0.054
GO:0005342	F	organic acid transmembrane transporter activity	6	98	0.056
GO:0004091	F	carboxylesterase activity	15	353	0.063
GO:0022804	F	active transmembrane transporter activity	23	598	0.064
GO:0008237	F	metallopeptidase activity	5	78	0.068
GO:0016791	F	phosphatase activity	13	305	0.078
GO:0004175	F	endopeptidase activity	13	305	0.078
GO:0042802	F	identical protein binding	10	220	0.083
GO:0016830	F	carbon-carbon lyase activity	6	110	0.086
GO:0050660	F	FAD binding	8	166	0.089
GO:0004497	F	monooxygenase activity	6	112	0.091
GO:0042578	F	phosphoric ester hydrolase activity	15	381	0.1
GO:0004721	F	phosphoprotein phosphatase activity	9	201	0.1
GO:0051119	F	sugar transmembrane transporter activity	6	119	0.11
GO:0019825	F	oxygen binding	10	234	0.11
GO:0005488	F	binding	320	11247	0.12
GO:0005402	F	cation:sugar symporter activity	5	95	0.12
GO:0015295	F	solute:hydrogen symporter activity	5	95	0.12
GO:0005351	F	sugar:hydrogen symporter activity	5	95	0.12
GO:0009055	F	electron carrier activity	19	525	0.13
GO:0016758	F	transferase activity, transferring hexosyl groups	15	396	0.13
GO:0004722	F	protein serine/threonine phosphatase activity	7	157	0.14
GO:0016740	F	transferase activity	91	3012	0.14
GO:0015144	F	carbohydrate transmembrane transporter activity	6	132	0.16
GO:0022857	F	transmembrane transporter activity	33	1020	0.17
GO:0017076	F	purine nucleotide binding	78	2595	0.18
GO:0015075	F	ion transmembrane transporter activity	20	588	0.18
GO:0030554	F	adenyl nucleotide binding	70	2331	0.19
GO:0001883	F	purine nucleoside binding	70	2333	0.2
GO:0001882	F	nucleoside binding	70	2341	0.2
GO:0016757	F	transferase activity, transferring glycosyl groups	20	596	0.2
GO:0008757	F	S-adenosylmethionine-dependent methyltransferase activity	5	114	0.2
GO:0003924	F	GTPase activity	5	118	0.22
GO:0008509	F	anion transmembrane transporter activity	5	117	0.22
GO:0005215	F	transporter activity	40	1300	0.22
GO:0022892	F	substrate-specific transporter activity	30	957	0.23
GO:0008026	F	ATP-dependent helicase activity	5	119	0.23
GO:0016706	F	oxidoreductase activity, acting on paired donors, with incorporation or reduction of molecular oxygen, 2-oxoglutarate as one donor, and incorporation of one atom each of oxygen into both donors	5	120	0.23
GO:0016835	F	carbon-oxygen lyase activity	6	150	0.23
GO:0070035	F	purine NTP-dependent helicase activity	5	119	0.23
GO:0008324	F	cation transmembrane transporter activity	15	450	0.24
GO:0032555	F	purine ribonucleotide binding	70	2429	0.3
GO:0032553	F	ribonucleotide binding	70	2429	0.3
GO:0005524	F	ATP binding	58	1996	0.3
GO:0015405	F	P-P-bond-hydrolysis-driven transmembrane transporter activity	8	234	0.3
GO:0015399	F	primary active transmembrane transporter activity	8	235	0.31
GO:0032561	F	guanyl ribonucleotide binding	9	268	0.31
GO:0005525	F	GTP binding	9	268	0.31
GO:0016818	F	hydrolase activity, acting on acid anhydrides, in phosphorus-containing anhydrides	26	866	0.32
GO:0022891	F	substrate-specific transmembrane transporter activity	25	828	0.32
GO:0019001	F	guanyl nucleotide binding	9	271	0.32
GO:0043167	F	ion binding	86	3030	0.33
GO:0043169	F	cation binding	86	3029	0.33
GO:0032559	F	adenyl ribonucleotide binding	62	2169	0.34
GO:0046527	F	glucosyltransferase activity	5	142	0.34
GO:0016817	F	hydrolase activity, acting on acid anhydrides	26	880	0.35
GO:0019842	F	vitamin binding	5	144	0.35
GO:0008092	F	cytoskeletal protein binding	5	143	0.35
GO:0042626	F	ATPase activity, coupled to transmembrane movement of substances	6	181	0.37
GO:0016779	F	nucleotidyltransferase activity	6	181	0.37
GO:0043492	F	ATPase activity, coupled to movement of substances	6	181	0.37
GO:0016462	F	pyrophosphatase activity	25	854	0.37
GO:0015297	F	antiporter activity	5	147	0.37
GO:0060089	F	molecular transducer activity	9	287	0.38
GO:0042623	F	ATPase activity, coupled	11	360	0.38
GO:0004518	F	nuclease activity	6	183	0.38
GO:0004871	F	signal transducer activity	9	287	0.38
GO:0016820	F	hydrolase activity, acting on acid anhydrides, catalyzing transmembrane movement of substances	6	186	0.39
GO:0008233	F	peptidase activity	16	548	0.41
GO:0046873	F	metal ion transmembrane transporter activity	5	157	0.42
GO:0008289	F	lipid binding	8	266	0.43
GO:0070011	F	peptidase activity, acting on L-amino acid peptides	15	519	0.43
GO:0017171	F	serine hydrolase activity	6	197	0.44
GO:0008236	F	serine-type peptidase activity	6	197	0.44
GO:0004386	F	helicase activity	5	167	0.47
GO:0017111	F	nucleoside-triphosphatase activity	22	826	0.55
GO:0016301	F	kinase activity	36	1356	0.56
GO:0016887	F	ATPase activity	13	488	0.56
GO:0046872	F	metal ion binding	76	2853	0.56
GO:0016772	F	transferase activity, transferring phosphorus-containing groups	42	1590	0.58
GO:0016874	F	ligase activity	13	517	0.64
GO:0005507	F	copper ion binding	6	244	0.64
GO:0004713	F	protein tyrosine kinase activity	8	333	0.68
GO:0003700	F	transcription factor activity	42	1682	0.72
GO:0030528	F	transcription regulator activity	43	1740	0.74
GO:0016773	F	phosphotransferase activity, alcohol group as acceptor	31	1275	0.75
GO:0008194	F	UDP-glycosyltransferase activity	5	239	0.77
GO:0046914	F	transition metal ion binding	56	2313	0.82
GO:0004674	F	protein serine/threonine kinase activity	21	940	0.83
GO:0003723	F	RNA binding	30	1335	0.87
GO:0004672	F	protein kinase activity	24	1113	0.89
GO:0043565	F	sequence-specific DNA binding	7	402	0.91
GO:0016746	F	transferase activity, transferring acyl groups	5	300	0.91
GO:0046983	F	protein dimerization activity	6	361	0.92
GO:0003677	F	DNA binding	54	2399	0.93
GO:0005515	F	protein binding	61	2709	0.94
GO:0003676	F	nucleic acid binding	97	4194	0.96
GO:0008270	F	zinc ion binding	24	1521	1
GO:0005198	F	structural molecule activity	5	549	1
GO:0009507	C	chloroplast	340	3959	4.7e-89
GO:0009536	C	plastid	341	4037	1.6e-87
GO:0044435	C	plastid part	171	1252	1.1e-65
GO:0044434	C	chloroplast part	167	1211	1.3e-64
GO:0009579	C	thylakoid	89	518	2.1e-40
GO:0044436	C	thylakoid part	77	388	8.8e-39
GO:0031976	C	plastid thylakoid	77	425	2.2e-36
GO:0009534	C	chloroplast thylakoid	77	425	2.2e-36
GO:0031984	C	organelle subcompartment	77	428	3.4e-36
GO:0034357	C	photosynthetic membrane	70	355	3.8e-35
GO:0009532	C	plastid stroma	87	637	8.8e-33
GO:0042651	C	thylakoid membrane	66	341	9.2e-33
GO:0044444	C	cytoplasmic part	432	9995	3.9e-32
GO:0009570	C	chloroplast stroma	82	603	8.5e-31
GO:0009535	C	chloroplast thylakoid membrane	61	322	6.8e-30
GO:0055035	C	plastid thylakoid membrane	61	324	9.1e-30
GO:0044446	C	intracellular organelle part	196	3379	1.4e-24
GO:0044422	C	organelle part	196	3385	1.7e-24
GO:0005737	C	cytoplasm	467	12233	7.6e-23
GO:0009941	C	chloroplast envelope	59	573	4e-17
GO:0009526	C	plastid envelope	59	598	2.4e-16
GO:0031090	C	organelle membrane	86	1327	3.9e-13
GO:0031975	C	envelope	62	929	3.2e-10
GO:0031967	C	organelle envelope	62	929	3.2e-10
GO:0009654	C	oxygen evolving complex	10	23	7.9e-09
GO:0031978	C	plastid thylakoid lumen	14	71	4.5e-08
GO:0009543	C	chloroplast thylakoid lumen	14	71	4.5e-08
GO:0043231	C	intracellular membrane-bounded organelle	539	17343	7.2e-08
GO:0043227	C	membrane-bounded organelle	539	17349	7.7e-08
GO:0016020	C	membrane	228	6122	1e-07
GO:0044464	C	cell part	661	22455	2.3e-07
GO:0005623	C	cell	661	22455	2.3e-07
GO:0043229	C	intracellular organelle	541	17570	3.3e-07
GO:0043226	C	organelle	541	17578	3.6e-07
GO:0031977	C	thylakoid lumen	14	88	4.6e-07
GO:0009523	C	photosystem II	10	46	1.8e-06
GO:0009521	C	photosystem	11	68	6.8e-06
GO:0048046	C	apoplast	28	406	1.4e-05
GO:0010598	C	NAD(P)H dehydrogenase complex (plastoquinone)	5	11	4.2e-05
GO:0044424	C	intracellular part	584	19957	0.00016
GO:0005622	C	intracellular	584	20042	0.00031
GO:0042170	C	plastid membrane	10	98	0.00056
GO:0009528	C	plastid inner membrane	7	52	0.00087
GO:0042646	C	plastid nucleoid	5	28	0.0016
GO:0030076	C	light-harvesting complex	5	28	0.0016
GO:0009295	C	nucleoid	6	47	0.0026
GO:0009706	C	chloroplast inner membrane	6	49	0.0031
GO:0031969	C	chloroplast membrane	8	88	0.0038
GO:0010319	C	stromule	5	37	0.0047
GO:0005576	C	extracellular region	95	2824	0.017
GO:0019898	C	extrinsic to membrane	7	105	0.028
GO:0010287	C	plastoglobule	5	68	0.043
GO:0005618	C	cell wall	22	618	0.12
GO:0030312	C	external encapsulating structure	22	621	0.13
GO:0005777	C	peroxisome	7	182	0.23
GO:0042579	C	microbody	7	182	0.23
GO:0031226	C	intrinsic to plasma membrane	5	121	0.24
GO:0031224	C	intrinsic to membrane	36	1174	0.24
GO:0031225	C	anchored to membrane	9	249	0.24
GO:0019866	C	organelle inner membrane	10	285	0.25
GO:0044425	C	membrane part	71	2448	0.28
GO:0016021	C	integral to membrane	27	912	0.34
GO:0009505	C	plant-type cell wall	8	274	0.46
GO:0043234	C	protein complex	37	1358	0.5
GO:0070013	C	intracellular organelle lumen	17	622	0.51
GO:0043233	C	organelle lumen	17	622	0.51
GO:0005886	C	plasma membrane	101	3740	0.51
GO:0031974	C	membrane-enclosed lumen	17	628	0.53
GO:0005773	C	vacuole	22	855	0.62
GO:0005739	C	mitochondrion	90	3571	0.77
GO:0005768	C	endosome	5	276	0.86
GO:0044459	C	plasma membrane part	23	1065	0.88
GO:0044429	C	mitochondrial part	5	328	0.94
GO:0044437	C	vacuolar part	8	486	0.95
GO:0005774	C	vacuolar membrane	8	483	0.95
GO:0005911	C	cell-cell junction	15	854	0.97
GO:0055044	C	symplast	15	852	0.97
GO:0009506	C	plasmodesma	15	852	0.97
GO:0030054	C	cell junction	15	857	0.97
GO:0032991	C	macromolecular complex	43	2050	0.97
GO:0005794	C	Golgi apparatus	16	949	0.98
GO:0043232	C	intracellular non-membrane-bounded organelle	15	1109	1
GO:0005829	C	cytosol	20	1644	1
GO:0005783	C	endoplasmic reticulum	7	587	1
GO:0043228	C	non-membrane-bounded organelle	15	1109	1
GO:0030529	C	ribonucleoprotein complex	6	650	1
GO:0005634	C	nucleus	156	9514	1

## Sheet: greenyellow
GO term	Ontology	Description	Number in input list	Number in BG/Ref	Adjusted p-value
GO:0000041	P	transition metal ion transport	17	243	5.7e-12
GO:0010106	P	cellular response to iron ion starvation	11	116	1.8e-09
GO:0006826	P	iron ion transport	11	126	4e-09
GO:0042221	P	response to chemical stimulus	60	3978	8e-09
GO:0051716	P	cellular response to stimulus	42	2355	3.1e-08
GO:0030001	P	metal ion transport	19	576	5.3e-08
GO:0006575	P	cellular amino acid derivative metabolic process	20	714	3e-07
GO:0010167	P	response to nitrate	11	199	3.3e-07
GO:0015706	P	nitrate transport	11	207	4.8e-07
GO:0015698	P	inorganic anion transport	12	266	7.5e-07
GO:0050896	P	response to stimulus	75	6292	1.1e-06
GO:0009605	P	response to external stimulus	24	1087	1.2e-06
GO:0009267	P	cellular response to starvation	13	336	1.4e-06
GO:0006950	P	response to stress	55	4089	1.7e-06
GO:0042594	P	response to starvation	13	344	1.7e-06
GO:0055114	P	oxidation reduction	27	1364	2e-06
GO:0031669	P	cellular response to nutrient levels	13	350	2.1e-06
GO:0006820	P	anion transport	13	350	2.1e-06
GO:0042398	P	cellular amino acid derivative biosynthetic process	16	534	2.1e-06
GO:0006812	P	cation transport	20	813	2.1e-06
GO:0031667	P	response to nutrient levels	13	367	3.5e-06
GO:0015674	P	di-, tri-valent inorganic cation transport	12	321	4.9e-06
GO:0006811	P	ion transport	22	1019	5e-06
GO:0023052	P	signaling	37	2376	5.8e-06
GO:0031668	P	cellular response to extracellular stimulus	13	388	6.2e-06
GO:0071496	P	cellular response to external stimulus	13	389	6.3e-06
GO:0009266	P	response to temperature stimulus	21	962	7.1e-06
GO:0009698	P	phenylpropanoid metabolic process	13	405	9.6e-06
GO:0009991	P	response to extracellular stimulus	13	406	9.9e-06
GO:0009415	P	response to water	13	424	1.5e-05
GO:0006629	P	lipid metabolic process	29	1772	2.8e-05
GO:0010035	P	response to inorganic substance	21	1086	4.1e-05
GO:0009644	P	response to high light intensity	9	224	4.5e-05
GO:0009628	P	response to abiotic stimulus	37	2635	5.4e-05
GO:0009414	P	response to water deprivation	12	416	5.8e-05
GO:0033554	P	cellular response to stress	25	1473	6e-05
GO:0009408	P	response to heat	10	303	8.4e-05
GO:0006631	P	fatty acid metabolic process	14	587	0.0001
GO:0009699	P	phenylpropanoid biosynthetic process	10	327	0.00015
GO:0008152	P	metabolic process	123	13633	0.00017
GO:0006519	P	cellular amino acid and derivative metabolic process	22	1324	0.00023
GO:0009642	P	response to light intensity	9	282	0.00024
GO:0032870	P	cellular response to hormone stimulus	14	641	0.00025
GO:0019748	P	secondary metabolic process	21	1247	0.00027
GO:0006979	P	response to oxidative stress	13	582	0.00034
GO:0007154	P	cell communication	15	758	0.00042
GO:0010089	P	xylem development	5	84	0.00043
GO:0009755	P	hormone-mediated signaling pathway	13	600	0.00045
GO:0009719	P	response to endogenous stimulus	24	1615	0.00059
GO:0009651	P	response to salt stress	15	788	0.00062
GO:0007242	P	intracellular signaling cascade	20	1252	0.00072
GO:0071495	P	cellular response to endogenous stimulus	15	815	0.00087
GO:0006457	P	protein folding	9	339	0.00087
GO:0009725	P	response to hormone stimulus	21	1375	0.00093
GO:0006725	P	cellular aromatic compound metabolic process	17	1022	0.0012
GO:0006970	P	response to osmotic stress	15	842	0.0012
GO:0010087	P	phloem or xylem histogenesis	5	108	0.0013
GO:0016132	P	brassinosteroid biosynthetic process	5	117	0.0018
GO:0008610	P	lipid biosynthetic process	18	1159	0.0018
GO:0016129	P	phytosteroid biosynthetic process	5	118	0.0018
GO:0016131	P	brassinosteroid metabolic process	5	122	0.0021
GO:0016128	P	phytosteroid metabolic process	5	123	0.0022
GO:0044238	P	primary metabolic process	104	11717	0.0022
GO:0032787	P	monocarboxylic acid metabolic process	21	1481	0.0023
GO:0044036	P	cell wall macromolecule metabolic process	8	319	0.0024
GO:0042445	P	hormone metabolic process	8	324	0.0026
GO:0009693	P	ethylene biosynthetic process	5	131	0.0029
GO:0009692	P	ethylene metabolic process	5	131	0.0029
GO:0043449	P	cellular alkene metabolic process	5	133	0.003
GO:0043450	P	alkene biosynthetic process	5	133	0.003
GO:0042542	P	response to hydrogen peroxide	7	263	0.0032
GO:0000302	P	response to reactive oxygen species	8	338	0.0033
GO:0071310	P	cellular response to organic substance	18	1234	0.0035
GO:0010033	P	response to organic substance	32	2754	0.0041
GO:0009733	P	response to auxin stimulus	9	431	0.0042
GO:0007165	P	signal transduction	22	1670	0.0043
GO:0006810	P	transport	39	3577	0.0045
GO:0009416	P	response to light stimulus	17	1188	0.0054
GO:0009737	P	response to abscisic acid stimulus	11	621	0.0055
GO:0044255	P	cellular lipid metabolic process	19	1395	0.0056
GO:0006694	P	steroid biosynthetic process	6	221	0.0057
GO:0009409	P	response to cold	11	629	0.006
GO:0010817	P	regulation of hormone levels	9	456	0.006
GO:0051234	P	establishment of localization	39	3652	0.0063
GO:0070887	P	cellular response to chemical stimulus	19	1417	0.0066
GO:0009739	P	response to gibberellin stimulus	5	166	0.0075
GO:0044283	P	small molecule biosynthetic process	23	1865	0.0076
GO:0023060	P	signal transmission	22	1767	0.0081
GO:0023046	P	signaling process	22	1768	0.0082
GO:0008202	P	steroid metabolic process	6	247	0.0094
GO:0009314	P	response to radiation	17	1263	0.0096
GO:0071554	P	cell wall organization or biogenesis	14	963	0.0099
GO:0019438	P	aromatic compound biosynthetic process	11	680	0.01
GO:0009738	P	abscisic acid mediated signaling pathway	6	252	0.01
GO:0006972	P	hyperosmotic response	6	251	0.01
GO:0009611	P	response to wounding	7	340	0.012
GO:0071215	P	cellular response to abscisic acid stimulus	6	267	0.013
GO:0006869	P	lipid transport	5	193	0.013
GO:0051179	P	localization	39	3819	0.013
GO:0034976	P	response to endoplasmic reticulum stress	7	352	0.014
GO:0009066	P	aspartate family amino acid metabolic process	6	278	0.016
GO:0042446	P	hormone biosynthetic process	6	277	0.016
GO:0070882	P	cellular cell wall organization or biogenesis	7	367	0.017
GO:0042180	P	cellular ketone metabolic process	24	2123	0.017
GO:0006508	P	proteolysis	13	943	0.019
GO:0009753	P	response to jasmonic acid stimulus	8	471	0.021
GO:0009062	P	fatty acid catabolic process	5	220	0.022
GO:0050794	P	regulation of cellular process	44	4595	0.023
GO:0006633	P	fatty acid biosynthetic process	6	303	0.023
GO:0043436	P	oxoacid metabolic process	23	2103	0.027
GO:0016054	P	organic acid catabolic process	7	402	0.027
GO:0046395	P	carboxylic acid catabolic process	7	402	0.027
GO:0019752	P	carboxylic acid metabolic process	23	2103	0.027
GO:0006082	P	organic acid metabolic process	23	2105	0.028
GO:0006555	P	methionine metabolic process	5	236	0.029
GO:0009812	P	flavonoid metabolic process	5	251	0.036
GO:0044242	P	cellular lipid catabolic process	5	252	0.036
GO:0016042	P	lipid catabolic process	5	262	0.042
GO:0050789	P	regulation of biological process	47	5235	0.05
GO:0006355	P	regulation of transcription, DNA-dependent	24	2372	0.052
GO:0045449	P	regulation of transcription	24	2376	0.053
GO:0051252	P	regulation of RNA metabolic process	24	2388	0.055
GO:0007275	P	multicellular organismal development	36	3864	0.055
GO:0009889	P	regulation of biosynthetic process	26	2634	0.056
GO:0031326	P	regulation of cellular biosynthetic process	26	2631	0.056
GO:0032501	P	multicellular organismal process	37	4020	0.06
GO:0010876	P	lipid localization	5	293	0.061
GO:0065007	P	biological regulation	54	6222	0.061
GO:0044281	P	small molecule metabolic process	37	4065	0.068
GO:0044282	P	small molecule catabolic process	11	932	0.072
GO:0032502	P	developmental process	37	4094	0.074
GO:0010556	P	regulation of macromolecule biosynthetic process	24	2491	0.081
GO:0019219	P	regulation of nucleobase, nucleoside, nucleotide and nucleic acid metabolic process	24	2496	0.082
GO:0080090	P	regulation of primary metabolic process	26	2761	0.087
GO:0051171	P	regulation of nitrogen compound metabolic process	24	2517	0.088
GO:0048856	P	anatomical structure development	31	3396	0.089
GO:0042546	P	cell wall biogenesis	5	336	0.095
GO:0009888	P	tissue development	11	1015	0.11
GO:0009723	P	response to ethylene stimulus	5	353	0.11
GO:0032774	P	RNA biosynthetic process	24	2621	0.12
GO:0008544	P	epidermis development	6	469	0.12
GO:0006350	P	transcription	24	2620	0.12
GO:0007398	P	ectoderm development	6	469	0.12
GO:0006351	P	transcription, DNA-dependent	24	2618	0.12
GO:0006790	P	sulfur metabolic process	8	683	0.12
GO:0048364	P	root development	7	594	0.13
GO:0022622	P	root system development	7	595	0.14
GO:0044264	P	cellular polysaccharide metabolic process	7	601	0.14
GO:0042545	P	cell wall modification	5	386	0.14
GO:0034637	P	cellular carbohydrate biosynthetic process	10	941	0.14
GO:0031323	P	regulation of cellular metabolic process	26	2928	0.14
GO:0010468	P	regulation of gene expression	24	2695	0.15
GO:0048513	P	organ development	19	2083	0.16
GO:0048731	P	system development	19	2083	0.16
GO:0044248	P	cellular catabolic process	19	2095	0.17
GO:0023033	P	signaling pathway	6	519	0.17
GO:0009639	P	response to red or far red light	5	406	0.17
GO:0044237	P	cellular metabolic process	89	11509	0.17
GO:0010200	P	response to chitin	5	421	0.18
GO:0060255	P	regulation of macromolecule metabolic process	24	2829	0.21
GO:0009308	P	amine metabolic process	10	1034	0.21
GO:0009627	P	systemic acquired resistance	5	445	0.21
GO:0009056	P	catabolic process	19	2182	0.21
GO:0009791	P	post-embryonic development	19	2188	0.22
GO:0016051	P	carbohydrate biosynthetic process	10	1070	0.23
GO:0051239	P	regulation of multicellular organismal process	7	694	0.23
GO:0000096	P	sulfur amino acid metabolic process	5	465	0.24
GO:0009987	P	cellular process	108	14419	0.24
GO:0044106	P	cellular amine metabolic process	9	947	0.24
GO:0009913	P	epidermal cell differentiation	5	467	0.24
GO:0009751	P	response to salicylic acid stimulus	5	470	0.25
GO:0071669	P	plant-type cell wall organization or biogenesis	5	473	0.25
GO:0005976	P	polysaccharide metabolic process	7	712	0.25
GO:0019222	P	regulation of metabolic process	26	3186	0.26
GO:0016053	P	organic acid biosynthetic process	10	1116	0.27
GO:0046394	P	carboxylic acid biosynthetic process	10	1116	0.27
GO:0071555	P	cell wall organization	6	613	0.27
GO:0009620	P	response to fungus	5	499	0.28
GO:0065008	P	regulation of biological quality	14	1654	0.29
GO:0006520	P	cellular amino acid metabolic process	8	882	0.29
GO:0006468	P	protein amino acid phosphorylation	10	1134	0.29
GO:0033692	P	cellular polysaccharide biosynthetic process	5	523	0.32
GO:0009058	P	biosynthetic process	60	7962	0.32
GO:0048229	P	gametophyte development	5	533	0.33
GO:0009814	P	defense response, incompatible interaction	5	536	0.34
GO:0040007	P	growth	8	949	0.36
GO:0016310	P	phosphorylation	11	1354	0.37
GO:0048316	P	seed development	6	696	0.38
GO:0043170	P	macromolecule metabolic process	68	9246	0.4
GO:0050793	P	regulation of developmental process	7	844	0.4
GO:0030154	P	cell differentiation	9	1127	0.41
GO:0010154	P	fruit development	6	721	0.41
GO:0000271	P	polysaccharide biosynthetic process	5	590	0.41
GO:0009607	P	response to biotic stimulus	13	1687	0.42
GO:0051707	P	response to other organism	11	1421	0.43
GO:0010038	P	response to metal ion	5	610	0.44
GO:0006796	P	phosphate metabolic process	12	1571	0.44
GO:0006793	P	phosphorus metabolic process	12	1572	0.44
GO:0048608	P	reproductive structure development	13	1722	0.45
GO:0048869	P	cellular developmental process	11	1453	0.46
GO:0044249	P	cellular biosynthetic process	56	7737	0.47
GO:0045087	P	innate immune response	7	930	0.49
GO:0006952	P	defense response	12	1653	0.51
GO:0009743	P	response to carbohydrate stimulus	6	812	0.52
GO:0051704	P	multi-organism process	13	1820	0.53
GO:0019538	P	protein metabolic process	37	5220	0.54
GO:0002376	P	immune system process	7	984	0.55
GO:0006955	P	immune response	7	984	0.55
GO:0048468	P	cell development	5	699	0.56
GO:0048518	P	positive regulation of biological process	6	896	0.62
GO:0044262	P	cellular carbohydrate metabolic process	12	1778	0.62
GO:0034641	P	cellular nitrogen compound metabolic process	9	1373	0.65
GO:0033036	P	macromolecule localization	10	1541	0.66
GO:0016070	P	RNA metabolic process	25	3734	0.66
GO:0048589	P	developmental growth	5	791	0.67
GO:0009057	P	macromolecule catabolic process	8	1255	0.67
GO:0048522	P	positive regulation of cellular process	5	793	0.67
GO:0003006	P	reproductive developmental process	13	2050	0.7
GO:0044260	P	cellular macromolecule metabolic process	58	8616	0.72
GO:0022414	P	reproductive process	14	2224	0.72
GO:0046483	P	heterocycle metabolic process	6	1023	0.74
GO:0005975	P	carbohydrate metabolic process	14	2249	0.74
GO:0000003	P	reproduction	14	2272	0.75
GO:0006807	P	nitrogen compound metabolic process	37	5675	0.75
GO:0044265	P	cellular macromolecule catabolic process	7	1208	0.76
GO:0006464	P	protein modification process	17	2773	0.77
GO:0034645	P	cellular macromolecule biosynthetic process	33	5243	0.81
GO:0043687	P	post-translational protein modification	12	2075	0.81
GO:0009908	P	flower development	5	948	0.81
GO:0009059	P	macromolecule biosynthetic process	33	5312	0.83
GO:0048519	P	negative regulation of biological process	6	1243	0.88
GO:0009653	P	anatomical structure morphogenesis	9	1783	0.89
GO:0006139	P	nucleobase, nucleoside, nucleotide and nucleic acid metabolic process	28	4798	0.9
GO:0006066	P	alcohol metabolic process	5	1143	0.91
GO:0044085	P	cellular component biogenesis	7	1480	0.91
GO:0045184	P	establishment of protein localization	5	1160	0.92
GO:0044267	P	cellular protein metabolic process	27	4775	0.92
GO:0043412	P	macromolecule modification	17	3199	0.92
GO:0015031	P	protein transport	5	1160	0.92
GO:0008104	P	protein localization	5	1216	0.94
GO:0010467	P	gene expression	26	4766	0.95
GO:0016043	P	cellular component organization	11	3141	1
GO:0006996	P	organelle organization	6	2044	1
GO:0016491	F	oxidoreductase activity	31	1691	1.5e-06
GO:0020037	F	heme binding	13	373	4.1e-06
GO:0016705	F	oxidoreductase activity, acting on paired donors, with incorporation or reduction of molecular oxygen	14	462	8.2e-06
GO:0046906	F	tetrapyrrole binding	13	407	1e-05
GO:0005506	F	iron ion binding	14	499	1.9e-05
GO:0003824	F	catalytic activity	88	8787	0.00011
GO:0009055	F	electron carrier activity	13	525	0.00013
GO:0019825	F	oxygen binding	8	234	0.00034
GO:0016209	F	antioxidant activity	6	142	0.00066
GO:0016684	F	oxidoreductase activity, acting on peroxide as acceptor	5	112	0.0015
GO:0004601	F	peroxidase activity	5	112	0.0015
GO:0008289	F	lipid binding	7	266	0.0034
GO:0046872	F	metal ion binding	33	2853	0.0038
GO:0043169	F	cation binding	34	3029	0.0052
GO:0043167	F	ion binding	34	3030	0.0053
GO:0046914	F	transition metal ion binding	27	2313	0.0079
GO:0042626	F	ATPase activity, coupled to transmembrane movement of substances	5	181	0.011
GO:0043492	F	ATPase activity, coupled to movement of substances	5	181	0.011
GO:0016820	F	hydrolase activity, acting on acid anhydrides, catalyzing transmembrane movement of substances	5	186	0.012
GO:0030528	F	transcription regulator activity	21	1740	0.013
GO:0003700	F	transcription factor activity	20	1682	0.018
GO:0015399	F	primary active transmembrane transporter activity	5	235	0.028
GO:0015405	F	P-P-bond-hydrolysis-driven transmembrane transporter activity	5	234	0.028
GO:0005488	F	binding	93	11247	0.037
GO:0008233	F	peptidase activity	8	548	0.045
GO:0070011	F	peptidase activity, acting on L-amino acid peptides	7	519	0.081
GO:0005215	F	transporter activity	14	1300	0.083
GO:0003677	F	DNA binding	23	2399	0.09
GO:0004091	F	carboxylesterase activity	5	353	0.11
GO:0016787	F	hydrolase activity	28	3099	0.11
GO:0042623	F	ATPase activity, coupled	5	360	0.12
GO:0022857	F	transmembrane transporter activity	11	1020	0.12
GO:0022804	F	active transmembrane transporter activity	7	598	0.14
GO:0016758	F	transferase activity, transferring hexosyl groups	5	396	0.16
GO:0016788	F	hydrolase activity, acting on ester bonds	10	1044	0.21
GO:0030554	F	adenyl nucleotide binding	20	2331	0.22
GO:0001883	F	purine nucleoside binding	20	2333	0.22
GO:0004674	F	protein serine/threonine kinase activity	9	940	0.23
GO:0001882	F	nucleoside binding	20	2341	0.23
GO:0016757	F	transferase activity, transferring glycosyl groups	6	596	0.25
GO:0048037	F	cofactor binding	5	479	0.26
GO:0005524	F	ATP binding	17	1996	0.26
GO:0016887	F	ATPase activity	5	488	0.27
GO:0004672	F	protein kinase activity	10	1113	0.27
GO:0017076	F	purine nucleotide binding	21	2595	0.3
GO:0016740	F	transferase activity	24	3012	0.31
GO:0022892	F	substrate-specific transporter activity	8	957	0.37
GO:0032559	F	adenyl ribonucleotide binding	17	2169	0.38
GO:0000166	F	nucleotide binding	26	3438	0.4
GO:0016773	F	phosphotransferase activity, alcohol group as acceptor	10	1275	0.42
GO:0032555	F	purine ribonucleotide binding	18	2429	0.46
GO:0032553	F	ribonucleotide binding	18	2429	0.46
GO:0016301	F	kinase activity	10	1356	0.5
GO:0022891	F	substrate-specific transmembrane transporter activity	6	828	0.54
GO:0008270	F	zinc ion binding	10	1521	0.65
GO:0016772	F	transferase activity, transferring phosphorus-containing groups	10	1590	0.7
GO:0017111	F	nucleoside-triphosphatase activity	5	826	0.7
GO:0016462	F	pyrophosphatase activity	5	854	0.73
GO:0016818	F	hydrolase activity, acting on acid anhydrides, in phosphorus-containing anhydrides	5	866	0.74
GO:0016817	F	hydrolase activity, acting on acid anhydrides	5	880	0.75
GO:0005515	F	protein binding	16	2709	0.81
GO:0003676	F	nucleic acid binding	24	4194	0.9
GO:0005783	C	endoplasmic reticulum	11	587	0.0037
GO:0005576	C	extracellular region	31	2824	0.01
GO:0031225	C	anchored to membrane	5	249	0.035
GO:0031224	C	intrinsic to membrane	12	1174	0.14
GO:0005886	C	plasma membrane	31	3740	0.21
GO:0044425	C	membrane part	21	2448	0.22
GO:0005773	C	vacuole	8	855	0.27
GO:0005618	C	cell wall	6	618	0.28
GO:0030312	C	external encapsulating structure	6	621	0.28
GO:0055044	C	symplast	7	852	0.4
GO:0009506	C	plasmodesma	7	852	0.4
GO:0030054	C	cell junction	7	857	0.41
GO:0005911	C	cell-cell junction	7	854	0.41
GO:0016020	C	membrane	45	6122	0.43
GO:0016021	C	integral to membrane	7	912	0.47
GO:0044459	C	plasma membrane part	8	1065	0.49
GO:0009507	C	chloroplast	26	3959	0.7
GO:0009536	C	plastid	26	4037	0.74
GO:0031090	C	organelle membrane	7	1327	0.84
GO:0005829	C	cytosol	8	1644	0.9
GO:0043234	C	protein complex	5	1358	0.97
GO:0032991	C	macromolecular complex	7	2050	0.99
GO:0005634	C	nucleus	52	9514	0.99
GO:0005737	C	cytoplasm	72	12233	0.99
GO:0043231	C	intracellular membrane-bounded organelle	94	17343	1
GO:0044424	C	intracellular part	117	19957	1
GO:0044422	C	organelle part	13	3385	1
GO:0043229	C	intracellular organelle	95	17570	1
GO:0043227	C	membrane-bounded organelle	94	17349	1
GO:0044446	C	intracellular organelle part	13	3379	1
GO:0044444	C	cytoplasmic part	52	9995	1
GO:0005739	C	mitochondrion	13	3571	1
GO:0044464	C	cell part	141	22455	1
GO:0005623	C	cell	141	22455	1
GO:0043226	C	organelle	95	17578	1
GO:0005622	C	intracellular	117	20042	1

## Sheet: lightcyan
GO term	Ontology	Description	Number in input list	Number in BG/Ref	Adjusted p-value
GO:0009750	P	response to fructose stimulus	5	144	5.4e-05
GO:0034284	P	response to monosaccharide stimulus	5	170	0.00011
GO:0009746	P	response to hexose stimulus	5	170	0.00011
GO:0006511	P	ubiquitin-dependent protein catabolic process	7	407	0.00013
GO:0019941	P	modification-dependent protein catabolic process	7	412	0.00014
GO:0043632	P	modification-dependent macromolecule catabolic process	7	412	0.00014
GO:0009744	P	response to sucrose stimulus	5	210	0.0003
GO:0034285	P	response to disaccharide stimulus	5	213	0.00032
GO:0051603	P	proteolysis involved in cellular protein catabolic process	7	497	0.00043
GO:0044257	P	cellular protein catabolic process	7	525	0.00059
GO:0030163	P	protein catabolic process	7	540	0.0007
GO:0061025	P	membrane fusion	5	275	0.00098
GO:0006944	P	cellular membrane fusion	5	275	0.00098
GO:0016192	P	vesicle-mediated transport	7	598	0.0013
GO:0009743	P	response to carbohydrate stimulus	8	812	0.0017
GO:0006508	P	proteolysis	8	943	0.0041
GO:0050896	P	response to stimulus	27	6292	0.0067
GO:0061024	P	membrane organization	5	543	0.016
GO:0016044	P	cellular membrane organization	5	543	0.016
GO:0042221	P	response to chemical stimulus	18	3978	0.019
GO:0044248	P	cellular catabolic process	11	2095	0.026
GO:0009056	P	catabolic process	11	2182	0.033
GO:0009416	P	response to light stimulus	7	1188	0.043
GO:0044265	P	cellular macromolecule catabolic process	7	1208	0.046
GO:0009628	P	response to abiotic stimulus	12	2635	0.051
GO:0009057	P	macromolecule catabolic process	7	1255	0.054
GO:0009314	P	response to radiation	7	1263	0.056
GO:0010033	P	response to organic substance	12	2754	0.067
GO:0032787	P	monocarboxylic acid metabolic process	7	1481	0.11
GO:0043436	P	oxoacid metabolic process	9	2103	0.12
GO:0006082	P	organic acid metabolic process	9	2105	0.12
GO:0019752	P	carboxylic acid metabolic process	9	2103	0.12
GO:0042180	P	cellular ketone metabolic process	9	2123	0.12
GO:0006950	P	response to stress	15	4089	0.14
GO:0045184	P	establishment of protein localization	5	1160	0.21
GO:0015031	P	protein transport	5	1160	0.21
GO:0008104	P	protein localization	5	1216	0.23
GO:0033036	P	macromolecule localization	6	1541	0.24
GO:0065008	P	regulation of biological quality	6	1654	0.29
GO:0006519	P	cellular amino acid and derivative metabolic process	5	1324	0.29
GO:0009607	P	response to biotic stimulus	6	1687	0.31
GO:0044267	P	cellular protein metabolic process	15	4775	0.31
GO:0048608	P	reproductive structure development	6	1722	0.32
GO:0044255	P	cellular lipid metabolic process	5	1395	0.33
GO:0019538	P	protein metabolic process	16	5220	0.34
GO:0006464	P	protein modification process	9	2773	0.34
GO:0050794	P	regulation of cellular process	14	4595	0.36
GO:0033554	P	cellular response to stress	5	1473	0.37
GO:0009791	P	post-embryonic development	7	2188	0.38
GO:0009987	P	cellular process	41	14419	0.38
GO:0051649	P	establishment of localization in cell	5	1554	0.41
GO:0044281	P	small molecule metabolic process	12	4065	0.42
GO:0051641	P	cellular localization	5	1613	0.45
GO:0051716	P	cellular response to stimulus	7	2355	0.46
GO:0006355	P	regulation of transcription, DNA-dependent	7	2372	0.47
GO:0051252	P	regulation of RNA metabolic process	7	2388	0.47
GO:0045449	P	regulation of transcription	7	2376	0.47
GO:0003006	P	reproductive developmental process	6	2050	0.48
GO:0043412	P	macromolecule modification	9	3199	0.51
GO:0010556	P	regulation of macromolecule biosynthetic process	7	2491	0.52
GO:0019219	P	regulation of nucleobase, nucleoside, nucleotide and nucleic acid metabolic process	7	2496	0.52
GO:0006629	P	lipid metabolic process	5	1772	0.53
GO:0051171	P	regulation of nitrogen compound metabolic process	7	2517	0.53
GO:0044237	P	cellular metabolic process	31	11509	0.56
GO:0050789	P	regulation of biological process	14	5235	0.57
GO:0006350	P	transcription	7	2620	0.57
GO:0006351	P	transcription, DNA-dependent	7	2618	0.57
GO:0032774	P	RNA biosynthetic process	7	2621	0.57
GO:0022414	P	reproductive process	6	2224	0.57
GO:0009889	P	regulation of biosynthetic process	7	2634	0.58
GO:0031326	P	regulation of cellular biosynthetic process	7	2631	0.58
GO:0000003	P	reproduction	6	2272	0.59
GO:0010468	P	regulation of gene expression	7	2695	0.6
GO:0080090	P	regulation of primary metabolic process	7	2761	0.63
GO:0016043	P	cellular component organization	8	3141	0.63
GO:0065007	P	biological regulation	16	6222	0.64
GO:0006810	P	transport	9	3577	0.65
GO:0060255	P	regulation of macromolecule metabolic process	7	2829	0.66
GO:0044260	P	cellular macromolecule metabolic process	22	8616	0.67
GO:0051234	P	establishment of localization	9	3652	0.67
GO:0043687	P	post-translational protein modification	5	2075	0.67
GO:0031323	P	regulation of cellular metabolic process	7	2928	0.69
GO:0051179	P	localization	9	3819	0.72
GO:0043170	P	macromolecule metabolic process	23	9246	0.73
GO:0019222	P	regulation of metabolic process	7	3186	0.77
GO:0044238	P	primary metabolic process	29	11717	0.77
GO:0023052	P	signaling	5	2376	0.78
GO:0032502	P	developmental process	9	4094	0.8
GO:0048856	P	anatomical structure development	7	3396	0.83
GO:0007275	P	multicellular organismal development	8	3864	0.84
GO:0034645	P	cellular macromolecule biosynthetic process	11	5243	0.86
GO:0006807	P	nitrogen compound metabolic process	12	5675	0.87
GO:0032501	P	multicellular organismal process	8	4020	0.87
GO:0044249	P	cellular biosynthetic process	17	7737	0.88
GO:0009059	P	macromolecule biosynthetic process	11	5312	0.88
GO:0008152	P	metabolic process	32	13633	0.89
GO:0016070	P	RNA metabolic process	7	3734	0.89
GO:0009058	P	biosynthetic process	17	7962	0.9
GO:0006139	P	nucleobase, nucleoside, nucleotide and nucleic acid metabolic process	8	4798	0.96
GO:0010467	P	gene expression	7	4766	0.98
GO:0070011	F	peptidase activity, acting on L-amino acid peptides	5	519	0.014
GO:0008233	F	peptidase activity	5	548	0.017
GO:0008270	F	zinc ion binding	8	1521	0.054
GO:0046914	F	transition metal ion binding	10	2313	0.095
GO:0046872	F	metal ion binding	10	2853	0.24
GO:0043169	F	cation binding	10	3029	0.3
GO:0043167	F	ion binding	10	3030	0.31
GO:0016491	F	oxidoreductase activity	5	1691	0.49
GO:0005515	F	protein binding	7	2709	0.61
GO:0016787	F	hydrolase activity	7	3099	0.75
GO:0003677	F	DNA binding	5	2399	0.79
GO:0016740	F	transferase activity	6	3012	0.84
GO:0003824	F	catalytic activity	19	8787	0.91
GO:0005488	F	binding	25	11247	0.92
GO:0003676	F	nucleic acid binding	7	4194	0.95
GO:0000166	F	nucleotide binding	5	3438	0.96
GO:0005622	C	intracellular	60	20042	0.097
GO:0005794	C	Golgi apparatus	5	949	0.12
GO:0044424	C	intracellular part	58	19957	0.2
GO:0005829	C	cytosol	6	1644	0.29
GO:0005634	C	nucleus	28	9514	0.34
GO:0005737	C	cytoplasm	35	12233	0.38
GO:0044464	C	cell part	62	22455	0.44
GO:0005623	C	cell	62	22455	0.44
GO:0044444	C	cytoplasmic part	28	9995	0.46
GO:0043229	C	intracellular organelle	48	17570	0.52
GO:0043226	C	organelle	48	17578	0.52
GO:0043231	C	intracellular membrane-bounded organelle	47	17343	0.55
GO:0043227	C	membrane-bounded organelle	47	17349	0.55
GO:0009507	C	chloroplast	8	3959	0.86
GO:0005739	C	mitochondrion	7	3571	0.87
GO:0009536	C	plastid	8	4037	0.87
GO:0005886	C	plasma membrane	7	3740	0.9
GO:0016020	C	membrane	11	6122	0.96
GO:0044422	C	organelle part	5	3385	0.96
GO:0044446	C	intracellular organelle part	5	3379	0.96

## Sheet: lightgreen
GO term	Ontology	Description	Number in input list	Number in BG/Ref	Adjusted p-value
GO:0019748	P	secondary metabolic process	6	1247	0.00062
GO:0044262	P	cellular carbohydrate metabolic process	7	1778	0.00067
GO:0044283	P	small molecule biosynthetic process	7	1865	0.00089
GO:0034637	P	cellular carbohydrate biosynthetic process	5	941	0.0012
GO:0016051	P	carbohydrate biosynthetic process	5	1070	0.0022
GO:0005975	P	carbohydrate metabolic process	7	2249	0.0026
GO:0065008	P	regulation of biological quality	5	1654	0.013
GO:0008152	P	metabolic process	18	13633	0.013
GO:0044281	P	small molecule metabolic process	8	4065	0.02
GO:0044237	P	cellular metabolic process	15	11509	0.039
GO:0044249	P	cellular biosynthetic process	11	7737	0.053
GO:0009058	P	biosynthetic process	11	7962	0.064
GO:0009628	P	response to abiotic stimulus	5	2635	0.076
GO:0009987	P	cellular process	16	14419	0.13
GO:0044238	P	primary metabolic process	13	11717	0.19
GO:0006807	P	nitrogen compound metabolic process	6	5675	0.38
GO:0065007	P	biological regulation	6	6222	0.48
GO:0050896	P	response to stimulus	5	6292	0.68
GO:0044260	P	cellular macromolecule metabolic process	6	8616	0.82
GO:0043170	P	macromolecule metabolic process	6	9246	0.87
GO:0016788	F	hydrolase activity, acting on ester bonds	5	1044	0.0019
GO:0003824	F	catalytic activity	13	8787	0.023
GO:0046914	F	transition metal ion binding	5	2313	0.048
GO:0016787	F	hydrolase activity	6	3099	0.048
GO:0046872	F	metal ion binding	5	2853	0.1
GO:0043169	F	cation binding	5	3029	0.12
GO:0043167	F	ion binding	5	3030	0.12
GO:0005488	F	binding	10	11247	0.56
GO:0009507	C	chloroplast	8	3959	0.017
GO:0009536	C	plastid	8	4037	0.019
GO:0005576	C	extracellular region	6	2824	0.033
GO:0016020	C	membrane	7	6122	0.28
GO:0044444	C	cytoplasmic part	10	9995	0.38
GO:0005737	C	cytoplasm	12	12233	0.38
GO:0043231	C	intracellular membrane-bounded organelle	16	17343	0.47
GO:0043227	C	membrane-bounded organelle	16	17349	0.47
GO:0043229	C	intracellular organelle	16	17570	0.5
GO:0043226	C	organelle	16	17578	0.5
GO:0044424	C	intracellular part	18	19957	0.52
GO:0005622	C	intracellular	18	20042	0.54
GO:0044464	C	cell part	20	22455	0.57
GO:0005623	C	cell	20	22455	0.57
GO:0005634	C	nucleus	7	9514	0.78

## Sheet: magenta
GO term	Ontology	Description	Number in input list	Number in BG/Ref	Adjusted p-value
GO:0010264	P	myo-inositol hexakisphosphate biosynthetic process	15	65	2.9e-15
GO:0033517	P	myo-inositol hexakisphosphate metabolic process	15	65	2.9e-15
GO:0032958	P	inositol phosphate biosynthetic process	15	66	3.5e-15
GO:0006021	P	inositol biosynthetic process	15	67	4.2e-15
GO:0019748	P	secondary metabolic process	47	1247	2.2e-14
GO:0046173	P	polyol biosynthetic process	15	81	4.9e-14
GO:0046148	P	pigment biosynthetic process	23	282	8.9e-14
GO:0043647	P	inositol phosphate metabolic process	15	86	1.1e-13
GO:0042440	P	pigment metabolic process	25	361	2.2e-13
GO:0006020	P	inositol metabolic process	15	98	5.8e-13
GO:0044283	P	small molecule biosynthetic process	55	1865	1.7e-12
GO:0005975	P	carbohydrate metabolic process	60	2249	8e-12
GO:0016051	P	carbohydrate biosynthetic process	39	1070	1.2e-11
GO:0034637	P	cellular carbohydrate biosynthetic process	36	941	2.2e-11
GO:0019751	P	polyol metabolic process	15	136	4.1e-11
GO:0044262	P	cellular carbohydrate metabolic process	50	1778	1.1e-10
GO:0044281	P	small molecule metabolic process	83	4065	2.6e-10
GO:0010224	P	response to UV-B	12	104	2.4e-09
GO:0051186	P	cofactor metabolic process	28	753	7.8e-09
GO:0008152	P	metabolic process	185	13633	3.7e-08
GO:0006066	P	alcohol metabolic process	34	1143	3.9e-08
GO:0051188	P	cofactor biosynthetic process	19	388	3.9e-08
GO:0009718	P	anthocyanin biosynthetic process	9	63	4.6e-08
GO:0046283	P	anthocyanin metabolic process	10	87	5.4e-08
GO:0009411	P	response to UV	15	247	8e-08
GO:0046165	P	alcohol biosynthetic process	16	293	1.2e-07
GO:0005984	P	disaccharide metabolic process	14	221	1.3e-07
GO:0009058	P	biosynthetic process	122	7962	2e-07
GO:0009311	P	oligosaccharide metabolic process	14	244	4.2e-07
GO:0009416	P	response to light stimulus	32	1188	8.5e-07
GO:0044042	P	glucan metabolic process	18	432	8.7e-07
GO:0006073	P	cellular glucan metabolic process	17	388	9.1e-07
GO:0019252	P	starch biosynthetic process	12	191	1.2e-06
GO:0016137	P	glycoside metabolic process	14	268	1.2e-06
GO:0005982	P	starch metabolic process	13	230	1.3e-06
GO:0009987	P	cellular process	187	14419	1.4e-06
GO:0009250	P	glucan biosynthetic process	15	313	1.4e-06
GO:0009108	P	coenzyme biosynthetic process	11	164	1.8e-06
GO:0010033	P	response to organic substance	54	2754	2.6e-06
GO:0009744	P	response to sucrose stimulus	12	210	2.9e-06
GO:0009314	P	response to radiation	32	1263	3e-06
GO:0006725	P	cellular aromatic compound metabolic process	28	1022	3.2e-06
GO:0009812	P	flavonoid metabolic process	13	251	3.2e-06
GO:0034285	P	response to disaccharide stimulus	12	213	3.4e-06
GO:0009813	P	flavonoid biosynthetic process	12	225	5.8e-06
GO:0006720	P	isoprenoid metabolic process	18	500	6.2e-06
GO:0000023	P	maltose metabolic process	10	152	6.2e-06
GO:0006766	P	vitamin metabolic process	10	153	6.5e-06
GO:0006732	P	coenzyme metabolic process	18	508	7.6e-06
GO:0006519	P	cellular amino acid and derivative metabolic process	32	1324	7.7e-06
GO:0044249	P	cellular biosynthetic process	113	7737	9.1e-06
GO:0042221	P	response to chemical stimulus	68	3978	1.1e-05
GO:0009719	P	response to endogenous stimulus	36	1615	1.1e-05
GO:0050896	P	response to stimulus	96	6292	1.2e-05
GO:0016143	P	S-glycoside metabolic process	11	205	1.3e-05
GO:0019757	P	glycosinolate metabolic process	11	205	1.3e-05
GO:0019760	P	glucosinolate metabolic process	11	205	1.3e-05
GO:0006721	P	terpenoid metabolic process	13	290	1.4e-05
GO:0044238	P	primary metabolic process	155	11717	1.6e-05
GO:0016138	P	glycoside biosynthetic process	11	215	2e-05
GO:0009698	P	phenylpropanoid metabolic process	15	405	2.7e-05
GO:0016108	P	tetraterpenoid metabolic process	8	111	2.9e-05
GO:0016116	P	carotenoid metabolic process	8	111	2.9e-05
GO:0006778	P	porphyrin metabolic process	11	226	3.2e-05
GO:0033013	P	tetrapyrrole metabolic process	11	227	3.3e-05
GO:0006790	P	sulfur metabolic process	20	683	3.5e-05
GO:0008299	P	isoprenoid biosynthetic process	16	477	4.6e-05
GO:0005976	P	polysaccharide metabolic process	20	712	6.1e-05
GO:0009628	P	response to abiotic stimulus	48	2635	6.6e-05
GO:0044237	P	cellular metabolic process	150	11509	6.6e-05
GO:0042214	P	terpene metabolic process	6	66	8.9e-05
GO:0019761	P	glucosinolate biosynthetic process	9	172	9.8e-05
GO:0016144	P	S-glycoside biosynthetic process	9	172	9.8e-05
GO:0019758	P	glycosinolate biosynthetic process	9	172	9.8e-05
GO:0016556	P	mRNA modification	7	101	0.00011
GO:0006733	P	oxidoreduction coenzyme metabolic process	11	267	0.00013
GO:0016114	P	terpenoid biosynthetic process	11	268	0.00014
GO:0016109	P	tetraterpenoid biosynthetic process	7	106	0.00015
GO:0016117	P	carotenoid biosynthetic process	7	106	0.00015
GO:0000271	P	polysaccharide biosynthetic process	17	590	0.00016
GO:0046483	P	heterocycle metabolic process	24	1023	0.00017
GO:0009699	P	phenylpropanoid biosynthetic process	12	327	0.00019
GO:0044272	P	sulfur compound biosynthetic process	15	486	0.00019
GO:0015994	P	chlorophyll metabolic process	9	189	0.00019
GO:0009110	P	vitamin biosynthetic process	6	77	0.0002
GO:0044264	P	cellular polysaccharide metabolic process	17	601	0.0002
GO:0034641	P	cellular nitrogen compound metabolic process	29	1373	0.00021
GO:0006779	P	porphyrin biosynthetic process	8	157	0.00028
GO:0044271	P	cellular nitrogen compound biosynthetic process	20	804	0.00029
GO:0006546	P	glycine catabolic process	5	53	0.0003
GO:0009657	P	plastid organization	13	398	0.0003
GO:0033014	P	tetrapyrrole biosynthetic process	8	160	0.00032
GO:0009071	P	serine family amino acid catabolic process	5	55	0.00035
GO:0033692	P	cellular polysaccharide biosynthetic process	15	523	0.00041
GO:0008610	P	lipid biosynthetic process	25	1159	0.00043
GO:0009725	P	response to hormone stimulus	28	1375	0.00048
GO:0006575	P	cellular amino acid derivative metabolic process	18	714	0.0005
GO:0006544	P	glycine metabolic process	5	62	0.00058
GO:0055086	P	nucleobase, nucleoside and nucleotide metabolic process	18	726	0.0006
GO:0009117	P	nucleotide metabolic process	17	685	0.00084
GO:0006753	P	nucleoside phosphate metabolic process	17	687	0.00087
GO:0006098	P	pentose-phosphate shunt	8	200	0.0013
GO:0006740	P	NADPH regeneration	8	201	0.0013
GO:0009753	P	response to jasmonic acid stimulus	13	471	0.0014
GO:0006739	P	NADP metabolic process	8	204	0.0015
GO:0046496	P	nicotinamide nucleotide metabolic process	8	212	0.0018
GO:0006769	P	nicotinamide metabolic process	8	212	0.0018
GO:0009739	P	response to gibberellin stimulus	7	166	0.0019
GO:0009310	P	amine catabolic process	8	214	0.0019
GO:0019362	P	pyridine nucleotide metabolic process	8	214	0.0019
GO:0042180	P	cellular ketone metabolic process	36	2123	0.002
GO:0015995	P	chlorophyll biosynthetic process	6	125	0.0022
GO:0009069	P	serine family amino acid metabolic process	9	271	0.0023
GO:0043603	P	cellular amide metabolic process	8	222	0.0024
GO:0009820	P	alkaloid metabolic process	8	225	0.0026
GO:0046394	P	carboxylic acid biosynthetic process	22	1116	0.0028
GO:0016053	P	organic acid biosynthetic process	22	1116	0.0028
GO:0009063	P	cellular amino acid catabolic process	7	178	0.0028
GO:0009695	P	jasmonic acid biosynthetic process	6	136	0.0032
GO:0009658	P	chloroplast organization	8	237	0.0036
GO:0042398	P	cellular amino acid derivative biosynthetic process	13	534	0.0039
GO:0031408	P	oxylipin biosynthetic process	6	142	0.004
GO:0009072	P	aromatic amino acid family metabolic process	8	245	0.0043
GO:0006629	P	lipid metabolic process	30	1772	0.0049
GO:0019438	P	aromatic compound biosynthetic process	15	680	0.0049
GO:0071554	P	cell wall organization or biogenesis	19	963	0.0053
GO:0018130	P	heterocycle biosynthetic process	8	258	0.0058
GO:0043455	P	regulation of secondary metabolic process	6	157	0.0063
GO:0008652	P	cellular amino acid biosynthetic process	12	503	0.0064
GO:0009694	P	jasmonic acid metabolic process	6	160	0.0069
GO:0009741	P	response to brassinosteroid stimulus	5	114	0.0072
GO:0006807	P	nitrogen compound metabolic process	75	5675	0.0086
GO:0031407	P	oxylipin metabolic process	6	168	0.0086
GO:0009309	P	amine biosynthetic process	12	527	0.009
GO:0043436	P	oxoacid metabolic process	33	2103	0.0096
GO:0019752	P	carboxylic acid metabolic process	33	2103	0.0096
GO:0006082	P	organic acid metabolic process	33	2105	0.0097
GO:0009743	P	response to carbohydrate stimulus	16	812	0.01
GO:0019288	P	isopentenyl diphosphate biosynthetic process, mevalonate-independent pathway	7	229	0.01
GO:0009240	P	isopentenyl diphosphate biosynthetic process	7	233	0.011
GO:0046490	P	isopentenyl diphosphate metabolic process	7	233	0.011
GO:0019682	P	glyceraldehyde-3-phosphate metabolic process	7	232	0.011
GO:0044093	P	positive regulation of molecular function	5	130	0.012
GO:0043085	P	positive regulation of catalytic activity	5	129	0.012
GO:0009735	P	response to cytokinin stimulus	5	132	0.013
GO:0006633	P	fatty acid biosynthetic process	8	303	0.014
GO:0070882	P	cellular cell wall organization or biogenesis	9	367	0.015
GO:0016052	P	carbohydrate catabolic process	12	573	0.016
GO:0044255	P	cellular lipid metabolic process	23	1395	0.017
GO:0016071	P	mRNA metabolic process	9	381	0.018
GO:0044106	P	cellular amine metabolic process	17	947	0.019
GO:0014070	P	response to organic cyclic substance	5	148	0.02
GO:0010583	P	response to cyclopentenone	5	148	0.02
GO:0009308	P	amine metabolic process	18	1034	0.021
GO:0006520	P	cellular amino acid metabolic process	16	882	0.021
GO:0006081	P	cellular aldehyde metabolic process	8	334	0.023
GO:0009267	P	cellular response to starvation	8	336	0.024
GO:0042546	P	cell wall biogenesis	8	336	0.024
GO:0008654	P	phospholipid biosynthetic process	9	405	0.025
GO:0065007	P	biological regulation	78	6222	0.025
GO:0044275	P	cellular carbohydrate catabolic process	11	545	0.026
GO:0071555	P	cell wall organization	12	613	0.026
GO:0042594	P	response to starvation	8	344	0.027
GO:0006970	P	response to osmotic stress	15	842	0.028
GO:0031669	P	cellular response to nutrient levels	8	350	0.029
GO:0016126	P	sterol biosynthetic process	5	165	0.029
GO:0048509	P	regulation of meristem development	6	223	0.029
GO:0048511	P	rhythmic process	5	171	0.033
GO:0007623	P	circadian rhythm	5	171	0.033
GO:0016125	P	sterol metabolic process	5	172	0.034
GO:0030003	P	cellular cation homeostasis	5	172	0.034
GO:0040007	P	growth	16	949	0.036
GO:0009617	P	response to bacterium	11	577	0.037
GO:0031667	P	response to nutrient levels	8	367	0.037
GO:0009408	P	response to heat	7	303	0.038
GO:0005996	P	monosaccharide metabolic process	14	804	0.039
GO:0040008	P	regulation of growth	7	304	0.039
GO:0006873	P	cellular ion homeostasis	5	185	0.044
GO:0055082	P	cellular chemical homeostasis	5	186	0.045
GO:0010817	P	regulation of hormone levels	9	456	0.047
GO:0031668	P	cellular response to extracellular stimulus	8	388	0.048
GO:0071496	P	cellular response to external stimulus	8	389	0.049
GO:0006139	P	nucleobase, nucleoside, nucleotide and nucleic acid metabolic process	60	4798	0.051
GO:0070838	P	divalent metal ion transport	5	195	0.052
GO:0032787	P	monocarboxylic acid metabolic process	22	1481	0.052
GO:0042742	P	defense response to bacterium	8	394	0.052
GO:0006090	P	pyruvate metabolic process	8	398	0.054
GO:0009605	P	response to external stimulus	17	1087	0.056
GO:0006644	P	phospholipid metabolic process	9	472	0.056
GO:0006007	P	glucose catabolic process	9	474	0.057
GO:0044282	P	small molecule catabolic process	15	932	0.058
GO:0019320	P	hexose catabolic process	9	476	0.058
GO:0051707	P	response to other organism	21	1421	0.059
GO:0009991	P	response to extracellular stimulus	8	406	0.06
GO:0048638	P	regulation of developmental growth	6	269	0.061
GO:0006811	P	ion transport	16	1019	0.061
GO:0046365	P	monosaccharide catabolic process	9	480	0.061
GO:0006006	P	glucose metabolic process	10	554	0.061
GO:0019637	P	organophosphate metabolic process	9	483	0.063
GO:0009611	P	response to wounding	7	340	0.063
GO:0009790	P	embryonic development	11	638	0.066
GO:0019344	P	cysteine biosynthetic process	5	210	0.067
GO:0009451	P	RNA modification	8	418	0.068
GO:0046164	P	alcohol catabolic process	9	491	0.068
GO:0006534	P	cysteine metabolic process	5	213	0.07
GO:0048878	P	chemical homeostasis	6	281	0.071
GO:0032268	P	regulation of cellular protein metabolic process	5	215	0.073
GO:0006163	P	purine nucleotide metabolic process	5	217	0.075
GO:0055080	P	cation homeostasis	5	217	0.075
GO:0006979	P	response to oxidative stress	10	582	0.078
GO:0008361	P	regulation of cell size	12	739	0.079
GO:0006694	P	steroid biosynthetic process	5	221	0.079
GO:0009070	P	serine family amino acid biosynthetic process	5	222	0.08
GO:0006631	P	fatty acid metabolic process	10	587	0.082
GO:0042254	P	ribosome biogenesis	8	437	0.083
GO:0065008	P	regulation of biological quality	23	1654	0.083
GO:0032535	P	regulation of cellular component size	12	752	0.087
GO:0090066	P	regulation of anatomical structure size	12	752	0.087
GO:0009664	P	plant-type cell wall organization	7	369	0.087
GO:0019220	P	regulation of phosphate metabolic process	5	231	0.091
GO:0051174	P	regulation of phosphorus metabolic process	5	231	0.091
GO:0022613	P	ribonucleoprotein complex biogenesis	8	447	0.091
GO:0019318	P	hexose metabolic process	10	602	0.092
GO:0009845	P	seed germination	5	233	0.094
GO:0051246	P	regulation of protein metabolic process	5	237	0.099
GO:0042545	P	cell wall modification	7	386	0.1
GO:0050801	P	ion homeostasis	5	240	0.1
GO:0015674	P	di-, tri-valent inorganic cation transport	6	321	0.11
GO:0000096	P	sulfur amino acid metabolic process	8	465	0.11
GO:0055114	P	oxidation reduction	19	1364	0.11
GO:0071669	P	plant-type cell wall organization or biogenesis	8	473	0.11
GO:0048589	P	developmental growth	12	791	0.11
GO:0009651	P	response to salt stress	12	788	0.11
GO:0008202	P	steroid metabolic process	5	247	0.11
GO:0051704	P	multi-organism process	24	1820	0.12
GO:0046395	P	carboxylic acid catabolic process	7	402	0.12
GO:0016054	P	organic acid catabolic process	7	402	0.12
GO:0019725	P	cellular homeostasis	6	328	0.12
GO:0016049	P	cell growth	11	715	0.12
GO:0044085	P	cellular component biogenesis	20	1480	0.12
GO:0009639	P	response to red or far red light	7	406	0.13
GO:0050790	P	regulation of catalytic activity	6	332	0.13
GO:0006812	P	cation transport	12	813	0.13
GO:0071495	P	cellular response to endogenous stimulus	12	815	0.13
GO:0055085	P	transmembrane transport	10	648	0.13
GO:0000302	P	response to reactive oxygen species	6	338	0.14
GO:0048856	P	anatomical structure development	41	3396	0.14
GO:0042542	P	response to hydrogen peroxide	5	263	0.14
GO:0046700	P	heterocycle catabolic process	5	266	0.14
GO:0009826	P	unidimensional cell growth	8	502	0.15
GO:0060560	P	developmental growth involved in morphogenesis	8	502	0.15
GO:0009733	P	response to auxin stimulus	7	431	0.16
GO:0042446	P	hormone biosynthetic process	5	277	0.16
GO:0009755	P	hormone-mediated signaling pathway	9	600	0.16
GO:0007154	P	cell communication	11	758	0.16
GO:0051716	P	cellular response to stimulus	29	2355	0.17
GO:0009642	P	response to light intensity	5	282	0.17
GO:0050789	P	regulation of biological process	60	5235	0.17
GO:0010073	P	meristem maintenance	5	286	0.17
GO:0051179	P	localization	45	3819	0.17
GO:0048316	P	seed development	10	696	0.18
GO:0051234	P	establishment of localization	43	3652	0.18
GO:0009266	P	response to temperature stimulus	13	962	0.19
GO:0080090	P	regulation of primary metabolic process	33	2761	0.19
GO:0065009	P	regulation of molecular function	6	378	0.19
GO:0009607	P	response to biotic stimulus	21	1687	0.2
GO:0010154	P	fruit development	10	721	0.2
GO:0022621	P	shoot system development	10	723	0.21
GO:0048367	P	shoot development	10	723	0.21
GO:0000097	P	sulfur amino acid biosynthetic process	5	309	0.21
GO:0006950	P	response to stress	47	4089	0.21
GO:0032870	P	cellular response to hormone stimulus	9	641	0.21
GO:0009653	P	anatomical structure morphogenesis	22	1783	0.21
GO:0032502	P	developmental process	47	4094	0.21
GO:0009793	P	embryonic development ending in seed dormancy	8	563	0.22
GO:0045935	P	positive regulation of nucleobase, nucleoside, nucleotide and nucleic acid metabolic process	7	479	0.22
GO:0019222	P	regulation of metabolic process	37	3186	0.22
GO:0051173	P	positive regulation of nitrogen compound metabolic process	7	480	0.22
GO:0042592	P	homeostatic process	7	488	0.23
GO:0048869	P	cellular developmental process	18	1453	0.23
GO:0006810	P	transport	41	3577	0.23
GO:0016072	P	rRNA metabolic process	5	325	0.24
GO:0010557	P	positive regulation of macromolecule biosynthetic process	7	491	0.24
GO:0042445	P	hormone metabolic process	5	324	0.24
GO:0006364	P	rRNA processing	5	324	0.24
GO:0009259	P	ribonucleotide metabolic process	5	323	0.24
GO:0032989	P	cellular component morphogenesis	10	748	0.24
GO:0030001	P	metal ion transport	8	576	0.24
GO:0009414	P	response to water deprivation	6	416	0.25
GO:0009620	P	response to fungus	7	499	0.25
GO:0048507	P	meristem development	7	498	0.25
GO:0009165	P	nucleotide biosynthetic process	5	336	0.26
GO:0010604	P	positive regulation of macromolecule metabolic process	7	508	0.26
GO:0042743	P	hydrogen peroxide metabolic process	5	335	0.26
GO:0009891	P	positive regulation of biosynthetic process	8	600	0.27
GO:0009415	P	response to water	6	424	0.27
GO:0031328	P	positive regulation of cellular biosynthetic process	8	600	0.27
GO:0000902	P	cell morphogenesis	9	691	0.28
GO:0006800	P	oxygen and reactive oxygen species metabolic process	5	347	0.28
GO:0070887	P	cellular response to chemical stimulus	17	1417	0.28
GO:0009965	P	leaf morphogenesis	5	347	0.28
GO:0007275	P	multicellular organismal development	43	3864	0.29
GO:0009889	P	regulation of biosynthetic process	30	2634	0.29
GO:0031326	P	regulation of cellular biosynthetic process	30	2631	0.29
GO:0031325	P	positive regulation of cellular metabolic process	8	615	0.29
GO:0009893	P	positive regulation of metabolic process	8	623	0.3
GO:0010016	P	shoot morphogenesis	7	529	0.3
GO:0009056	P	catabolic process	25	2182	0.3
GO:0023052	P	signaling	27	2376	0.3
GO:0048366	P	leaf development	6	451	0.31
GO:0016070	P	RNA metabolic process	41	3734	0.33
GO:0032501	P	multicellular organismal process	44	4020	0.33
GO:0006796	P	phosphate metabolic process	18	1571	0.34
GO:0006793	P	phosphorus metabolic process	18	1572	0.34
GO:0045893	P	positive regulation of transcription, DNA-dependent	6	467	0.34
GO:0045941	P	positive regulation of transcription	6	467	0.34
GO:0010628	P	positive regulation of gene expression	6	473	0.35
GO:0051254	P	positive regulation of RNA metabolic process	6	471	0.35
GO:0050793	P	regulation of developmental process	10	844	0.36
GO:0034470	P	ncRNA processing	5	387	0.36
GO:0031323	P	regulation of cellular metabolic process	32	2928	0.36
GO:0048731	P	system development	23	2083	0.37
GO:0048513	P	organ development	23	2083	0.37
GO:0071310	P	cellular response to organic substance	14	1234	0.38
GO:0016043	P	cellular component organization	34	3141	0.38
GO:0044248	P	cellular catabolic process	23	2095	0.39
GO:0022622	P	root system development	7	595	0.4
GO:0048364	P	root development	7	594	0.4
GO:0048827	P	phyllome development	6	497	0.4
GO:0006396	P	RNA processing	11	967	0.4
GO:0010556	P	regulation of macromolecule biosynthetic process	27	2491	0.4
GO:0007242	P	intracellular signaling cascade	14	1252	0.4
GO:0043623	P	cellular protein complex assembly	6	504	0.41
GO:0010468	P	regulation of gene expression	29	2695	0.41
GO:0006952	P	defense response	18	1653	0.42
GO:0010035	P	response to inorganic substance	12	1086	0.43
GO:0006996	P	organelle organization	22	2044	0.43
GO:0033554	P	cellular response to stress	16	1473	0.43
GO:0060255	P	regulation of macromolecule metabolic process	30	2829	0.44
GO:0031347	P	regulation of defense response	6	529	0.45
GO:0045449	P	regulation of transcription	25	2376	0.46
GO:0009888	P	tissue development	11	1015	0.46
GO:0006355	P	regulation of transcription, DNA-dependent	25	2372	0.46
GO:0010015	P	root morphogenesis	5	439	0.46
GO:0048588	P	developmental cell growth	5	440	0.47
GO:0051252	P	regulation of RNA metabolic process	25	2388	0.47
GO:0019219	P	regulation of nucleobase, nucleoside, nucleotide and nucleic acid metabolic process	26	2496	0.48
GO:0080134	P	regulation of response to stress	6	544	0.48
GO:0006468	P	protein amino acid phosphorylation	12	1134	0.49
GO:0051171	P	regulation of nitrogen compound metabolic process	26	2517	0.5
GO:0009057	P	macromolecule catabolic process	13	1255	0.51
GO:0048583	P	regulation of response to stimulus	7	667	0.52
GO:0046686	P	response to cadmium ion	5	470	0.52
GO:0009913	P	epidermal cell differentiation	5	467	0.52
GO:0009751	P	response to salicylic acid stimulus	5	470	0.52
GO:0008544	P	epidermis development	5	469	0.52
GO:0007398	P	ectoderm development	5	469	0.52
GO:0006461	P	protein complex assembly	6	577	0.54
GO:0034660	P	ncRNA metabolic process	5	481	0.54
GO:0070271	P	protein complex biogenesis	6	577	0.54
GO:0048522	P	positive regulation of cellular process	8	793	0.56
GO:0051239	P	regulation of multicellular organismal process	7	694	0.56
GO:0034622	P	cellular macromolecular complex assembly	6	592	0.56
GO:0008219	P	cell death	5	500	0.58
GO:0006350	P	transcription	26	2620	0.58
GO:0006351	P	transcription, DNA-dependent	26	2618	0.58
GO:0032774	P	RNA biosynthetic process	26	2621	0.58
GO:0016265	P	death	5	500	0.58
GO:0044265	P	cellular macromolecule catabolic process	12	1208	0.58
GO:0010038	P	response to metal ion	6	610	0.59
GO:0034621	P	cellular macromolecular complex subunit organization	6	617	0.6
GO:0030154	P	cell differentiation	11	1127	0.6
GO:0023033	P	signaling pathway	5	519	0.61
GO:0009887	P	organ morphogenesis	6	629	0.62
GO:0016310	P	phosphorylation	13	1354	0.62
GO:0010605	P	negative regulation of macromolecule metabolic process	6	636	0.63
GO:0009791	P	post-embryonic development	21	2188	0.64
GO:0061024	P	membrane organization	5	543	0.65
GO:0016044	P	cellular membrane organization	5	543	0.65
GO:0009892	P	negative regulation of metabolic process	6	659	0.66
GO:0002376	P	immune system process	9	984	0.67
GO:0006955	P	immune response	9	984	0.67
GO:0065003	P	macromolecular complex assembly	6	665	0.67
GO:0050794	P	regulation of cellular process	44	4595	0.69
GO:0048518	P	positive regulation of biological process	8	896	0.69
GO:0043933	P	macromolecular complex subunit organization	6	691	0.71
GO:0023046	P	signaling process	16	1768	0.72
GO:0048468	P	cell development	6	699	0.72
GO:0048519	P	negative regulation of biological process	11	1243	0.72
GO:0023060	P	signal transmission	16	1767	0.72
GO:0043170	P	macromolecule metabolic process	90	9246	0.72
GO:0007165	P	signal transduction	15	1670	0.73
GO:0044260	P	cellular macromolecule metabolic process	83	8616	0.74
GO:0022607	P	cellular component assembly	7	832	0.74
GO:0010629	P	negative regulation of gene expression	5	611	0.75
GO:0009059	P	macromolecule biosynthetic process	50	5312	0.75
GO:0009737	P	response to abscisic acid stimulus	5	621	0.76
GO:0043412	P	macromolecule modification	29	3199	0.77
GO:0009409	P	response to cold	5	629	0.77
GO:0043687	P	post-translational protein modification	18	2075	0.79
GO:0034645	P	cellular macromolecule biosynthetic process	48	5243	0.81
GO:0045087	P	innate immune response	7	930	0.84
GO:0000003	P	reproduction	18	2272	0.89
GO:0048523	P	negative regulation of cellular process	5	789	0.9
GO:0048608	P	reproductive structure development	13	1722	0.9
GO:0006464	P	protein modification process	22	2773	0.91
GO:0022414	P	reproductive process	17	2224	0.91
GO:0003006	P	reproductive developmental process	15	2050	0.93
GO:0070727	P	cellular macromolecule localization	7	1093	0.93
GO:0006605	P	protein targeting	5	906	0.95
GO:0006508	P	proteolysis	5	943	0.96
GO:0010467	P	gene expression	38	4766	0.96
GO:0051641	P	cellular localization	10	1613	0.97
GO:0006886	P	intracellular protein transport	5	1044	0.98
GO:0033036	P	macromolecule localization	9	1541	0.98
GO:0034613	P	cellular protein localization	5	1059	0.98
GO:0008104	P	protein localization	6	1216	0.99
GO:0051649	P	establishment of localization in cell	8	1554	0.99
GO:0045184	P	establishment of protein localization	5	1160	0.99
GO:0015031	P	protein transport	5	1160	0.99
GO:0019538	P	protein metabolic process	32	5220	1
GO:0044267	P	cellular protein metabolic process	29	4775	1
GO:0046907	P	intracellular transport	6	1423	1
GO:0003824	F	catalytic activity	125	8787	7.8e-06
GO:0035251	F	UDP-glucosyltransferase activity	8	114	3.4e-05
GO:0046527	F	glucosyltransferase activity	8	142	0.00015
GO:0004497	F	monooxygenase activity	7	112	0.00021
GO:0008194	F	UDP-glycosyltransferase activity	10	239	0.00023
GO:0016757	F	transferase activity, transferring glycosyl groups	15	596	0.0015
GO:0016758	F	transferase activity, transferring hexosyl groups	11	396	0.003
GO:0015291	F	secondary active transmembrane transporter activity	9	297	0.0041
GO:0016705	F	oxidoreductase activity, acting on paired donors, with incorporation or reduction of molecular oxygen	11	462	0.009
GO:0016765	F	transferase activity, transferring alkyl or aryl (other than methyl) groups	5	123	0.0097
GO:0016740	F	transferase activity	44	3012	0.0098
GO:0016747	F	transferase activity, transferring acyl groups other than amino-acyl groups	7	234	0.011
GO:0019825	F	oxygen binding	7	234	0.011
GO:0016853	F	isomerase activity	7	237	0.012
GO:0016491	F	oxidoreductase activity	26	1691	0.025
GO:0004553	F	hydrolase activity, hydrolyzing O-glycosyl compounds	9	423	0.032
GO:0005506	F	iron ion binding	10	499	0.035
GO:0016746	F	transferase activity, transferring acyl groups	7	300	0.037
GO:0020037	F	heme binding	8	373	0.04
GO:0015075	F	ion transmembrane transporter activity	11	588	0.041
GO:0016798	F	hydrolase activity, acting on glycosyl bonds	9	448	0.043
GO:0009055	F	electron carrier activity	10	525	0.046
GO:0032561	F	guanyl ribonucleotide binding	6	268	0.06
GO:0005525	F	GTP binding	6	268	0.06
GO:0046906	F	tetrapyrrole binding	8	407	0.06
GO:0019001	F	guanyl nucleotide binding	6	271	0.062
GO:0016614	F	oxidoreductase activity, acting on CH-OH group of donors	5	217	0.075
GO:0005215	F	transporter activity	19	1300	0.076
GO:0022891	F	substrate-specific transmembrane transporter activity	13	828	0.085
GO:0022804	F	active transmembrane transporter activity	10	598	0.09
GO:0022857	F	transmembrane transporter activity	15	1020	0.1
GO:0030528	F	transcription regulator activity	23	1740	0.12
GO:0048037	F	cofactor binding	8	479	0.12
GO:0016787	F	hydrolase activity	38	3099	0.13
GO:0003700	F	transcription factor activity	22	1682	0.14
GO:0016829	F	lyase activity	6	347	0.15
GO:0000166	F	nucleotide binding	41	3438	0.16
GO:0050662	F	coenzyme binding	6	354	0.16
GO:0022892	F	substrate-specific transporter activity	13	957	0.18
GO:0008324	F	cation transmembrane transporter activity	7	450	0.18
GO:0004091	F	carboxylesterase activity	5	353	0.29
GO:0017076	F	purine nucleotide binding	29	2595	0.33
GO:0005515	F	protein binding	30	2709	0.34
GO:0003677	F	DNA binding	26	2399	0.4
GO:0016817	F	hydrolase activity, acting on acid anhydrides	10	880	0.41
GO:0016788	F	hydrolase activity, acting on ester bonds	11	1044	0.5
GO:0032555	F	purine ribonucleotide binding	25	2429	0.51
GO:0032553	F	ribonucleotide binding	25	2429	0.51
GO:0016462	F	pyrophosphatase activity	9	854	0.51
GO:0043169	F	cation binding	31	3029	0.52
GO:0016818	F	hydrolase activity, acting on acid anhydrides, in phosphorus-containing anhydrides	9	866	0.52
GO:0043167	F	ion binding	31	3030	0.52
GO:0016887	F	ATPase activity	5	488	0.56
GO:0004672	F	protein kinase activity	11	1113	0.58
GO:0001883	F	purine nucleoside binding	23	2333	0.59
GO:0030554	F	adenyl nucleotide binding	23	2331	0.59
GO:0001882	F	nucleoside binding	23	2341	0.6
GO:0017111	F	nucleoside-triphosphatase activity	8	826	0.61
GO:0004674	F	protein serine/threonine kinase activity	9	940	0.62
GO:0005524	F	ATP binding	19	1996	0.65
GO:0005198	F	structural molecule activity	5	549	0.66
GO:0005488	F	binding	110	11247	0.72
GO:0016301	F	kinase activity	12	1356	0.73
GO:0046914	F	transition metal ion binding	21	2313	0.74
GO:0016773	F	phosphotransferase activity, alcohol group as acceptor	11	1275	0.75
GO:0016772	F	transferase activity, transferring phosphorus-containing groups	14	1590	0.75
GO:0046872	F	metal ion binding	26	2853	0.75
GO:0032559	F	adenyl ribonucleotide binding	19	2169	0.78
GO:0003676	F	nucleic acid binding	36	4194	0.88
GO:0003723	F	RNA binding	8	1335	0.96
GO:0008270	F	zinc ion binding	9	1521	0.97
GO:0009536	C	plastid	75	4037	1.4e-07
GO:0009507	C	chloroplast	73	3959	2.9e-07
GO:0044435	C	plastid part	33	1252	9e-07
GO:0044434	C	chloroplast part	32	1211	1.3e-06
GO:0046658	C	anchored to plasma membrane	7	68	1.1e-05
GO:0009526	C	plastid envelope	19	598	1.9e-05
GO:0009570	C	chloroplast stroma	19	603	2.1e-05
GO:0009532	C	plastid stroma	19	637	4.3e-05
GO:0009941	C	chloroplast envelope	17	573	0.00012
GO:0031225	C	anchored to membrane	10	249	0.00032
GO:0031226	C	intrinsic to plasma membrane	7	121	0.00033
GO:0005777	C	peroxisome	8	182	0.00072
GO:0042579	C	microbody	8	182	0.00072
GO:0031975	C	envelope	20	929	0.0016
GO:0031967	C	organelle envelope	20	929	0.0016
GO:0005886	C	plasma membrane	56	3740	0.002
GO:0044444	C	cytoplasmic part	125	9995	0.0029
GO:0031224	C	intrinsic to membrane	21	1174	0.01
GO:0048046	C	apoplast	10	406	0.01
GO:0044459	C	plasma membrane part	19	1065	0.014
GO:0044422	C	organelle part	47	3385	0.018
GO:0005576	C	extracellular region	40	2824	0.021
GO:0005737	C	cytoplasm	142	12233	0.023
GO:0044446	C	intracellular organelle part	46	3379	0.026
GO:0016020	C	membrane	76	6122	0.032
GO:0044425	C	membrane part	34	2448	0.041
GO:0009505	C	plant-type cell wall	6	274	0.065
GO:0009579	C	thylakoid	9	518	0.087
GO:0055044	C	symplast	13	852	0.1
GO:0005911	C	cell-cell junction	13	854	0.1
GO:0030054	C	cell junction	13	857	0.1
GO:0009506	C	plasmodesma	13	852	0.1
GO:0031976	C	plastid thylakoid	7	425	0.15
GO:0009534	C	chloroplast thylakoid	7	425	0.15
GO:0031984	C	organelle subcompartment	7	428	0.15
GO:0030312	C	external encapsulating structure	9	621	0.19
GO:0031090	C	organelle membrane	17	1327	0.2
GO:0044436	C	thylakoid part	6	388	0.21
GO:0044464	C	cell part	233	22455	0.29
GO:0005623	C	cell	233	22455	0.29
GO:0005618	C	cell wall	8	618	0.3
GO:0005773	C	vacuole	10	855	0.37
GO:0005774	C	vacuolar membrane	6	483	0.37
GO:0044437	C	vacuolar part	6	486	0.38
GO:0005783	C	endoplasmic reticulum	7	587	0.39
GO:0016021	C	integral to membrane	10	912	0.45
GO:0005829	C	cytosol	17	1644	0.51
GO:0005840	C	ribosome	5	484	0.55
GO:0043232	C	intracellular non-membrane-bounded organelle	11	1109	0.58
GO:0043228	C	non-membrane-bounded organelle	11	1109	0.58
GO:0005794	C	Golgi apparatus	9	949	0.63
GO:0030529	C	ribonucleoprotein complex	6	650	0.65
GO:0043226	C	organelle	176	17578	0.66
GO:0043227	C	membrane-bounded organelle	173	17349	0.69
GO:0043229	C	intracellular organelle	175	17570	0.7
GO:0043231	C	intracellular membrane-bounded organelle	172	17343	0.73
GO:0044424	C	intracellular part	198	19957	0.76
GO:0070013	C	intracellular organelle lumen	5	622	0.76
GO:0043233	C	organelle lumen	5	622	0.76
GO:0031974	C	membrane-enclosed lumen	5	628	0.77
GO:0005622	C	intracellular	198	20042	0.8
GO:0005739	C	mitochondrion	31	3571	0.85
GO:0032991	C	macromolecular complex	11	2050	0.99
GO:0043234	C	protein complex	5	1358	1
GO:0005634	C	nucleus	72	9514	1

## Sheet: midnightblue
GO term	Ontology	Description	Number in input list	Number in BG/Ref	Adjusted p-value
GO:0006950	P	response to stress	95	4089	1.5e-16
GO:0009611	P	response to wounding	25	340	2.4e-14
GO:0050896	P	response to stimulus	117	6292	9.6e-14
GO:0042221	P	response to chemical stimulus	87	3978	1.6e-13
GO:0009753	P	response to jasmonic acid stimulus	27	471	5.9e-13
GO:0009607	P	response to biotic stimulus	50	1687	3.5e-12
GO:0006952	P	defense response	47	1653	6.9e-11
GO:0051707	P	response to other organism	43	1421	7.7e-11
GO:0009867	P	jasmonic acid mediated signaling pathway	19	282	1.4e-10
GO:0071395	P	cellular response to jasmonic acid stimulus	19	282	1.4e-10
GO:0009694	P	jasmonic acid metabolic process	15	160	1.9e-10
GO:0009695	P	jasmonic acid biosynthetic process	14	136	2.5e-10
GO:0031407	P	oxylipin metabolic process	15	168	3.5e-10
GO:0031408	P	oxylipin biosynthetic process	14	142	4.2e-10
GO:0009605	P	response to external stimulus	35	1087	1.2e-09
GO:0009620	P	response to fungus	23	499	1.9e-09
GO:0010033	P	response to organic substance	60	2754	3.3e-09
GO:0070887	P	cellular response to chemical stimulus	39	1417	8.5e-09
GO:0042538	P	hyperosmotic salinity response	13	162	1.8e-08
GO:0043449	P	cellular alkene metabolic process	12	133	1.9e-08
GO:0043450	P	alkene biosynthetic process	12	133	1.9e-08
GO:0044283	P	small molecule biosynthetic process	45	1865	2.6e-08
GO:0006970	P	response to osmotic stress	28	842	3.1e-08
GO:0006972	P	hyperosmotic response	15	251	5.7e-08
GO:0009414	P	response to water deprivation	19	416	5.8e-08
GO:0009738	P	abscisic acid mediated signaling pathway	15	252	6e-08
GO:0010200	P	response to chitin	19	421	6.9e-08
GO:0006575	P	cellular amino acid derivative metabolic process	25	714	6.9e-08
GO:0009415	P	response to water	19	424	7.7e-08
GO:0009751	P	response to salicylic acid stimulus	20	470	7.7e-08
GO:0009719	P	response to endogenous stimulus	40	1615	8.7e-08
GO:0051704	P	multi-organism process	43	1820	9.8e-08
GO:0006633	P	fatty acid biosynthetic process	16	303	1e-07
GO:0071215	P	cellular response to abscisic acid stimulus	15	267	1.2e-07
GO:0009863	P	salicylic acid mediated signaling pathway	17	349	1.2e-07
GO:0071446	P	cellular response to salicylic acid stimulus	17	351	1.3e-07
GO:0009692	P	ethylene metabolic process	11	131	1.5e-07
GO:0009693	P	ethylene biosynthetic process	11	131	1.5e-07
GO:0012501	P	programmed cell death	19	451	1.9e-07
GO:0051716	P	cellular response to stimulus	50	2355	2e-07
GO:0016265	P	death	20	500	2e-07
GO:0008219	P	cell death	20	500	2e-07
GO:0071495	P	cellular response to endogenous stimulus	26	815	2.2e-07
GO:0050776	P	regulation of immune response	18	419	3.1e-07
GO:0002682	P	regulation of immune system process	18	419	3.1e-07
GO:0007242	P	intracellular signaling cascade	33	1252	3.5e-07
GO:0009737	P	response to abscisic acid stimulus	22	621	3.6e-07
GO:0009628	P	response to abiotic stimulus	53	2635	4.2e-07
GO:0031347	P	regulation of defense response	20	529	4.7e-07
GO:0042398	P	cellular amino acid derivative biosynthetic process	20	534	5.4e-07
GO:0002376	P	immune system process	28	984	6.8e-07
GO:0006955	P	immune response	28	984	6.8e-07
GO:0080134	P	regulation of response to stress	20	544	7.2e-07
GO:0043436	P	oxoacid metabolic process	45	2103	7.2e-07
GO:0019752	P	carboxylic acid metabolic process	45	2103	7.2e-07
GO:0006082	P	organic acid metabolic process	45	2105	7.4e-07
GO:0045087	P	innate immune response	27	930	7.5e-07
GO:0071310	P	cellular response to organic substance	32	1234	7.5e-07
GO:0009626	P	plant-type hypersensitive response	17	401	7.9e-07
GO:0034050	P	host programmed cell death induced by symbiont	17	402	8.1e-07
GO:0010941	P	regulation of cell death	17	405	9e-07
GO:0042180	P	cellular ketone metabolic process	45	2123	9.3e-07
GO:0048583	P	regulation of response to stimulus	22	667	1.1e-06
GO:0045088	P	regulation of innate immune response	17	415	1.2e-06
GO:0009651	P	response to salt stress	24	788	1.4e-06
GO:0009404	P	toxin metabolic process	12	211	2e-06
GO:0009407	P	toxin catabolic process	12	211	2e-06
GO:0006631	P	fatty acid metabolic process	20	587	2.2e-06
GO:0043067	P	regulation of programmed cell death	16	397	3.1e-06
GO:0007165	P	signal transduction	37	1670	3.7e-06
GO:0032787	P	monocarboxylic acid metabolic process	34	1481	4.6e-06
GO:0010363	P	regulation of plant-type hypersensitive response	15	371	6.1e-06
GO:0009617	P	response to bacterium	19	577	6.4e-06
GO:0016053	P	organic acid biosynthetic process	28	1116	7e-06
GO:0046394	P	carboxylic acid biosynthetic process	28	1116	7e-06
GO:0080135	P	regulation of cellular response to stress	15	379	7.8e-06
GO:0006612	P	protein targeting to membrane	15	392	1.1e-05
GO:0023060	P	signal transmission	37	1767	1.3e-05
GO:0023046	P	signaling process	37	1768	1.3e-05
GO:0014070	P	response to organic cyclic substance	9	148	2.3e-05
GO:0010583	P	response to cyclopentenone	9	148	2.3e-05
GO:0006979	P	response to oxidative stress	18	582	2.5e-05
GO:0010286	P	heat acclimation	7	84	2.9e-05
GO:0006555	P	methionine metabolic process	11	236	3.1e-05
GO:0023052	P	signaling	44	2376	3.5e-05
GO:0042742	P	defense response to bacterium	14	394	4.9e-05
GO:0052542	P	callose deposition during defense response	6	62	5.1e-05
GO:0006519	P	cellular amino acid and derivative metabolic process	29	1324	5.5e-05
GO:0034976	P	response to endoplasmic reticulum stress	13	352	6.2e-05
GO:0009723	P	response to ethylene stimulus	13	353	6.4e-05
GO:0009308	P	amine metabolic process	24	1034	0.00011
GO:0019748	P	secondary metabolic process	27	1247	0.00012
GO:0009066	P	aspartate family amino acid metabolic process	11	278	0.00013
GO:0033554	P	cellular response to stress	30	1473	0.00014
GO:0009743	P	response to carbohydrate stimulus	20	812	0.00019
GO:0044106	P	cellular amine metabolic process	22	947	0.0002
GO:0006520	P	cellular amino acid metabolic process	21	882	0.00021
GO:0044281	P	small molecule metabolic process	62	4065	0.00022
GO:0009408	P	response to heat	11	303	0.00026
GO:0044255	P	cellular lipid metabolic process	28	1395	0.00031
GO:0052545	P	callose localization	6	93	0.00041
GO:0033037	P	polysaccharide localization	6	94	0.00043
GO:0008152	P	metabolic process	161	13633	0.00049
GO:0009725	P	response to hormone stimulus	27	1375	0.00054
GO:0006725	P	cellular aromatic compound metabolic process	22	1022	0.00056
GO:0042435	P	indole derivative biosynthetic process	7	139	0.00056
GO:0009627	P	systemic acquired resistance	13	445	0.00056
GO:0001666	P	response to hypoxia	6	100	0.00059
GO:0009850	P	auxin metabolic process	7	142	0.00064
GO:0010310	P	regulation of hydrogen peroxide metabolic process	8	187	0.00065
GO:0080010	P	regulation of oxygen and reactive oxygen species metabolic process	8	188	0.00067
GO:0050832	P	defense response to fungus	11	342	0.0007
GO:0070482	P	response to oxygen levels	6	104	0.00071
GO:0007568	P	aging	7	145	0.00072
GO:0006605	P	protein targeting	20	906	0.00074
GO:0042434	P	indole derivative metabolic process	7	148	0.0008
GO:0042430	P	indole and derivative metabolic process	7	148	0.0008
GO:0009814	P	defense response, incompatible interaction	14	536	0.001
GO:0009862	P	systemic acquired resistance, salicylic acid mediated signaling pathway	9	251	0.001
GO:0009755	P	hormone-mediated signaling pathway	15	600	0.001
GO:0050794	P	regulation of cellular process	65	4595	0.0011
GO:0008610	P	lipid biosynthetic process	23	1159	0.0012
GO:0043900	P	regulation of multi-organism process	6	118	0.0013
GO:0009266	P	response to temperature stimulus	20	962	0.0015
GO:0009310	P	amine catabolic process	8	214	0.0015
GO:0006886	P	intracellular protein transport	21	1044	0.0017
GO:0048584	P	positive regulation of response to stimulus	5	84	0.0017
GO:0007243	P	protein kinase cascade	8	223	0.0019
GO:0032870	P	cellular response to hormone stimulus	15	641	0.0019
GO:0060548	P	negative regulation of cell death	7	174	0.002
GO:0034613	P	cellular protein localization	21	1059	0.002
GO:0042743	P	hydrogen peroxide metabolic process	10	335	0.0021
GO:0009063	P	cellular amino acid catabolic process	7	178	0.0022
GO:0000096	P	sulfur amino acid metabolic process	12	465	0.0025
GO:0006576	P	cellular biogenic amine metabolic process	7	182	0.0025
GO:0006800	P	oxygen and reactive oxygen species metabolic process	10	347	0.0026
GO:0006629	P	lipid metabolic process	30	1772	0.0027
GO:0070727	P	cellular macromolecule localization	21	1093	0.0029
GO:0022621	P	shoot system development	5	723	0.83
GO:0080090	P	regulation of primary metabolic process	27	2761	0.52
GO:0019222	P	regulation of metabolic process	33	3186	0.39
GO:0044267	P	cellular protein metabolic process	39	4775	0.9
GO:0006470	P	protein amino acid dephosphorylation	5	214	0.062
GO:0048585	P	negative regulation of response to stimulus	8	349	0.023
GO:0034645	P	cellular macromolecule biosynthetic process	41	5243	0.95
GO:0009697	P	salicylic acid biosynthetic process	5	209	0.057
GO:0009698	P	phenylpropanoid metabolic process	9	405	0.02
GO:0009699	P	phenylpropanoid biosynthetic process	6	327	0.11
GO:0051606	P	detection of stimulus	5	148	0.017
GO:0006984	P	ER-nuclear signaling pathway	5	193	0.044
GO:0006986	P	response to unfolded protein	5	187	0.039
GO:0000003	P	reproduction	13	2272	0.99
GO:0048869	P	cellular developmental process	8	1453	0.97
GO:0000165	P	MAPKKK cascade	7	209	0.0052
GO:0018409	P	peptide or protein amino-terminal blocking	11	529	0.017
GO:0018193	P	peptidyl-amino acid modification	12	610	0.019
GO:0055085	P	transmembrane transport	7	648	0.45
GO:0008104	P	protein localization	21	1216	0.0092
GO:0048513	P	organ development	17	2083	0.81
GO:0055114	P	oxidation reduction	23	1364	0.0086
GO:0006073	P	cellular glucan metabolic process	5	388	0.33
GO:0044092	P	negative regulation of molecular function	5	122	0.0079
GO:0048518	P	positive regulation of biological process	9	896	0.51
GO:0048519	P	negative regulation of biological process	11	1243	0.67
GO:0033036	P	macromolecule localization	25	1541	0.0098
GO:0019725	P	cellular homeostasis	6	328	0.11
GO:0030154	P	cell differentiation	5	1127	0.99
GO:0044265	P	cellular macromolecule catabolic process	8	1208	0.9
GO:0009683	P	indoleacetic acid metabolic process	5	109	0.0051
GO:0015849	P	organic acid transport	8	289	0.0086
GO:0003006	P	reproductive developmental process	13	2050	0.97
GO:0042445	P	hormone metabolic process	8	324	0.016
GO:0030163	P	protein catabolic process	6	540	0.43
GO:0010038	P	response to metal ion	10	610	0.08
GO:0010035	P	response to inorganic substance	20	1086	0.0057
GO:0065009	P	regulation of molecular function	5	378	0.31
GO:0046483	P	heterocycle metabolic process	16	1023	0.046
GO:0044248	P	cellular catabolic process	29	2095	0.038
GO:0031348	P	negative regulation of defense response	8	273	0.0062
GO:0019538	P	protein metabolic process	49	5220	0.64
GO:0016054	P	organic acid catabolic process	10	402	0.0071
GO:0009696	P	salicylic acid metabolic process	5	222	0.07
GO:0016051	P	carbohydrate biosynthetic process	8	1070	0.82
GO:0007154	P	cell communication	9	758	0.32
GO:0071445	P	cellular response to protein stimulus	5	194	0.044
GO:0019438	P	aromatic compound biosynthetic process	13	680	0.018
GO:0051789	P	response to protein stimulus	9	376	0.013
GO:0022607	P	cellular component assembly	6	832	0.82
GO:0006457	P	protein folding	5	339	0.24
GO:0044282	P	small molecule catabolic process	11	932	0.3
GO:0009891	P	positive regulation of biosynthetic process	5	600	0.7
GO:0044237	P	cellular metabolic process	133	11509	0.0072
GO:0000302	P	response to reactive oxygen species	7	338	0.051
GO:0006807	P	nitrogen compound metabolic process	59	5675	0.32
GO:0042157	P	lipoprotein metabolic process	11	552	0.022
GO:0031365	P	N-terminal protein amino acid modification	11	533	0.017
GO:0023034	P	intracellular signaling pathway	6	433	0.25
GO:0042158	P	lipoprotein biosynthetic process	11	551	0.022
GO:0050789	P	regulation of biological process	68	5235	0.007
GO:0043543	P	protein amino acid acylation	11	560	0.024
GO:0044264	P	cellular polysaccharide metabolic process	5	601	0.7
GO:0009072	P	aromatic amino acid family metabolic process	7	245	0.012
GO:0044262	P	cellular carbohydrate metabolic process	14	1778	0.83
GO:0034754	P	cellular hormone metabolic process	6	171	0.0077
GO:0044260	P	cellular macromolecule metabolic process	68	8616	0.99
GO:0010149	P	senescence	5	96	0.003
GO:0016043	P	cellular component organization	15	3141	1
GO:0006568	P	tryptophan metabolic process	5	102	0.0039
GO:0065003	P	macromolecular complex assembly	6	665	0.63
GO:0065007	P	biological regulation	80	6222	0.0041
GO:0071216	P	cellular response to biotic stimulus	5	197	0.047
GO:0065008	P	regulation of biological quality	18	1654	0.35
GO:0009887	P	organ morphogenesis	6	629	0.58
GO:0006461	P	protein complex assembly	6	577	0.5
GO:0048316	P	seed development	6	696	0.67
GO:0009309	P	amine biosynthetic process	8	527	0.15
GO:0006812	P	cation transport	6	813	0.81
GO:0006811	P	ion transport	11	1019	0.41
GO:0006810	P	transport	45	3577	0.046
GO:0009889	P	regulation of biosynthetic process	28	2634	0.35
GO:0009888	P	tissue development	5	1015	0.97
GO:0006586	P	indolalkylamine metabolic process	5	102	0.0039
GO:0043412	P	macromolecule modification	30	3199	0.62
GO:0034641	P	cellular nitrogen compound metabolic process	24	1373	0.0048
GO:0046700	P	heterocycle catabolic process	6	266	0.049
GO:0042219	P	cellular amino acid derivative catabolic process	5	142	0.014
GO:0044042	P	glucan metabolic process	5	432	0.41
GO:0008652	P	cellular amino acid biosynthetic process	7	503	0.23
GO:0010260	P	organ senescence	5	96	0.003
GO:0044271	P	cellular nitrogen compound biosynthetic process	12	804	0.099
GO:0010154	P	fruit development	6	721	0.71
GO:0046907	P	intracellular transport	24	1423	0.0073
GO:0042542	P	response to hydrogen peroxide	5	263	0.12
GO:0046395	P	carboxylic acid catabolic process	10	402	0.0071
GO:0048367	P	shoot development	5	723	0.83
GO:0006355	P	regulation of transcription, DNA-dependent	25	2372	0.37
GO:0016070	P	RNA metabolic process	25	3734	0.99
GO:0006511	P	ubiquitin-dependent protein catabolic process	5	407	0.37
GO:0006350	P	transcription	26	2620	0.49
GO:0006351	P	transcription, DNA-dependent	25	2618	0.57
GO:0042446	P	hormone biosynthetic process	5	277	0.14
GO:0070271	P	protein complex biogenesis	6	577	0.5
GO:0016311	P	dephosphorylation	6	245	0.036
GO:0006865	P	amino acid transport	8	266	0.0054
GO:0009791	P	post-embryonic development	13	2188	0.98
GO:0009790	P	embryonic development	6	638	0.59
GO:0042402	P	cellular biogenic amine catabolic process	5	117	0.0067
GO:0009411	P	response to UV	6	247	0.037
GO:0009416	P	response to light stimulus	14	1188	0.27
GO:0034621	P	cellular macromolecular complex subunit organization	6	617	0.56
GO:0009893	P	positive regulation of metabolic process	5	623	0.73
GO:0006139	P	nucleobase, nucleoside, nucleotide and nucleic acid metabolic process	34	4798	0.99
GO:0018319	P	protein amino acid myristoylation	11	529	0.017
GO:0051234	P	establishment of localization	45	3652	0.06
GO:0034620	P	cellular response to unfolded protein	5	187	0.039
GO:0010817	P	regulation of hormone levels	8	456	0.082
GO:0009653	P	anatomical structure morphogenesis	10	1783	0.98
GO:0009056	P	catabolic process	31	2182	0.024
GO:0051641	P	cellular localization	24	1613	0.028
GO:0051179	P	localization	49	3819	0.028
GO:0006508	P	proteolysis	16	943	0.025
GO:0046942	P	carboxylic acid transport	8	283	0.0076
GO:0032502	P	developmental process	36	4094	0.77
GO:0006996	P	organelle organization	9	2044	1
GO:0015837	P	amine transport	8	272	0.0061
GO:0032501	P	multicellular organismal process	34	4020	0.84
GO:0048608	P	reproductive structure development	12	1722	0.91
GO:0051603	P	proteolysis involved in cellular protein catabolic process	6	497	0.36
GO:0045184	P	establishment of protein localization	21	1160	0.0056
GO:0006720	P	isoprenoid metabolic process	6	500	0.36
GO:0043687	P	post-translational protein modification	16	2075	0.86
GO:0034637	P	cellular carbohydrate biosynthetic process	6	941	0.9
GO:0044257	P	cellular protein catabolic process	6	525	0.41
GO:0016310	P	phosphorylation	12	1354	0.67
GO:0051252	P	regulation of RNA metabolic process	25	2388	0.39
GO:0043170	P	macromolecule metabolic process	80	9246	0.91
GO:0009793	P	embryonic development ending in seed dormancy	5	563	0.64
GO:0048731	P	system development	17	2083	0.81
GO:0010224	P	response to UV-B	5	104	0.0042
GO:0009991	P	response to extracellular stimulus	5	406	0.37
GO:0032774	P	RNA biosynthetic process	25	2621	0.58
GO:0031328	P	positive regulation of cellular biosynthetic process	5	600	0.7
GO:0043933	P	macromolecular complex subunit organization	6	691	0.67
GO:0031326	P	regulation of cellular biosynthetic process	28	2631	0.34
GO:0031325	P	positive regulation of cellular metabolic process	5	615	0.72
GO:0031323	P	regulation of cellular metabolic process	33	2928	0.22
GO:0030968	P	endoplasmic reticulum unfolded protein response	5	185	0.038
GO:0042592	P	homeostatic process	7	488	0.2
GO:0045449	P	regulation of transcription	26	2376	0.3
GO:0034622	P	cellular macromolecular complex assembly	6	592	0.52
GO:0043632	P	modification-dependent macromolecule catabolic process	6	412	0.22
GO:0009733	P	response to auxin stimulus	9	431	0.028
GO:0040007	P	growth	6	949	0.9
GO:0018377	P	protein myristoylation	11	529	0.017
GO:0009314	P	response to radiation	14	1263	0.35
GO:0006796	P	phosphate metabolic process	17	1571	0.37
GO:0007275	P	multicellular organismal development	32	3864	0.86
GO:0060255	P	regulation of macromolecule metabolic process	26	2829	0.65
GO:0010467	P	gene expression	27	4766	1
GO:0010556	P	regulation of macromolecule biosynthetic process	26	2491	0.39
GO:0046686	P	response to cadmium ion	8	470	0.094
GO:0009851	P	auxin biosynthetic process	5	124	0.0085
GO:0023033	P	signaling pathway	6	519	0.4
GO:0043069	P	negative regulation of programmed cell death	6	170	0.0075
GO:0010468	P	regulation of gene expression	26	2695	0.55
GO:0006468	P	protein amino acid phosphorylation	8	1134	0.87
GO:0009987	P	cellular process	154	14419	0.062
GO:0019219	P	regulation of nucleobase, nucleoside, nucleotide and nucleic acid metabolic process	26	2496	0.39
GO:0019941	P	modification-dependent protein catabolic process	6	412	0.22
GO:0006464	P	protein modification process	29	2773	0.38
GO:0022414	P	reproductive process	13	2224	0.99
GO:0009058	P	biosynthetic process	92	7962	0.034
GO:0009059	P	macromolecule biosynthetic process	41	5312	0.96
GO:0051171	P	regulation of nitrogen compound metabolic process	26	2517	0.41
GO:0051649	P	establishment of localization in cell	24	1554	0.019
GO:0009684	P	indoleacetic acid biosynthetic process	5	108	0.0049
GO:0043623	P	cellular protein complex assembly	6	504	0.37
GO:0009057	P	macromolecule catabolic process	9	1255	0.87
GO:0006091	P	generation of precursor metabolites and energy	5	730	0.84
GO:0006497	P	protein amino acid lipidation	11	551	0.022
GO:0044238	P	primary metabolic process	128	11717	0.055
GO:0005975	P	carbohydrate metabolic process	20	2249	0.7
GO:0005976	P	polysaccharide metabolic process	6	712	0.7
GO:0010016	P	shoot morphogenesis	5	529	0.59
GO:0048856	P	anatomical structure development	25	3396	0.95
GO:0009409	P	response to cold	11	629	0.048
GO:0006499	P	N-terminal protein myristoylation	11	529	0.017
GO:0006498	P	N-terminal protein lipidation	11	529	0.017
GO:0006066	P	alcohol metabolic process	10	1143	0.68
GO:0008299	P	isoprenoid biosynthetic process	6	477	0.32
GO:0044085	P	cellular component biogenesis	6	1480	1
GO:0006790	P	sulfur metabolic process	15	683	0.0035
GO:0006793	P	phosphorus metabolic process	17	1572	0.37
GO:0015031	P	protein transport	21	1160	0.0056
GO:0030001	P	metal ion transport	5	576	0.66
GO:0044249	P	cellular biosynthetic process	89	7737	0.042
GO:0048523	P	negative regulation of cellular process	7	789	0.65
GO:0048522	P	positive regulation of cellular process	7	793	0.66
GO:0016684	F	oxidoreductase activity, acting on peroxide as acceptor	10	112	3.2e-07
GO:0004601	F	peroxidase activity	10	112	3.2e-07
GO:0016209	F	antioxidant activity	10	142	2.4e-06
GO:0003824	F	catalytic activity	116	8787	8.5e-05
GO:0020037	F	heme binding	13	373	0.00011
GO:0046906	F	tetrapyrrole binding	13	407	0.00025
GO:0005506	F	iron ion binding	14	499	0.00052
GO:0043169	F	cation binding	48	3029	0.00058
GO:0043167	F	ion binding	48	3030	0.00058
GO:0046872	F	metal ion binding	45	2853	0.00097
GO:0016491	F	oxidoreductase activity	30	1691	0.0013
GO:0046914	F	transition metal ion binding	37	2313	0.0022
GO:0043565	F	sequence-specific DNA binding	11	402	0.0024
GO:0016757	F	transferase activity, transferring glycosyl groups	14	596	0.0026
GO:0016829	F	lyase activity	10	347	0.0026
GO:0017171	F	serine hydrolase activity	7	197	0.0038
GO:0008236	F	serine-type peptidase activity	7	197	0.0038
GO:0004252	F	serine-type endopeptidase activity	5	119	0.0072
GO:0070011	F	peptidase activity, acting on L-amino acid peptides	11	519	0.015
GO:0000166	F	nucleotide binding	28	3438	0.87
GO:0016818	F	hydrolase activity, acting on acid anhydrides, in phosphorus-containing anhydrides	5	866	0.93
GO:0005488	F	binding	119	11247	0.14
GO:0017076	F	purine nucleotide binding	21	2595	0.84
GO:0016787	F	hydrolase activity	36	3099	0.16
GO:0016788	F	hydrolase activity, acting on ester bonds	8	1044	0.8
GO:0016773	F	phosphotransferase activity, alcohol group as acceptor	8	1275	0.93
GO:0016772	F	transferase activity, transferring phosphorus-containing groups	14	1590	0.69
GO:0032559	F	adenyl ribonucleotide binding	18	2169	0.79
GO:0032555	F	purine ribonucleotide binding	19	2429	0.87
GO:0032553	F	ribonucleotide binding	19	2429	0.87
GO:0005509	F	calcium ion binding	5	258	0.11
GO:0048037	F	cofactor binding	8	479	0.1
GO:0001883	F	purine nucleoside binding	20	2333	0.76
GO:0001882	F	nucleoside binding	20	2341	0.76
GO:0016740	F	transferase activity	39	3012	0.043
GO:0016817	F	hydrolase activity, acting on acid anhydrides	5	880	0.93
GO:0004553	F	hydrolase activity, hydrolyzing O-glycosyl compounds	9	423	0.025
GO:0022891	F	substrate-specific transmembrane transporter activity	5	828	0.91
GO:0009055	F	electron carrier activity	6	525	0.41
GO:0022892	F	substrate-specific transporter activity	5	957	0.96
GO:0016874	F	ligase activity	6	517	0.39
GO:0016705	F	oxidoreductase activity, acting on paired donors, with incorporation or reduction of molecular oxygen	7	462	0.17
GO:0005215	F	transporter activity	11	1300	0.73
GO:0005515	F	protein binding	33	2709	0.11
GO:0004175	F	endopeptidase activity	6	305	0.082
GO:0030246	F	carbohydrate binding	5	190	0.041
GO:0004674	F	protein serine/threonine kinase activity	6	940	0.9
GO:0004672	F	protein kinase activity	8	1113	0.85
GO:0017111	F	nucleoside-triphosphatase activity	5	826	0.91
GO:0003700	F	transcription factor activity	22	1682	0.1
GO:0022857	F	transmembrane transporter activity	9	1020	0.67
GO:0016798	F	hydrolase activity, acting on glycosyl bonds	9	448	0.034
GO:0016758	F	transferase activity, transferring hexosyl groups	7	396	0.097
GO:0003676	F	nucleic acid binding	31	4194	0.96
GO:0003677	F	DNA binding	25	2399	0.4
GO:0005524	F	ATP binding	15	1996	0.88
GO:0016301	F	kinase activity	13	1356	0.57
GO:0042578	F	phosphoric ester hydrolase activity	5	381	0.32
GO:0008233	F	peptidase activity	11	548	0.021
GO:0042802	F	identical protein binding	5	220	0.068
GO:0030554	F	adenyl nucleotide binding	20	2331	0.76
GO:0008270	F	zinc ion binding	19	1521	0.16
GO:0016614	F	oxidoreductase activity, acting on CH-OH group of donors	5	217	0.065
GO:0016616	F	oxidoreductase activity, acting on the CH-OH group of donors, NAD or NADP as acceptor	5	186	0.038
GO:0022804	F	active transmembrane transporter activity	5	598	0.69
GO:0016462	F	pyrophosphatase activity	5	854	0.92
GO:0030528	F	transcription regulator activity	22	1740	0.13
GO:0005618	C	cell wall	23	618	8.3e-08
GO:0030312	C	external encapsulating structure	23	621	9.1e-08
GO:0005794	C	Golgi apparatus	22	949	0.00021
GO:0016020	C	membrane	79	6122	0.004
GO:0009505	C	plant-type cell wall	8	274	0.0064
GO:0005576	C	extracellular region	41	2824	0.007
GO:0005886	C	plasma membrane	51	3740	0.0086
GO:0005773	C	vacuole	16	855	0.011
GO:0044464	C	cell part	234	22455	0.014
GO:0005623	C	cell	234	22455	0.014
GO:0005911	C	cell-cell junction	10	854	0.33
GO:0044429	C	mitochondrial part	5	328	0.22
GO:0044424	C	intracellular part	192	19957	0.66
GO:0044425	C	membrane part	23	2448	0.61
GO:0044422	C	organelle part	27	3385	0.89
GO:0005622	C	intracellular	193	20042	0.66
GO:0055044	C	symplast	10	852	0.32
GO:0016021	C	integral to membrane	7	912	0.79
GO:0043234	C	protein complex	7	1358	0.98
GO:0005829	C	cytosol	15	1644	0.64
GO:0044437	C	vacuolar part	9	486	0.052
GO:0044435	C	plastid part	8	1252	0.92
GO:0044434	C	chloroplast part	8	1211	0.91
GO:0009507	C	chloroplast	28	3959	0.98
GO:0031090	C	organelle membrane	14	1327	0.42
GO:0048046	C	apoplast	8	406	0.049
GO:0009536	C	plastid	28	4037	0.98
GO:0005783	C	endoplasmic reticulum	7	587	0.35
GO:0031975	C	envelope	7	929	0.8
GO:0030054	C	cell junction	10	857	0.33
GO:0005774	C	vacuolar membrane	9	483	0.051
GO:0043229	C	intracellular organelle	163	17570	0.86
GO:0043228	C	non-membrane-bounded organelle	7	1109	0.92
GO:0043227	C	membrane-bounded organelle	163	17349	0.8
GO:0043226	C	organelle	163	17578	0.87
GO:0044446	C	intracellular organelle part	27	3379	0.89
GO:0044444	C	cytoplasmic part	92	9995	0.77
GO:0005634	C	nucleus	85	9514	0.85
GO:0005739	C	mitochondrion	33	3571	0.66
GO:0009506	C	plasmodesma	10	852	0.32
GO:0031967	C	organelle envelope	7	929	0.8
GO:0043231	C	intracellular membrane-bounded organelle	163	17343	0.79
GO:0043232	C	intracellular non-membrane-bounded organelle	7	1109	0.92
GO:0031224	C	intrinsic to membrane	11	1174	0.6
GO:0005737	C	cytoplasm	118	12233	0.59
GO:0044459	C	plasma membrane part	13	1065	0.25
GO:0032991	C	macromolecular complex	8	2050	1

[truncated: 4 more sheets: pink, purple, turquoise, yellow]
