# Supplementary material for: Advanced genomics identifies growth effectors for proteotoxic ER stress recovery in Arabidopsis thaliana
Source: Commun Biol. 2022 Jan 11;5:16. doi: 10.1038/s42003-021-02964-8 (PMC8752741; doi:10.1038/s42003-021-02964-8)
Supplement: Supplementary file 7 — Supplementary Data 4 [file 42003_2021_2964_MOESM7_ESM.xlsx]

## Sheet: bZIP28-0 h
Supplementary Data 4. UPR-specific binding peaks of bZIP28 and bZIP60 at 0, 12 and 24 h of ER stress recovery. Related to Fig. 4a and Supplementary Fig. 4.
bZIP28 at 0 h. *1, sense. 2, anti-sense.
Chr	Start	End	Width	Annotation	Gene strand*	Gene ID	Peak score (signalValue float)
1	1415976	1416487	512	Promoter (<=1kb)	2	AT1G04980	4.88273
1	2374714	2375128	415	Promoter (<=1kb)	2	AT1G07670	6.00033
1	2931548	2932220	673	Promoter (<=1kb)	2	AT1G09080	6.62844
1	2972455	2973130	676	Promoter (<=1kb)	2	AT1G09200	3.61961
1	2976426	2977108	683	Promoter (<=1kb)	2	AT1G09210	9.63472
1	4912973	4913547	575	Promoter (<=1kb)	2	AT1G14360	8.48333
1	6282019	6282362	344	Promoter (<=1kb)	2	AT1G18260	3.71342
1	7645441	7645807	367	Promoter (<=1kb)	1	AT1G21750	4.48968
1	9492562	9493192	631	Promoter (<=1kb)	1	AT1G27330	7.70125
1	9499280	9499796	517	Promoter (<=1kb)	2	AT1G27350	7.43058
1	9857185	9857422	238	Intron (AT1G28210.1/AT1G28210, intron 12 of 18)	1	AT1G28210	2.7051
1	10353847	10354212	366	Downstream (1-2kb)	2	AT1G29640	3.05735
1	10927535	10928105	571	Promoter (<=1kb)	2	AT1G30780	3.27931
1	12711041	12711201	161	Promoter (<=1kb)	1	AT1G34680	3.09222
1	15082554	15086094	3541	Promoter (<=1kb)	1	AT1G40104	4.55123
1	15679911	15680221	311	Exon (AT1G41910.1/AT1G41910, exon 1 of 1)	1	AT1G41910	3.08252
1	16137551	16137911	361	Promoter (<=1kb)	2	AT1G42990	2.88363
1	17581601	17581902	302	Distal Intergenic	2	AT1G47765	2.59689
1	21088250	21088853	604	Promoter (<=1kb)	2	AT1G56330	3.1133
1	21092330	21093163	834	Promoter (<=1kb)	2	AT1G56340	11.6297
1	22814049	22814409	361	Promoter (<=1kb)	2	AT1G61780	3.87251
1	24163490	24163806	317	Promoter (<=1kb)	2	AT1G65040	3.67893
1	29126386	29126804	419	Promoter (<=1kb)	1	AT1G77510	3.14956
1	29968887	29969229	343	Exon (AT1G79640.2/AT1G79640, exon 10 of 22)	2	AT1G79640	3.04465
2	879	2877	1999	Promoter (<=1kb)	1	AT2G01008	5.927
2	2934	10422	7489	Promoter (<=1kb)	1	AT2G01010	5.80287
2	460215	460522	308	Exon (AT2G01980.1/AT2G01980, exon 15 of 23)	1	AT2G01980	2.59689
2	801241	801713	473	Promoter (<=1kb)	1	AT2G02810	5.81923
2	893542	893873	332	Promoter (<=1kb)	2	AT2G03040	4.00355
2	936841	937521	681	Promoter (<=1kb)	1	AT2G03120	8.87272
2	999155	999434	280	Promoter (<=1kb)	1	AT2G03290	2.9163
2	3244426	3258535	14110	Promoter (<=1kb)	2	AT2G07671	3.05214
2	3259648	3286321	26674	Promoter (<=1kb)	1	AT2G07664	3.2361
2	3286417	3311288	24872	Promoter (<=1kb)	1	AT2G07681	2.71259
2	3311515	3379373	67859	Promoter (<=1kb)	2	AT2G07599	4.96626
2	3384519	3385953	1435	Promoter (<=1kb)	2	AT2G07706	2.57299
2	3421163	3455298	34136	Promoter (<=1kb)	1	AT2G07718	3.22885
2	3455362	3509628	54267	Promoter (<=1kb)	1	AT2G07666	5.45749
2	3615824	3616408	585	Promoter (<=1kb)	1	AT2G07981	6.47746
2	3616551	3617599	1049	Promoter (<=1kb)	1	AT2G08986	5.40532
2	3619755	3619987	233	Exon (AT2G08986.1/AT2G08986, exon 9 of 46)	1	AT2G08986	2.93042
2	3623289	3623957	669	Exon (AT2G08986.1/AT2G08986, exon 29 of 46)	1	AT2G08986	3.92609
2	4020436	4020726	291	Promoter (<=1kb)	1	AT2G10450	3.24612
2	5296162	5296776	615	Promoter (<=1kb)	1	AT2G12905	5.91094
2	7008158	7008317	160	Promoter (<=1kb)	1	AT2G16145	2.35443
2	7190757	7191710	954	Promoter (<=1kb)	1	AT2G16586	4.72626
2	7995252	7996328	1077	Promoter (<=1kb)	2	AT2G18440	3.57073
2	9024676	9024982	307	Promoter (<=1kb)	2	AT2G21020	3.0002
2	10683856	10684272	417	Promoter (<=1kb)	1	AT2G25110	7.69611
2	12367321	12367494	174	Exon (AT2G28830.1/AT2G28830, exon 7 of 7)	2	AT2G28830	2.28661
2	13965327	13965660	334	Promoter (<=1kb)	2	AT2G32920	3.71315
2	14461810	14462227	418	Promoter (<=1kb)	1	AT2G34250	3.41704
2	14524317	14524696	380	Promoter (<=1kb)	1	AT2G34430	4.64108
2	15955493	15955662	170	Promoter (<=1kb)	2	AT2G38110	3.24612
2	16310273	16310630	358	Exon (AT2G39080.1/AT2G39080, exon 6 of 9)	2	AT2G39080	2.92151
2	17301453	17301763	311	Promoter (<=1kb)	1	AT2G41490	3.78714
2	17489869	17490231	363	Promoter (<=1kb)	1	AT2G41900	2.99975
2	18422778	18423149	372	Promoter (<=1kb)	2	AT2G44660	3.43736
2	19481075	19481436	362	Promoter (<=1kb)	1	AT2G47470	4.11175
3	961312	961750	439	Promoter (<=1kb)	1	AT3G03790	5.55543
3	2455079	2455481	403	Promoter (<=1kb)	1	AT3G07680	3.38822
3	2736960	2737446	487	Promoter (<=1kb)	2	AT3G08960	5.0511
3	8685245	8685695	451	Promoter (<=1kb)	1	AT3G24050	6.68335
3	8701014	8701362	349	Promoter (<=1kb)	2	AT3G24090	3.41211
3	13588617	13590615	1999	Distal Intergenic	1	AT3G33055	5.71855
3	13591397	13592780	1384	Distal Intergenic	1	AT3G33058	7.01799
3	13705538	13705702	165	Distal Intergenic	1	AT3G33084	4.11175
3	13751283	13751447	165	Distal Intergenic	2	AT3G33076	4.21995
3	13751575	13751736	162	Distal Intergenic	2	AT3G33076	4.86918
3	13814873	13815042	170	Downstream (1-2kb)	2	AT3G33080	4.16384
3	14191518	14196853	5336	Promoter (<=1kb)	1	AT3G41761	5.76331
3	17205010	17205171	162	Downstream (1-2kb)	2	AT3G46700	2.79116
3	19287398	19287863	466	Promoter (<=1kb)	2	AT3G51980	5.06052
3	20366772	20367167	396	Promoter (<=1kb)	2	AT3G54960	4.6588
3	20771587	20772163	577	Promoter (2-3kb)	2	AT3G55970	4.86918
3	22513278	22519595	6318	Promoter (<=1kb)	1	AT3G60930	5.47205
3	22582047	22583325	1279	3' UTR	2	AT3G61028	4.57574
3	23153137	23153980	844	Promoter (<=1kb)	2	AT3G62600	8.96342
4	1586081	1586515	435	Promoter (<=1kb)	1	AT4G03565	6.31502
4	2587649	2588093	445	Promoter (<=1kb)	1	AT4G05049	3.42769
4	2720129	2720548	420	3' UTR	1	AT4G05320	3.10715
4	3952118	3955935	3818	Promoter (1-2kb)	2	AT4G06700	5.04669
4	3965731	3965934	204	Promoter (<=1kb)	2	AT4G06708	4.78869
4	3969300	3969650	351	Distal Intergenic	2	AT4G06708	3.40855
4	3973261	3973463	203	Distal Intergenic	2	AT4G06708	3.03737
4	3976230	3976571	342	Distal Intergenic	2	AT4G06708	4.93596
4	3983001	3983386	386	Distal Intergenic	2	AT4G06710	5.32982
4	3986682	3987113	432	Downstream (1-2kb)	2	AT4G06710	3.73593
4	3987281	3987446	166	Downstream (1-2kb)	2	AT4G06710	4.00355
4	3997990	3998283	294	Promoter (<=1kb)	2	AT4G06716	3.79682
4	4011261	4011425	165	Distal Intergenic	2	AT4G06718	3.89534
4	6375119	6376032	914	Promoter (<=1kb)	2	AT4G10280	4.32816
4	8303840	8304237	398	Promoter (<=1kb)	2	AT4G14420	4.4761
4	9376367	9376869	503	Promoter (<=1kb)	1	AT4G16660	8.73228
4	11577090	11577439	350	Promoter (<=1kb)	2	AT4G21810	4.15871
4	12551419	12551998	580	Promoter (<=1kb)	2	AT4G24180	3.47037
4	12555595	12556355	761	Promoter (<=1kb)	2	AT4G24190	10.7205
4	14444544	14444971	428	Promoter (<=1kb)	1	AT4G29330	5.7935
4	14495585	14496092	508	Promoter (<=1kb)	2	AT4G29520	5.93726
4	15489358	15490008	651	Promoter (<=1kb)	1	AT4G32030	3.13681
4	17280451	17281847	1397	Promoter (<=1kb)	2	AT4G36648	7.57428
5	442181	442492	312	Promoter (<=1kb)	2	AT5G02220	4.01401
5	749855	750266	412	Promoter (<=1kb)	1	AT5G03160	4.83723
5	2316889	2317330	442	Promoter (<=1kb)	1	AT5G07340	5.69549
5	4155859	4156655	797	Promoter (<=1kb)	1	AT5G13100	7.38049
5	10539891	10540873	983	3' UTR	2	AT5G28540	4.66986
5	10542631	10543653	1023	Promoter (<=1kb)	2	AT5G28540	6.90317
5	11702106	11704560	2455	Promoter (<=1kb)	1	AT5G31770	4.82944
5	11725891	11730018	4128	Distal Intergenic	2	AT5G31804	4.92512
5	11730254	11733891	3638	Distal Intergenic	1	AT5G31821	4.64342
5	11736302	11736462	161	Promoter (2-3kb)	1	AT5G31821	2.56442
5	12057657	12057818	162	Distal Intergenic	2	AT5G32431	3.78714
5	12057933	12058098	166	Distal Intergenic	2	AT5G32431	3.67893
5	12061027	12061192	166	Distal Intergenic	2	AT5G32433	4.07753
5	12874946	12875281	336	Distal Intergenic	1	AT5G34431	2.77611
5	12882980	12883319	340	Distal Intergenic	1	AT5G34431	3.67893
5	13356649	13356985	337	Promoter (<=1kb)	2	AT5G35080	3.10271
5	14739383	14739557	175	Promoter (<=1kb)	2	AT5G37240	2.90742
5	16807038	16808047	1010	3' UTR	2	AT5G42020	4.56097
5	16809113	16810188	1076	Promoter (<=1kb)	2	AT5G42020	2.51156
5	16810417	16810954	538	Promoter (<=1kb)	2	AT5G42020	7.29504
5	19232603	19233105	503	Promoter (<=1kb)	1	AT5G47420	4.79236
5	20552493	20552918	426	Promoter (<=1kb)	2	AT5G50460	2.92059
5	23717580	23717996	417	Promoter (<=1kb)	1	AT5G58710	4.4618
5	24641873	24642238	366	Promoter (1-2kb)	2	AT5G61270	4.86918
5	24826589	24827657	1069	3' UTR	2	AT5G61790	2.42905
5	24829521	24830128	608	Promoter (<=1kb)	2	AT5G61790	11.8057
5	25448404	25448567	164	Promoter (<=1kb)	1	AT5G63560	2.85131
5	25784086	25784584	499	Promoter (<=1kb)	1	AT5G64505	4.56432
5	26498939	26499428	490	Promoter (1-2kb)	2	AT5G66320	8.32374

## Sheet: bZIP28-12 h
bZIP28 at 12 h. *1, sense. 2, anti-sense.
Chr	Start	End	Width	Annotation	Gene strand*	Gene ID	Peak score (signalValue float)
1	2374800	2375084	285	Promoter (<=1kb)	2	AT1G07670	3.44897
1	2931763	2932162	400	Promoter (<=1kb)	2	AT1G09080	3.1195
1	2976491	2977066	576	Promoter (<=1kb)	2	AT1G09210	4.49733
1	11752518	11752677	160	Promoter (<=1kb)	2	AT1G32500	3.88685
1	12255775	12255939	165	Promoter (<=1kb)	2	AT1G33785	3.20942
1	12711037	12711203	167	Promoter (<=1kb)	1	AT1G34680	3.62804
1	12711313	12711491	179	Promoter (<=1kb)	1	AT1G34680	3.18487
1	15081832	15082443	612	Promoter (<=1kb)	1	AT1G40104	4.62094
1	24275505	24276501	997	Promoter (<=1kb)	1	AT1G65347	2.72939
2	1144	2870	1727	Promoter (<=1kb)	1	AT2G01008	7.18461
2	2936	10680	7745	Promoter (<=1kb)	1	AT2G01010	7.53775
2	1865136	1865299	164	Distal Intergenic	2	AT2G05160	3.20942
2	2231898	2232064	167	Promoter (2-3kb)	1	AT2G05840	4.0972
2	2232181	2232340	160	Promoter (1-2kb)	1	AT2G05840	3.6465
2	3186549	3187416	868	Promoter (<=1kb)	2	AT2G07590	10.1782
2	3187707	3189986	2280	Promoter (<=1kb)	2	AT2G07600	9.16401
2	3239136	3242440	3305	Promoter (<=1kb)	2	AT2G07742	2.54878
2	3246944	3258542	11599	Promoter (<=1kb)	2	AT2G07671	3.24243
2	3259564	3286689	27126	Promoter (<=1kb)	1	AT2G07664	4.0942
2	3289045	3379504	90460	Promoter (<=1kb)	2	AT2G07599	6.48433
2	3380374	3398232	17859	Promoter (<=1kb)	1	AT2G07705	2.66878
2	3398295	3402343	4049	Promoter (<=1kb)	2	AT2G07711	2.60916
2	3402908	3509895	106988	Promoter (<=1kb)	2	AT2G07663	7.15614
2	3605673	3605853	181	Distal Intergenic	1	AT2G07880	4.18919
2	3614875	3616421	1547	Promoter (<=1kb)	1	AT2G07981	5.57451
2	3616548	3617247	700	Promoter (<=1kb)	1	AT2G08986	5.66453
2	3618622	3618872	251	Promoter (<=1kb)	1	AT2G08986	4.34131
2	3623288	3623953	666	Exon (AT2G08986.1/AT2G08986, exon 29 of 46)	1	AT2G08986	3.87163
2	5100061	5100228	168	Promoter (<=1kb)	1	AT2G12510	3.61185
2	7190750	7191710	961	Promoter (<=1kb)	1	AT2G16586	6.3816
2	7960359	7960880	522	Promoter (<=1kb)	1	AT2G18323	3.55402
2	8409953	8410121	169	Promoter (<=1kb)	2	AT2G19410	3.76758
2	10164927	10165232	306	Downstream (<1kb)	1	AT2G23870	2.93034
2	10683854	10684209	356	Promoter (<=1kb)	1	AT2G25110	2.40721
2	10968894	10969192	299	Exon (AT2G25730.2/AT2G25730, exon 7 of 36)	2	AT2G25730	2.67244
2	13813517	13813784	268	Promoter (<=1kb)	1	AT2G32540	2.65126
2	19297293	19297453	161	Promoter (<=1kb)	2	AT2G46970	2.99958
2	19297572	19297731	160	Promoter (<=1kb)	2	AT2G46970	3.62804
3	7103423	7104874	1452	Promoter (<=1kb)	1	AT3G20362	8.64614
3	9268678	9268943	266	Promoter (<=1kb)	2	AT3G25510	3.16719
3	11617360	11617522	163	Promoter (<=1kb)	1	AT3G29771	4.1862
3	11617641	11617803	163	Promoter (<=1kb)	1	AT3G29771	4.04666
3	12670406	12670565	160	Promoter (<=1kb)	1	AT3G31161	2.93034
3	12973345	12973548	204	Exon (AT3G31980.1/AT3G31980, exon 6 of 7)	2	AT3G31980	3.20693
3	13433865	13434455	591	Exon (AT3G32895.1/AT3G32895, exon 1 of 1)	1	AT3G32895	3.27972
3	13536254	13541686	5433	Promoter (<=1kb)	2	AT3G32990	8.04461
3	13588612	13590621	2010	Distal Intergenic	1	AT3G33055	6.81911
3	13591397	13592598	1202	Distal Intergenic	1	AT3G33058	6.84314
3	13709852	13710186	335	Distal Intergenic	2	AT3G33076	3.15454
3	14191512	14196846	5335	Promoter (<=1kb)	1	AT3G41761	7.23291
3	14196912	14205200	8289	Promoter (<=1kb)	1	AT3G41768	7.12786
3	14526062	14526304	243	Promoter (1-2kb)	1	AT3G42420	2.51172
3	17205287	17205449	163	Downstream (1-2kb)	2	AT3G46700	3.22453
3	17205863	17206024	162	Downstream (<1kb)	2	AT3G46710	4.13859
3	22738565	22739331	767	Promoter (<=1kb)	1	AT3G61450	5.17434
4	413880	414102	223	Promoter (<=1kb)	1	AT4G00960	2.93176
4	3054121	3054280	160	Promoter (1-2kb)	2	AT4G06474	3.20942
4	3950825	3952038	1214	Promoter (<=1kb)	2	AT4G06700	4.33252
4	3952119	3954187	2069	Promoter (1-2kb)	2	AT4G06700	5.16159
4	3954271	3955793	1523	Downstream (1-2kb)	2	AT4G06702	4.9936
4	3976237	3976573	337	Distal Intergenic	2	AT4G06708	4.58183
4	3978192	3978615	424	Distal Intergenic	2	AT4G06710	3.52461
4	3978706	3979403	698	Distal Intergenic	2	AT4G06710	3.63381
4	3980235	3980465	231	Distal Intergenic	2	AT4G06710	3.61264
4	5267683	5268529	847	Promoter (<=1kb)	2	AT4G08345	8.43054
4	5436876	5437041	166	Distal Intergenic	1	AT4G08540	4.15354
4	12555890	12556328	439	Promoter (<=1kb)	2	AT4G24190	5.96988
4	15310031	15310630	600	Exon (AT4G31590.1/AT4G31590, exon 4 of 5)	2	AT4G31590	2.74707
4	15310700	15311367	668	Exon (AT4G31590.1/AT4G31590, exon 2 of 5)	2	AT4G31590	4.21669
4	16920816	16920983	168	Promoter (<=1kb)	1	AT4G35690	3.44588
5	3110829	3110993	165	Promoter (<=1kb)	1	AT5G09970	3.34896
5	3111100	3111260	161	Promoter (<=1kb)	1	AT5G09970	3.06988
5	11702069	11702788	720	Promoter (<=1kb)	1	AT5G31770	3.85991
5	11703513	11704565	1053	Distal Intergenic	1	AT5G31770	5.64489
5	11706673	11706866	194	Distal Intergenic	1	AT5G31770	4.18423
5	11708826	11709106	281	Distal Intergenic	1	AT5G31787	3.46768
5	11710388	11710550	163	Promoter (2-3kb)	1	AT5G31787	3.20942
5	11725891	11728306	2416	Distal Intergenic	2	AT5G31804	4.4879
5	11728356	11729708	1353	Distal Intergenic	2	AT5G31804	5.41389
5	11730481	11733496	3016	Distal Intergenic	1	AT5G31821	4.81238
5	11734352	11735180	829	Distal Intergenic	1	AT5G31821	4.04967
5	11754658	11754835	178	Promoter (2-3kb)	2	AT5G31891	3.23358
5	11796711	11796873	163	Downstream (1-2kb)	2	AT5G32035	3.4885
5	11956229	11956391	163	Distal Intergenic	2	AT5G32312	3.90712
5	11957601	11957762	162	Distal Intergenic	2	AT5G32312	3.79272
5	11965340	11965500	161	Distal Intergenic	1	AT5G32345	3.89956
5	12061031	12061191	161	Distal Intergenic	2	AT5G32433	4.42941
5	12309959	12310217	259	Downstream (<1kb)	2	AT5G32630	2.65126
5	24343581	24343740	160	Promoter (<=1kb)	1	AT5G60553	3.20942
5	24829653	24830070	418	Promoter (<=1kb)	2	AT5G61790	5.13873
5	25448124	25448285	162	Promoter (1-2kb)	1	AT5G63560	3.25288
5	26498965	26499314	350	Promoter (1-2kb)	2	AT5G66320	2.98662

## Sheet: bZIP28-24 h
bZIP28 at 24 h. *1, sense. 2, anti-sense.
Chr	Start	End	Width	Annotation	Gene strand*	Gene ID	Peak score (signalValue float)
1	658042	658770	729	Promoter (<=1kb)	2	AT1G02910	6.27179
1	660725	661645	921	Promoter (<=1kb)	2	AT1G02930	5.22382
1	661694	662077	384	Promoter (<=1kb)	2	AT1G02930	2.21432
1	1336203	1336587	385	3' UTR	2	AT1G04770	3.45682
1	1415788	1416452	665	Promoter (<=1kb)	2	AT1G04980	7.12454
1	1446399	1446810	412	Downstream (<1kb)	2	AT1G05040	3.061
1	2374740	2375180	441	Promoter (<=1kb)	2	AT1G07670	11.8255
1	2439413	2440554	1142	3' UTR	1	AT1G07890	5.03929
1	2928737	2929429	693	3' UTR	1	AT1G09070	4.46814
1	2931699	2932334	636	Promoter (<=1kb)	2	AT1G09080	10.8286
1	2972101	2973011	911	Promoter (<=1kb)	2	AT1G09200	3.45847
1	2976484	2977189	706	Promoter (<=1kb)	2	AT1G09210	13.2112
1	3252082	3252252	171	Promoter (<=1kb)	1	AT1G09970	3.921
1	3255596	3256140	545	3' UTR	1	AT1G09970	2.74884
1	3780292	3780563	272	Promoter (<=1kb)	1	AT1G11265	2.9447
1	4576503	4577137	635	Promoter (<=1kb)	2	AT1G13350	3.92928
1	4676580	4676812	233	Downstream (<1kb)	1	AT1G13635	3.07273
1	4801675	4802155	481	Promoter (<=1kb)	2	AT1G14010	6.93286
1	4910884	4911237	354	3' UTR	2	AT1G14360	2.75044
1	4912855	4913508	654	Promoter (<=1kb)	2	AT1G14360	15.3557
1	4973667	4974228	562	Promoter (<=1kb)	2	AT1G14530	4.6091
1	5127699	5128598	900	Promoter (<=1kb)	2	AT1G14870	7.04168
1	5128742	5129446	705	Promoter (<=1kb)	2	AT1G14870	2.8349
1	5134259	5134603	345	Promoter (<=1kb)	2	AT1G14880	2.80292
1	5391350	5391699	350	3' UTR	1	AT1G15670	3.45682
1	5506706	5507164	459	Promoter (1-2kb)	1	AT1G16060	5.22146
1	5963652	5964017	366	Promoter (1-2kb)	2	AT1G17400	3.96895
1	6281961	6282375	415	Promoter (<=1kb)	2	AT1G18260	4.10403
1	6369583	6370504	922	Promoter (<=1kb)	1	AT1G18500	3.55208
1	6372315	6372783	469	Promoter (<=1kb)	1	AT1G18510	3.20784
1	6970863	6971408	546	Promoter (<=1kb)	2	AT1G20100	3.40953
1	7452690	7453900	1211	Promoter (<=1kb)	2	AT1G21300	8.85001
1	7488735	7489058	324	Promoter (<=1kb)	2	AT1G21380	2.38412
1	7645350	7645876	527	Promoter (<=1kb)	1	AT1G21750	5.56699
1	7692269	7692814	546	Promoter (<=1kb)	2	AT1G21900	10.567
1	7837193	7837789	597	3' UTR	1	AT1G22190	5.50531
1	8861315	8861956	642	Promoter (<=1kb)	1	AT1G25275	3.20076
1	8910905	8911175	271	3' UTR	2	AT1G25400	2.58608
1	8981196	8981944	749	3' UTR	2	AT1G25560	4.03061
1	9138240	9138689	450	3' UTR	2	AT1G26410	2.48214
1	9492460	9493148	689	Promoter (<=1kb)	1	AT1G27330	12.5722
1	9498424	9498652	229	Promoter (<=1kb)	2	AT1G27350	3.01855
1	9499280	9499832	553	Promoter (<=1kb)	2	AT1G27350	12.7528
1	9748069	9748453	385	Promoter (<=1kb)	1	AT1G27980	2.53977
1	10353796	10354187	392	Downstream (1-2kb)	2	AT1G29640	3.01684
1	10586518	10586875	358	Promoter (<=1kb)	2	AT1G30120	3.35461
1	10894163	10894907	745	Promoter (<=1kb)	1	AT1G30710	2.84449
1	11577896	11578166	271	Promoter (<=1kb)	1	AT1G32172	3.33863
1	11616582	11616887	306	Distal Intergenic	1	AT1G32230	3.09769
1	12078562	12078871	310	Downstream (1-2kb)	2	AT1G33300	2.56061
1	12255490	12255654	165	Promoter (<=1kb)	2	AT1G33785	3.71288
1	12711321	12711620	300	Promoter (<=1kb)	1	AT1G34680	2.27876
1	12907417	12907578	162	Promoter (1-2kb)	1	AT1G35220	2.83388
1	12907641	12907849	209	Promoter (1-2kb)	1	AT1G35220	2.98673
1	13108710	13108898	189	Promoter (<=1kb)	1	AT1G35540	3.96895
1	13430350	13430519	170	Distal Intergenic	2	AT1G36020	2.88648
1	13751352	13751678	327	Promoter (<=1kb)	1	AT1G36490	2.17652
1	14161644	14162276	633	3' UTR	1	AT1G37130	3.3202
1	15081832	15082472	641	Promoter (<=1kb)	1	AT1G40104	3.96954
1	15082565	15084443	1879	Promoter (<=1kb)	1	AT1G40104	3.37931
1	16134225	16135530	1306	Promoter (<=1kb)	1	AT1G42980	4.49505
1	16137409	16137911	503	Promoter (<=1kb)	2	AT1G42990	4.84295
1	16705101	16705660	560	Promoter (<=1kb)	2	AT1G43997	3.59701
1	17074689	17075202	514	Promoter (<=1kb)	2	AT1G45140	2.95302
1	17279466	17279630	165	Promoter (1-2kb)	2	AT1G47056	3.10852
1	17279732	17279911	180	Promoter (2-3kb)	2	AT1G47056	4.52163
1	18321253	18321686	434	Promoter (<=1kb)	2	AT1G49500	2.49725
1	19441584	19442251	668	Promoter (<=1kb)	2	AT1G52191	3.30938
1	20390623	20390791	169	3' UTR	1	AT1G54580	3.73325
1	20704697	20705402	706	Promoter (1-2kb)	2	AT1G55440	3.87782
1	21088423	21088899	477	Promoter (<=1kb)	2	AT1G56330	10.0452
1	21092304	21093178	875	Promoter (<=1kb)	2	AT1G56340	15.5162
1	21773788	21774032	245	Promoter (<=1kb)	2	AT1G58725	2.68864
1	21782431	21782829	399	Promoter (1-2kb)	1	AT1G58808	2.88686
1	21846331	21846680	350	Promoter (<=1kb)	2	AT1G59406	2.34386
1	21888637	21889321	685	Promoter (<=1kb)	1	AT1G59590	4.6091
1	22037339	22037730	392	Exon (AT1G59870.1/AT1G59870, exon 4 of 8)	1	AT1G59870	2.452
1	22039640	22040717	1078	Promoter (<=1kb)	2	AT1G59880	5.41252
1	22812540	22812870	331	3' UTR	2	AT1G61780	2.30455
1	22813994	22814440	447	Promoter (<=1kb)	2	AT1G61780	6.50592
1	23946004	23946395	392	Promoter (<=1kb)	2	AT1G64470	5.85092
1	24163458	24163892	435	Promoter (<=1kb)	2	AT1G65040	8.32198
1	24430861	24431977	1117	Promoter (<=1kb)	2	AT1G65690	4.09698
1	24743185	24743349	165	Distal Intergenic	1	AT1G66350	3.45682
1	24840545	24841221	677	Promoter (<=1kb)	1	AT1G66590	3.25003
1	25657808	25658105	298	Promoter (<=1kb)	1	AT1G68440	2.81667
1	25767110	25767755	646	Promoter (<=1kb)	1	AT1G68630	5.1891
1	26239910	26240235	326	Promoter (<=1kb)	2	AT1G69760	2.43258
1	26296429	26296825	397	Promoter (<=1kb)	2	AT1G69840	2.68864
1	26563398	26563761	364	3' UTR	1	AT1G70480	3.01914
1	26841355	26841743	389	Promoter (<=1kb)	2	AT1G71210	3.73904
1	27079261	27079520	260	Promoter (<=1kb)	1	AT1G71940	3.40043
1	27214478	27214978	501	Promoter (<=1kb)	2	AT1G72280	3.43394
1	27698903	27699259	357	Promoter (<=1kb)	1	AT1G73670	3.09098
1	28130867	28131231	365	Promoter (<=1kb)	2	AT1G74880	2.71678
1	28164530	28165517	988	Promoter (<=1kb)	1	AT1G75000	3.44141
1	28586326	28586801	476	Promoter (<=1kb)	2	AT1G76170	2.9447
1	28894851	28895487	637	3' UTR	2	AT1G76930	5.63334
1	29126377	29126789	413	Promoter (<=1kb)	1	AT1G77510	6.87509
1	29253081	29253361	281	Promoter (<=1kb)	1	AT1G77800	2.90588
1	29636592	29637045	454	Promoter (<=1kb)	2	AT1G78820	2.9442
1	29671265	29671623	359	Promoter (<=1kb)	2	AT1G78915	3.20019
1	30242904	30243602	699	3' UTR	2	AT1G80450	3.6167
1	30249067	30249470	404	Promoter (<=1kb)	2	AT1G80460	3.84092
1	30403225	30403657	433	3' UTR	2	AT1G80920	2.66875
2	900	2873	1974	Promoter (<=1kb)	1	AT2G01008	6.70852
2	2940	10423	7484	Promoter (<=1kb)	1	AT2G01010	6.84017
2	296078	297499	1422	Promoter (<=1kb)	2	AT2G01670	3.20076
2	297563	297905	343	Promoter (<=1kb)	2	AT2G01670	2.28543
2	297968	298180	213	Promoter (<=1kb)	2	AT2G01670	2.00805
2	801095	801691	597	Promoter (<=1kb)	1	AT2G02810	9.76618
2	893489	893962	474	Promoter (<=1kb)	2	AT2G03040	5.19731
2	937040	937610	571	Promoter (<=1kb)	1	AT2G03120	12.1629
2	999144	999475	332	Promoter (<=1kb)	1	AT2G03290	3.47311
2	1865137	1865297	161	Distal Intergenic	2	AT2G05160	3.32879
2	2232183	2232343	161	Promoter (1-2kb)	1	AT2G05840	3.33195
2	3186547	3187410	864	Promoter (<=1kb)	2	AT2G07590	9.78353
2	3187708	3189982	2275	Promoter (<=1kb)	2	AT2G07600	8.42454
2	3216952	3217124	173	Exon (AT2G07635.1/AT2G07635, exon 1 of 1)	1	AT2G07635	3.33605
2	3217180	3217544	365	Exon (AT2G07635.1/AT2G07635, exon 1 of 1)	1	AT2G07635	3.75795
2	3246837	3257963	11127	Promoter (<=1kb)	2	AT2G07671	2.7854
2	3259800	3281136	21337	Promoter (<=1kb)	1	AT2G07664	3.56221
2	3290889	3297950	7062	Promoter (<=1kb)	2	AT2G07682	2.31699
2	3298025	3311376	13352	Promoter (<=1kb)	1	AT2G07683	2.7824
2	3312636	3315559	2924	Promoter (<=1kb)	2	AT2G07687	2.56996
2	3315614	3334206	18593	Promoter (<=1kb)	2	AT2G07688	5.88375
2	3334291	3348170	13880	Promoter (<=1kb)	1	AT2G07689	2.56371
2	3353653	3366991	13339	Promoter (<=1kb)	1	AT2G07667	2.38799
2	3368219	3376363	8145	Promoter (<=1kb)	1	AT2G07701	2.83423
2	3377657	3379286	1630	Promoter (<=1kb)	2	AT2G07704	2.28424
2	3385318	3387096	1779	Promoter (<=1kb)	2	AT2G07706	2.34595
2	3433848	3442161	8314	Promoter (<=1kb)	2	AT2G07721	3.03847
2	3462113	3470211	8099	Promoter (<=1kb)	2	AT2G07731	6.23948
2	3487329	3490551	3223	Exon (AT2G07806.1/AT2G07806, exon 6 of 7)	2	AT2G07738	2.9397
2	3491871	3493904	2034	Promoter (<=1kb)	2	AT2G07738	2.24621
2	3494075	3499567	5493	Promoter (<=1kb)	2	AT2G07739	6.44653
2	3499626	3509591	9966	Promoter (<=1kb)	1	AT2G07666	2.9642
2	3605674	3605858	185	Distal Intergenic	1	AT2G07880	5.04413
2	3605992	3606895	904	Distal Intergenic	1	AT2G07880	3.06303
2	3606959	3607549	591	Distal Intergenic	1	AT2G07880	3.0076
2	3615599	3615762	164	Promoter (<=1kb)	1	AT2G07981	2.77996
2	3615827	3616418	592	Promoter (<=1kb)	1	AT2G07981	6.06524
2	3616548	3617226	679	Promoter (<=1kb)	1	AT2G08986	5.26823
2	3619765	3619973	209	Exon (AT2G08986.1/AT2G08986, exon 9 of 46)	1	AT2G08986	2.5509
2	3621433	3622090	658	Exon (AT2G08986.1/AT2G08986, exon 18 of 46)	1	AT2G08986	4.73504
2	3623003	3623957	955	Exon (AT2G08986.1/AT2G08986, exon 27 of 46)	1	AT2G08986	3.66557
2	3624176	3624354	179	Exon (AT2G08986.1/AT2G08986, exon 34 of 46)	1	AT2G08986	2.96083
2	3624689	3625051	363	Exon (AT2G08986.1/AT2G08986, exon 37 of 46)	1	AT2G08986	3.31923
2	3625802	3626005	204	Exon (AT2G08986.1/AT2G08986, exon 43 of 46)	1	AT2G08986	3.46439
2	3626874	3627704	831	Distal Intergenic	1	AT2G08986	4.88884
2	5100056	5100228	173	Promoter (<=1kb)	1	AT2G12510	4.52076
2	5296164	5296773	610	Promoter (<=1kb)	1	AT2G12905	6.46215
2	6215161	6215696	536	3' UTR	1	AT2G14560	3.07273
2	6919984	6921339	1356	Promoter (<=1kb)	2	AT2G15880	3.84092
2	7007888	7008048	161	Promoter (<=1kb)	1	AT2G16145	2.29728
2	7008138	7008311	174	Promoter (<=1kb)	1	AT2G16145	2.08961
2	7190751	7191711	961	Promoter (<=1kb)	1	AT2G16586	5.87933
2	7693278	7693576	299	Promoter (<=1kb)	1	AT2G17710	2.68864
2	7960385	7960882	498	Promoter (<=1kb)	1	AT2G18323	3.44881
2	7994876	7996226	1351	Promoter (<=1kb)	2	AT2G18440	4.35304
2	7996304	7996785	482	Promoter (<=1kb)	2	AT2G18440	2.30455
2	8227576	8227917	342	Promoter (1-2kb)	1	AT2G18970	3.52687
2	8410234	8410405	172	Promoter (1-2kb)	2	AT2G19410	4.09698
2	8913455	8913797	343	Promoter (<=1kb)	2	AT2G20670	4.35304
2	9723071	9723230	160	Promoter (1-2kb)	2	AT2G22820	2.9447
2	9740652	9740991	340	Promoter (<=1kb)	2	AT2G22880	2.74468
2	10135234	10135761	528	Promoter (<=1kb)	1	AT2G23808	3.96895
2	10348935	10349707	773	Promoter (<=1kb)	2	AT2G24330	5.0098
2	10683731	10684561	831	Promoter (<=1kb)	1	AT2G25110	15.8282
2	10686016	10686633	618	3' UTR	1	AT2G25110	3.58485
2	10847070	10847428	359	Promoter (<=1kb)	2	AT2G25482	3.31679
2	11282508	11282951	444	3' UTR	2	AT2G26530	2.9447
2	11839408	11839570	163	Downstream (2-3kb)	2	AT2G27775	3.20076
2	13098887	13099297	411	Downstream (<1kb)	2	AT2G30750	2.30455
2	13099831	13100238	408	Exon (AT2G30750.1/AT2G30750, exon 3 of 4)	2	AT2G30750	3.07273
2	13185754	13185919	166	Promoter (<=1kb)	2	AT2G30980	2.56361
2	13237725	13237972	248	Promoter (<=1kb)	1	AT2G31081	3.20076
2	13437561	13438166	606	3' UTR	1	AT2G31560	2.81667
2	13965284	13965719	436	Promoter (<=1kb)	2	AT2G32920	4.16937
2	14043211	14043531	321	Promoter (<=1kb)	2	AT2G33110	2.17455
2	14461799	14462239	441	Promoter (<=1kb)	1	AT2G34250	6.08628
2	14524291	14524730	440	Promoter (<=1kb)	1	AT2G34430	9.08557
2	15112181	15112392	212	Promoter (<=1kb)	1	AT2G35990	2.56061
2	15193645	15194113	469	3' UTR	1	AT2G36220	3.65043
2	15879661	15879980	320	Downstream (2-3kb)	1	AT2G37940	3.96895
2	16017033	16017340	308	Promoter (1-2kb)	1	AT2G38250	3.71288
2	16050969	16051660	692	Promoter (<=1kb)	1	AT2G38310	3.58485
2	16110668	16111108	441	Promoter (<=1kb)	2	AT2G38480	3.88959
2	16232590	16233649	1060	3' UTR	2	AT2G38860	3.72231
2	16454686	16455152	467	Promoter (<=1kb)	1	AT2G39410	3.20076
2	16473860	16474180	321	Promoter (<=1kb)	1	AT2G39460	3.70844
2	16495407	16495753	347	Promoter (1-2kb)	1	AT2G39520	4.09698
2	16745061	16745583	523	Promoter (<=1kb)	1	AT2G40100	4.22501
2	16749465	16749933	469	Promoter (<=1kb)	1	AT2G40113	3.01413
2	17261341	17261953	613	Promoter (<=1kb)	2	AT2G41410	3.51779
2	17270124	17271021	898	Promoter (<=1kb)	1	AT2G41440	3.66064
2	17301450	17301880	431	Promoter (<=1kb)	1	AT2G41490	6.61771
2	17489853	17490337	485	Promoter (<=1kb)	1	AT2G41900	6.745
2	17752112	17752457	346	Distal Intergenic	1	AT2G42620	2.05901
2	18422724	18423386	663	Promoter (<=1kb)	2	AT2G44660	6.58885
2	18588085	18588569	485	Promoter (<=1kb)	2	AT2G45070	8.04375
2	19017679	19018881	1203	Promoter (<=1kb)	2	AT2G46330	4.62335
2	19088880	19089256	377	Promoter (<=1kb)	2	AT2G46500	3.83527
2	19481045	19481553	509	Promoter (<=1kb)	1	AT2G47470	11.7788
2	19559455	19560006	552	Promoter (<=1kb)	2	AT2G47740	2.94855
3	87577	88330	754	3' UTR	2	AT3G01290	4.04955
3	508334	509007	674	Promoter (<=1kb)	1	AT3G02470	3.64822
3	511129	511941	813	Promoter (<=1kb)	1	AT3G02480	3.49581
3	536169	536541	373	Promoter (<=1kb)	2	AT3G02540	2.5392
3	961239	961963	725	Promoter (<=1kb)	1	AT3G03790	7.6038
3	986064	986528	465	Promoter (<=1kb)	1	AT3G03855	6.46231
3	1060910	1061577	668	3' UTR	2	AT3G04070	3.58485
3	1083249	1083895	647	Promoter (<=1kb)	1	AT3G04130	3.56234
3	2094288	2094453	166	Promoter (2-3kb)	2	AT3G66656	3.58485
3	2130958	2131228	271	Promoter (<=1kb)	2	AT3G06750	3.71288
3	2454952	2455381	430	Promoter (<=1kb)	1	AT3G07680	7.29774
3	2586630	2586959	330	Promoter (<=1kb)	1	AT3G08520	2.72404
3	2736966	2737576	611	Promoter (<=1kb)	1	AT3G08970	8.84398
3	2840101	2840673	573	3' UTR	1	AT3G09250	2.34387
3	2847812	2848404	593	Promoter (<=1kb)	2	AT3G09270	3.45682
3	2888799	2889494	696	Promoter (<=1kb)	2	AT3G09390	3.19546
3	2902945	2903191	247	3' UTR	1	AT3G09430	2.9248
3	4310027	4310784	758	Promoter (<=1kb)	2	AT3G13310	4.70042
3	4409440	4410056	617	Promoter (<=1kb)	1	AT3G13520	3.02589
3	4532490	4533124	635	Promoter (1-2kb)	2	AT3G13784	3.40926
3	5122546	5123009	464	3' UTR	1	AT3G15210	2.35462
3	5951758	5952276	519	3' UTR	1	AT3G17380	3.44878
3	7103424	7104874	1451	Promoter (<=1kb)	1	AT3G20362	7.95655
3	7513264	7513455	192	Exon (AT3G21340.1/AT3G21340, exon 8 of 13)	1	AT3G21338	2.17652
3	7646388	7646843	456	Promoter (1-2kb)	1	AT3G21710	2.17652
3	7646895	7647055	161	Promoter (1-2kb)	1	AT3G21710	1.92046
3	7859933	7860228	296	Promoter (<=1kb)	1	AT3G22237	2.22579
3	7861827	7862465	639	Promoter (<=1kb)	1	AT3G22238	3.18926
3	8432237	8432535	299	Exon (AT3G23510.1/AT3G23510, exon 19 of 23)	1	AT3G23530	1.92046
3	8685227	8685726	500	Promoter (<=1kb)	1	AT3G24050	10.755
3	8700936	8701312	377	Promoter (<=1kb)	2	AT3G24090	5.24925
3	8942551	8942836	286	Promoter (<=1kb)	2	AT3G24518	2.49961
3	9711217	9711543	327	3' UTR	2	AT3G26510	2.79941
3	9904995	9905360	366	Promoter (<=1kb)	2	AT3G26872	2.9447
3	10938037	10938679	643	Downstream (1-2kb)	2	AT3G28920	5.37728
3	11029557	11029891	335	Promoter (<=1kb)	2	AT3G29034	2.9447
3	11384044	11384426	383	Promoter (<=1kb)	2	AT3G29575	3.65958
3	11617636	11617806	171	Promoter (<=1kb)	1	AT3G29771	4.48107
3	12670119	12670280	162	Promoter (<=1kb)	1	AT3G31161	3.20076
3	13433857	13434179	323	Exon (AT3G32895.1/AT3G32895, exon 1 of 1)	1	AT3G32895	2.37143
3	13536259	13541680	5422	Promoter (<=1kb)	2	AT3G32990	7.51142
3	13586845	13587768	924	Distal Intergenic	1	AT3G33055	3.70522
3	13588613	13590616	2004	Distal Intergenic	1	AT3G33055	6.76664
3	13706494	13706662	169	Distal Intergenic	1	AT3G33084	3.81562
3	13709603	13709792	190	Distal Intergenic	1	AT3G33084	2.39021
3	14191514	14196850	5337	Promoter (<=1kb)	1	AT3G41761	6.75
3	14196908	14205189	8282	Promoter (<=1kb)	1	AT3G41768	7.14834
3	14305039	14305214	176	Promoter (2-3kb)	2	AT3G42140	5.12122
3	14305310	14305493	184	Promoter (2-3kb)	2	AT3G42140	5.24925
3	15985435	15985776	342	Promoter (1-2kb)	1	AT3G44310	2.30455
3	17004779	17005697	919	Promoter (<=1kb)	2	AT3G46270	4.73713
3	17205863	17206026	164	Downstream (<1kb)	2	AT3G46710	3.79352
3	17206139	17206308	170	Downstream (<1kb)	2	AT3G46710	4.21569
3	18101119	18101551	433	Exon (AT3G48820.2/AT3G48820, exon 7 of 12)	2	AT3G48820	3.31181
3	18209742	18210685	944	Promoter (<=1kb)	1	AT3G49130	3.25744
3	18365003	18365259	257	Promoter (<=1kb)	2	AT3G49530	4.0554
3	18465615	18467428	1814	Promoter (<=1kb)	1	AT3G49780	7.93789
3	18467478	18467782	305	Downstream (<1kb)	1	AT3G49780	1.92457
3	18515427	18515951	525	3' UTR	1	AT3G49940	2.68864
3	19163566	19164017	452	Downstream (<1kb)	2	AT3G51660	3.53388
3	19267625	19268104	480	Promoter (<=1kb)	2	AT3G51915	2.35347
3	19287391	19287931	541	Promoter (<=1kb)	2	AT3G51980	6.80086
3	19890142	19890588	447	Promoter (<=1kb)	1	AT3G53668	6.06835
3	20366755	20367185	431	Promoter (<=1kb)	2	AT3G54960	6.35775
3	20412148	20412412	265	Exon (AT3G55080.1/AT3G55080, exon 12 of 15)	2	AT3G55080	3.17569
3	20556404	20556793	390	Promoter (1-2kb)	1	AT3G55450	2.58125
3	20771577	20772200	624	Promoter (2-3kb)	2	AT3G55970	10.1144
3	20908796	20909371	576	3' UTR	2	AT3G56400	2.68864
3	22144327	22144920	594	3' UTR	1	AT3G59940	3.40355
3	22375634	22376168	535	Promoter (<=1kb)	2	AT3G60540	7.942
3	22513303	22520228	6926	Promoter (<=1kb)	1	AT3G60930	7.13132
3	22532813	22533207	395	Promoter (<=1kb)	2	AT3G60955	5.04513
3	22581990	22583226	1237	3' UTR	2	AT3G61028	3.99698
3	22738155	22739759	1605	Promoter (<=1kb)	1	AT3G61450	7.53391
3	23153129	23153935	807	Promoter (<=1kb)	2	AT3G62600	14.487
4	528063	528319	257	Promoter (<=1kb)	1	AT4G01245	2.18852
4	659294	659461	168	Promoter (<=1kb)	2	AT4G01520	3.84092
4	659570	659733	164	Promoter (<=1kb)	2	AT4G01520	2.81667
4	780251	780709	459	Promoter (<=1kb)	2	AT4G01810	7.22212
4	2587498	2587989	492	Promoter (<=1kb)	1	AT4G05049	3.69956
4	2589266	2589659	394	Promoter (<=1kb)	2	AT4G05050	5.5368
4	2718188	2718375	188	Promoter (<=1kb)	1	AT4G05320	1.78823
4	2719163	2720664	1502	Promoter (<=1kb)	1	AT4G05320	9.55965
4	3683055	3683472	418	Promoter (<=1kb)	1	AT4G06603	2.86797
4	3950508	3950671	164	Promoter (<=1kb)	2	AT4G06700	2.13834
4	3952124	3953299	1176	Promoter (1-2kb)	2	AT4G06700	4.45209
4	3953381	3955936	2556	Downstream (1-2kb)	2	AT4G06702	5.30417
4	3976232	3976573	342	Distal Intergenic	2	AT4G06708	5.22269
4	3978193	3978902	710	Distal Intergenic	2	AT4G06710	3.85104
4	3979081	3979419	339	Distal Intergenic	2	AT4G06710	2.54637
4	3979477	3979655	179	Distal Intergenic	2	AT4G06710	2.61056
4	3979764	3980158	395	Distal Intergenic	2	AT4G06710	3.47331
4	3986692	3986912	221	Downstream (1-2kb)	2	AT4G06710	3.70386
4	4003679	4003848	170	Distal Intergenic	2	AT4G06716	2.30369
4	4003949	4004117	169	Distal Intergenic	2	AT4G06716	3.84092
4	4547761	4547925	165	Promoter (<=1kb)	2	AT4G07747	3.20076
4	5189496	5189969	474	Promoter (<=1kb)	2	AT4G08230	7.16971
4	5267689	5268518	830	Promoter (<=1kb)	2	AT4G08345	7.67818
4	5360782	5360942	161	Distal Intergenic	1	AT4G08450	3.20076
4	5536741	5537001	261	3' UTR	2	AT4G08670	1.87294
4	5564738	5565646	909	Promoter (<=1kb)	2	AT4G08695	5.69646
4	5726939	5727439	501	Promoter (1-2kb)	1	AT4G08930	2.50762
4	7409138	7409599	462	Promoter (<=1kb)	2	AT4G12490	3.45682
4	8057191	8057438	248	Downstream (<1kb)	2	AT4G13950	2.23227
4	8303795	8304203	409	Promoter (<=1kb)	2	AT4G14420	8.86627
4	8503924	8504156	233	Promoter (<=1kb)	1	AT4G14810	3.48769
4	8910671	8911609	939	3' UTR	1	AT4G15610	5.12122
4	9376393	9377057	665	Promoter (<=1kb)	1	AT4G16660	11.054
4	9517358	9517553	196	Promoter (<=1kb)	1	AT4G16915	2.60085
4	9724537	9724962	426	Promoter (<=1kb)	2	AT4G17420	3.71205
4	9760176	9760829	654	Promoter (<=1kb)	1	AT4G17500	4.22501
4	9786724	9786926	203	Promoter (<=1kb)	2	AT4G17570	2.9447
4	10377934	10378900	967	3' UTR	1	AT4G18950	3.07273
4	10533987	10534453	467	Promoter (<=1kb)	1	AT4G19260	2.07566
4	10783960	10784493	534	Promoter (<=1kb)	2	AT4G19870	2.30529
4	11174212	11175150	939	3' UTR	1	AT4G20860	7.29774
4	11577084	11577463	380	Promoter (<=1kb)	2	AT4G21810	4.98196
4	12079775	12080030	256	Promoter (<=1kb)	1	AT4G23050	3.6983
4	12551394	12551690	297	Promoter (<=1kb)	2	AT4G24180	2.76101
4	12555785	12556344	560	Promoter (<=1kb)	2	AT4G24190	17.1834
4	12744455	12745113	659	Promoter (<=1kb)	2	AT4G24700	2.12933
4	12818941	12819427	487	Promoter (<=1kb)	2	AT4G24910	3.32879
4	12820633	12820987	355	Promoter (<=1kb)	2	AT4G24920	5.24925
4	13129929	13130412	484	Promoter (<=1kb)	1	AT4G25820	3.06328
4	14444482	14444944	463	Promoter (<=1kb)	1	AT4G29330	5.97956
4	14495538	14496075	538	Promoter (<=1kb)	2	AT4G29520	9.71787
4	14662263	14662609	347	Promoter (<=1kb)	2	AT4G29960	2.90303
4	14770078	14770756	679	3' UTR	1	AT4G30180	3.77199
4	14818845	14819307	463	Promoter (<=1kb)	2	AT4G30260	2.81667
4	15289285	15290000	716	3' UTR	2	AT4G31550	3.21899
4	15485811	15486200	390	Promoter (1-2kb)	1	AT4G32020	4.24771
4	15489281	15490012	732	Promoter (<=1kb)	1	AT4G32030	4.98658
4	16357256	16357728	473	Promoter (<=1kb)	1	AT4G34160	3.32879
4	16504344	16504613	270	Promoter (<=1kb)	2	AT4G34555	2.56061
4	16537609	16538063	455	Promoter (<=1kb)	2	AT4G34630	5.11417
4	16706082	16706400	319	Promoter (2-3kb)	1	AT4G35100	3.96895
4	16920811	16920986	176	Promoter (<=1kb)	1	AT4G35690	4.49904
4	16951243	16951604	362	Promoter (<=1kb)	2	AT4G35780	3.16361
4	17048844	17049934	1091	Promoter (<=1kb)	2	AT4G36040	6.12203
4	17221442	17221660	219	Promoter (<=1kb)	1	AT4G36490	2.56709
4	17279313	17282540	3228	Promoter (<=1kb)	2	AT4G36640	9.85835
4	17441830	17442412	583	Promoter (<=1kb)	1	AT4G37000	3.84092
4	18028715	18029057	343	Promoter (<=1kb)	1	AT4G38560	2.46436
4	18214984	18215950	967	3' UTR	2	AT4G39090	6.51583
4	18217524	18217812	289	Promoter (<=1kb)	2	AT4G39090	2.99237
4	18486246	18486782	537	Promoter (<=1kb)	2	AT4G39838	4.6671
5	442125	442662	538	Promoter (<=1kb)	2	AT5G02220	8.62998
5	553342	553904	563	Promoter (<=1kb)	2	AT5G02490	2.80601
5	579145	579474	330	Promoter (<=1kb)	1	AT5G02580	4.73713
5	721524	721978	455	Promoter (<=1kb)	2	AT5G03070	3.49834
5	749778	750321	544	Promoter (<=1kb)	1	AT5G03160	4.93903
5	1188461	1188766	306	Promoter (<=1kb)	2	AT5G04275	3.45682
5	1610570	1610853	284	Promoter (1-2kb)	1	AT5G05450	3.07273
5	1883633	1883859	227	Exon (AT5G06220.1/AT5G06220, exon 12 of 18)	2	AT5G06230	2.90989
5	1930228	1931189	962	Promoter (<=1kb)	2	AT5G06320	3.24771
5	2007151	2007520	370	Promoter (<=1kb)	2	AT5G06560	2.68864
5	2316897	2317369	473	Promoter (<=1kb)	1	AT5G07340	10.8329
5	2357510	2358716	1207	Promoter (<=1kb)	2	AT5G07450	7.42577
5	2858514	2859532	1019	Promoter (<=1kb)	2	AT5G08790	4.57447
5	3472116	3472346	231	Downstream (<1kb)	2	AT5G10980	2.31943
5	3525034	3526464	1431	Promoter (<=1kb)	1	AT5G11090	3.82169
5	3784763	3785408	646	Promoter (<=1kb)	1	AT5G11740	2.95685
5	4156118	4156699	582	Promoter (<=1kb)	1	AT5G13100	7.58908
5	4197515	4198286	772	Promoter (<=1kb)	2	AT5G13181	3.96895
5	4201630	4201924	295	Promoter (2-3kb)	2	AT5G13181	2.68864
5	4670051	4670216	166	3' UTR	2	AT5G14490	2.98308
5	4757261	4757478	218	Promoter (<=1kb)	1	AT5G14740	2.60053
5	4907105	4907310	206	Promoter (1-2kb)	1	AT5G15140	2.68864
5	4954895	4955254	360	Promoter (<=1kb)	2	AT5G15260	2.01726
5	5265226	5265590	365	Promoter (<=1kb)	1	AT5G16120	3.71288
5	5863120	5863588	469	Promoter (<=1kb)	2	AT5G17760	4.88445
5	6836529	6837331	803	3' UTR	2	AT5G20260	2.84847
5	8318161	8318476	316	Exon (AT5G24360.2/AT5G24360, exon 3 of 6)	1	AT5G24360	2.95243
5	8793761	8794361	601	Promoter (<=1kb)	1	AT5G25340	4.47464
5	9053799	9054445	647	Promoter (<=1kb)	2	AT5G25940	3.12537
5	9243047	9244096	1050	Promoter (<=1kb)	2	AT5G26330	4.48107
5	9654374	9654947	574	Promoter (2-3kb)	1	AT5G27360	3.45682
5	9685424	9686035	612	Promoter (1-2kb)	1	AT5G27430	4.5323
5	9687137	9687499	363	Promoter (<=1kb)	1	AT5G27430	3.5497
5	9837550	9837752	203	Promoter (<=1kb)	2	AT5G27771	2.51771
5	10540094	10540756	663	3' UTR	2	AT5G28540	4.93171
5	10542931	10543733	803	Promoter (<=1kb)	2	AT5G28540	13.1135
5	11185326	11185508	183	Promoter (<=1kb)	2	AT5G29550	4.86516
5	11186241	11186494	254	Promoter (1-2kb)	2	AT5G29550	5.72582
5	11702066	11702784	719	Promoter (<=1kb)	1	AT5G31770	3.93591
5	11703102	11704565	1464	Distal Intergenic	1	AT5G31770	4.62102
5	11707000	11707181	182	Distal Intergenic	1	AT5G31770	3.35505
5	11708803	11709118	316	Distal Intergenic	1	AT5G31787	3.67272
5	11709281	11709480	200	Distal Intergenic	1	AT5G31787	4.41176
5	11710030	11710328	299	Promoter (2-3kb)	1	AT5G31787	2.34539
5	11710389	11710551	163	Promoter (2-3kb)	1	AT5G31787	3.07273
5	11724118	11724885	768	Promoter (2-3kb)	2	AT5G31804	2.93657
5	11725889	11727190	1302	Distal Intergenic	2	AT5G31804	4.75138
5	11727256	11730001	2746	Distal Intergenic	2	AT5G31804	5.56836
5	11734007	11734186	180	Distal Intergenic	1	AT5G31821	3.24625
5	11735580	11736201	622	Distal Intergenic	1	AT5G31821	4.84069
5	11754142	11754304	163	Promoter (1-2kb)	2	AT5G31891	2.92353
5	11796712	11796871	160	Downstream (1-2kb)	2	AT5G32035	3.32879
5	11955950	11956111	162	Distal Intergenic	2	AT5G32312	3.71288
5	11956228	11956394	167	Distal Intergenic	2	AT5G32312	4.6091
5	11965338	11965504	167	Distal Intergenic	1	AT5G32345	3.96117
5	11965620	11965781	162	Distal Intergenic	1	AT5G32345	3.7464
5	12047406	12047620	215	Downstream (2-3kb)	2	AT5G32431	2.9447
5	13053140	13053349	210	Downstream (1-2kb)	2	AT5G34840	2.30455
5	14739392	14739556	165	Promoter (<=1kb)	2	AT5G37240	2.74468
5	14843975	14844568	594	Promoter (<=1kb)	2	AT5G37440	6.1569
5	15443545	15443751	207	Downstream (<1kb)	2	AT5G38565	3.43322
5	15846641	15847264	624	3' UTR	2	AT5G39580	5.18233
5	16327418	16327774	357	Downstream (2-3kb)	2	AT5G40790	2.17652
5	16807043	16807932	890	3' UTR	2	AT5G42020	5.8442
5	16809723	16810964	1242	Promoter (<=1kb)	2	AT5G42020	12.9228
5	16816856	16817947	1092	Promoter (<=1kb)	1	AT5G42053	4.7381
5	17507136	17507783	648	Promoter (<=1kb)	1	AT5G43570	3.32879
5	18118032	18118197	166	Exon (AT5G44870.1/AT5G44870, exon 5 of 5)	1	AT5G44875	3.37642
5	19099514	19099797	284	Promoter (<=1kb)	2	AT5G47040	3.20076
5	19135605	19136004	400	Promoter (<=1kb)	1	AT5G47120	3.45682
5	19232503	19232985	483	Promoter (<=1kb)	1	AT5G47420	7.65327
5	19604018	19604418	401	Promoter (<=1kb)	2	AT5G48375	2.47092
5	20098011	20098172	162	Promoter (<=1kb)	2	AT5G49525	3.32879
5	20115665	20115951	287	Promoter (<=1kb)	2	AT5G49570	2.5164
5	20550955	20551429	475	Downstream (<1kb)	2	AT5G50460	2.81667
5	20552416	20552864	449	Promoter (<=1kb)	2	AT5G50460	6.18937
5	21003798	21004232	435	Promoter (<=1kb)	2	AT5G51700	4.54951
5	21709959	21710372	414	Promoter (<=1kb)	1	AT5G53470	2.75134
5	21758809	21759260	452	Promoter (<=1kb)	1	AT5G53560	2.89798
5	21984248	21984874	627	Promoter (<=1kb)	1	AT5G54165	3.30738
5	22284274	22284704	431	Promoter (<=1kb)	1	AT5G54860	4.32295
5	22307626	22308239	614	Promoter (<=1kb)	2	AT5G54930	3.93529
5	22894916	22895614	699	Promoter (<=1kb)	1	AT5G56544	3.20076
5	22943687	22943948	262	3' UTR	2	AT5G56710	2.33253
5	23717563	23717930	368	Promoter (<=1kb)	1	AT5G58710	4.02691
5	24103673	24104314	642	Promoter (<=1kb)	1	AT5G59820	4.94781
5	24301101	24301422	322	Promoter (<=1kb)	1	AT5G60430	2.26781
5	24641801	24642247	447	Promoter (1-2kb)	2	AT5G61270	8.45001
5	24826721	24827266	546	3' UTR	2	AT5G61790	4.38445
5	24829357	24830207	851	Promoter (<=1kb)	2	AT5G61790	16.1382
5	25336874	25337237	364	Promoter (<=1kb)	2	AT5G63168	3.45682
5	25448123	25448287	165	Promoter (1-2kb)	1	AT5G63560	2.8734
5	25526061	25526826	766	3' UTR	2	AT5G63790	5.46902
5	25658816	25659662	847	3' UTR	2	AT5G64120	6.52956
5	25660195	25660593	399	Promoter (<=1kb)	2	AT5G64120	2.56362
5	25703717	25704032	316	Promoter (<=1kb)	1	AT5G64260	3.51894
5	25748456	25748973	518	Promoter (<=1kb)	1	AT5G64400	4.14122
5	25750479	25750846	368	Promoter (<=1kb)	2	AT5G64401	2.65963
5	25784085	25784547	463	Promoter (<=1kb)	1	AT5G64505	5.34081
5	26060860	26061236	377	Promoter (<=1kb)	1	AT5G65220	2.64289
5	26244851	26245228	378	Downstream (<1kb)	2	AT5G65660	3.32879
5	26498916	26499623	708	Promoter (1-2kb)	2	AT5G66320	11.461
5	26912390	26912746	357	3' UTR	1	AT5G67430	2.9447

## Sheet: bZIP28-union
bZIP28 union. *1, sense. 2, anti-sense.
Chr	Start	End	Width	Annotation	Gene strand*	Gene ID
1	658042	658770	729	Promoter (<=1kb)	2	AT1G02910
1	660725	661645	921	Promoter (<=1kb)	2	AT1G02930
1	661694	662077	384	Promoter (<=1kb)	2	AT1G02930
1	1336203	1336587	385	3' UTR	2	AT1G04770
1	1415788	1416452	665	Promoter (<=1kb)	2	AT1G04980
1	1415976	1416487	512	Promoter (<=1kb)	2	AT1G04980
1	1446399	1446810	412	Downstream (<1kb)	2	AT1G05040
1	2374714	2375128	415	Promoter (<=1kb)	2	AT1G07670
1	2374740	2375180	441	Promoter (<=1kb)	2	AT1G07670
1	2374800	2375084	285	Promoter (<=1kb)	2	AT1G07670
1	2439413	2440554	1142	3' UTR	1	AT1G07890
1	2928737	2929429	693	3' UTR	1	AT1G09070
1	2931548	2932220	673	Promoter (<=1kb)	2	AT1G09080
1	2931699	2932334	636	Promoter (<=1kb)	2	AT1G09080
1	2931763	2932162	400	Promoter (<=1kb)	2	AT1G09080
1	2972101	2973011	911	Promoter (<=1kb)	2	AT1G09200
1	2972455	2973130	676	Promoter (<=1kb)	2	AT1G09200
1	2976426	2977108	683	Promoter (<=1kb)	2	AT1G09210
1	2976484	2977189	706	Promoter (<=1kb)	2	AT1G09210
1	2976491	2977066	576	Promoter (<=1kb)	2	AT1G09210
1	3252082	3252252	171	Promoter (<=1kb)	1	AT1G09970
1	3255596	3256140	545	3' UTR	1	AT1G09970
1	3780292	3780563	272	Promoter (<=1kb)	1	AT1G11265
1	4576503	4577137	635	Promoter (<=1kb)	2	AT1G13350
1	4676580	4676812	233	Downstream (<1kb)	1	AT1G13635
1	4801675	4802155	481	Promoter (<=1kb)	2	AT1G14010
1	4910884	4911237	354	3' UTR	2	AT1G14360
1	4912855	4913508	654	Promoter (<=1kb)	2	AT1G14360
1	4912973	4913547	575	Promoter (<=1kb)	2	AT1G14360
1	4973667	4974228	562	Promoter (<=1kb)	2	AT1G14530
1	5127699	5128598	900	Promoter (<=1kb)	2	AT1G14870
1	5128742	5129446	705	Promoter (<=1kb)	2	AT1G14870
1	5134259	5134603	345	Promoter (<=1kb)	2	AT1G14880
1	5391350	5391699	350	3' UTR	1	AT1G15670
1	5506706	5507164	459	Promoter (1-2kb)	1	AT1G16060
1	5963652	5964017	366	Promoter (1-2kb)	2	AT1G17400
1	6281961	6282375	415	Promoter (<=1kb)	2	AT1G18260
1	6282019	6282362	344	Promoter (<=1kb)	2	AT1G18260
1	6369583	6370504	922	Promoter (<=1kb)	1	AT1G18500
1	6372315	6372783	469	Promoter (<=1kb)	1	AT1G18510
1	6970863	6971408	546	Promoter (<=1kb)	2	AT1G20100
1	7452690	7453900	1211	Promoter (<=1kb)	2	AT1G21300
1	7488735	7489058	324	Promoter (<=1kb)	2	AT1G21380
1	7645350	7645876	527	Promoter (<=1kb)	1	AT1G21750
1	7645441	7645807	367	Promoter (<=1kb)	1	AT1G21750
1	7692269	7692814	546	Promoter (<=1kb)	2	AT1G21900
1	7837193	7837789	597	3' UTR	1	AT1G22190
1	8861315	8861956	642	Promoter (<=1kb)	1	AT1G25275
1	8910905	8911175	271	3' UTR	2	AT1G25400
1	8981196	8981944	749	3' UTR	2	AT1G25560
1	9138240	9138689	450	3' UTR	2	AT1G26410
1	9492460	9493148	689	Promoter (<=1kb)	1	AT1G27330
1	9492562	9493192	631	Promoter (<=1kb)	1	AT1G27330
1	9498424	9498652	229	Promoter (<=1kb)	2	AT1G27350
1	9499280	9499796	517	Promoter (<=1kb)	2	AT1G27350
1	9499280	9499832	553	Promoter (<=1kb)	2	AT1G27350
1	9748069	9748453	385	Promoter (<=1kb)	1	AT1G27980
1	9857185	9857422	238	Intron (AT1G28210.1/AT1G28210, intron 12 of 18)	1	AT1G28210
1	10353796	10354187	392	Downstream (1-2kb)	2	AT1G29640
1	10353847	10354212	366	Downstream (1-2kb)	2	AT1G29640
1	10586518	10586875	358	Promoter (<=1kb)	2	AT1G30120
1	10894163	10894907	745	Promoter (<=1kb)	1	AT1G30710
1	10927535	10928105	571	Promoter (<=1kb)	2	AT1G30780
1	11577896	11578166	271	Promoter (<=1kb)	1	AT1G32172
1	11616582	11616887	306	Distal Intergenic	1	AT1G32230
1	11752518	11752677	160	Promoter (<=1kb)	2	AT1G32500
1	12078562	12078871	310	Downstream (1-2kb)	2	AT1G33300
1	12255490	12255654	165	Promoter (<=1kb)	2	AT1G33785
1	12255775	12255939	165	Promoter (<=1kb)	2	AT1G33785
1	12711037	12711203	167	Promoter (<=1kb)	1	AT1G34680
1	12711041	12711201	161	Promoter (<=1kb)	1	AT1G34680
1	12711313	12711491	179	Promoter (<=1kb)	1	AT1G34680
1	12711321	12711620	300	Promoter (<=1kb)	1	AT1G34680
1	12907417	12907578	162	Promoter (1-2kb)	1	AT1G35220
1	12907641	12907849	209	Promoter (1-2kb)	1	AT1G35220
1	13108710	13108898	189	Promoter (<=1kb)	1	AT1G35540
1	13430350	13430519	170	Distal Intergenic	2	AT1G36020
1	13751352	13751678	327	Promoter (<=1kb)	1	AT1G36490
1	14161644	14162276	633	3' UTR	1	AT1G37130
1	15081832	15082443	612	Promoter (<=1kb)	1	AT1G40104
1	15081832	15082472	641	Promoter (<=1kb)	1	AT1G40104
1	15082554	15086094	3541	Promoter (<=1kb)	1	AT1G40104
1	15082565	15084443	1879	Promoter (<=1kb)	1	AT1G40104
1	15679911	15680221	311	Exon (AT1G41910.1/AT1G41910, exon 1 of 1)	1	AT1G41910
1	16134225	16135530	1306	Promoter (<=1kb)	1	AT1G42980
1	16137409	16137911	503	Promoter (<=1kb)	2	AT1G42990
1	16137551	16137911	361	Promoter (<=1kb)	2	AT1G42990
1	16705101	16705660	560	Promoter (<=1kb)	2	AT1G43997
1	17074689	17075202	514	Promoter (<=1kb)	2	AT1G45140
1	17279466	17279630	165	Promoter (1-2kb)	2	AT1G47056
1	17279732	17279911	180	Promoter (2-3kb)	2	AT1G47056
1	17581601	17581902	302	Distal Intergenic	2	AT1G47765
1	18321253	18321686	434	Promoter (<=1kb)	2	AT1G49500
1	19441584	19442251	668	Promoter (<=1kb)	2	AT1G52191
1	20390623	20390791	169	3' UTR	1	AT1G54580
1	20704697	20705402	706	Promoter (1-2kb)	2	AT1G55440
1	21088250	21088853	604	Promoter (<=1kb)	2	AT1G56330
1	21088423	21088899	477	Promoter (<=1kb)	2	AT1G56330
1	21092304	21093178	875	Promoter (<=1kb)	2	AT1G56340
1	21092330	21093163	834	Promoter (<=1kb)	2	AT1G56340
1	21773788	21774032	245	Promoter (<=1kb)	2	AT1G58725
1	21782431	21782829	399	Promoter (1-2kb)	1	AT1G58808
1	21846331	21846680	350	Promoter (<=1kb)	2	AT1G59406
1	21888637	21889321	685	Promoter (<=1kb)	1	AT1G59590
1	22037339	22037730	392	Exon (AT1G59870.1/AT1G59870, exon 4 of 8)	1	AT1G59870
1	22039640	22040717	1078	Promoter (<=1kb)	2	AT1G59880
1	22812540	22812870	331	3' UTR	2	AT1G61780
1	22813994	22814440	447	Promoter (<=1kb)	2	AT1G61780
1	22814049	22814409	361	Promoter (<=1kb)	2	AT1G61780
1	23946004	23946395	392	Promoter (<=1kb)	2	AT1G64470
1	24163458	24163892	435	Promoter (<=1kb)	2	AT1G65040
1	24163490	24163806	317	Promoter (<=1kb)	2	AT1G65040
1	24275505	24276501	997	Promoter (<=1kb)	1	AT1G65347
1	24430861	24431977	1117	Promoter (<=1kb)	2	AT1G65690
1	24743185	24743349	165	Distal Intergenic	1	AT1G66350
1	24840545	24841221	677	Promoter (<=1kb)	1	AT1G66590
1	25657808	25658105	298	Promoter (<=1kb)	1	AT1G68440
1	25767110	25767755	646	Promoter (<=1kb)	1	AT1G68630
1	26239910	26240235	326	Promoter (<=1kb)	2	AT1G69760
1	26296429	26296825	397	Promoter (<=1kb)	2	AT1G69840
1	26563398	26563761	364	3' UTR	1	AT1G70480
1	26841355	26841743	389	Promoter (<=1kb)	2	AT1G71210
1	27079261	27079520	260	Promoter (<=1kb)	1	AT1G71940
1	27214478	27214978	501	Promoter (<=1kb)	2	AT1G72280
1	27698903	27699259	357	Promoter (<=1kb)	1	AT1G73670
1	28130867	28131231	365	Promoter (<=1kb)	2	AT1G74880
1	28164530	28165517	988	Promoter (<=1kb)	1	AT1G75000
1	28586326	28586801	476	Promoter (<=1kb)	2	AT1G76170
1	28894851	28895487	637	3' UTR	2	AT1G76930
1	29126377	29126789	413	Promoter (<=1kb)	1	AT1G77510
1	29126386	29126804	419	Promoter (<=1kb)	1	AT1G77510
1	29253081	29253361	281	Promoter (<=1kb)	1	AT1G77800
1	29636592	29637045	454	Promoter (<=1kb)	2	AT1G78820
1	29671265	29671623	359	Promoter (<=1kb)	2	AT1G78915
1	29968887	29969229	343	Exon (AT1G79640.2/AT1G79640, exon 10 of 22)	2	AT1G79640
1	30242904	30243602	699	3' UTR	2	AT1G80450
1	30249067	30249470	404	Promoter (<=1kb)	2	AT1G80460
1	30403225	30403657	433	3' UTR	2	AT1G80920
2	879	2877	1999	Promoter (<=1kb)	1	AT2G01008
2	900	2873	1974	Promoter (<=1kb)	1	AT2G01008
2	1144	2870	1727	Promoter (<=1kb)	1	AT2G01008
2	2934	10422	7489	Promoter (<=1kb)	1	AT2G01010
2	2936	10680	7745	Promoter (<=1kb)	1	AT2G01010
2	2940	10423	7484	Promoter (<=1kb)	1	AT2G01010
2	296078	297499	1422	Promoter (<=1kb)	2	AT2G01670
2	297563	297905	343	Promoter (<=1kb)	2	AT2G01670
2	297968	298180	213	Promoter (<=1kb)	2	AT2G01670
2	460215	460522	308	Exon (AT2G01980.1/AT2G01980, exon 15 of 23)	1	AT2G01980
2	801095	801691	597	Promoter (<=1kb)	1	AT2G02810
2	801241	801713	473	Promoter (<=1kb)	1	AT2G02810
2	893489	893962	474	Promoter (<=1kb)	2	AT2G03040
2	893542	893873	332	Promoter (<=1kb)	2	AT2G03040
2	936841	937521	681	Promoter (<=1kb)	1	AT2G03120
2	937040	937610	571	Promoter (<=1kb)	1	AT2G03120
2	999144	999475	332	Promoter (<=1kb)	1	AT2G03290
2	999155	999434	280	Promoter (<=1kb)	1	AT2G03290
2	1865136	1865299	164	Distal Intergenic	2	AT2G05160
2	1865137	1865297	161	Distal Intergenic	2	AT2G05160
2	2231898	2232064	167	Promoter (2-3kb)	1	AT2G05840
2	2232181	2232340	160	Promoter (1-2kb)	1	AT2G05840
2	2232183	2232343	161	Promoter (1-2kb)	1	AT2G05840
2	3186547	3187410	864	Promoter (<=1kb)	2	AT2G07590
2	3186549	3187416	868	Promoter (<=1kb)	2	AT2G07590
2	3187707	3189986	2280	Promoter (<=1kb)	2	AT2G07600
2	3187708	3189982	2275	Promoter (<=1kb)	2	AT2G07600
2	3216952	3217124	173	Exon (AT2G07635.1/AT2G07635, exon 1 of 1)	1	AT2G07635
2	3217180	3217544	365	Exon (AT2G07635.1/AT2G07635, exon 1 of 1)	1	AT2G07635
2	3239136	3242440	3305	Promoter (<=1kb)	2	AT2G07742
2	3244426	3258535	14110	Promoter (<=1kb)	2	AT2G07671
2	3246837	3257963	11127	Promoter (<=1kb)	2	AT2G07671
2	3246944	3258542	11599	Promoter (<=1kb)	2	AT2G07671
2	3259564	3286689	27126	Promoter (<=1kb)	1	AT2G07664
2	3259648	3286321	26674	Promoter (<=1kb)	1	AT2G07664
2	3259800	3281136	21337	Promoter (<=1kb)	1	AT2G07664
2	3286417	3311288	24872	Promoter (<=1kb)	1	AT2G07681
2	3289045	3379504	90460	Promoter (<=1kb)	2	AT2G07599
2	3290889	3297950	7062	Promoter (<=1kb)	2	AT2G07682
2	3298025	3311376	13352	Promoter (<=1kb)	1	AT2G07683
2	3311515	3379373	67859	Promoter (<=1kb)	2	AT2G07599
2	3312636	3315559	2924	Promoter (<=1kb)	2	AT2G07687
2	3315614	3334206	18593	Promoter (<=1kb)	2	AT2G07688
2	3334291	3348170	13880	Promoter (<=1kb)	1	AT2G07689
2	3353653	3366991	13339	Promoter (<=1kb)	1	AT2G07667
2	3368219	3376363	8145	Promoter (<=1kb)	1	AT2G07701
2	3377657	3379286	1630	Promoter (<=1kb)	2	AT2G07704
2	3380374	3398232	17859	Promoter (<=1kb)	1	AT2G07705
2	3384519	3385953	1435	Promoter (<=1kb)	2	AT2G07706
2	3385318	3387096	1779	Promoter (<=1kb)	2	AT2G07706
2	3398295	3402343	4049	Promoter (<=1kb)	2	AT2G07711
2	3402908	3509895	106988	Promoter (<=1kb)	2	AT2G07663
2	3421163	3455298	34136	Promoter (<=1kb)	1	AT2G07718
2	3433848	3442161	8314	Promoter (<=1kb)	2	AT2G07721
2	3455362	3509628	54267	Promoter (<=1kb)	1	AT2G07666
2	3462113	3470211	8099	Promoter (<=1kb)	2	AT2G07731
2	3487329	3490551	3223	Exon (AT2G07806.1/AT2G07806, exon 6 of 7)	2	AT2G07738
2	3491871	3493904	2034	Promoter (<=1kb)	2	AT2G07738
2	3494075	3499567	5493	Promoter (<=1kb)	2	AT2G07739
2	3499626	3509591	9966	Promoter (<=1kb)	1	AT2G07666
2	3605673	3605853	181	Distal Intergenic	1	AT2G07880
2	3605674	3605858	185	Distal Intergenic	1	AT2G07880
2	3605992	3606895	904	Distal Intergenic	1	AT2G07880
2	3606959	3607549	591	Distal Intergenic	1	AT2G07880
2	3614875	3616421	1547	Promoter (<=1kb)	1	AT2G07981
2	3615599	3615762	164	Promoter (<=1kb)	1	AT2G07981
2	3615824	3616408	585	Promoter (<=1kb)	1	AT2G07981
2	3615827	3616418	592	Promoter (<=1kb)	1	AT2G07981
2	3616548	3617226	679	Promoter (<=1kb)	1	AT2G08986
2	3616548	3617247	700	Promoter (<=1kb)	1	AT2G08986
2	3616551	3617599	1049	Promoter (<=1kb)	1	AT2G08986
2	3618622	3618872	251	Promoter (<=1kb)	1	AT2G08986
2	3619755	3619987	233	Exon (AT2G08986.1/AT2G08986, exon 9 of 46)	1	AT2G08986
2	3619765	3619973	209	Exon (AT2G08986.1/AT2G08986, exon 9 of 46)	1	AT2G08986
2	3621433	3622090	658	Exon (AT2G08986.1/AT2G08986, exon 18 of 46)	1	AT2G08986
2	3623003	3623957	955	Exon (AT2G08986.1/AT2G08986, exon 27 of 46)	1	AT2G08986
2	3623288	3623953	666	Exon (AT2G08986.1/AT2G08986, exon 29 of 46)	1	AT2G08986
2	3623289	3623957	669	Exon (AT2G08986.1/AT2G08986, exon 29 of 46)	1	AT2G08986
2	3624176	3624354	179	Exon (AT2G08986.1/AT2G08986, exon 34 of 46)	1	AT2G08986
2	3624689	3625051	363	Exon (AT2G08986.1/AT2G08986, exon 37 of 46)	1	AT2G08986
2	3625802	3626005	204	Exon (AT2G08986.1/AT2G08986, exon 43 of 46)	1	AT2G08986
2	3626874	3627704	831	Distal Intergenic	1	AT2G08986
2	4020436	4020726	291	Promoter (<=1kb)	1	AT2G10450
2	5100056	5100228	173	Promoter (<=1kb)	1	AT2G12510
2	5100061	5100228	168	Promoter (<=1kb)	1	AT2G12510
2	5296162	5296776	615	Promoter (<=1kb)	1	AT2G12905
2	5296164	5296773	610	Promoter (<=1kb)	1	AT2G12905
2	6215161	6215696	536	3' UTR	1	AT2G14560
2	6919984	6921339	1356	Promoter (<=1kb)	2	AT2G15880
2	7007888	7008048	161	Promoter (<=1kb)	1	AT2G16145
2	7008138	7008311	174	Promoter (<=1kb)	1	AT2G16145
2	7008158	7008317	160	Promoter (<=1kb)	1	AT2G16145
2	7190750	7191710	961	Promoter (<=1kb)	1	AT2G16586
2	7190751	7191711	961	Promoter (<=1kb)	1	AT2G16586
2	7190757	7191710	954	Promoter (<=1kb)	1	AT2G16586
2	7693278	7693576	299	Promoter (<=1kb)	1	AT2G17710
2	7960359	7960880	522	Promoter (<=1kb)	1	AT2G18323
2	7960385	7960882	498	Promoter (<=1kb)	1	AT2G18323
2	7994876	7996226	1351	Promoter (<=1kb)	2	AT2G18440
2	7995252	7996328	1077	Promoter (<=1kb)	2	AT2G18440
2	7996304	7996785	482	Promoter (<=1kb)	2	AT2G18440
2	8227576	8227917	342	Promoter (1-2kb)	1	AT2G18970
2	8409953	8410121	169	Promoter (<=1kb)	2	AT2G19410
2	8410234	8410405	172	Promoter (1-2kb)	2	AT2G19410
2	8913455	8913797	343	Promoter (<=1kb)	2	AT2G20670
2	9024676	9024982	307	Promoter (<=1kb)	2	AT2G21020
2	9723071	9723230	160	Promoter (1-2kb)	2	AT2G22820
2	9740652	9740991	340	Promoter (<=1kb)	2	AT2G22880
2	10135234	10135761	528	Promoter (<=1kb)	1	AT2G23808
2	10164927	10165232	306	Downstream (<1kb)	1	AT2G23870
2	10348935	10349707	773	Promoter (<=1kb)	2	AT2G24330
2	10683731	10684561	831	Promoter (<=1kb)	1	AT2G25110
2	10683854	10684209	356	Promoter (<=1kb)	1	AT2G25110
2	10683856	10684272	417	Promoter (<=1kb)	1	AT2G25110
2	10686016	10686633	618	3' UTR	1	AT2G25110
2	10847070	10847428	359	Promoter (<=1kb)	2	AT2G25482
2	10968894	10969192	299	Exon (AT2G25730.2/AT2G25730, exon 7 of 36)	2	AT2G25730
2	11282508	11282951	444	3' UTR	2	AT2G26530
2	11839408	11839570	163	Downstream (2-3kb)	2	AT2G27775
2	12367321	12367494	174	Exon (AT2G28830.1/AT2G28830, exon 7 of 7)	2	AT2G28830
2	13098887	13099297	411	Downstream (<1kb)	2	AT2G30750
2	13099831	13100238	408	Exon (AT2G30750.1/AT2G30750, exon 3 of 4)	2	AT2G30750
2	13185754	13185919	166	Promoter (<=1kb)	2	AT2G30980
2	13237725	13237972	248	Promoter (<=1kb)	1	AT2G31081
2	13437561	13438166	606	3' UTR	1	AT2G31560
2	13813517	13813784	268	Promoter (<=1kb)	1	AT2G32540
2	13965284	13965719	436	Promoter (<=1kb)	2	AT2G32920
2	13965327	13965660	334	Promoter (<=1kb)	2	AT2G32920
2	14043211	14043531	321	Promoter (<=1kb)	2	AT2G33110
2	14461799	14462239	441	Promoter (<=1kb)	1	AT2G34250
2	14461810	14462227	418	Promoter (<=1kb)	1	AT2G34250
2	14524291	14524730	440	Promoter (<=1kb)	1	AT2G34430
2	14524317	14524696	380	Promoter (<=1kb)	1	AT2G34430
2	15112181	15112392	212	Promoter (<=1kb)	1	AT2G35990
2	15193645	15194113	469	3' UTR	1	AT2G36220
2	15879661	15879980	320	Downstream (2-3kb)	1	AT2G37940
2	15955493	15955662	170	Promoter (<=1kb)	2	AT2G38110
2	16017033	16017340	308	Promoter (1-2kb)	1	AT2G38250
2	16050969	16051660	692	Promoter (<=1kb)	1	AT2G38310
2	16110668	16111108	441	Promoter (<=1kb)	2	AT2G38480
2	16232590	16233649	1060	3' UTR	2	AT2G38860
2	16310273	16310630	358	Exon (AT2G39080.1/AT2G39080, exon 6 of 9)	2	AT2G39080
2	16454686	16455152	467	Promoter (<=1kb)	1	AT2G39410
2	16473860	16474180	321	Promoter (<=1kb)	1	AT2G39460
2	16495407	16495753	347	Promoter (1-2kb)	1	AT2G39520
2	16745061	16745583	523	Promoter (<=1kb)	1	AT2G40100
2	16749465	16749933	469	Promoter (<=1kb)	1	AT2G40113
2	17261341	17261953	613	Promoter (<=1kb)	2	AT2G41410
2	17270124	17271021	898	Promoter (<=1kb)	1	AT2G41440
2	17301450	17301880	431	Promoter (<=1kb)	1	AT2G41490
2	17301453	17301763	311	Promoter (<=1kb)	1	AT2G41490
2	17489853	17490337	485	Promoter (<=1kb)	1	AT2G41900
2	17489869	17490231	363	Promoter (<=1kb)	1	AT2G41900
2	17752112	17752457	346	Distal Intergenic	1	AT2G42620
2	18422724	18423386	663	Promoter (<=1kb)	2	AT2G44660
2	18422778	18423149	372	Promoter (<=1kb)	2	AT2G44660
2	18588085	18588569	485	Promoter (<=1kb)	2	AT2G45070
2	19017679	19018881	1203	Promoter (<=1kb)	2	AT2G46330
2	19088880	19089256	377	Promoter (<=1kb)	2	AT2G46500
2	19297293	19297453	161	Promoter (<=1kb)	2	AT2G46970
2	19297572	19297731	160	Promoter (<=1kb)	2	AT2G46970
2	19481045	19481553	509	Promoter (<=1kb)	1	AT2G47470
2	19481075	19481436	362	Promoter (<=1kb)	1	AT2G47470
2	19559455	19560006	552	Promoter (<=1kb)	2	AT2G47740
3	87577	88330	754	3' UTR	2	AT3G01290
3	508334	509007	674	Promoter (<=1kb)	1	AT3G02470
3	511129	511941	813	Promoter (<=1kb)	1	AT3G02480
3	536169	536541	373	Promoter (<=1kb)	2	AT3G02540
3	961239	961963	725	Promoter (<=1kb)	1	AT3G03790
3	961312	961750	439	Promoter (<=1kb)	1	AT3G03790
3	986064	986528	465	Promoter (<=1kb)	1	AT3G03855
3	1060910	1061577	668	3' UTR	2	AT3G04070
3	1083249	1083895	647	Promoter (<=1kb)	1	AT3G04130
3	2094288	2094453	166	Promoter (2-3kb)	2	AT3G66656
3	2130958	2131228	271	Promoter (<=1kb)	2	AT3G06750
3	2454952	2455381	430	Promoter (<=1kb)	1	AT3G07680
3	2455079	2455481	403	Promoter (<=1kb)	1	AT3G07680
3	2586630	2586959	330	Promoter (<=1kb)	1	AT3G08520
3	2736960	2737446	487	Promoter (<=1kb)	2	AT3G08960
3	2736966	2737576	611	Promoter (<=1kb)	1	AT3G08970
3	2840101	2840673	573	3' UTR	1	AT3G09250
3	2847812	2848404	593	Promoter (<=1kb)	2	AT3G09270
3	2888799	2889494	696	Promoter (<=1kb)	2	AT3G09390
3	2902945	2903191	247	3' UTR	1	AT3G09430
3	4310027	4310784	758	Promoter (<=1kb)	2	AT3G13310
3	4409440	4410056	617	Promoter (<=1kb)	1	AT3G13520
3	4532490	4533124	635	Promoter (1-2kb)	2	AT3G13784
3	5122546	5123009	464	3' UTR	1	AT3G15210
3	5951758	5952276	519	3' UTR	1	AT3G17380
3	7103423	7104874	1452	Promoter (<=1kb)	1	AT3G20362
3	7103424	7104874	1451	Promoter (<=1kb)	1	AT3G20362
3	7513264	7513455	192	Exon (AT3G21340.1/AT3G21340, exon 8 of 13)	1	AT3G21338
3	7646388	7646843	456	Promoter (1-2kb)	1	AT3G21710
3	7646895	7647055	161	Promoter (1-2kb)	1	AT3G21710
3	7859933	7860228	296	Promoter (<=1kb)	1	AT3G22237
3	7861827	7862465	639	Promoter (<=1kb)	1	AT3G22238
3	8432237	8432535	299	Exon (AT3G23510.1/AT3G23510, exon 19 of 23)	1	AT3G23530
3	8685227	8685726	500	Promoter (<=1kb)	1	AT3G24050
3	8685245	8685695	451	Promoter (<=1kb)	1	AT3G24050
3	8700936	8701312	377	Promoter (<=1kb)	2	AT3G24090
3	8701014	8701362	349	Promoter (<=1kb)	2	AT3G24090
3	8942551	8942836	286	Promoter (<=1kb)	2	AT3G24518
3	9268678	9268943	266	Promoter (<=1kb)	2	AT3G25510
3	9711217	9711543	327	3' UTR	2	AT3G26510
3	9904995	9905360	366	Promoter (<=1kb)	2	AT3G26872
3	10938037	10938679	643	Downstream (1-2kb)	2	AT3G28920
3	11029557	11029891	335	Promoter (<=1kb)	2	AT3G29034
3	11384044	11384426	383	Promoter (<=1kb)	2	AT3G29575
3	11617360	11617522	163	Promoter (<=1kb)	1	AT3G29771
3	11617636	11617806	171	Promoter (<=1kb)	1	AT3G29771
3	11617641	11617803	163	Promoter (<=1kb)	1	AT3G29771
3	12670119	12670280	162	Promoter (<=1kb)	1	AT3G31161
3	12670406	12670565	160	Promoter (<=1kb)	1	AT3G31161
3	12973345	12973548	204	Exon (AT3G31980.1/AT3G31980, exon 6 of 7)	2	AT3G31980
3	13433857	13434179	323	Exon (AT3G32895.1/AT3G32895, exon 1 of 1)	1	AT3G32895
3	13433865	13434455	591	Exon (AT3G32895.1/AT3G32895, exon 1 of 1)	1	AT3G32895
3	13536254	13541686	5433	Promoter (<=1kb)	2	AT3G32990
3	13536259	13541680	5422	Promoter (<=1kb)	2	AT3G32990
3	13586845	13587768	924	Distal Intergenic	1	AT3G33055
3	13588612	13590621	2010	Distal Intergenic	1	AT3G33055
3	13588613	13590616	2004	Distal Intergenic	1	AT3G33055
3	13588617	13590615	1999	Distal Intergenic	1	AT3G33055
3	13591397	13592598	1202	Distal Intergenic	1	AT3G33058
3	13591397	13592780	1384	Distal Intergenic	1	AT3G33058
3	13705538	13705702	165	Distal Intergenic	1	AT3G33084
3	13706494	13706662	169	Distal Intergenic	1	AT3G33084
3	13709603	13709792	190	Distal Intergenic	1	AT3G33084
3	13709852	13710186	335	Distal Intergenic	2	AT3G33076
3	13751283	13751447	165	Distal Intergenic	2	AT3G33076
3	13751575	13751736	162	Distal Intergenic	2	AT3G33076
3	13814873	13815042	170	Downstream (1-2kb)	2	AT3G33080
3	14191512	14196846	5335	Promoter (<=1kb)	1	AT3G41761
3	14191514	14196850	5337	Promoter (<=1kb)	1	AT3G41761
3	14191518	14196853	5336	Promoter (<=1kb)	1	AT3G41761
3	14196908	14205189	8282	Promoter (<=1kb)	1	AT3G41768
3	14196912	14205200	8289	Promoter (<=1kb)	1	AT3G41768
3	14305039	14305214	176	Promoter (2-3kb)	2	AT3G42140
3	14305310	14305493	184	Promoter (2-3kb)	2	AT3G42140
3	14526062	14526304	243	Promoter (1-2kb)	1	AT3G42420
3	15985435	15985776	342	Promoter (1-2kb)	1	AT3G44310
3	17004779	17005697	919	Promoter (<=1kb)	2	AT3G46270
3	17205010	17205171	162	Downstream (1-2kb)	2	AT3G46700
3	17205287	17205449	163	Downstream (1-2kb)	2	AT3G46700
3	17205863	17206024	162	Downstream (<1kb)	2	AT3G46710
3	17205863	17206026	164	Downstream (<1kb)	2	AT3G46710
3	17206139	17206308	170	Downstream (<1kb)	2	AT3G46710
3	18101119	18101551	433	Exon (AT3G48820.2/AT3G48820, exon 7 of 12)	2	AT3G48820
3	18209742	18210685	944	Promoter (<=1kb)	1	AT3G49130
3	18365003	18365259	257	Promoter (<=1kb)	2	AT3G49530
3	18465615	18467428	1814	Promoter (<=1kb)	1	AT3G49780
3	18467478	18467782	305	Downstream (<1kb)	1	AT3G49780
3	18515427	18515951	525	3' UTR	1	AT3G49940
3	19163566	19164017	452	Downstream (<1kb)	2	AT3G51660
3	19267625	19268104	480	Promoter (<=1kb)	2	AT3G51915
3	19287391	19287931	541	Promoter (<=1kb)	2	AT3G51980
3	19287398	19287863	466	Promoter (<=1kb)	2	AT3G51980
3	19890142	19890588	447	Promoter (<=1kb)	1	AT3G53668
3	20366755	20367185	431	Promoter (<=1kb)	2	AT3G54960
3	20366772	20367167	396	Promoter (<=1kb)	2	AT3G54960
3	20412148	20412412	265	Exon (AT3G55080.1/AT3G55080, exon 12 of 15)	2	AT3G55080
3	20556404	20556793	390	Promoter (1-2kb)	1	AT3G55450
3	20771577	20772200	624	Promoter (2-3kb)	2	AT3G55970
3	20771587	20772163	577	Promoter (2-3kb)	2	AT3G55970
3	20908796	20909371	576	3' UTR	2	AT3G56400
3	22144327	22144920	594	3' UTR	1	AT3G59940
3	22375634	22376168	535	Promoter (<=1kb)	2	AT3G60540
3	22513278	22519595	6318	Promoter (<=1kb)	1	AT3G60930
3	22513303	22520228	6926	Promoter (<=1kb)	1	AT3G60930
3	22532813	22533207	395	Promoter (<=1kb)	2	AT3G60955
3	22581990	22583226	1237	3' UTR	2	AT3G61028
3	22582047	22583325	1279	3' UTR	2	AT3G61028
3	22738155	22739759	1605	Promoter (<=1kb)	1	AT3G61450
3	22738565	22739331	767	Promoter (<=1kb)	1	AT3G61450
3	23153129	23153935	807	Promoter (<=1kb)	2	AT3G62600
3	23153137	23153980	844	Promoter (<=1kb)	2	AT3G62600
4	413880	414102	223	Promoter (<=1kb)	1	AT4G00960
4	528063	528319	257	Promoter (<=1kb)	1	AT4G01245
4	659294	659461	168	Promoter (<=1kb)	2	AT4G01520
4	659570	659733	164	Promoter (<=1kb)	2	AT4G01520
4	780251	780709	459	Promoter (<=1kb)	2	AT4G01810
4	1586081	1586515	435	Promoter (<=1kb)	1	AT4G03565
4	2587498	2587989	492	Promoter (<=1kb)	1	AT4G05049
4	2587649	2588093	445	Promoter (<=1kb)	1	AT4G05049
4	2589266	2589659	394	Promoter (<=1kb)	2	AT4G05050
4	2718188	2718375	188	Promoter (<=1kb)	1	AT4G05320
4	2719163	2720664	1502	Promoter (<=1kb)	1	AT4G05320
4	2720129	2720548	420	3' UTR	1	AT4G05320
4	3054121	3054280	160	Promoter (1-2kb)	2	AT4G06474
4	3683055	3683472	418	Promoter (<=1kb)	1	AT4G06603
4	3950508	3950671	164	Promoter (<=1kb)	2	AT4G06700
4	3950825	3952038	1214	Promoter (<=1kb)	2	AT4G06700
4	3952118	3955935	3818	Promoter (1-2kb)	2	AT4G06700
4	3952119	3954187	2069	Promoter (1-2kb)	2	AT4G06700
4	3952124	3953299	1176	Promoter (1-2kb)	2	AT4G06700
4	3953381	3955936	2556	Downstream (1-2kb)	2	AT4G06702
4	3954271	3955793	1523	Downstream (1-2kb)	2	AT4G06702
4	3965731	3965934	204	Promoter (<=1kb)	2	AT4G06708
4	3969300	3969650	351	Distal Intergenic	2	AT4G06708
4	3973261	3973463	203	Distal Intergenic	2	AT4G06708
4	3976230	3976571	342	Distal Intergenic	2	AT4G06708
4	3976232	3976573	342	Distal Intergenic	2	AT4G06708
4	3976237	3976573	337	Distal Intergenic	2	AT4G06708
4	3978192	3978615	424	Distal Intergenic	2	AT4G06710
4	3978193	3978902	710	Distal Intergenic	2	AT4G06710
4	3978706	3979403	698	Distal Intergenic	2	AT4G06710
4	3979081	3979419	339	Distal Intergenic	2	AT4G06710
4	3979477	3979655	179	Distal Intergenic	2	AT4G06710
4	3979764	3980158	395	Distal Intergenic	2	AT4G06710
4	3980235	3980465	231	Distal Intergenic	2	AT4G06710
4	3983001	3983386	386	Distal Intergenic	2	AT4G06710
4	3986682	3987113	432	Downstream (1-2kb)	2	AT4G06710
4	3986692	3986912	221	Downstream (1-2kb)	2	AT4G06710
4	3987281	3987446	166	Downstream (1-2kb)	2	AT4G06710
4	3997990	3998283	294	Promoter (<=1kb)	2	AT4G06716
4	4003679	4003848	170	Distal Intergenic	2	AT4G06716
4	4003949	4004117	169	Distal Intergenic	2	AT4G06716
4	4011261	4011425	165	Distal Intergenic	2	AT4G06718
4	4547761	4547925	165	Promoter (<=1kb)	2	AT4G07747
4	5189496	5189969	474	Promoter (<=1kb)	2	AT4G08230
4	5267683	5268529	847	Promoter (<=1kb)	2	AT4G08345
4	5267689	5268518	830	Promoter (<=1kb)	2	AT4G08345
4	5360782	5360942	161	Distal Intergenic	1	AT4G08450
4	5436876	5437041	166	Distal Intergenic	1	AT4G08540
4	5536741	5537001	261	3' UTR	2	AT4G08670
4	5564738	5565646	909	Promoter (<=1kb)	2	AT4G08695
4	5726939	5727439	501	Promoter (1-2kb)	1	AT4G08930
4	6375119	6376032	914	Promoter (<=1kb)	2	AT4G10280
4	7409138	7409599	462	Promoter (<=1kb)	2	AT4G12490
4	8057191	8057438	248	Downstream (<1kb)	2	AT4G13950
4	8303795	8304203	409	Promoter (<=1kb)	2	AT4G14420
4	8303840	8304237	398	Promoter (<=1kb)	2	AT4G14420
4	8503924	8504156	233	Promoter (<=1kb)	1	AT4G14810
4	8910671	8911609	939	3' UTR	1	AT4G15610
4	9376367	9376869	503	Promoter (<=1kb)	1	AT4G16660
4	9376393	9377057	665	Promoter (<=1kb)	1	AT4G16660
4	9517358	9517553	196	Promoter (<=1kb)	1	AT4G16915
4	9724537	9724962	426	Promoter (<=1kb)	2	AT4G17420
4	9760176	9760829	654	Promoter (<=1kb)	1	AT4G17500
4	9786724	9786926	203	Promoter (<=1kb)	2	AT4G17570
4	10377934	10378900	967	3' UTR	1	AT4G18950
4	10533987	10534453	467	Promoter (<=1kb)	1	AT4G19260
4	10783960	10784493	534	Promoter (<=1kb)	2	AT4G19870
4	11174212	11175150	939	3' UTR	1	AT4G20860
4	11577084	11577463	380	Promoter (<=1kb)	2	AT4G21810
4	11577090	11577439	350	Promoter (<=1kb)	2	AT4G21810
4	12079775	12080030	256	Promoter (<=1kb)	1	AT4G23050
4	12551394	12551690	297	Promoter (<=1kb)	2	AT4G24180
4	12551419	12551998	580	Promoter (<=1kb)	2	AT4G24180
4	12555595	12556355	761	Promoter (<=1kb)	2	AT4G24190
4	12555785	12556344	560	Promoter (<=1kb)	2	AT4G24190
4	12555890	12556328	439	Promoter (<=1kb)	2	AT4G24190
4	12744455	12745113	659	Promoter (<=1kb)	2	AT4G24700
4	12818941	12819427	487	Promoter (<=1kb)	2	AT4G24910
4	12820633	12820987	355	Promoter (<=1kb)	2	AT4G24920
4	13129929	13130412	484	Promoter (<=1kb)	1	AT4G25820
4	14444482	14444944	463	Promoter (<=1kb)	1	AT4G29330
4	14444544	14444971	428	Promoter (<=1kb)	1	AT4G29330
4	14495538	14496075	538	Promoter (<=1kb)	2	AT4G29520
4	14495585	14496092	508	Promoter (<=1kb)	2	AT4G29520
4	14662263	14662609	347	Promoter (<=1kb)	2	AT4G29960
4	14770078	14770756	679	3' UTR	1	AT4G30180
4	14818845	14819307	463	Promoter (<=1kb)	2	AT4G30260
4	15289285	15290000	716	3' UTR	2	AT4G31550
4	15310031	15310630	600	Exon (AT4G31590.1/AT4G31590, exon 4 of 5)	2	AT4G31590
4	15310700	15311367	668	Exon (AT4G31590.1/AT4G31590, exon 2 of 5)	2	AT4G31590
4	15485811	15486200	390	Promoter (1-2kb)	1	AT4G32020
4	15489281	15490012	732	Promoter (<=1kb)	1	AT4G32030
4	15489358	15490008	651	Promoter (<=1kb)	1	AT4G32030
4	16357256	16357728	473	Promoter (<=1kb)	1	AT4G34160
4	16504344	16504613	270	Promoter (<=1kb)	2	AT4G34555
4	16537609	16538063	455	Promoter (<=1kb)	2	AT4G34630
4	16706082	16706400	319	Promoter (2-3kb)	1	AT4G35100
4	16920811	16920986	176	Promoter (<=1kb)	1	AT4G35690
4	16920816	16920983	168	Promoter (<=1kb)	1	AT4G35690
4	16951243	16951604	362	Promoter (<=1kb)	2	AT4G35780
4	17048844	17049934	1091	Promoter (<=1kb)	2	AT4G36040
4	17221442	17221660	219	Promoter (<=1kb)	1	AT4G36490
4	17279313	17282540	3228	Promoter (<=1kb)	2	AT4G36640
4	17280451	17281847	1397	Promoter (<=1kb)	2	AT4G36648
4	17441830	17442412	583	Promoter (<=1kb)	1	AT4G37000
4	18028715	18029057	343	Promoter (<=1kb)	1	AT4G38560
4	18214984	18215950	967	3' UTR	2	AT4G39090
4	18217524	18217812	289	Promoter (<=1kb)	2	AT4G39090
4	18486246	18486782	537	Promoter (<=1kb)	2	AT4G39838
5	442125	442662	538	Promoter (<=1kb)	2	AT5G02220
5	442181	442492	312	Promoter (<=1kb)	2	AT5G02220
5	553342	553904	563	Promoter (<=1kb)	2	AT5G02490
5	579145	579474	330	Promoter (<=1kb)	1	AT5G02580
5	721524	721978	455	Promoter (<=1kb)	2	AT5G03070
5	749778	750321	544	Promoter (<=1kb)	1	AT5G03160
5	749855	750266	412	Promoter (<=1kb)	1	AT5G03160
5	1188461	1188766	306	Promoter (<=1kb)	2	AT5G04275
5	1610570	1610853	284	Promoter (1-2kb)	1	AT5G05450
5	1883633	1883859	227	Exon (AT5G06220.1/AT5G06220, exon 12 of 18)	2	AT5G06230
5	1930228	1931189	962	Promoter (<=1kb)	2	AT5G06320
5	2007151	2007520	370	Promoter (<=1kb)	2	AT5G06560
5	2316889	2317330	442	Promoter (<=1kb)	1	AT5G07340
5	2316897	2317369	473	Promoter (<=1kb)	1	AT5G07340
5	2357510	2358716	1207	Promoter (<=1kb)	2	AT5G07450
5	2858514	2859532	1019	Promoter (<=1kb)	2	AT5G08790
5	3110829	3110993	165	Promoter (<=1kb)	1	AT5G09970
5	3111100	3111260	161	Promoter (<=1kb)	1	AT5G09970
5	3472116	3472346	231	Downstream (<1kb)	2	AT5G10980
5	3525034	3526464	1431	Promoter (<=1kb)	1	AT5G11090
5	3784763	3785408	646	Promoter (<=1kb)	1	AT5G11740
5	4155859	4156655	797	Promoter (<=1kb)	1	AT5G13100
5	4156118	4156699	582	Promoter (<=1kb)	1	AT5G13100
5	4197515	4198286	772	Promoter (<=1kb)	2	AT5G13181
5	4201630	4201924	295	Promoter (2-3kb)	2	AT5G13181
5	4670051	4670216	166	3' UTR	2	AT5G14490
5	4757261	4757478	218	Promoter (<=1kb)	1	AT5G14740
5	4907105	4907310	206	Promoter (1-2kb)	1	AT5G15140
5	4954895	4955254	360	Promoter (<=1kb)	2	AT5G15260
5	5265226	5265590	365	Promoter (<=1kb)	1	AT5G16120
5	5863120	5863588	469	Promoter (<=1kb)	2	AT5G17760
5	6836529	6837331	803	3' UTR	2	AT5G20260
5	8318161	8318476	316	Exon (AT5G24360.2/AT5G24360, exon 3 of 6)	1	AT5G24360
5	8793761	8794361	601	Promoter (<=1kb)	1	AT5G25340
5	9053799	9054445	647	Promoter (<=1kb)	2	AT5G25940
5	9243047	9244096	1050	Promoter (<=1kb)	2	AT5G26330
5	9654374	9654947	574	Promoter (2-3kb)	1	AT5G27360
5	9685424	9686035	612	Promoter (1-2kb)	1	AT5G27430
5	9687137	9687499	363	Promoter (<=1kb)	1	AT5G27430
5	9837550	9837752	203	Promoter (<=1kb)	2	AT5G27771
5	10539891	10540873	983	3' UTR	2	AT5G28540
5	10540094	10540756	663	3' UTR	2	AT5G28540
5	10542631	10543653	1023	Promoter (<=1kb)	2	AT5G28540
5	10542931	10543733	803	Promoter (<=1kb)	2	AT5G28540
5	11185326	11185508	183	Promoter (<=1kb)	2	AT5G29550
5	11186241	11186494	254	Promoter (1-2kb)	2	AT5G29550
5	11702066	11702784	719	Promoter (<=1kb)	1	AT5G31770
5	11702069	11702788	720	Promoter (<=1kb)	1	AT5G31770
5	11702106	11704560	2455	Promoter (<=1kb)	1	AT5G31770
5	11703102	11704565	1464	Distal Intergenic	1	AT5G31770
5	11703513	11704565	1053	Distal Intergenic	1	AT5G31770
5	11706673	11706866	194	Distal Intergenic	1	AT5G31770
5	11707000	11707181	182	Distal Intergenic	1	AT5G31770
5	11708803	11709118	316	Distal Intergenic	1	AT5G31787
5	11708826	11709106	281	Distal Intergenic	1	AT5G31787
5	11709281	11709480	200	Distal Intergenic	1	AT5G31787
5	11710030	11710328	299	Promoter (2-3kb)	1	AT5G31787
5	11710388	11710550	163	Promoter (2-3kb)	1	AT5G31787
5	11710389	11710551	163	Promoter (2-3kb)	1	AT5G31787
5	11724118	11724885	768	Promoter (2-3kb)	2	AT5G31804
5	11725889	11727190	1302	Distal Intergenic	2	AT5G31804
5	11725891	11728306	2416	Distal Intergenic	2	AT5G31804
5	11725891	11730018	4128	Distal Intergenic	2	AT5G31804
5	11727256	11730001	2746	Distal Intergenic	2	AT5G31804
5	11728356	11729708	1353	Distal Intergenic	2	AT5G31804
5	11730254	11733891	3638	Distal Intergenic	1	AT5G31821
5	11730481	11733496	3016	Distal Intergenic	1	AT5G31821
5	11734007	11734186	180	Distal Intergenic	1	AT5G31821
5	11734352	11735180	829	Distal Intergenic	1	AT5G31821
5	11735580	11736201	622	Distal Intergenic	1	AT5G31821
5	11736302	11736462	161	Promoter (2-3kb)	1	AT5G31821
5	11754142	11754304	163	Promoter (1-2kb)	2	AT5G31891
5	11754658	11754835	178	Promoter (2-3kb)	2	AT5G31891
5	11796711	11796873	163	Downstream (1-2kb)	2	AT5G32035
5	11796712	11796871	160	Downstream (1-2kb)	2	AT5G32035
5	11955950	11956111	162	Distal Intergenic	2	AT5G32312
5	11956228	11956394	167	Distal Intergenic	2	AT5G32312
5	11956229	11956391	163	Distal Intergenic	2	AT5G32312
5	11957601	11957762	162	Distal Intergenic	2	AT5G32312
5	11965338	11965504	167	Distal Intergenic	1	AT5G32345
5	11965340	11965500	161	Distal Intergenic	1	AT5G32345
5	11965620	11965781	162	Distal Intergenic	1	AT5G32345
5	12047406	12047620	215	Downstream (2-3kb)	2	AT5G32431
5	12057657	12057818	162	Distal Intergenic	2	AT5G32431
5	12057933	12058098	166	Distal Intergenic	2	AT5G32431
5	12061027	12061192	166	Distal Intergenic	2	AT5G32433
5	12061031	12061191	161	Distal Intergenic	2	AT5G32433
5	12309959	12310217	259	Downstream (<1kb)	2	AT5G32630
5	12874946	12875281	336	Distal Intergenic	1	AT5G34431
5	12882980	12883319	340	Distal Intergenic	1	AT5G34431
5	13053140	13053349	210	Downstream (1-2kb)	2	AT5G34840
5	13356649	13356985	337	Promoter (<=1kb)	2	AT5G35080
5	14739383	14739557	175	Promoter (<=1kb)	2	AT5G37240
5	14739392	14739556	165	Promoter (<=1kb)	2	AT5G37240
5	14843975	14844568	594	Promoter (<=1kb)	2	AT5G37440
5	15443545	15443751	207	Downstream (<1kb)	2	AT5G38565
5	15846641	15847264	624	3' UTR	2	AT5G39580
5	16327418	16327774	357	Downstream (2-3kb)	2	AT5G40790
5	16807038	16808047	1010	3' UTR	2	AT5G42020
5	16807043	16807932	890	3' UTR	2	AT5G42020
5	16809113	16810188	1076	Promoter (<=1kb)	2	AT5G42020
5	16809723	16810964	1242	Promoter (<=1kb)	2	AT5G42020
5	16810417	16810954	538	Promoter (<=1kb)	2	AT5G42020
5	16816856	16817947	1092	Promoter (<=1kb)	1	AT5G42053
5	17507136	17507783	648	Promoter (<=1kb)	1	AT5G43570
5	18118032	18118197	166	Exon (AT5G44870.1/AT5G44870, exon 5 of 5)	1	AT5G44875
5	19099514	19099797	284	Promoter (<=1kb)	2	AT5G47040
5	19135605	19136004	400	Promoter (<=1kb)	1	AT5G47120
5	19232503	19232985	483	Promoter (<=1kb)	1	AT5G47420
5	19232603	19233105	503	Promoter (<=1kb)	1	AT5G47420
5	19604018	19604418	401	Promoter (<=1kb)	2	AT5G48375
5	20098011	20098172	162	Promoter (<=1kb)	2	AT5G49525
5	20115665	20115951	287	Promoter (<=1kb)	2	AT5G49570
5	20550955	20551429	475	Downstream (<1kb)	2	AT5G50460
5	20552416	20552864	449	Promoter (<=1kb)	2	AT5G50460
5	20552493	20552918	426	Promoter (<=1kb)	2	AT5G50460
5	21003798	21004232	435	Promoter (<=1kb)	2	AT5G51700
5	21709959	21710372	414	Promoter (<=1kb)	1	AT5G53470
5	21758809	21759260	452	Promoter (<=1kb)	1	AT5G53560
5	21984248	21984874	627	Promoter (<=1kb)	1	AT5G54165
5	22284274	22284704	431	Promoter (<=1kb)	1	AT5G54860
5	22307626	22308239	614	Promoter (<=1kb)	2	AT5G54930
5	22894916	22895614	699	Promoter (<=1kb)	1	AT5G56544
5	22943687	22943948	262	3' UTR	2	AT5G56710
5	23717563	23717930	368	Promoter (<=1kb)	1	AT5G58710
5	23717580	23717996	417	Promoter (<=1kb)	1	AT5G58710
5	24103673	24104314	642	Promoter (<=1kb)	1	AT5G59820
5	24301101	24301422	322	Promoter (<=1kb)	1	AT5G60430
5	24343581	24343740	160	Promoter (<=1kb)	1	AT5G60553
5	24641801	24642247	447	Promoter (1-2kb)	2	AT5G61270
5	24641873	24642238	366	Promoter (1-2kb)	2	AT5G61270
5	24826589	24827657	1069	3' UTR	2	AT5G61790
5	24826721	24827266	546	3' UTR	2	AT5G61790
5	24829357	24830207	851	Promoter (<=1kb)	2	AT5G61790
5	24829521	24830128	608	Promoter (<=1kb)	2	AT5G61790
5	24829653	24830070	418	Promoter (<=1kb)	2	AT5G61790
5	25336874	25337237	364	Promoter (<=1kb)	2	AT5G63168
5	25448123	25448287	165	Promoter (1-2kb)	1	AT5G63560
5	25448124	25448285	162	Promoter (1-2kb)	1	AT5G63560
5	25448404	25448567	164	Promoter (<=1kb)	1	AT5G63560
5	25526061	25526826	766	3' UTR	2	AT5G63790
5	25658816	25659662	847	3' UTR	2	AT5G64120
5	25660195	25660593	399	Promoter (<=1kb)	2	AT5G64120
5	25703717	25704032	316	Promoter (<=1kb)	1	AT5G64260
5	25748456	25748973	518	Promoter (<=1kb)	1	AT5G64400
5	25750479	25750846	368	Promoter (<=1kb)	2	AT5G64401
5	25784085	25784547	463	Promoter (<=1kb)	1	AT5G64505
5	25784086	25784584	499	Promoter (<=1kb)	1	AT5G64505
5	26060860	26061236	377	Promoter (<=1kb)	1	AT5G65220
5	26244851	26245228	378	Downstream (<1kb)	2	AT5G65660
5	26498916	26499623	708	Promoter (1-2kb)	2	AT5G66320
5	26498939	26499428	490	Promoter (1-2kb)	2	AT5G66320
5	26498965	26499314	350	Promoter (1-2kb)	2	AT5G66320
5	26912390	26912746	357	3' UTR	1	AT5G67430

## Sheet: bZIP60-0 h
bZIP60 at 0 h. *1, sense. 2, anti-sense.
Chr	Start	End	Width	Annotation	Gene strand*	Gene ID	Peak score (signalValue float)
1	1415877	1416471	595	Promoter (<=1kb)	2	AT1G04980	4.26469
1	2374582	2375127	546	Promoter (<=1kb)	2	AT1G07670	3.17869
1	2928456	2932543	4088	Promoter (<=1kb)	2	AT1G09080	7.54389
1	2964704	2965954	1251	Promoter (<=1kb)	1	AT1G09180	3.63852
1	2972342	2973272	931	Promoter (<=1kb)	2	AT1G09200	3.0218
1	2976500	2977173	674	Promoter (<=1kb)	2	AT1G09210	3.01287
1	3527496	3527826	331	Promoter (<=1kb)	1	AT1G10652	2.25754
1	4010388	4010832	445	Promoter (<=1kb)	2	AT1G11880	3.11622
1	4577927	4578202	276	Promoter (<=1kb)	2	AT1G13360	2.56565
1	4647509	4648133	625	Promoter (<=1kb)	1	AT1G13590	2.45847
1	4676569	4676904	336	Downstream (<1kb)	1	AT1G13635	2.50748
1	4801652	4802189	538	Promoter (<=1kb)	2	AT1G14010	3.36413
1	4912849	4913448	600	Promoter (<=1kb)	2	AT1G14360	5.11738
1	5126185	5126697	513	Downstream (1-2kb)	1	AT1G14860	3.2954
1	5506764	5507101	338	Promoter (1-2kb)	1	AT1G16060	2.37721
1	6281773	6282396	624	Promoter (<=1kb)	2	AT1G18260	4.40186
1	6488722	6489771	1050	Promoter (<=1kb)	1	AT1G18830	5.48913
1	6970573	6971503	931	Promoter (<=1kb)	2	AT1G20100	2.62361
1	7339471	7339918	448	Distal Intergenic	1	AT1G21000	2.56309
1	7488758	7489116	359	Promoter (<=1kb)	2	AT1G21380	2.55175
1	7692240	7692758	519	Promoter (<=1kb)	2	AT1G21900	6.17147
1	7909615	7910004	390	Promoter (<=1kb)	2	AT1G22403	2.0986
1	8665142	8666197	1056	Promoter (<=1kb)	1	AT1G24460	4.44039
1	8981216	8983329	2114	Promoter (<=1kb)	2	AT1G25560	2.82463
1	9095137	9095655	519	Promoter (2-3kb)	1	AT1G26290	3.47105
1	9492593	9493752	1160	Promoter (<=1kb)	1	AT1G27330	3.80189
1	9499297	9499847	551	Promoter (<=1kb)	2	AT1G27350	2.33503
1	10147403	10147932	530	Promoter (<=1kb)	1	AT1G29060	3.42647
1	10252044	10252651	608	Promoter (<=1kb)	1	AT1G29310	4.16526
1	10581300	10582006	707	Promoter (<=1kb)	1	AT1G30110	2.6677
1	10860185	10860691	507	Promoter (<=1kb)	2	AT1G30630	3.22506
1	10927540	10928103	564	Promoter (<=1kb)	2	AT1G30780	3.12339
1	15082557	15086085	3529	Promoter (<=1kb)	1	AT1G40104	3.73556
1	16135681	16139117	3437	Promoter (<=1kb)	2	AT1G42990	4.66829
1	18322096	18322622	527	Promoter (<=1kb)	2	AT1G49500	2.60268
1	20651314	20651910	597	Promoter (<=1kb)	1	AT1G55340	2.53442
1	21088225	21088904	680	Promoter (<=1kb)	2	AT1G56330	5.44632
1	21092572	21093045	474	Promoter (<=1kb)	2	AT1G56340	3.9499
1	21199479	21199820	342	Promoter (<=1kb)	2	AT1G56580	3.31524
1	22627827	22628199	373	Promoter (<=1kb)	1	AT1G61340	2.24924
1	22919315	22919734	420	Promoter (<=1kb)	1	AT1G62020	2.48862
1	23761689	23762262	574	Promoter (<=1kb)	1	AT1G64050	2.34873
1	23945920	23946429	510	Promoter (<=1kb)	2	AT1G64470	4.39099
1	24272479	24276564	4086	Promoter (<=1kb)	2	AT1G65346	2.74548
1	25238082	25238521	440	Promoter (<=1kb)	2	AT1G67360	3.26013
1	25484064	25484629	566	Promoter (<=1kb)	2	AT1G67960	4.68046
1	26237775	26238182	408	Downstream (1-2kb)	1	AT1G69750	2.40616
1	26561955	26566233	4279	Promoter (<=1kb)	1	AT1G70480	5.17752
1	26841347	26841736	390	Promoter (<=1kb)	2	AT1G71210	2.80457
1	27214508	27215048	541	Promoter (<=1kb)	2	AT1G72280	5.07621
1	28130843	28131367	525	Promoter (<=1kb)	2	AT1G74880	5.11351
1	28169993	28170311	319	Promoter (<=1kb)	2	AT1G75010	1.99601
1	28767513	28768088	576	Promoter (<=1kb)	2	AT1G76650	3.65479
1	29035360	29035944	585	Promoter (<=1kb)	2	AT1G77280	3.85296
1	29126304	29126933	630	Promoter (<=1kb)	1	AT1G77510	4.54412
1	29253031	29253457	427	Promoter (<=1kb)	1	AT1G77800	3.55704
1	29359387	29360601	1215	Distal Intergenic	1	AT1G78080	2.09231
1	29671226	29671806	581	Promoter (<=1kb)	2	AT1G78915	4.64982
1	30249174	30249432	259	Promoter (<=1kb)	2	AT1G80460	2.56309
2	914	2651	1738	Promoter (<=1kb)	1	AT2G01008	4.6464
2	2937	10416	7480	Promoter (<=1kb)	1	AT2G01010	4.90399
2	97610	98163	554	Promoter (<=1kb)	2	AT2G01140	2.5032
2	801193	801735	543	Promoter (<=1kb)	1	AT2G02810	4.32068
2	849713	849952	240	Promoter (<=1kb)	2	AT2G02910	2.5659
2	893440	893923	484	Promoter (<=1kb)	2	AT2G03040	5.03399
2	936917	937607	691	Promoter (<=1kb)	1	AT2G03120	6.41099
2	3187706	3189958	2253	Promoter (<=1kb)	2	AT2G07600	5.67474
2	3239119	3258641	19523	Promoter (<=1kb)	2	AT2G07671	3.52211
2	3259529	3509889	250361	Promoter (<=1kb)	2	AT2G07599	4.36248
2	3605993	3607555	1563	Distal Intergenic	1	AT2G07880	3.01578
2	3607659	3607818	160	Distal Intergenic	1	AT2G07880	2.6677
2	3615579	3615763	185	Promoter (<=1kb)	1	AT2G07981	2.54612
2	3616551	3617598	1048	Promoter (<=1kb)	1	AT2G08986	4.17484
2	3619370	3619651	282	Exon (AT2G08986.1/AT2G08986, exon 7 of 46)	1	AT2G08986	2.52801
2	3619760	3619978	219	Exon (AT2G08986.1/AT2G08986, exon 9 of 46)	1	AT2G08986	2.50132
2	3621155	3621717	563	Exon (AT2G08986.1/AT2G08986, exon 17 of 46)	1	AT2G08986	4.87654
2	3622226	3622507	282	Exon (AT2G08986.1/AT2G08986, exon 23 of 46)	1	AT2G08986	4.6154
2	3622556	3622802	247	Exon (AT2G08986.1/AT2G08986, exon 25 of 46)	1	AT2G08986	3.91831
2	3623293	3623963	671	Exon (AT2G08986.1/AT2G08986, exon 29 of 46)	1	AT2G08986	3.44911
2	3625464	3625651	188	Exon (AT2G08986.1/AT2G08986, exon 41 of 46)	1	AT2G08986	2.7446
2	3663142	3663301	160	Distal Intergenic	1	AT2G09800	3.08616
2	3718188	3718402	215	Distal Intergenic	2	AT2G09860	1.76974
2	6982095	6983941	1847	Promoter (<=1kb)	2	AT2G16060	2.77232
2	7190950	7191707	758	Promoter (<=1kb)	1	AT2G16586	4.15904
2	7898022	7898696	675	Promoter (<=1kb)	2	AT2G18160	2.67285
2	7995092	7996695	1604	Promoter (<=1kb)	2	AT2G18440	3.53159
2	8098873	8099318	446	Distal Intergenic	1	AT2G18690	2.42162
2	8899799	8900352	554	Promoter (<=1kb)	2	AT2G20630	2.08613
2	9266425	9266892	468	Promoter (<=1kb)	2	AT2G21670	2.62918
2	10683886	10684345	460	Promoter (<=1kb)	1	AT2G25110	2.87693
2	10835447	10836392	946	Promoter (<=1kb)	2	AT2G25460	5.49235
2	10847062	10847769	708	Promoter (<=1kb)	2	AT2G25482	2.90705
2	10860610	10860980	371	Promoter (<=1kb)	1	AT2G25520	2.3111
2	12797853	12798188	336	Intron (AT2G29995.1/AT2G29995, intron 1 of 1)	2	AT2G29995	2.14462
2	12868009	12868394	386	Promoter (<=1kb)	1	AT2G30130	3.50463
2	13964955	13965723	769	Promoter (<=1kb)	2	AT2G32920	4.8275
2	15043319	15043887	569	Promoter (<=1kb)	1	AT2G35800	4.00344
2	15214051	15214693	643	Promoter (<=1kb)	2	AT2G36300	4.7372
2	15898450	15898702	253	Promoter (<=1kb)	2	AT2G37980	2.65895
2	16107858	16108989	1132	Promoter (<=1kb)	1	AT2G38470	4.27531
2	17268933	17269791	859	Promoter (<=1kb)	1	AT2G41430	2.81783
2	17472912	17473450	539	Promoter (<=1kb)	2	AT2G41870	3.60479
2	17975870	17976209	340	Promoter (<=1kb)	2	AT2G43240	3.16476
2	18471079	18471708	630	Promoter (<=1kb)	2	AT2G44798	4.23694
2	18814514	18814979	466	3' UTR	2	AT2G45660	2.21545
2	18866940	18867363	424	Promoter (<=1kb)	1	AT2G45830	2.76846
2	19088667	19089366	700	Promoter (<=1kb)	2	AT2G46500	5.76479
2	19480991	19481637	647	Promoter (<=1kb)	1	AT2G47470	5.00993
2	19502220	19502661	442	Promoter (<=1kb)	2	AT2G47520	3.35719
3	536096	538651	2556	Promoter (<=1kb)	2	AT3G02540	3.13056
3	1491489	1492299	811	Promoter (<=1kb)	1	AT3G05230	2.38526
3	1681598	1681996	399	Downstream (<1kb)	2	AT3G05700	2.67726
3	1775122	1775985	864	Promoter (<=1kb)	2	AT3G05936	4.82819
3	2178164	2178358	195	Promoter (<=1kb)	1	AT3G06895	2.47238
3	2440916	2441567	652	Promoter (<=1kb)	1	AT3G07650	2.78233
3	2454869	2455549	681	Promoter (<=1kb)	1	AT3G07680	3.40532
3	2736951	2737803	853	Promoter (<=1kb)	1	AT3G08970	5.48402
3	3096209	3098410	2202	Promoter (<=1kb)	1	AT3G10035	3.32559
3	3957579	3957835	257	Promoter (<=1kb)	1	AT3G12480	2.41508
3	3988581	3988857	277	Promoter (<=1kb)	1	AT3G12570	2.72371
3	4309994	4311485	1492	Promoter (<=1kb)	2	AT3G13310	2.45541
3	4311668	4312687	1020	Promoter (<=1kb)	2	AT3G13310	3.56645
3	4840265	4840564	300	Distal Intergenic	2	AT3G14440	2.87693
3	5410946	5414028	3083	Promoter (<=1kb)	2	AT3G15970	3.02503
3	5414100	5416216	2117	Exon (AT3G15980.4/AT3G15980, exon 9 of 26)	2	AT3G15980	2.70391
3	5416409	5419133	2725	Promoter (<=1kb)	2	AT3G15980	5.9631
3	5730786	5731392	607	Promoter (<=1kb)	1	AT3G16830	3.99515
3	5804164	5804554	391	Promoter (<=1kb)	2	AT3G17020	2.28455
3	7909726	7910586	861	Promoter (2-3kb)	1	AT3G22380	6.49385
3	8685211	8686251	1041	Promoter (<=1kb)	1	AT3G24050	7.58094
3	9359153	9359605	453	Promoter (<=1kb)	1	AT3G25700	2.4627
3	9806989	9807448	460	Promoter (1-2kb)	2	AT3G26690	2.52372
3	10053554	10053931	378	Promoter (<=1kb)	2	AT3G27220	2.66382
3	13588625	13590608	1984	Distal Intergenic	1	AT3G33055	4.36929
3	13591400	13592721	1322	Distal Intergenic	1	AT3G33058	6.35885
3	13862152	13862314	163	Distal Intergenic	1	AT3G33106	2.40616
3	14191524	14196841	5318	Promoter (<=1kb)	1	AT3G41761	4.76159
3	16020205	16020688	484	Promoter (<=1kb)	2	AT3G44340	3.58673
3	17178187	17178584	398	Downstream (<1kb)	2	AT3G46620	2.42974
3	17205285	17205449	165	Downstream (1-2kb)	2	AT3G46700	2.22328
3	18364781	18365400	620	Promoter (<=1kb)	2	AT3G49530	6.04109
3	18515167	18516509	1343	Promoter (<=1kb)	1	AT3G49940	2.97011
3	18516721	18517090	370	Distal Intergenic	1	AT3G49940	3.66155
3	19287023	19287894	872	Promoter (<=1kb)	2	AT3G51980	4.47072
3	19995376	19996269	894	Promoter (<=1kb)	1	AT3G54000	5.34571
3	20366685	20367176	492	Promoter (<=1kb)	2	AT3G54960	2.53905
3	20670719	20671732	1014	Promoter (<=1kb)	1	AT3G55700	3.13338
3	21261133	21261492	360	Promoter (<=1kb)	1	AT3G57450	2.39816
3	21827536	21827913	378	Promoter (<=1kb)	2	AT3G59052	2.71586
3	21986242	21986654	413	Promoter (<=1kb)	2	AT3G59490	3.346
3	22375691	22376518	828	Promoter (<=1kb)	2	AT3G60540	4.43303
3	22513297	22519889	6593	Promoter (<=1kb)	1	AT3G60930	5.29199
3	22881725	22882027	303	Promoter (<=1kb)	1	AT3G61825	2.50968
3	23025578	23026089	512	Promoter (<=1kb)	2	AT3G62200	3.13007
3	23150430	23150965	536	Promoter (<=1kb)	2	AT3G62590	2.13633
3	23153309	23153928	620	Promoter (<=1kb)	2	AT3G62600	5.63567
4	413542	413739	198	Promoter (<=1kb)	1	AT4G00960	2.89182
4	413868	414086	219	Promoter (<=1kb)	1	AT4G00960	2.88362
4	1045674	1047163	1490	Promoter (<=1kb)	2	AT4G02380	3.45689
4	2566850	2567803	954	Promoter (<=1kb)	1	AT4G05010	3.81133
4	2718159	2720495	2337	Promoter (<=1kb)	1	AT4G05320	2.80572
4	3952896	3955074	2179	Promoter (2-3kb)	2	AT4G06700	4.49116
4	3965737	3965936	200	Promoter (<=1kb)	2	AT4G06708	3.60924
4	3969031	3969536	506	Distal Intergenic	2	AT4G06708	3.03386
4	3976237	3976567	331	Distal Intergenic	2	AT4G06708	2.61539
4	3999503	3999814	312	Promoter (1-2kb)	2	AT4G06716	2.45847
4	4005461	4005674	214	Distal Intergenic	2	AT4G06716	2.05283
4	4547763	4547922	160	Promoter (<=1kb)	2	AT4G07747	1.93539
4	6374376	6375798	1423	Promoter (<=1kb)	1	AT4G10270	3.93467
4	7944880	7945238	359	Promoter (<=1kb)	1	AT4G13660	2.45847
4	8167265	8167629	365	Promoter (<=1kb)	1	AT4G14160	2.66067
4	8875433	8875763	331	Promoter (<=1kb)	1	AT4G15545	1.76381
4	9376392	9377652	1261	Promoter (<=1kb)	1	AT4G16660	5.4339
4	9930286	9930674	389	Downstream (2-3kb)	1	AT4G17870	2.82463
4	10296073	10296495	423	Promoter (<=1kb)	1	AT4G18710	2.82463
4	10578137	10578549	413	Promoter (<=1kb)	1	AT4G19395	2.21545
4	11544620	11545327	708	Promoter (<=1kb)	1	AT4G21730	3.55694
4	11576928	11577480	553	Promoter (<=1kb)	2	AT4G21810	3.9102
4	12519570	12520352	783	Promoter (<=1kb)	2	AT4G24110	3.08307
4	12551236	12554758	3523	Promoter (<=1kb)	2	AT4G24180	2.79997
4	12555494	12556454	961	Promoter (<=1kb)	2	AT4G24190	6.1023
4	13069304	13069740	437	Promoter (<=1kb)	2	AT4G25620	2.08784
4	14444376	14444987	612	Promoter (<=1kb)	1	AT4G29330	3.64285
4	14495461	14496174	714	Promoter (<=1kb)	2	AT4G29520	3.88708
4	14662210	14662586	377	Promoter (<=1kb)	2	AT4G29960	2.45333
4	15489301	15490266	966	Promoter (<=1kb)	1	AT4G32030	2.74312
4	15762704	15763248	545	Promoter (<=1kb)	2	AT4G32670	2.9645
4	16951187	16951658	472	Promoter (<=1kb)	2	AT4G35780	2.28787
4	17280262	17282711	2450	Promoter (<=1kb)	2	AT4G36648	5.69289
4	17398606	17399191	586	Promoter (1-2kb)	1	AT4G36920	2.09231
4	18214932	18215843	912	3' UTR	2	AT4G39090	3.10412
4	18236048	18236511	464	Promoter (<=1kb)	2	AT4G39150	2.3842
5	308707	309171	465	Promoter (<=1kb)	1	AT5G01810	2.46014
5	442145	442583	439	Promoter (<=1kb)	2	AT5G02220	2.68483
5	1188236	1188907	672	Promoter (<=1kb)	2	AT5G04275	4.28925
5	1522628	1523056	429	3' UTR	1	AT5G05140	2.40804
5	2199679	2200235	557	Promoter (<=1kb)	1	AT5G07080	2.46584
5	2316890	2317445	556	Promoter (<=1kb)	1	AT5G07340	4.76329
5	2974993	2975474	482	Promoter (<=1kb)	1	AT5G09590	2.08594
5	4053527	4053981	455	Promoter (<=1kb)	2	AT5G12840	2.45943
5	4156057	4156710	654	Promoter (<=1kb)	1	AT5G13100	3.35483
5	4292499	4292979	481	Promoter (<=1kb)	1	AT5G13390	3.19886
5	4898453	4898829	377	Promoter (<=1kb)	1	AT5G15120	3.11138
5	5663985	5664504	520	Promoter (<=1kb)	1	AT5G17233	3.00173
5	6046013	6046480	468	Distal Intergenic	2	AT5G18270	4.34155
5	7377480	7377988	509	Promoter (<=1kb)	2	AT5G22290	2.64659
5	7557036	7558110	1075	Exon (AT5G22740.1/AT5G22740, exon 4 of 9)	2	AT5G22740	2.14462
5	7946116	7946803	688	Promoter (<=1kb)	1	AT5G23575	4.69549
5	8418708	8419513	806	Promoter (<=1kb)	2	AT5G24590	6.07678
5	8798134	8798594	461	Promoter (1-2kb)	2	AT5G25350	3.44806
5	9687069	9687510	442	Promoter (<=1kb)	1	AT5G27430	3.06872
5	10540001	10543703	3703	Promoter (<=1kb)	2	AT5G28540	5.53007
5	11185339	11185509	171	Promoter (<=1kb)	2	AT5G29550	2.56309
5	11651400	11651562	163	Downstream (<1kb)	2	AT5G31651	2.92924
5	11703467	11704560	1094	Distal Intergenic	1	AT5G31770	4.11724
5	11708799	11709109	311	Distal Intergenic	1	AT5G31787	3.16545
5	11725893	11730019	4127	Distal Intergenic	2	AT5G31804	4.27863
5	11730259	11733894	3636	Distal Intergenic	1	AT5G31821	3.98365
5	11734346	11735189	844	Distal Intergenic	1	AT5G31821	3.34683
5	11735597	11736194	598	Distal Intergenic	1	AT5G31821	3.93525
5	12026990	12027176	187	Distal Intergenic	1	AT5G32410	2.98155
5	12953903	12954104	202	Promoter (1-2kb)	1	AT5G34770	2.57147
5	13356645	13357051	407	Promoter (<=1kb)	2	AT5G35080	3.6414
5	16135143	16135465	323	Promoter (<=1kb)	2	AT5G40340	2.51078
5	16206805	16207327	523	Downstream (<1kb)	2	AT5G40470	2.42234
5	16806979	16811002	4024	Promoter (<=1kb)	2	AT5G42020	5.89661
5	16814665	16816141	1477	Promoter (<=1kb)	2	AT5G42040	3.77087
5	19135347	19136452	1106	Promoter (<=1kb)	1	AT5G47120	4.91694
5	19232599	19232951	353	Promoter (<=1kb)	1	AT5G47420	2.83727
5	21088596	21088959	364	Promoter (<=1kb)	1	AT5G51880	2.1214
5	22115782	22116061	280	Promoter (<=1kb)	2	AT5G54470	2.68797
5	22284250	22284791	542	Promoter (<=1kb)	1	AT5G54860	4.45556
5	22331710	22332083	374	Promoter (<=1kb)	2	AT5G55040	2.71468
5	23054227	23054558	332	Promoter (<=1kb)	2	AT5G56975	2.5017
5	23500999	23501588	590	Promoter (<=1kb)	2	AT5G58070	2.30053
5	23999646	24000165	520	Promoter (<=1kb)	2	AT5G59550	2.27383
5	24103353	24103640	288	Promoter (<=1kb)	1	AT5G59820	2.4363
5	24641824	24642222	399	Promoter (1-2kb)	2	AT5G61270	3.87072
5	24829458	24830221	764	Promoter (<=1kb)	2	AT5G61790	6.02323
5	24886936	24887409	474	Promoter (1-2kb)	1	AT5G61970	2.15058
5	25097436	25098101	666	Promoter (<=1kb)	1	AT5G62520	2.37262
5	25518247	25518610	364	Promoter (<=1kb)	1	AT5G63770	3.20907
5	25527896	25528601	706	Promoter (<=1kb)	2	AT5G63790	2.35714
5	25636253	25636674	422	Promoter (<=1kb)	2	AT5G64060	4.46066
5	25702615	25703023	409	Promoter (<=1kb)	1	AT5G64260	2.42727
5	25783760	25784698	939	Promoter (<=1kb)	2	AT5G64501	4.1295
5	26498938	26499535	598	Promoter (1-2kb)	2	AT5G66320	6.27124
5	26499958	26500471	514	3' UTR	2	AT5G66330	2.66425
5	26906508	26907098	591	Promoter (<=1kb)	2	AT5G67420	3.09703
5	26912525	26912812	288	3' UTR	1	AT5G67430	2.47236

## Sheet: bZIP60-12 h
bZIP60 at 12 h. *1, sense. 2, anti-sense.
Chr	Start	End	Width	Annotation	Gene strand*	Gene ID	Peak score (signalValue float)
1	15082561	15086086	3526	Promoter (<=1kb)	1	AT1G40104	4.20317
1	16135696	16139106	3411	Promoter (<=1kb)	2	AT1G42990	4.47441
1	20390347	20390508	162	Promoter (<=1kb)	1	AT1G54580	2.59404
2	1151	2869	1719	Promoter (<=1kb)	1	AT2G01008	6.45428
2	3187707	3189986	2280	Promoter (<=1kb)	2	AT2G07600	7.54197
2	3239132	3258635	19504	Promoter (<=1kb)	2	AT2G07671	3.5684
2	3259541	3402809	143269	Promoter (<=1kb)	2	AT2G07599	5.82487
2	3402883	3509917	107035	Promoter (<=1kb)	2	AT2G07663	6.0044
2	3615826	3616445	620	Promoter (<=1kb)	1	AT2G07981	6.40264
2	3616552	3617603	1052	Promoter (<=1kb)	1	AT2G08986	4.88443
2	3620116	3621079	964	Exon (AT2G08986.1/AT2G08986, exon 11 of 46)	1	AT2G08986	3.68679
2	3623222	3623955	734	Exon (AT2G08986.1/AT2G08986, exon 28 of 46)	1	AT2G08986	4.04035
2	3624180	3624343	164	Exon (AT2G08986.1/AT2G08986, exon 34 of 46)	1	AT2G08986	2.75162
2	3662860	3663032	173	Distal Intergenic	1	AT2G09800	3.08317
2	3663137	3663302	166	Distal Intergenic	1	AT2G09800	3.3768
2	7190751	7191716	966	Promoter (<=1kb)	1	AT2G16586	5.4314
2	7960364	7960874	511	Promoter (<=1kb)	1	AT2G18323	3.43701
3	7103435	7104874	1440	Promoter (<=1kb)	1	AT3G20362	7.51816
3	8414182	8414345	164	Promoter (<=1kb)	1	AT3G23470	2.7282
3	10057275	10057443	169	Exon (AT3G27240.1/AT3G27240, exon 4 of 8)	2	AT3G27240	2.00574
3	11617641	11617800	160	Promoter (<=1kb)	1	AT3G29771	2.56931
3	13536260	13541678	5419	Promoter (<=1kb)	2	AT3G32990	6.78057
3	13588618	13590615	1998	Distal Intergenic	1	AT3G33055	6.64745
3	13590694	13591335	642	Distal Intergenic	1	AT3G33055	5.78522
3	13591395	13592782	1388	Distal Intergenic	1	AT3G33058	8.34367
3	13751295	13751454	160	Distal Intergenic	2	AT3G33076	3.00976
3	13814855	13815027	173	Downstream (1-2kb)	2	AT3G33080	4.25771
3	14191516	14196845	5330	Promoter (<=1kb)	1	AT3G41761	6.45956
3	17205863	17206025	163	Downstream (<1kb)	2	AT3G46710	2.90418
4	1585853	1586508	656	Promoter (<=1kb)	1	AT4G03565	4.59011
4	3950822	3952029	1208	Promoter (<=1kb)	2	AT4G06700	3.68293
4	3952113	3955105	2993	Promoter (1-2kb)	2	AT4G06700	4.57442
4	3968994	3969189	196	Distal Intergenic	2	AT4G06708	3.03685
4	3978188	3980060	1873	Distal Intergenic	2	AT4G06710	3.23018
4	3986688	3986876	189	Downstream (1-2kb)	2	AT4G06710	2.93635
4	4003683	4004110	428	Distal Intergenic	2	AT4G06716	2.20226
5	3111102	3111263	162	Promoter (<=1kb)	1	AT5G09970	2.71612
5	11651386	11651557	172	Downstream (<1kb)	2	AT5G31651	3.15658
5	11706695	11706869	175	Distal Intergenic	1	AT5G31770	3.3768
5	11708909	11709139	231	Distal Intergenic	1	AT5G31787	3.77641
5	11723383	11723776	394	Promoter (1-2kb)	2	AT5G31804	3.01627
5	11725896	11729992	4097	Distal Intergenic	2	AT5G31804	5.51423
5	11730256	11733893	3638	Distal Intergenic	1	AT5G31821	4.80539
5	11957605	11957764	160	Distal Intergenic	2	AT5G32312	2.86294
5	24343306	24343470	165	Promoter (<=1kb)	1	AT5G60553	2.64272
5	24343575	24343742	168	Promoter (<=1kb)	1	AT5G60553	3.00976
5	25448404	25448563	160	Promoter (<=1kb)	1	AT5G63560	2.48901

## Sheet: bZIP60-24 h
bZIP60 at 24 h. *1, sense. 2, anti-sense.
Chr	Start	End	Width	Annotation	Gene strand*	Gene ID	Peak score (signalValue float)
1	173047	173843	797	Promoter (<=1kb)	1	AT1G01471	3.90037
1	658096	659946	1851	Promoter (<=1kb)	2	AT1G02910	6.59311
1	660609	662915	2307	Promoter (<=1kb)	2	AT1G02930	6.61742
1	2199677	2200201	525	Promoter (<=1kb)	2	AT1G07160	3.39004
1	2436947	2440470	3524	Promoter (<=1kb)	2	AT1G07885	5.10833
1	2928397	2929493	1097	Promoter (<=1kb)	1	AT1G09070	3.80648
1	3247520	3248272	753	Distal Intergenic	1	AT1G09960	4.57562
1	3255197	3256188	992	3' UTR	1	AT1G09970	4.02152
1	4576430	4578342	1913	Promoter (<=1kb)	2	AT1G13350	5.21904
1	5077659	5078574	916	Promoter (<=1kb)	2	AT1G14740	3.85566
1	5091454	5091993	540	Promoter (<=1kb)	1	AT1G14780	3.46754
1	5127178	5129919	2742	Promoter (<=1kb)	2	AT1G14870	5.91483
1	6528255	6528718	464	Promoter (<=1kb)	1	AT1G18900	3.91836
1	7452559	7453887	1329	Promoter (<=1kb)	2	AT1G21300	6.0908
1	7836286	7837705	1420	Promoter (<=1kb)	1	AT1G22190	3.91667
1	8977614	8978702	1089	3' UTR	1	AT1G25550	4.39965
1	9647622	9649448	1827	Promoter (<=1kb)	2	AT1G27730	4.33826
1	10927351	10928109	759	Promoter (<=1kb)	2	AT1G30780	4.58355
1	12711314	12711479	166	Promoter (<=1kb)	1	AT1G34680	3.58512
1	13835402	13836441	1040	Promoter (<=1kb)	2	AT1G36620	3.29818
1	14158289	14162353	4065	Promoter (<=1kb)	1	AT1G37130	4.68722
1	15081832	15082487	656	Promoter (<=1kb)	1	AT1G40104	5.93787
1	15082545	15086091	3547	Promoter (<=1kb)	1	AT1G40104	6.16638
1	16135674	16139123	3450	Promoter (<=1kb)	2	AT1G42990	9.23579
1	19241913	19242811	899	Promoter (<=1kb)	1	AT1G51823	3.90602
1	21078855	21079511	657	Promoter (<=1kb)	2	AT1G56300	3.89593
1	21088352	21088886	535	Promoter (<=1kb)	2	AT1G56330	5.31436
1	21888286	21889551	1266	Promoter (<=1kb)	1	AT1G59590	3.69165
1	22037768	22040716	2949	Promoter (<=1kb)	2	AT1G59880	4.74212
1	23016164	23016743	580	3' UTR	2	AT1G62300	4.46402
1	23945929	23946400	472	Promoter (<=1kb)	2	AT1G64470	4.27857
1	24430911	24431997	1087	Promoter (<=1kb)	2	AT1G65690	5.00396
1	24636929	24637358	430	Promoter (<=1kb)	1	AT1G66160	3.74644
1	24840318	24841249	932	Promoter (<=1kb)	1	AT1G66590	5.01878
1	24842155	24843079	925	3' UTR	1	AT1G66590	4.35242
1	25765370	25767750	2381	Promoter (<=1kb)	1	AT1G68620	3.61435
1	26235541	26236382	842	Promoter (<=1kb)	1	AT1G69750	4.83707
1	26237296	26238553	1258	3' UTR	1	AT1G69750	4.68722
1	26337007	26339346	2340	Promoter (<=1kb)	2	AT1G69930	4.79882
1	28164319	28165473	1155	Promoter (<=1kb)	1	AT1G75000	4.60077
1	29364153	29367955	3803	Promoter (<=1kb)	1	AT1G78080	4.84907
1	30241747	30244103	2357	Promoter (<=1kb)	1	AT1G80440	4.21269
2	867	10682	9816	Promoter (<=1kb)	1	AT2G01008	10.4171
2	296012	297885	1874	Promoter (<=1kb)	2	AT2G01670	4.24082
2	893547	893940	394	Promoter (<=1kb)	2	AT2G03040	4.0909
2	936763	937629	867	Promoter (<=1kb)	1	AT2G03120	4.99388
2	3251423	3258423	7001	Promoter (<=1kb)	2	AT2G07671	3.25271
2	3274779	3278224	3446	Promoter (<=1kb)	1	AT2G07746	4.59883
2	3278337	3288570	10234	Promoter (<=1kb)	1	AT2G07669	2.8097
2	3316683	3348324	31642	Promoter (<=1kb)	2	AT2G07688	8.53532
2	3368686	3376751	8066	Promoter (<=1kb)	1	AT2G07701	3.26823
2	3435022	3439719	4698	Promoter (<=1kb)	1	AT2G07722	3.31408
2	3461937	3469130	7194	Promoter (<=1kb)	2	AT2G07731	9.47326
2	3493915	3498990	5076	Promoter (<=1kb)	2	AT2G07739	9.29426
2	3605966	3607561	1596	Distal Intergenic	1	AT2G07880	4.49102
2	3615574	3616428	855	Promoter (<=1kb)	1	AT2G07981	7.85033
2	3616547	3617587	1041	Promoter (<=1kb)	1	AT2G08986	7.71412
2	3617778	3619269	1492	Promoter (<=1kb)	1	AT2G08986	6.77694
2	3622249	3624062	1814	Exon (AT2G08986.1/AT2G08986, exon 23 of 46)	1	AT2G08986	7.42613
2	3626445	3627714	1270	Exon (AT2G08986.1/AT2G08986, exon 46 of 46)	1	AT2G08986	7.86524
2	7190751	7191720	970	Promoter (<=1kb)	1	AT2G16586	8.58751
2	8098078	8099439	1362	Promoter (<=1kb)	1	AT2G18690	4.13068
2	8802039	8802266	228	Promoter (<=1kb)	1	AT2G20410	3.82525
2	11150334	11150810	477	Promoter (<=1kb)	2	AT2G26190	3.48405
2	12419527	12420239	713	Distal Intergenic	1	AT2G28920	3.90602
2	12813277	12813902	626	Promoter (<=1kb)	1	AT2G30020	3.57122
2	15192251	15194224	1974	Promoter (<=1kb)	1	AT2G36220	4.54211
2	15521574	15522590	1017	Promoter (<=1kb)	1	AT2G36960	4.68722
2	16107843	16108918	1076	Promoter (<=1kb)	1	AT2G38470	3.49569
2	16237078	16237611	534	Promoter (<=1kb)	2	AT2G38870	3.68012
2	16454650	16455416	767	Promoter (<=1kb)	1	AT2G39410	4.35242
2	16743850	16745649	1800	Promoter (<=1kb)	1	AT2G40100	3.90602
2	17193801	17194958	1158	Promoter (<=1kb)	1	AT2G41231	4.35242
2	18236721	18238791	2071	Promoter (<=1kb)	1	AT2G44080	4.22685
2	18998510	18999629	1120	Promoter (<=1kb)	1	AT2G46270	4.09676
3	87667	88507	841	Promoter (<=1kb)	2	AT3G01290	3.97435
3	325755	326951	1197	Promoter (<=1kb)	2	AT3G01970	4.72318
3	1060950	1062436	1487	Promoter (<=1kb)	2	AT3G04070	4.68722
3	1776599	1777428	830	Promoter (<=1kb)	2	AT3G05937	2.74385
3	2348717	2349363	647	3' UTR	1	AT3G07350	3.62974
3	2736947	2737638	692	Promoter (<=1kb)	1	AT3G08970	5.19906
3	3419738	3420200	463	Promoter (<=1kb)	2	AT3G10930	4.9244
3	4310051	4311513	1463	Promoter (<=1kb)	2	AT3G13310	5.77167
3	4311753	4312594	842	Promoter (<=1kb)	2	AT3G13310	4.22706
3	4532503	4534629	2127	3' UTR	2	AT3G13790	4.18703
3	5122335	5123053	719	Promoter (<=1kb)	1	AT3G15210	4.0902
3	7852327	7856101	3775	Promoter (<=1kb)	1	AT3G22234	5.16972
3	7861407	7864556	3150	Promoter (<=1kb)	1	AT3G22238	5.14347
3	7909813	7910460	648	Promoter (2-3kb)	1	AT3G22380	5.6096
3	8685255	8686138	884	Promoter (<=1kb)	1	AT3G24050	4.61349
3	10848097	10848548	452	Promoter (<=1kb)	1	AT3G28850	3.33597
3	13536256	13541687	5432	Promoter (<=1kb)	2	AT3G32990	10.3946
3	13588609	13592776	4168	Distal Intergenic	1	AT3G33055	10.77
3	13814853	13815043	191	Downstream (1-2kb)	2	AT3G33080	4.91042
3	14191506	14205204	13699	Promoter (<=1kb)	1	AT3G41761	10.3163
3	17177904	17178756	853	3' UTR	2	AT3G46620	3.8236
3	18364850	18365453	604	Promoter (<=1kb)	2	AT3G49530	3.93612
3	18465647	18467450	1804	Promoter (<=1kb)	1	AT3G49780	6.91923
3	19353466	19354076	611	Promoter (<=1kb)	2	AT3G52180	3.87779
3	20913916	20914081	166	Promoter (1-2kb)	1	AT3G56408	2.90161
3	20914190	20914395	206	Promoter (1-2kb)	1	AT3G56408	2.79001
3	21262552	21263219	668	Promoter (<=1kb)	1	AT3G57450	4.37287
3	21309540	21310311	772	Downstream (<1kb)	2	AT3G57560	4.2892
3	22208985	22209694	710	Promoter (<=1kb)	1	AT3G60130	4.01762
3	22513277	22520215	6939	Promoter (<=1kb)	1	AT3G60930	7.42498
4	525091	525572	482	Promoter (<=1kb)	2	AT4G01250	5.6096
4	1043673	1044396	724	Downstream (1-2kb)	1	AT4G02370	5.6096
4	1045581	1047178	1598	Promoter (<=1kb)	2	AT4G02380	4.57562
4	1585854	1586516	663	Promoter (<=1kb)	1	AT4G03565	6.86551
4	2566941	2567539	599	Promoter (<=1kb)	1	AT4G05010	4.46402
4	2717436	2720578	3143	Promoter (<=1kb)	1	AT4G05320	6.93507
4	3950744	3955911	5168	Promoter (<=1kb)	2	AT4G06700	7.13002
4	3969239	3969539	301	Distal Intergenic	2	AT4G06708	3.79442
4	3973222	3973678	457	Distal Intergenic	2	AT4G06708	3.57122
4	3977755	3980437	2683	Distal Intergenic	2	AT4G06710	4.77743
4	3986680	3986893	214	Downstream (1-2kb)	2	AT4G06710	3.68282
4	6865350	6866544	1195	3' UTR	1	AT4G11280	4.84911
4	8303742	8304152	411	Promoter (<=1kb)	2	AT4G14420	4.33796
4	8908973	8911693	2721	Promoter (<=1kb)	1	AT4G15610	6.24963
4	9759037	9761422	2386	Promoter (<=1kb)	1	AT4G17500	4.57562
4	10840209	10840733	525	Promoter (<=1kb)	2	AT4G20006	4.01762
4	11156530	11158021	1492	Promoter (<=1kb)	1	AT4G20840	4.83707
4	11172252	11175014	2763	Promoter (<=1kb)	1	AT4G20860	6.92695
4	12976663	12977171	509	Promoter (<=1kb)	2	AT4G25386	3.623
4	14741589	14741912	324	Promoter (<=1kb)	1	AT4G30150	4.0232
4	14818697	14820824	2128	Promoter (<=1kb)	2	AT4G30260	4.24082
4	15514884	15515480	597	Promoter (<=1kb)	2	AT4G32105	4.12922
4	16262324	16263407	1084	Promoter (<=1kb)	1	AT4G33925	3.78368
4	17048486	17050490	2005	Promoter (<=1kb)	2	AT4G36040	5.5279
4	17279167	17283422	4256	Promoter (<=1kb)	2	AT4G36640	11.094
4	17441062	17442657	1596	Promoter (<=1kb)	1	AT4G37000	4.33562
4	18214986	18216374	1389	3' UTR	2	AT4G39090	6.03775
5	1188401	1188801	401	Promoter (<=1kb)	2	AT5G04275	4.46402
5	1215690	1217043	1354	Promoter (<=1kb)	2	AT5G04340	5.4159
5	2355742	2358865	3124	Promoter (<=1kb)	1	AT5G07440	5.16768
5	2858412	2860764	2353	Promoter (<=1kb)	2	AT5G08790	4.45557
5	2974928	2975566	639	Promoter (<=1kb)	1	AT5G09590	3.67687
5	3524221	3526748	2528	Promoter (<=1kb)	1	AT5G11090	4.69278
5	7371764	7373166	1403	Promoter (<=1kb)	2	AT5G22270	3.87462
5	8217810	8220226	2417	Promoter (<=1kb)	1	AT5G24210	4.91042
5	8774237	8775973	1737	Promoter (<=1kb)	1	AT5G25280	3.89268
5	8793858	8795235	1378	Promoter (<=1kb)	1	AT5G25340	4.02479
5	9243104	9244159	1056	Promoter (<=1kb)	2	AT5G26330	5.58002
5	9684384	9686201	1818	Promoter (<=1kb)	1	AT5G27420	5.64289
5	11651381	11651552	172	Downstream (<1kb)	2	AT5G31651	4.12922
5	11702065	11704569	2505	Promoter (<=1kb)	1	AT5G31770	6.25491
5	11708358	11709480	1123	Distal Intergenic	1	AT5G31787	5.46842
5	11725877	11730024	4148	Distal Intergenic	2	AT5G31804	8.58592
5	11730244	11733904	3661	Distal Intergenic	1	AT5G31821	6.52106
5	11754493	11754831	339	Promoter (2-3kb)	2	AT5G31891	2.24171
5	15634688	15636398	1711	Promoter (<=1kb)	1	AT5G39050	4.12922
5	15858343	15858699	357	3' UTR	2	AT5G39610	3.45961
5	16206745	16207422	678	Downstream (<1kb)	2	AT5G40470	4.08732
5	16814746	16817988	3243	Promoter (<=1kb)	2	AT5G42040	5.85781
5	18162854	18163463	610	Promoter (<=1kb)	1	AT5G44990	3.44095
5	19135303	19136174	872	Promoter (<=1kb)	2	AT5G47110	4.79882
5	19137316	19138271	956	3' UTR	1	AT5G47120	4.40097
5	19171151	19171822	672	Promoter (<=1kb)	2	AT5G47210	4.91303
5	19180482	19181625	1144	Promoter (<=1kb)	1	AT5G47230	4.91042
5	20192189	20192525	337	Promoter (<=1kb)	1	AT5G49700	2.85563
5	23340508	23340903	396	3' UTR	2	AT5G57630	3.631
5	24102438	24104276	1839	Promoter (<=1kb)	1	AT5G59820	4.95601
5	24829616	24830076	461	Promoter (<=1kb)	2	AT5G61790	4.43213
5	25526094	25528627	2534	Promoter (<=1kb)	2	AT5G63790	6.12015
5	25658297	25661342	3046	Promoter (<=1kb)	2	AT5G64120	5.58002
5	25662103	25663328	1226	Promoter (1-2kb)	2	AT5G64120	3.78077
5	25704274	25705483	1210	Promoter (<=1kb)	1	AT5G64260	4.16734
5	26228633	26229177	545	Promoter (<=1kb)	2	AT5G65630	2.67901
5	26498938	26500513	1576	Promoter (1-2kb)	2	AT5G66320	3.98205
5	26906508	26906956	449	Promoter (<=1kb)	2	AT5G67420	3.98324

## Sheet: bZIP60-union
bZIP60 union. *1, sense. 2, anti-sense.
Chr	Start	End	Width	Annotation	Gene strand*	Gene ID
1	173047	173843	797	Promoter (<=1kb)	1	AT1G01471
1	658096	659946	1851	Promoter (<=1kb)	2	AT1G02910
1	660609	662915	2307	Promoter (<=1kb)	2	AT1G02930
1	1415877	1416471	595	Promoter (<=1kb)	2	AT1G04980
1	2199677	2200201	525	Promoter (<=1kb)	2	AT1G07160
1	2374582	2375127	546	Promoter (<=1kb)	2	AT1G07670
1	2436947	2440470	3524	Promoter (<=1kb)	2	AT1G07885
1	2928397	2929493	1097	Promoter (<=1kb)	1	AT1G09070
1	2928456	2932543	4088	Promoter (<=1kb)	2	AT1G09080
1	2964704	2965954	1251	Promoter (<=1kb)	1	AT1G09180
1	2972342	2973272	931	Promoter (<=1kb)	2	AT1G09200
1	2976500	2977173	674	Promoter (<=1kb)	2	AT1G09210
1	3247520	3248272	753	Distal Intergenic	1	AT1G09960
1	3255197	3256188	992	3' UTR	1	AT1G09970
1	3527496	3527826	331	Promoter (<=1kb)	1	AT1G10652
1	4010388	4010832	445	Promoter (<=1kb)	2	AT1G11880
1	4576430	4578342	1913	Promoter (<=1kb)	2	AT1G13350
1	4577927	4578202	276	Promoter (<=1kb)	2	AT1G13360
1	4647509	4648133	625	Promoter (<=1kb)	1	AT1G13590
1	4676569	4676904	336	Downstream (<1kb)	1	AT1G13635
1	4801652	4802189	538	Promoter (<=1kb)	2	AT1G14010
1	4912849	4913448	600	Promoter (<=1kb)	2	AT1G14360
1	5077659	5078574	916	Promoter (<=1kb)	2	AT1G14740
1	5091454	5091993	540	Promoter (<=1kb)	1	AT1G14780
1	5126185	5126697	513	Downstream (1-2kb)	1	AT1G14860
1	5127178	5129919	2742	Promoter (<=1kb)	2	AT1G14870
1	5506764	5507101	338	Promoter (1-2kb)	1	AT1G16060
1	6281773	6282396	624	Promoter (<=1kb)	2	AT1G18260
1	6488722	6489771	1050	Promoter (<=1kb)	1	AT1G18830
1	6528255	6528718	464	Promoter (<=1kb)	1	AT1G18900
1	6970573	6971503	931	Promoter (<=1kb)	2	AT1G20100
1	7339471	7339918	448	Distal Intergenic	1	AT1G21000
1	7452559	7453887	1329	Promoter (<=1kb)	2	AT1G21300
1	7488758	7489116	359	Promoter (<=1kb)	2	AT1G21380
1	7692240	7692758	519	Promoter (<=1kb)	2	AT1G21900
1	7836286	7837705	1420	Promoter (<=1kb)	1	AT1G22190
1	7909615	7910004	390	Promoter (<=1kb)	2	AT1G22403
1	8665142	8666197	1056	Promoter (<=1kb)	1	AT1G24460
1	8977614	8978702	1089	3' UTR	1	AT1G25550
1	8981216	8983329	2114	Promoter (<=1kb)	2	AT1G25560
1	9095137	9095655	519	Promoter (2-3kb)	1	AT1G26290
1	9492593	9493752	1160	Promoter (<=1kb)	1	AT1G27330
1	9499297	9499847	551	Promoter (<=1kb)	2	AT1G27350
1	9647622	9649448	1827	Promoter (<=1kb)	2	AT1G27730
1	10147403	10147932	530	Promoter (<=1kb)	1	AT1G29060
1	10252044	10252651	608	Promoter (<=1kb)	1	AT1G29310
1	10581300	10582006	707	Promoter (<=1kb)	1	AT1G30110
1	10860185	10860691	507	Promoter (<=1kb)	2	AT1G30630
1	10927351	10928109	759	Promoter (<=1kb)	2	AT1G30780
1	10927540	10928103	564	Promoter (<=1kb)	2	AT1G30780
1	12711314	12711479	166	Promoter (<=1kb)	1	AT1G34680
1	13835402	13836441	1040	Promoter (<=1kb)	2	AT1G36620
1	14158289	14162353	4065	Promoter (<=1kb)	1	AT1G37130
1	15081832	15082487	656	Promoter (<=1kb)	1	AT1G40104
1	15082545	15086091	3547	Promoter (<=1kb)	1	AT1G40104
1	15082557	15086085	3529	Promoter (<=1kb)	1	AT1G40104
1	15082561	15086086	3526	Promoter (<=1kb)	1	AT1G40104
1	16135674	16139123	3450	Promoter (<=1kb)	2	AT1G42990
1	16135681	16139117	3437	Promoter (<=1kb)	2	AT1G42990
1	16135696	16139106	3411	Promoter (<=1kb)	2	AT1G42990
1	18322096	18322622	527	Promoter (<=1kb)	2	AT1G49500
1	19241913	19242811	899	Promoter (<=1kb)	1	AT1G51823
1	20390347	20390508	162	Promoter (<=1kb)	1	AT1G54580
1	20651314	20651910	597	Promoter (<=1kb)	1	AT1G55340
1	21078855	21079511	657	Promoter (<=1kb)	2	AT1G56300
1	21088225	21088904	680	Promoter (<=1kb)	2	AT1G56330
1	21088352	21088886	535	Promoter (<=1kb)	2	AT1G56330
1	21092572	21093045	474	Promoter (<=1kb)	2	AT1G56340
1	21199479	21199820	342	Promoter (<=1kb)	2	AT1G56580
1	21888286	21889551	1266	Promoter (<=1kb)	1	AT1G59590
1	22037768	22040716	2949	Promoter (<=1kb)	2	AT1G59880
1	22627827	22628199	373	Promoter (<=1kb)	1	AT1G61340
1	22919315	22919734	420	Promoter (<=1kb)	1	AT1G62020
1	23016164	23016743	580	3' UTR	2	AT1G62300
1	23761689	23762262	574	Promoter (<=1kb)	1	AT1G64050
1	23945920	23946429	510	Promoter (<=1kb)	2	AT1G64470
1	23945929	23946400	472	Promoter (<=1kb)	2	AT1G64470
1	24272479	24276564	4086	Promoter (<=1kb)	2	AT1G65346
1	24430911	24431997	1087	Promoter (<=1kb)	2	AT1G65690
1	24636929	24637358	430	Promoter (<=1kb)	1	AT1G66160
1	24840318	24841249	932	Promoter (<=1kb)	1	AT1G66590
1	24842155	24843079	925	3' UTR	1	AT1G66590
1	25238082	25238521	440	Promoter (<=1kb)	2	AT1G67360
1	25484064	25484629	566	Promoter (<=1kb)	2	AT1G67960
1	25765370	25767750	2381	Promoter (<=1kb)	1	AT1G68620
1	26235541	26236382	842	Promoter (<=1kb)	1	AT1G69750
1	26237296	26238553	1258	3' UTR	1	AT1G69750
1	26237775	26238182	408	Downstream (1-2kb)	1	AT1G69750
1	26337007	26339346	2340	Promoter (<=1kb)	2	AT1G69930
1	26561955	26566233	4279	Promoter (<=1kb)	1	AT1G70480
1	26841347	26841736	390	Promoter (<=1kb)	2	AT1G71210
1	27214508	27215048	541	Promoter (<=1kb)	2	AT1G72280
1	28130843	28131367	525	Promoter (<=1kb)	2	AT1G74880
1	28164319	28165473	1155	Promoter (<=1kb)	1	AT1G75000
1	28169993	28170311	319	Promoter (<=1kb)	2	AT1G75010
1	28767513	28768088	576	Promoter (<=1kb)	2	AT1G76650
1	29035360	29035944	585	Promoter (<=1kb)	2	AT1G77280
1	29126304	29126933	630	Promoter (<=1kb)	1	AT1G77510
1	29253031	29253457	427	Promoter (<=1kb)	1	AT1G77800
1	29359387	29360601	1215	Distal Intergenic	1	AT1G78080
1	29364153	29367955	3803	Promoter (<=1kb)	1	AT1G78080
1	29671226	29671806	581	Promoter (<=1kb)	2	AT1G78915
1	30241747	30244103	2357	Promoter (<=1kb)	1	AT1G80440
1	30249174	30249432	259	Promoter (<=1kb)	2	AT1G80460
2	867	10682	9816	Promoter (<=1kb)	1	AT2G01008
2	914	2651	1738	Promoter (<=1kb)	1	AT2G01008
2	1151	2869	1719	Promoter (<=1kb)	1	AT2G01008
2	2937	10416	7480	Promoter (<=1kb)	1	AT2G01010
2	97610	98163	554	Promoter (<=1kb)	2	AT2G01140
2	296012	297885	1874	Promoter (<=1kb)	2	AT2G01670
2	801193	801735	543	Promoter (<=1kb)	1	AT2G02810
2	849713	849952	240	Promoter (<=1kb)	2	AT2G02910
2	893440	893923	484	Promoter (<=1kb)	2	AT2G03040
2	893547	893940	394	Promoter (<=1kb)	2	AT2G03040
2	936763	937629	867	Promoter (<=1kb)	1	AT2G03120
2	936917	937607	691	Promoter (<=1kb)	1	AT2G03120
2	3187706	3189958	2253	Promoter (<=1kb)	2	AT2G07600
2	3187707	3189986	2280	Promoter (<=1kb)	2	AT2G07600
2	3239119	3258641	19523	Promoter (<=1kb)	2	AT2G07671
2	3239132	3258635	19504	Promoter (<=1kb)	2	AT2G07671
2	3251423	3258423	7001	Promoter (<=1kb)	2	AT2G07671
2	3259529	3509889	250361	Promoter (<=1kb)	2	AT2G07599
2	3259541	3402809	143269	Promoter (<=1kb)	2	AT2G07599
2	3274779	3278224	3446	Promoter (<=1kb)	1	AT2G07746
2	3278337	3288570	10234	Promoter (<=1kb)	1	AT2G07669
2	3316683	3348324	31642	Promoter (<=1kb)	2	AT2G07688
2	3368686	3376751	8066	Promoter (<=1kb)	1	AT2G07701
2	3402883	3509917	107035	Promoter (<=1kb)	2	AT2G07663
2	3435022	3439719	4698	Promoter (<=1kb)	1	AT2G07722
2	3461937	3469130	7194	Promoter (<=1kb)	2	AT2G07731
2	3493915	3498990	5076	Promoter (<=1kb)	2	AT2G07739
2	3605966	3607561	1596	Distal Intergenic	1	AT2G07880
2	3605993	3607555	1563	Distal Intergenic	1	AT2G07880
2	3607659	3607818	160	Distal Intergenic	1	AT2G07880
2	3615574	3616428	855	Promoter (<=1kb)	1	AT2G07981
2	3615579	3615763	185	Promoter (<=1kb)	1	AT2G07981
2	3615826	3616445	620	Promoter (<=1kb)	1	AT2G07981
2	3616547	3617587	1041	Promoter (<=1kb)	1	AT2G08986
2	3616551	3617598	1048	Promoter (<=1kb)	1	AT2G08986
2	3616552	3617603	1052	Promoter (<=1kb)	1	AT2G08986
2	3617778	3619269	1492	Promoter (<=1kb)	1	AT2G08986
2	3619370	3619651	282	Exon (AT2G08986.1/AT2G08986, exon 7 of 46)	1	AT2G08986
2	3619760	3619978	219	Exon (AT2G08986.1/AT2G08986, exon 9 of 46)	1	AT2G08986
2	3620116	3621079	964	Exon (AT2G08986.1/AT2G08986, exon 11 of 46)	1	AT2G08986
2	3621155	3621717	563	Exon (AT2G08986.1/AT2G08986, exon 17 of 46)	1	AT2G08986
2	3622226	3622507	282	Exon (AT2G08986.1/AT2G08986, exon 23 of 46)	1	AT2G08986
2	3622249	3624062	1814	Exon (AT2G08986.1/AT2G08986, exon 23 of 46)	1	AT2G08986
2	3622556	3622802	247	Exon (AT2G08986.1/AT2G08986, exon 25 of 46)	1	AT2G08986
2	3623222	3623955	734	Exon (AT2G08986.1/AT2G08986, exon 28 of 46)	1	AT2G08986
2	3623293	3623963	671	Exon (AT2G08986.1/AT2G08986, exon 29 of 46)	1	AT2G08986
2	3624180	3624343	164	Exon (AT2G08986.1/AT2G08986, exon 34 of 46)	1	AT2G08986
2	3625464	3625651	188	Exon (AT2G08986.1/AT2G08986, exon 41 of 46)	1	AT2G08986
2	3626445	3627714	1270	Exon (AT2G08986.1/AT2G08986, exon 46 of 46)	1	AT2G08986
2	3662860	3663032	173	Distal Intergenic	1	AT2G09800
2	3663137	3663302	166	Distal Intergenic	1	AT2G09800
2	3663142	3663301	160	Distal Intergenic	1	AT2G09800
2	3718188	3718402	215	Distal Intergenic	2	AT2G09860
2	6982095	6983941	1847	Promoter (<=1kb)	2	AT2G16060
2	7190751	7191716	966	Promoter (<=1kb)	1	AT2G16586
2	7190751	7191720	970	Promoter (<=1kb)	1	AT2G16586
2	7190950	7191707	758	Promoter (<=1kb)	1	AT2G16586
2	7898022	7898696	675	Promoter (<=1kb)	2	AT2G18160
2	7960364	7960874	511	Promoter (<=1kb)	1	AT2G18323
2	7995092	7996695	1604	Promoter (<=1kb)	2	AT2G18440
2	8098078	8099439	1362	Promoter (<=1kb)	1	AT2G18690
2	8098873	8099318	446	Distal Intergenic	1	AT2G18690
2	8802039	8802266	228	Promoter (<=1kb)	1	AT2G20410
2	8899799	8900352	554	Promoter (<=1kb)	2	AT2G20630
2	9266425	9266892	468	Promoter (<=1kb)	2	AT2G21670
2	10683886	10684345	460	Promoter (<=1kb)	1	AT2G25110
2	10835447	10836392	946	Promoter (<=1kb)	2	AT2G25460
2	10847062	10847769	708	Promoter (<=1kb)	2	AT2G25482
2	10860610	10860980	371	Promoter (<=1kb)	1	AT2G25520
2	11150334	11150810	477	Promoter (<=1kb)	2	AT2G26190
2	12419527	12420239	713	Distal Intergenic	1	AT2G28920
2	12797853	12798188	336	Intron (AT2G29995.1/AT2G29995, intron 1 of 1)	2	AT2G29995
2	12813277	12813902	626	Promoter (<=1kb)	1	AT2G30020
2	12868009	12868394	386	Promoter (<=1kb)	1	AT2G30130
2	13964955	13965723	769	Promoter (<=1kb)	2	AT2G32920
2	15043319	15043887	569	Promoter (<=1kb)	1	AT2G35800
2	15192251	15194224	1974	Promoter (<=1kb)	1	AT2G36220
2	15214051	15214693	643	Promoter (<=1kb)	2	AT2G36300
2	15521574	15522590	1017	Promoter (<=1kb)	1	AT2G36960
2	15898450	15898702	253	Promoter (<=1kb)	2	AT2G37980
2	16107843	16108918	1076	Promoter (<=1kb)	1	AT2G38470
2	16107858	16108989	1132	Promoter (<=1kb)	1	AT2G38470
2	16237078	16237611	534	Promoter (<=1kb)	2	AT2G38870
2	16454650	16455416	767	Promoter (<=1kb)	1	AT2G39410
2	16743850	16745649	1800	Promoter (<=1kb)	1	AT2G40100
2	17193801	17194958	1158	Promoter (<=1kb)	1	AT2G41231
2	17268933	17269791	859	Promoter (<=1kb)	1	AT2G41430
2	17472912	17473450	539	Promoter (<=1kb)	2	AT2G41870
2	17975870	17976209	340	Promoter (<=1kb)	2	AT2G43240
2	18236721	18238791	2071	Promoter (<=1kb)	1	AT2G44080
2	18471079	18471708	630	Promoter (<=1kb)	2	AT2G44798
2	18814514	18814979	466	3' UTR	2	AT2G45660
2	18866940	18867363	424	Promoter (<=1kb)	1	AT2G45830
2	18998510	18999629	1120	Promoter (<=1kb)	1	AT2G46270
2	19088667	19089366	700	Promoter (<=1kb)	2	AT2G46500
2	19480991	19481637	647	Promoter (<=1kb)	1	AT2G47470
2	19502220	19502661	442	Promoter (<=1kb)	2	AT2G47520
3	87667	88507	841	Promoter (<=1kb)	2	AT3G01290
3	325755	326951	1197	Promoter (<=1kb)	2	AT3G01970
3	536096	538651	2556	Promoter (<=1kb)	2	AT3G02540
3	1060950	1062436	1487	Promoter (<=1kb)	2	AT3G04070
3	1491489	1492299	811	Promoter (<=1kb)	1	AT3G05230
3	1681598	1681996	399	Downstream (<1kb)	2	AT3G05700
3	1775122	1775985	864	Promoter (<=1kb)	2	AT3G05936
3	1776599	1777428	830	Promoter (<=1kb)	2	AT3G05937
3	2178164	2178358	195	Promoter (<=1kb)	1	AT3G06895
3	2348717	2349363	647	3' UTR	1	AT3G07350
3	2440916	2441567	652	Promoter (<=1kb)	1	AT3G07650
3	2454869	2455549	681	Promoter (<=1kb)	1	AT3G07680
3	2736947	2737638	692	Promoter (<=1kb)	1	AT3G08970
3	2736951	2737803	853	Promoter (<=1kb)	1	AT3G08970
3	3096209	3098410	2202	Promoter (<=1kb)	1	AT3G10035
3	3419738	3420200	463	Promoter (<=1kb)	2	AT3G10930
3	3957579	3957835	257	Promoter (<=1kb)	1	AT3G12480
3	3988581	3988857	277	Promoter (<=1kb)	1	AT3G12570
3	4309994	4311485	1492	Promoter (<=1kb)	2	AT3G13310
3	4310051	4311513	1463	Promoter (<=1kb)	2	AT3G13310
3	4311668	4312687	1020	Promoter (<=1kb)	2	AT3G13310
3	4311753	4312594	842	Promoter (<=1kb)	2	AT3G13310
3	4532503	4534629	2127	3' UTR	2	AT3G13790
3	4840265	4840564	300	Distal Intergenic	2	AT3G14440
3	5122335	5123053	719	Promoter (<=1kb)	1	AT3G15210
3	5410946	5414028	3083	Promoter (<=1kb)	2	AT3G15970
3	5414100	5416216	2117	Exon (AT3G15980.4/AT3G15980, exon 9 of 26)	2	AT3G15980
3	5416409	5419133	2725	Promoter (<=1kb)	2	AT3G15980
3	5730786	5731392	607	Promoter (<=1kb)	1	AT3G16830
3	5804164	5804554	391	Promoter (<=1kb)	2	AT3G17020
3	7103435	7104874	1440	Promoter (<=1kb)	1	AT3G20362
3	7852327	7856101	3775	Promoter (<=1kb)	1	AT3G22234
3	7861407	7864556	3150	Promoter (<=1kb)	1	AT3G22238
3	7909726	7910586	861	Promoter (2-3kb)	1	AT3G22380
3	7909813	7910460	648	Promoter (2-3kb)	1	AT3G22380
3	8414182	8414345	164	Promoter (<=1kb)	1	AT3G23470
3	8685211	8686251	1041	Promoter (<=1kb)	1	AT3G24050
3	8685255	8686138	884	Promoter (<=1kb)	1	AT3G24050
3	9359153	9359605	453	Promoter (<=1kb)	1	AT3G25700
3	9806989	9807448	460	Promoter (1-2kb)	2	AT3G26690
3	10053554	10053931	378	Promoter (<=1kb)	2	AT3G27220
3	10057275	10057443	169	Exon (AT3G27240.1/AT3G27240, exon 4 of 8)	2	AT3G27240
3	10848097	10848548	452	Promoter (<=1kb)	1	AT3G28850
3	11617641	11617800	160	Promoter (<=1kb)	1	AT3G29771
3	13536256	13541687	5432	Promoter (<=1kb)	2	AT3G32990
3	13536260	13541678	5419	Promoter (<=1kb)	2	AT3G32990
3	13588609	13592776	4168	Distal Intergenic	1	AT3G33055
3	13588618	13590615	1998	Distal Intergenic	1	AT3G33055
3	13588625	13590608	1984	Distal Intergenic	1	AT3G33055
3	13590694	13591335	642	Distal Intergenic	1	AT3G33055
3	13591395	13592782	1388	Distal Intergenic	1	AT3G33058
3	13591400	13592721	1322	Distal Intergenic	1	AT3G33058
3	13751295	13751454	160	Distal Intergenic	2	AT3G33076
3	13814853	13815043	191	Downstream (1-2kb)	2	AT3G33080
3	13814855	13815027	173	Downstream (1-2kb)	2	AT3G33080
3	13862152	13862314	163	Distal Intergenic	1	AT3G33106
3	14191506	14205204	13699	Promoter (<=1kb)	1	AT3G41761
3	14191516	14196845	5330	Promoter (<=1kb)	1	AT3G41761
3	14191524	14196841	5318	Promoter (<=1kb)	1	AT3G41761
3	16020205	16020688	484	Promoter (<=1kb)	2	AT3G44340
3	17177904	17178756	853	3' UTR	2	AT3G46620
3	17178187	17178584	398	Downstream (<1kb)	2	AT3G46620
3	17205285	17205449	165	Downstream (1-2kb)	2	AT3G46700
3	17205863	17206025	163	Downstream (<1kb)	2	AT3G46710
3	18364781	18365400	620	Promoter (<=1kb)	2	AT3G49530
3	18364850	18365453	604	Promoter (<=1kb)	2	AT3G49530
3	18465647	18467450	1804	Promoter (<=1kb)	1	AT3G49780
3	18515167	18516509	1343	Promoter (<=1kb)	1	AT3G49940
3	18516721	18517090	370	Distal Intergenic	1	AT3G49940
3	19287023	19287894	872	Promoter (<=1kb)	2	AT3G51980
3	19353466	19354076	611	Promoter (<=1kb)	2	AT3G52180
3	19995376	19996269	894	Promoter (<=1kb)	1	AT3G54000
3	20366685	20367176	492	Promoter (<=1kb)	2	AT3G54960
3	20670719	20671732	1014	Promoter (<=1kb)	1	AT3G55700
3	20913916	20914081	166	Promoter (1-2kb)	1	AT3G56408
3	20914190	20914395	206	Promoter (1-2kb)	1	AT3G56408
3	21261133	21261492	360	Promoter (<=1kb)	1	AT3G57450
3	21262552	21263219	668	Promoter (<=1kb)	1	AT3G57450
3	21309540	21310311	772	Downstream (<1kb)	2	AT3G57560
3	21827536	21827913	378	Promoter (<=1kb)	2	AT3G59052
3	21986242	21986654	413	Promoter (<=1kb)	2	AT3G59490
3	22208985	22209694	710	Promoter (<=1kb)	1	AT3G60130
3	22375691	22376518	828	Promoter (<=1kb)	2	AT3G60540
3	22513277	22520215	6939	Promoter (<=1kb)	1	AT3G60930
3	22513297	22519889	6593	Promoter (<=1kb)	1	AT3G60930
3	22881725	22882027	303	Promoter (<=1kb)	1	AT3G61825
3	23025578	23026089	512	Promoter (<=1kb)	2	AT3G62200
3	23150430	23150965	536	Promoter (<=1kb)	2	AT3G62590
3	23153309	23153928	620	Promoter (<=1kb)	2	AT3G62600
4	413542	413739	198	Promoter (<=1kb)	1	AT4G00960
4	413868	414086	219	Promoter (<=1kb)	1	AT4G00960
4	525091	525572	482	Promoter (<=1kb)	2	AT4G01250
4	1043673	1044396	724	Downstream (1-2kb)	1	AT4G02370
4	1045581	1047178	1598	Promoter (<=1kb)	2	AT4G02380
4	1045674	1047163	1490	Promoter (<=1kb)	2	AT4G02380
4	1585853	1586508	656	Promoter (<=1kb)	1	AT4G03565
4	1585854	1586516	663	Promoter (<=1kb)	1	AT4G03565
4	2566850	2567803	954	Promoter (<=1kb)	1	AT4G05010
4	2566941	2567539	599	Promoter (<=1kb)	1	AT4G05010
4	2717436	2720578	3143	Promoter (<=1kb)	1	AT4G05320
4	2718159	2720495	2337	Promoter (<=1kb)	1	AT4G05320
4	3950744	3955911	5168	Promoter (<=1kb)	2	AT4G06700
4	3950822	3952029	1208	Promoter (<=1kb)	2	AT4G06700
4	3952113	3955105	2993	Promoter (1-2kb)	2	AT4G06700
4	3952896	3955074	2179	Promoter (2-3kb)	2	AT4G06700
4	3965737	3965936	200	Promoter (<=1kb)	2	AT4G06708
4	3968994	3969189	196	Distal Intergenic	2	AT4G06708
4	3969031	3969536	506	Distal Intergenic	2	AT4G06708
4	3969239	3969539	301	Distal Intergenic	2	AT4G06708
4	3973222	3973678	457	Distal Intergenic	2	AT4G06708
4	3976237	3976567	331	Distal Intergenic	2	AT4G06708
4	3977755	3980437	2683	Distal Intergenic	2	AT4G06710
4	3978188	3980060	1873	Distal Intergenic	2	AT4G06710
4	3986680	3986893	214	Downstream (1-2kb)	2	AT4G06710
4	3986688	3986876	189	Downstream (1-2kb)	2	AT4G06710
4	3999503	3999814	312	Promoter (1-2kb)	2	AT4G06716
4	4003683	4004110	428	Distal Intergenic	2	AT4G06716
4	4005461	4005674	214	Distal Intergenic	2	AT4G06716
4	4547763	4547922	160	Promoter (<=1kb)	2	AT4G07747
4	6374376	6375798	1423	Promoter (<=1kb)	1	AT4G10270
4	6865350	6866544	1195	3' UTR	1	AT4G11280
4	7944880	7945238	359	Promoter (<=1kb)	1	AT4G13660
4	8167265	8167629	365	Promoter (<=1kb)	1	AT4G14160
4	8303742	8304152	411	Promoter (<=1kb)	2	AT4G14420
4	8875433	8875763	331	Promoter (<=1kb)	1	AT4G15545
4	8908973	8911693	2721	Promoter (<=1kb)	1	AT4G15610
4	9376392	9377652	1261	Promoter (<=1kb)	1	AT4G16660
4	9759037	9761422	2386	Promoter (<=1kb)	1	AT4G17500
4	9930286	9930674	389	Downstream (2-3kb)	1	AT4G17870
4	10296073	10296495	423	Promoter (<=1kb)	1	AT4G18710
4	10578137	10578549	413	Promoter (<=1kb)	1	AT4G19395
4	10840209	10840733	525	Promoter (<=1kb)	2	AT4G20006
4	11156530	11158021	1492	Promoter (<=1kb)	1	AT4G20840
4	11172252	11175014	2763	Promoter (<=1kb)	1	AT4G20860
4	11544620	11545327	708	Promoter (<=1kb)	1	AT4G21730
4	11576928	11577480	553	Promoter (<=1kb)	2	AT4G21810
4	12519570	12520352	783	Promoter (<=1kb)	2	AT4G24110
4	12551236	12554758	3523	Promoter (<=1kb)	2	AT4G24180
4	12555494	12556454	961	Promoter (<=1kb)	2	AT4G24190
4	12976663	12977171	509	Promoter (<=1kb)	2	AT4G25386
4	13069304	13069740	437	Promoter (<=1kb)	2	AT4G25620
4	14444376	14444987	612	Promoter (<=1kb)	1	AT4G29330
4	14495461	14496174	714	Promoter (<=1kb)	2	AT4G29520
4	14662210	14662586	377	Promoter (<=1kb)	2	AT4G29960
4	14741589	14741912	324	Promoter (<=1kb)	1	AT4G30150
4	14818697	14820824	2128	Promoter (<=1kb)	2	AT4G30260
4	15489301	15490266	966	Promoter (<=1kb)	1	AT4G32030
4	15514884	15515480	597	Promoter (<=1kb)	2	AT4G32105
4	15762704	15763248	545	Promoter (<=1kb)	2	AT4G32670
4	16262324	16263407	1084	Promoter (<=1kb)	1	AT4G33925
4	16951187	16951658	472	Promoter (<=1kb)	2	AT4G35780
4	17048486	17050490	2005	Promoter (<=1kb)	2	AT4G36040
4	17279167	17283422	4256	Promoter (<=1kb)	2	AT4G36640
4	17280262	17282711	2450	Promoter (<=1kb)	2	AT4G36648
4	17398606	17399191	586	Promoter (1-2kb)	1	AT4G36920
4	17441062	17442657	1596	Promoter (<=1kb)	1	AT4G37000
4	18214932	18215843	912	3' UTR	2	AT4G39090
4	18214986	18216374	1389	3' UTR	2	AT4G39090
4	18236048	18236511	464	Promoter (<=1kb)	2	AT4G39150
5	308707	309171	465	Promoter (<=1kb)	1	AT5G01810
5	442145	442583	439	Promoter (<=1kb)	2	AT5G02220
5	1188236	1188907	672	Promoter (<=1kb)	2	AT5G04275
5	1188401	1188801	401	Promoter (<=1kb)	2	AT5G04275
5	1215690	1217043	1354	Promoter (<=1kb)	2	AT5G04340
5	1522628	1523056	429	3' UTR	1	AT5G05140
5	2199679	2200235	557	Promoter (<=1kb)	1	AT5G07080
5	2316890	2317445	556	Promoter (<=1kb)	1	AT5G07340
5	2355742	2358865	3124	Promoter (<=1kb)	1	AT5G07440
5	2858412	2860764	2353	Promoter (<=1kb)	2	AT5G08790
5	2974928	2975566	639	Promoter (<=1kb)	1	AT5G09590
5	2974993	2975474	482	Promoter (<=1kb)	1	AT5G09590
5	3111102	3111263	162	Promoter (<=1kb)	1	AT5G09970
5	3524221	3526748	2528	Promoter (<=1kb)	1	AT5G11090
5	4053527	4053981	455	Promoter (<=1kb)	2	AT5G12840
5	4156057	4156710	654	Promoter (<=1kb)	1	AT5G13100
5	4292499	4292979	481	Promoter (<=1kb)	1	AT5G13390
5	4898453	4898829	377	Promoter (<=1kb)	1	AT5G15120
5	5663985	5664504	520	Promoter (<=1kb)	1	AT5G17233
5	6046013	6046480	468	Distal Intergenic	2	AT5G18270
5	7371764	7373166	1403	Promoter (<=1kb)	2	AT5G22270
5	7377480	7377988	509	Promoter (<=1kb)	2	AT5G22290
5	7557036	7558110	1075	Exon (AT5G22740.1/AT5G22740, exon 4 of 9)	2	AT5G22740
5	7946116	7946803	688	Promoter (<=1kb)	1	AT5G23575
5	8217810	8220226	2417	Promoter (<=1kb)	1	AT5G24210
5	8418708	8419513	806	Promoter (<=1kb)	2	AT5G24590
5	8774237	8775973	1737	Promoter (<=1kb)	1	AT5G25280
5	8793858	8795235	1378	Promoter (<=1kb)	1	AT5G25340
5	8798134	8798594	461	Promoter (1-2kb)	2	AT5G25350
5	9243104	9244159	1056	Promoter (<=1kb)	2	AT5G26330
5	9684384	9686201	1818	Promoter (<=1kb)	1	AT5G27420
5	9687069	9687510	442	Promoter (<=1kb)	1	AT5G27430
5	10540001	10543703	3703	Promoter (<=1kb)	2	AT5G28540
5	11185339	11185509	171	Promoter (<=1kb)	2	AT5G29550
5	11651381	11651552	172	Downstream (<1kb)	2	AT5G31651
5	11651386	11651557	172	Downstream (<1kb)	2	AT5G31651
5	11651400	11651562	163	Downstream (<1kb)	2	AT5G31651
5	11702065	11704569	2505	Promoter (<=1kb)	1	AT5G31770
5	11703467	11704560	1094	Distal Intergenic	1	AT5G31770
5	11706695	11706869	175	Distal Intergenic	1	AT5G31770
5	11708358	11709480	1123	Distal Intergenic	1	AT5G31787
5	11708799	11709109	311	Distal Intergenic	1	AT5G31787
5	11708909	11709139	231	Distal Intergenic	1	AT5G31787
5	11723383	11723776	394	Promoter (1-2kb)	2	AT5G31804
5	11725877	11730024	4148	Distal Intergenic	2	AT5G31804
5	11725893	11730019	4127	Distal Intergenic	2	AT5G31804
5	11725896	11729992	4097	Distal Intergenic	2	AT5G31804
5	11730244	11733904	3661	Distal Intergenic	1	AT5G31821
5	11730256	11733893	3638	Distal Intergenic	1	AT5G31821
5	11730259	11733894	3636	Distal Intergenic	1	AT5G31821
5	11734346	11735189	844	Distal Intergenic	1	AT5G31821
5	11735597	11736194	598	Distal Intergenic	1	AT5G31821
5	11754493	11754831	339	Promoter (2-3kb)	2	AT5G31891
5	11957605	11957764	160	Distal Intergenic	2	AT5G32312
5	12026990	12027176	187	Distal Intergenic	1	AT5G32410
5	12953903	12954104	202	Promoter (1-2kb)	1	AT5G34770
5	13356645	13357051	407	Promoter (<=1kb)	2	AT5G35080
5	15634688	15636398	1711	Promoter (<=1kb)	1	AT5G39050
5	15858343	15858699	357	3' UTR	2	AT5G39610
5	16135143	16135465	323	Promoter (<=1kb)	2	AT5G40340
5	16206745	16207422	678	Downstream (<1kb)	2	AT5G40470
5	16206805	16207327	523	Downstream (<1kb)	2	AT5G40470
5	16806979	16811002	4024	Promoter (<=1kb)	2	AT5G42020
5	16814665	16816141	1477	Promoter (<=1kb)	2	AT5G42040
5	16814746	16817988	3243	Promoter (<=1kb)	2	AT5G42040
5	18162854	18163463	610	Promoter (<=1kb)	1	AT5G44990
5	19135303	19136174	872	Promoter (<=1kb)	2	AT5G47110
5	19135347	19136452	1106	Promoter (<=1kb)	1	AT5G47120
5	19137316	19138271	956	3' UTR	1	AT5G47120
5	19171151	19171822	672	Promoter (<=1kb)	2	AT5G47210
5	19180482	19181625	1144	Promoter (<=1kb)	1	AT5G47230
5	19232599	19232951	353	Promoter (<=1kb)	1	AT5G47420
5	20192189	20192525	337	Promoter (<=1kb)	1	AT5G49700
5	21088596	21088959	364	Promoter (<=1kb)	1	AT5G51880
5	22115782	22116061	280	Promoter (<=1kb)	2	AT5G54470
5	22284250	22284791	542	Promoter (<=1kb)	1	AT5G54860
5	22331710	22332083	374	Promoter (<=1kb)	2	AT5G55040
5	23054227	23054558	332	Promoter (<=1kb)	2	AT5G56975
5	23340508	23340903	396	3' UTR	2	AT5G57630
5	23500999	23501588	590	Promoter (<=1kb)	2	AT5G58070
5	23999646	24000165	520	Promoter (<=1kb)	2	AT5G59550
5	24102438	24104276	1839	Promoter (<=1kb)	1	AT5G59820
5	24103353	24103640	288	Promoter (<=1kb)	1	AT5G59820
5	24343306	24343470	165	Promoter (<=1kb)	1	AT5G60553
5	24343575	24343742	168	Promoter (<=1kb)	1	AT5G60553
5	24641824	24642222	399	Promoter (1-2kb)	2	AT5G61270
5	24829458	24830221	764	Promoter (<=1kb)	2	AT5G61790
5	24829616	24830076	461	Promoter (<=1kb)	2	AT5G61790
5	24886936	24887409	474	Promoter (1-2kb)	1	AT5G61970
5	25097436	25098101	666	Promoter (<=1kb)	1	AT5G62520
5	25448404	25448563	160	Promoter (<=1kb)	1	AT5G63560
5	25518247	25518610	364	Promoter (<=1kb)	1	AT5G63770
5	25526094	25528627	2534	Promoter (<=1kb)	2	AT5G63790
5	25527896	25528601	706	Promoter (<=1kb)	2	AT5G63790
5	25636253	25636674	422	Promoter (<=1kb)	2	AT5G64060
5	25658297	25661342	3046	Promoter (<=1kb)	2	AT5G64120
5	25662103	25663328	1226	Promoter (1-2kb)	2	AT5G64120
5	25702615	25703023	409	Promoter (<=1kb)	1	AT5G64260
5	25704274	25705483	1210	Promoter (<=1kb)	1	AT5G64260
5	25783760	25784698	939	Promoter (<=1kb)	2	AT5G64501
5	26228633	26229177	545	Promoter (<=1kb)	2	AT5G65630
5	26498938	26499535	598	Promoter (1-2kb)	2	AT5G66320
5	26498938	26500513	1576	Promoter (1-2kb)	2	AT5G66320
5	26499958	26500471	514	3' UTR	2	AT5G66330
5	26906508	26906956	449	Promoter (<=1kb)	2	AT5G67420
5	26906508	26907098	591	Promoter (<=1kb)	2	AT5G67420
5	26912525	26912812	288	3' UTR	1	AT5G67430
