# Supplementary material for: Advanced genomics identifies growth effectors for proteotoxic ER stress recovery in Arabidopsis thaliana
Source: Commun Biol. 2022 Jan 11;5:16. doi: 10.1038/s42003-021-02964-8 (PMC8752741; doi:10.1038/s42003-021-02964-8)
Supplement: Supplementary file 8 — Supplementary Data 5 [file 42003_2021_2964_MOESM8_ESM.xlsx]

## Sheet: bound exclusively by bZIP28
Supplementary Data 5. A full list of enriched GO terms for target genes of UPR-bZIP TFs in Supplementary Figure 4j.
GO term	Ontology	Description	Number in input list	Number in BG/Ref	Adjusted p-value
GO:0042742	P	defense response to bacterium	10	354	0.00078
GO:0006457	P	protein folding	8	247	0.0011
GO:0009617	P	response to bacterium	11	441	0.0012
GO:0009751	P	response to salicylic acid	7	209	0.0019
GO:0014070	P	response to organic cyclic compound	10	405	0.0021
GO:0006886	P	intracellular protein transport	9	350	0.0026
GO:0009814	P	defense response, incompatible interaction	6	170	0.0031
GO:0033036	P	macromolecule localization	17	996	0.0036
GO:0070727	P	cellular macromolecule localization	10	441	0.0038
GO:0016032	P	viral process	5	130	0.0048
GO:0008104	P	protein localization	13	715	0.0064
GO:0034613	P	cellular protein localization	9	410	0.0071
GO:0015031	P	protein transport	12	653	0.0079
GO:0045184	P	establishment of protein localization	12	661	0.0087
GO:0044403	P	symbiosis, encompassing mutualism through parasitism	5	151	0.0087
GO:0044419	P	interspecies interaction between organisms	5	154	0.0094
GO:0044764	P	multi-organism cellular process	5	156	0.0099
GO:0006790	P	sulfur compound metabolic process	7	286	0.0099
GO:0072593	P	reactive oxygen species metabolic process	5	169	0.014
GO:0046907	P	intracellular transport	9	473	0.017
GO:0045087	P	innate immune response	7	323	0.018
GO:0051649	P	establishment of localization in cell	9	488	0.02
GO:0006955	P	immune response	7	333	0.021
GO:0071702	P	organic substance transport	17	1234	0.025
GO:0051641	P	cellular localization	10	601	0.027
GO:0006605	P	protein targeting	5	209	0.03
GO:1901700	P	response to oxygen-containing compound	20	1557	0.03
GO:0002376	P	immune system process	7	369	0.033
GO:0010033	P	response to organic substance	24	2023	0.041
GO:0098542	P	defense response to other organism	13	936	0.044
GO:0009735	P	response to cytokinin	5	244	0.051
GO:0006952	P	defense response	19	1566	0.054
GO:0006950	P	response to stress	37	3506	0.058
GO:0051603	P	proteolysis involved in cellular protein catabolic process	7	435	0.067
GO:0044765	P	single-organism transport	13	1004	0.068
GO:0051707	P	response to other organism	15	1210	0.071
GO:0043207	P	response to external biotic stimulus	15	1212	0.072
GO:0044257	P	cellular protein catabolic process	7	444	0.073
GO:0044248	P	cellular catabolic process	13	1024	0.077
GO:1901135	P	carbohydrate derivative metabolic process	9	645	0.083
GO:1902578	P	single-organism localization	13	1040	0.084
GO:0009607	P	response to biotic stimulus	15	1253	0.089
GO:0030163	P	protein catabolic process	7	467	0.09
GO:0070887	P	cellular response to chemical stimulus	14	1176	0.1
GO:0001101	P	response to acid chemical	14	1181	0.1
GO:0044712	P	single-organism catabolic process	8	585	0.11
GO:0009719	P	response to endogenous stimulus	19	1732	0.11
GO:0019748	P	secondary metabolic process	7	492	0.11
GO:0042221	P	response to chemical	29	2853	0.12
GO:0051704	P	multi-organism process	18	1631	0.12
GO:0009056	P	catabolic process	16	1430	0.12
GO:0071310	P	cellular response to organic substance	12	1023	0.13
GO:1901137	P	carbohydrate derivative biosynthetic process	5	329	0.13
GO:1901657	P	glycosyl compound metabolic process	5	326	0.13
GO:0044265	P	cellular macromolecule catabolic process	7	541	0.15
GO:0006979	P	response to oxidative stress	6	453	0.17
GO:0007165	P	signal transduction	20	1965	0.18
GO:0032870	P	cellular response to hormone stimulus	10	879	0.18
GO:0009725	P	response to hormone	17	1631	0.18
GO:0044700	P	single organism signaling	20	1995	0.19
GO:0006511	P	ubiquitin-dependent protein catabolic process	5	376	0.19
GO:0009651	P	response to salt stress	7	574	0.19
GO:0071495	P	cellular response to endogenous stimulus	10	890	0.19
GO:0043632	P	modification-dependent macromolecule catabolic process	5	380	0.2
GO:0023052	P	signaling	20	1997	0.2
GO:0019941	P	modification-dependent protein catabolic process	5	378	0.2
GO:0010035	P	response to inorganic substance	10	926	0.22
GO:0009605	P	response to external stimulus	16	1582	0.22
GO:0050832	P	defense response to fungus	6	504	0.23
GO:0009755	P	hormone-mediated signaling pathway	9	821	0.23
GO:0051716	P	cellular response to stimulus	27	2856	0.23
GO:0033554	P	cellular response to stress	9	858	0.26
GO:0006970	P	response to osmotic stress	7	636	0.26
GO:0050896	P	response to stimulus	55	6250	0.27
GO:0007154	P	cell communication	21	2223	0.27
GO:0032446	P	protein modification by small protein conjugation	6	550	0.29
GO:0006629	P	lipid metabolic process	10	994	0.29
GO:0009628	P	response to abiotic stimulus	19	2022	0.29
GO:0033993	P	response to lipid	8	772	0.29
GO:0006810	P	transport	22	2391	0.3
GO:0048583	P	regulation of response to stimulus	6	565	0.31
GO:0051234	P	establishment of localization	22	2406	0.31
GO:0051179	P	localization	23	2517	0.31
GO:1901575	P	organic substance catabolic process	12	1249	0.32
GO:0009620	P	response to fungus	6	573	0.32
GO:0044710	P	single-organism metabolic process	35	3970	0.33
GO:0009737	P	response to abscisic acid	6	578	0.33
GO:0097305	P	response to alcohol	6	583	0.34
GO:0010038	P	response to metal ion	5	481	0.35
GO:0071554	P	cell wall organization or biogenesis	7	704	0.35
GO:0071229	P	cellular response to acid chemical	5	485	0.36
GO:0036211	P	protein modification process	19	2126	0.37
GO:0006464	P	cellular protein modification process	19	2126	0.37
GO:0070647	P	protein modification by small protein conjugation or removal	6	610	0.38
GO:0044723	P	single-organism carbohydrate metabolic process	6	613	0.38
GO:0009057	P	macromolecule catabolic process	7	747	0.4
GO:0071555	P	cell wall organization	5	518	0.41
GO:1901701	P	cellular response to oxygen-containing compound	6	635	0.41
GO:0016567	P	protein ubiquitination	5	526	0.42
GO:0008610	P	lipid biosynthetic process	5	522	0.42
GO:0048316	P	seed development	6	661	0.45
GO:0055085	P	transmembrane transport	6	667	0.46
GO:0045229	P	external encapsulating structure organization	5	551	0.46
GO:0006508	P	proteolysis	8	907	0.46
GO:0009266	P	response to temperature stimulus	5	559	0.48
GO:0006468	P	protein phosphorylation	8	936	0.49
GO:0010154	P	fruit development	6	702	0.51
GO:0048519	P	negative regulation of biological process	7	848	0.53
GO:0044267	P	cellular protein metabolic process	31	3841	0.54
GO:0009416	P	response to light stimulus	6	744	0.56
GO:0016310	P	phosphorylation	10	1254	0.57
GO:0050793	P	regulation of developmental process	5	627	0.58
GO:0009314	P	response to radiation	6	772	0.6
GO:0044699	P	single-organism process	75	9448	0.61
GO:0044255	P	cellular lipid metabolic process	5	649	0.61
GO:0044763	P	single-organism cellular process	52	6591	0.61
GO:0050789	P	regulation of biological process	41	5306	0.66
GO:0043412	P	macromolecule modification	19	2532	0.67
GO:0044085	P	cellular component biogenesis	8	1095	0.67
GO:0019222	P	regulation of metabolic process	24	3181	0.68
GO:0065008	P	regulation of biological quality	9	1255	0.69
GO:1901564	P	organonitrogen compound metabolic process	19	2569	0.7
GO:0048731	P	system development	14	1929	0.7
GO:0005975	P	carbohydrate metabolic process	8	1144	0.71
GO:0019538	P	protein metabolic process	32	4289	0.72
GO:0044711	P	single-organism biosynthetic process	12	1735	0.75
GO:0050794	P	regulation of cellular process	36	4857	0.75
GO:0006796	P	phosphate-containing compound metabolic process	12	1735	0.75
GO:0006793	P	phosphorus metabolic process	12	1751	0.76
GO:0065007	P	biological regulation	45	6062	0.77
GO:0006412	P	translation	10	1500	0.78
GO:0043043	P	peptide biosynthetic process	10	1514	0.79
GO:0060255	P	regulation of macromolecule metabolic process	21	2998	0.79
GO:0099402	P	plant organ development	6	961	0.79
GO:0043436	P	oxoacid metabolic process	6	973	0.8
GO:1901566	P	organonitrogen compound biosynthetic process	14	2076	0.8
GO:0006518	P	peptide metabolic process	10	1540	0.8
GO:0043604	P	amide biosynthetic process	10	1536	0.8
GO:0055114	P	oxidation-reduction process	10	1566	0.82
GO:0043603	P	cellular amide metabolic process	10	1575	0.83
GO:0071840	P	cellular component organization or biogenesis	19	2812	0.83
GO:0009791	P	post-embryonic development	10	1576	0.83
GO:0010468	P	regulation of gene expression	19	2814	0.83
GO:0031323	P	regulation of cellular metabolic process	20	2980	0.84
GO:0016043	P	cellular component organization	16	2456	0.85
GO:0048367	P	shoot system development	5	896	0.85
GO:0006996	P	organelle organization	8	1335	0.85
GO:0006082	P	organic acid metabolic process	6	1099	0.88
GO:0048608	P	reproductive structure development	7	1265	0.89
GO:0061458	P	reproductive system development	7	1265	0.89
GO:2001141	P	regulation of RNA biosynthetic process	15	2445	0.9
GO:0044707	P	single-multicellular organism process	18	2875	0.9
GO:0044281	P	small molecule metabolic process	9	1597	0.9
GO:0006355	P	regulation of transcription, DNA-templated	15	2443	0.9
GO:0009059	P	macromolecule biosynthetic process	30	4511	0.9
GO:1903506	P	regulation of nucleic acid-templated transcription	15	2445	0.9
GO:0051252	P	regulation of RNA metabolic process	15	2474	0.91
GO:0003006	P	developmental process involved in reproduction	8	1496	0.92
GO:0034645	P	cellular macromolecule biosynthetic process	29	4455	0.92
GO:0007275	P	multicellular organism development	17	2811	0.92
GO:0010467	P	gene expression	31	4747	0.92
GO:0019219	P	regulation of nucleobase-containing compound metabolic process	15	2529	0.92
GO:0097659	P	nucleic acid-templated transcription	15	2561	0.93
GO:0009058	P	biosynthetic process	42	6255	0.93
GO:0006351	P	transcription, DNA-templated	15	2559	0.93
GO:0032774	P	RNA biosynthetic process	15	2566	0.93
GO:0048856	P	anatomical structure development	19	3146	0.93
GO:0080090	P	regulation of primary metabolic process	17	2889	0.94
GO:0044702	P	single organism reproductive process	8	1544	0.94
GO:0032501	P	multicellular organismal process	18	3032	0.94
GO:0009987	P	cellular process	92	12771	0.94
GO:0044249	P	cellular biosynthetic process	38	5870	0.95
GO:0034654	P	nucleobase-containing compound biosynthetic process	16	2781	0.95
GO:0032502	P	developmental process	19	3233	0.95
GO:2000112	P	regulation of cellular macromolecule biosynthetic process	15	2657	0.95
GO:0010556	P	regulation of macromolecule biosynthetic process	15	2666	0.95
GO:1901576	P	organic substance biosynthetic process	38	5913	0.96
GO:0009889	P	regulation of biosynthetic process	15	2752	0.96
GO:0044271	P	cellular nitrogen compound biosynthetic process	27	4436	0.96
GO:0051171	P	regulation of nitrogen compound metabolic process	15	2739	0.96
GO:0031326	P	regulation of cellular biosynthetic process	15	2734	0.96
GO:0044767	P	single-organism developmental process	18	3131	0.96
GO:0000003	P	reproduction	8	1721	0.97
GO:0018130	P	heterocycle biosynthetic process	16	2957	0.97
GO:0022414	P	reproductive process	8	1715	0.97
GO:0019438	P	aromatic compound biosynthetic process	16	3058	0.98
GO:0044260	P	cellular macromolecule metabolic process	47	7410	0.98
GO:0008152	P	metabolic process	82	12035	0.98
GO:0043170	P	macromolecule metabolic process	53	8111	0.98
GO:1901362	P	organic cyclic compound biosynthetic process	16	3174	0.99
GO:0006807	P	nitrogen compound metabolic process	36	6241	0.99
GO:0071704	P	organic substance metabolic process	70	10672	0.99
GO:0044237	P	cellular metabolic process	64	9879	0.99
GO:0044238	P	primary metabolic process	62	9890	1
GO:1901360	P	organic cyclic compound metabolic process	22	4700	1
GO:0046483	P	heterocycle metabolic process	21	4433	1
GO:0016070	P	RNA metabolic process	16	3403	1
GO:0034641	P	cellular nitrogen compound metabolic process	31	5805	1
GO:0006139	P	nucleobase-containing compound metabolic process	19	4178	1
GO:0006725	P	cellular aromatic compound metabolic process	23	4588	1
GO:0090304	P	nucleic acid metabolic process	16	3768	1
GO:0008565	F	protein transporter activity	6	150	0.0017
GO:0019899	F	enzyme binding	5	265	0.068
GO:0022892	F	substrate-specific transporter activity	12	1045	0.15
GO:0005198	F	structural molecule activity	7	538	0.15
GO:0004842	F	ubiquitin-protein transferase activity	5	387	0.21
GO:0003735	F	structural constituent of ribosome	5	391	0.22
GO:0019787	F	ubiquitin-like protein transferase activity	5	393	0.22
GO:0046906	F	tetrapyrrole binding	5	402	0.23
GO:0005515	F	protein binding	34	3669	0.23
GO:0004871	F	signal transducer activity	5	406	0.24
GO:0005215	F	transporter activity	14	1406	0.25
GO:0016757	F	transferase activity, transferring glycosyl groups	7	654	0.28
GO:0004672	F	protein kinase activity	9	925	0.34
GO:0004674	F	protein serine/threonine kinase activity	7	767	0.43
GO:0022891	F	substrate-specific transmembrane transporter activity	8	916	0.47
GO:0016773	F	phosphotransferase activity, alcohol group as acceptor	9	1072	0.51
GO:0043565	F	sequence-specific DNA binding	7	825	0.51
GO:0022804	F	active transmembrane transporter activity	5	595	0.53
GO:0001071	F	nucleic acid binding transcription factor activity	13	1730	0.65
GO:0003700	F	transcription factor activity, sequence-specific DNA binding	13	1729	0.65
GO:0016740	F	transferase activity	29	3791	0.66
GO:0016772	F	transferase activity, transferring phosphorus-containing groups	12	1657	0.7
GO:0016491	F	oxidoreductase activity	11	1547	0.71
GO:0022857	F	transmembrane transporter activity	8	1146	0.71
GO:0016788	F	hydrolase activity, acting on ester bonds	7	1131	0.81
GO:0032559	F	adenyl ribonucleotide binding	16	2364	0.81
GO:0030554	F	adenyl nucleotide binding	16	2366	0.81
GO:0016301	F	kinase activity	9	1436	0.83
GO:0005524	F	ATP binding	14	2248	0.88
GO:0097367	F	carbohydrate derivative binding	17	2696	0.89
GO:0032549	F	ribonucleoside binding	16	2617	0.91
GO:0017076	F	purine nucleotide binding	16	2633	0.91
GO:0032555	F	purine ribonucleotide binding	16	2631	0.91
GO:0001882	F	nucleoside binding	16	2618	0.91
GO:0001883	F	purine nucleoside binding	16	2612	0.91
GO:0032550	F	purine ribonucleoside binding	16	2612	0.91
GO:0032553	F	ribonucleotide binding	16	2664	0.92
GO:0003677	F	DNA binding	14	2417	0.93
GO:0000166	F	nucleotide binding	20	3370	0.95
GO:0003824	F	catalytic activity	63	9101	0.95
GO:0035639	F	purine ribonucleoside triphosphate binding	14	2515	0.95
GO:0008270	F	zinc ion binding	6	1297	0.95
GO:1901265	F	nucleoside phosphate binding	20	3370	0.95
GO:0016787	F	hydrolase activity	19	3279	0.96
GO:0036094	F	small molecule binding	20	3434	0.96
GO:0005488	F	binding	84	12081	0.97
GO:0043167	F	ion binding	21	3821	0.98
GO:0003723	F	RNA binding	9	1943	0.98
GO:0043169	F	cation binding	19	3678	0.99
GO:0046872	F	metal ion binding	19	3673	0.99
GO:1901363	F	heterocyclic compound binding	44	7718	1
GO:0003676	F	nucleic acid binding	22	4558	1
GO:0097159	F	organic cyclic compound binding	44	7737	1
GO:0046914	F	transition metal ion binding	7	1912	1
GO:0044432	C	endoplasmic reticulum part	11	440	0.0011
GO:0012505	C	endomembrane system	30	2143	0.0026
GO:0005789	C	endoplasmic reticulum membrane	9	399	0.006
GO:0042175	C	nuclear outer membrane-endoplasmic reticulum membrane network	9	404	0.0065
GO:0044444	C	cytoplasmic part	107	10923	0.0083
GO:0031225	C	anchored component of membrane	7	280	0.0089
GO:0005783	C	endoplasmic reticulum	14	895	0.016
GO:0005737	C	cytoplasm	124	13406	0.026
GO:0005622	C	intracellular	181	20721	0.03
GO:0005829	C	cytosol	24	1993	0.035
GO:0044464	C	cell part	195	22662	0.036
GO:0005623	C	cell	195	22664	0.036
GO:0071944	C	cell periphery	45	4309	0.044
GO:0022626	C	cytosolic ribosome	6	323	0.051
GO:0044424	C	intracellular part	179	20693	0.055
GO:0043229	C	intracellular organelle	162	18517	0.058
GO:0043226	C	organelle	162	18527	0.059
GO:0005618	C	cell wall	10	706	0.065
GO:0030312	C	external encapsulating structure	10	706	0.065
GO:0030054	C	cell junction	12	901	0.066
GO:0055044	C	symplast	12	899	0.066
GO:0009506	C	plasmodesma	12	899	0.066
GO:0005911	C	cell-cell junction	12	901	0.066
GO:0044445	C	cytosolic part	6	350	0.069
GO:0005886	C	plasma membrane	38	3735	0.084
GO:0043231	C	intracellular membrane-bounded organelle	158	18205	0.087
GO:0043227	C	membrane-bounded organelle	158	18217	0.089
GO:0044391	C	ribosomal subunit	5	322	0.12
GO:0005840	C	ribosome	7	499	0.12
GO:0031224	C	intrinsic component of membrane	52	5540	0.14
GO:0009570	C	chloroplast stroma	9	740	0.15
GO:0009532	C	plastid stroma	9	774	0.18
GO:0098588	C	bounding membrane of organelle	13	1213	0.19
GO:0000139	C	Golgi membrane	5	374	0.19
GO:0048046	C	apoplast	6	486	0.21
GO:0016020	C	membrane	75	8532	0.22
GO:0016021	C	integral component of membrane	48	5324	0.23
GO:0044425	C	membrane part	53	5962	0.25
GO:0005794	C	Golgi apparatus	12	1182	0.26
GO:0044446	C	intracellular organelle part	43	4882	0.3
GO:0044422	C	organelle part	43	4894	0.31
GO:0044431	C	Golgi apparatus part	6	567	0.31
GO:0009941	C	chloroplast envelope	7	688	0.33
GO:0009526	C	plastid envelope	7	707	0.35
GO:0098796	C	membrane protein complex	6	597	0.36
GO:0044434	C	chloroplast part	13	1419	0.37
GO:0044435	C	plastid part	13	1455	0.4
GO:0043234	C	protein complex	15	1834	0.52
GO:0005739	C	mitochondrion	30	3687	0.52
GO:0030529	C	intracellular ribonucleoprotein complex	7	852	0.54
GO:1990904	C	ribonucleoprotein complex	7	852	0.54
GO:0044437	C	vacuolar part	6	725	0.54
GO:0032991	C	macromolecular complex	21	2658	0.58
GO:0031975	C	envelope	9	1170	0.61
GO:0031967	C	organelle envelope	9	1170	0.61
GO:0098805	C	whole membrane	7	925	0.63
GO:0009507	C	chloroplast	32	4148	0.65
GO:0031984	C	organelle subcompartment	6	817	0.65
GO:0005634	C	nucleus	78	9924	0.66
GO:0031090	C	organelle membrane	13	1760	0.67
GO:0009536	C	plastid	32	4213	0.68
GO:0005774	C	vacuolar membrane	5	720	0.7
GO:0031974	C	membrane-enclosed lumen	7	1008	0.71
GO:0043233	C	organelle lumen	7	1008	0.71
GO:0070013	C	intracellular organelle lumen	7	1008	0.71
GO:0005773	C	vacuole	9	1359	0.78
GO:0005576	C	extracellular region	20	2954	0.83
GO:0043232	C	intracellular non-membrane-bounded organelle	9	1543	0.88
GO:0043228	C	non-membrane-bounded organelle	9	1543	0.88
GO:0044428	C	nuclear part	5	1078	0.94

## Sheet: bound exclusively by bZIP60
GO term	Ontology	Description	Number in input list	Number in BG/Ref	Adjusted p-value
GO:0034976	P	response to endoplasmic reticulum stress	16	60	1.9e-22
GO:0006457	P	protein folding	18	247	5.3e-16
GO:0006950	P	response to stress	46	3506	4.8e-11
GO:0033554	P	cellular response to stress	20	858	5.7e-09
GO:0009628	P	response to abiotic stimulus	26	2022	3e-06
GO:0050896	P	response to stimulus	52	6250	9.1e-06
GO:0006970	P	response to osmotic stress	13	636	1.3e-05
GO:0042221	P	response to chemical	29	2853	6.2e-05
GO:0009651	P	response to salt stress	11	574	0.0001
GO:0051716	P	cellular response to stimulus	28	2856	0.00016
GO:0010200	P	response to chitin	5	134	0.00052
GO:0010033	P	response to organic substance	21	2023	0.00057
GO:0009553	P	embryo sac development	5	143	0.00069
GO:0051704	P	multi-organism process	18	1631	0.00073
GO:0045454	P	cell redox homeostasis	5	147	0.00078
GO:0009607	P	response to biotic stimulus	15	1253	0.00094
GO:0010243	P	response to organonitrogen compound	5	166	0.0013
GO:0006886	P	intracellular protein transport	7	350	0.0015
GO:0006979	P	response to oxidative stress	8	453	0.0016
GO:0051707	P	response to other organism	14	1210	0.0019
GO:0043207	P	response to external biotic stimulus	14	1212	0.0019
GO:0002376	P	immune system process	7	369	0.0021
GO:0009873	P	ethylene-activated signaling pathway	5	185	0.0021
GO:0044763	P	single-organism cellular process	46	6591	0.0024
GO:0009408	P	response to heat	5	199	0.0028
GO:0071369	P	cellular response to ethylene stimulus	5	206	0.0033
GO:0034613	P	cellular protein localization	7	410	0.0037
GO:0009723	P	response to ethylene	6	307	0.0037
GO:0015031	P	protein transport	9	653	0.0042
GO:0045184	P	establishment of protein localization	9	661	0.0045
GO:0000160	P	phosphorelay signal transduction system	5	225	0.0047
GO:0045087	P	innate immune response	6	323	0.0047
GO:0098542	P	defense response to other organism	11	936	0.0052
GO:0070727	P	cellular macromolecule localization	7	441	0.0054
GO:0006955	P	immune response	6	333	0.0055
GO:0009266	P	response to temperature stimulus	8	559	0.0055
GO:0046686	P	response to cadmium ion	6	343	0.0063
GO:0009414	P	response to water deprivation	6	347	0.0066
GO:0044712	P	single-organism catabolic process	8	585	0.0071
GO:0042742	P	defense response to bacterium	6	354	0.0072
GO:1901700	P	response to oxygen-containing compound	15	1557	0.0072
GO:0009415	P	response to water	6	355	0.0073
GO:0008104	P	protein localization	9	715	0.0074
GO:0046907	P	intracellular transport	7	473	0.0077
GO:0009605	P	response to external stimulus	15	1582	0.0082
GO:1901698	P	response to nitrogen compound	5	264	0.009
GO:0051649	P	establishment of localization in cell	7	488	0.0091
GO:0010035	P	response to inorganic substance	10	926	0.013
GO:0071702	P	organic substance transport	12	1234	0.015
GO:0048229	P	gametophyte development	6	422	0.016
GO:0006952	P	defense response	14	1566	0.017
GO:0019725	P	cellular homeostasis	5	314	0.018
GO:0080134	P	regulation of response to stress	5	316	0.018
GO:0009617	P	response to bacterium	6	441	0.019
GO:0033036	P	macromolecule localization	10	996	0.021
GO:0044248	P	cellular catabolic process	10	1024	0.024
GO:0030163	P	protein catabolic process	6	467	0.025
GO:0044699	P	single-organism process	56	9448	0.025
GO:0001101	P	response to acid chemical	11	1181	0.025
GO:0051641	P	cellular localization	7	601	0.025
GO:0010038	P	response to metal ion	6	481	0.028
GO:0006508	P	proteolysis	9	907	0.029
GO:0019748	P	secondary metabolic process	6	492	0.031
GO:0006091	P	generation of precursor metabolites and energy	5	364	0.031
GO:0044767	P	single-organism developmental process	22	3131	0.038
GO:0016192	P	vesicle-mediated transport	5	397	0.042
GO:0042592	P	homeostatic process	6	542	0.045
GO:0032501	P	multicellular organismal process	21	3032	0.048
GO:0032502	P	developmental process	22	3233	0.051
GO:0044710	P	single-organism metabolic process	26	3970	0.052
GO:0071310	P	cellular response to organic substance	9	1023	0.055
GO:0009620	P	response to fungus	6	573	0.056
GO:0051603	P	proteolysis involved in cellular protein catabolic process	5	435	0.057
GO:0006810	P	transport	17	2391	0.06
GO:0044257	P	cellular protein catabolic process	5	444	0.061
GO:0051234	P	establishment of localization	17	2406	0.062
GO:0009416	P	response to light stimulus	7	744	0.065
GO:0048856	P	anatomical structure development	21	3146	0.066
GO:0009719	P	response to endogenous stimulus	13	1732	0.067
GO:0030154	P	cell differentiation	7	768	0.074
GO:0065008	P	regulation of biological quality	10	1255	0.075
GO:0009314	P	response to radiation	7	772	0.075
GO:0009056	P	catabolic process	11	1430	0.078
GO:0032787	P	monocarboxylic acid metabolic process	5	481	0.08
GO:0050789	P	regulation of biological process	32	5306	0.081
GO:0044707	P	single-multicellular organism process	19	2875	0.085
GO:0051179	P	localization	17	2517	0.086
GO:0035556	P	intracellular signal transduction	6	660	0.095
GO:0070887	P	cellular response to chemical stimulus	9	1176	0.11
GO:0009987	P	cellular process	68	12771	0.11
GO:0007275	P	multicellular organism development	18	2811	0.11
GO:0044265	P	cellular macromolecule catabolic process	5	541	0.12
GO:0048583	P	regulation of response to stimulus	5	565	0.13
GO:0048518	P	positive regulation of biological process	7	881	0.13
GO:0007165	P	signal transduction	13	1965	0.14
GO:1901575	P	organic substance catabolic process	9	1249	0.14
GO:0009057	P	macromolecule catabolic process	6	747	0.14
GO:0044700	P	single organism signaling	13	1995	0.15
GO:0065007	P	biological regulation	34	6062	0.15
GO:0009889	P	regulation of biosynthetic process	17	2752	0.15
GO:0050794	P	regulation of cellular process	28	4857	0.15
GO:0031326	P	regulation of cellular biosynthetic process	17	2734	0.15
GO:0023052	P	signaling	13	1997	0.15
GO:0031323	P	regulation of cellular metabolic process	18	2980	0.17
GO:2001141	P	regulation of RNA biosynthetic process	15	2445	0.18
GO:0043436	P	oxoacid metabolic process	7	973	0.18
GO:0006355	P	regulation of transcription, DNA-templated	15	2443	0.18
GO:1903506	P	regulation of nucleic acid-templated transcription	15	2445	0.18
GO:0010556	P	regulation of macromolecule biosynthetic process	16	2666	0.19
GO:0051252	P	regulation of RNA metabolic process	15	2474	0.19
GO:2000112	P	regulation of cellular macromolecule biosynthetic process	16	2657	0.19
GO:0048869	P	cellular developmental process	7	1001	0.2
GO:0044255	P	cellular lipid metabolic process	5	649	0.2
GO:0055114	P	oxidation-reduction process	10	1566	0.21
GO:0040007	P	growth	5	678	0.22
GO:0019219	P	regulation of nucleobase-containing compound metabolic process	15	2529	0.22
GO:0051171	P	regulation of nitrogen compound metabolic process	16	2739	0.22
GO:0097659	P	nucleic acid-templated transcription	15	2561	0.23
GO:0006351	P	transcription, DNA-templated	15	2559	0.23
GO:0032774	P	RNA biosynthetic process	15	2566	0.23
GO:0019222	P	regulation of metabolic process	18	3181	0.24
GO:0009725	P	response to hormone	10	1631	0.24
GO:0007154	P	cell communication	13	2223	0.25
GO:0006082	P	organic acid metabolic process	7	1099	0.26
GO:0010468	P	regulation of gene expression	16	2814	0.26
GO:0080090	P	regulation of primary metabolic process	16	2889	0.29
GO:0006629	P	lipid metabolic process	6	994	0.33
GO:0044281	P	small molecule metabolic process	9	1597	0.34
GO:0060255	P	regulation of macromolecule metabolic process	16	2998	0.34
GO:0034654	P	nucleobase-containing compound biosynthetic process	15	2781	0.34
GO:0009755	P	hormone-mediated signaling pathway	5	821	0.35
GO:0048519	P	negative regulation of biological process	5	848	0.37
GO:0019538	P	protein metabolic process	22	4289	0.37
GO:0019438	P	aromatic compound biosynthetic process	16	3058	0.37
GO:0019752	P	carboxylic acid metabolic process	5	864	0.39
GO:0032870	P	cellular response to hormone stimulus	5	879	0.4
GO:0071495	P	cellular response to endogenous stimulus	5	890	0.41
GO:1901362	P	organic cyclic compound biosynthetic process	16	3174	0.43
GO:0018130	P	heterocycle biosynthetic process	15	2957	0.43
GO:0009653	P	anatomical structure morphogenesis	5	919	0.44
GO:0006468	P	protein phosphorylation	5	936	0.46
GO:0044237	P	cellular metabolic process	47	9879	0.51
GO:0044765	P	single-organism transport	5	1004	0.52
GO:0016310	P	phosphorylation	6	1254	0.55
GO:0044267	P	cellular protein metabolic process	18	3841	0.55
GO:1902578	P	single-organism localization	5	1040	0.55
GO:0008152	P	metabolic process	56	12035	0.59
GO:0006725	P	cellular aromatic compound metabolic process	21	4588	0.6
GO:0090304	P	nucleic acid metabolic process	17	3768	0.62
GO:0043170	P	macromolecule metabolic process	37	8111	0.63
GO:1901360	P	organic cyclic compound metabolic process	21	4700	0.65
GO:0016070	P	RNA metabolic process	15	3403	0.65
GO:0044260	P	cellular macromolecule metabolic process	33	7410	0.68
GO:0036211	P	protein modification process	9	2126	0.68
GO:0006464	P	cellular protein modification process	9	2126	0.68
GO:0006139	P	nucleobase-containing compound metabolic process	18	4178	0.7
GO:0046483	P	heterocycle metabolic process	19	4433	0.71
GO:0044271	P	cellular nitrogen compound biosynthetic process	19	4436	0.71
GO:0034645	P	cellular macromolecule biosynthetic process	19	4455	0.72
GO:0006796	P	phosphate-containing compound metabolic process	7	1735	0.72
GO:0016043	P	cellular component organization	10	2456	0.73
GO:0006793	P	phosphorus metabolic process	7	1751	0.73
GO:0009059	P	macromolecule biosynthetic process	19	4511	0.74
GO:0009791	P	post-embryonic development	6	1576	0.76
GO:0071704	P	organic substance metabolic process	47	10672	0.76
GO:0034641	P	cellular nitrogen compound metabolic process	24	5805	0.8
GO:0010467	P	gene expression	19	4747	0.82
GO:0000003	P	reproduction	6	1721	0.83
GO:0022414	P	reproductive process	6	1715	0.83
GO:0044238	P	primary metabolic process	42	9890	0.83
GO:0003006	P	developmental process involved in reproduction	5	1496	0.84
GO:0043412	P	macromolecule modification	9	2532	0.85
GO:0009058	P	biosynthetic process	25	6255	0.85
GO:0044702	P	single organism reproductive process	5	1544	0.86
GO:0071840	P	cellular component organization or biogenesis	10	2812	0.87
GO:0044249	P	cellular biosynthetic process	23	5870	0.87
GO:1901576	P	organic substance biosynthetic process	23	5913	0.88
GO:0006807	P	nitrogen compound metabolic process	24	6241	0.9
GO:0048731	P	system development	6	1929	0.9
GO:0044711	P	single-organism biosynthetic process	5	1735	0.92
GO:1901564	P	organonitrogen compound metabolic process	6	2569	0.98
GO:0016864	F	intramolecular oxidoreductase activity, transposing S-S bonds	6	27	9.6e-09
GO:0003756	F	protein disulfide isomerase activity	6	27	9.6e-09
GO:0016860	F	intramolecular oxidoreductase activity	6	60	7e-07
GO:0051082	F	unfolded protein binding	6	81	3.6e-06
GO:0008565	F	protein transporter activity	5	150	0.00085
GO:0016853	F	isomerase activity	6	264	0.0018
GO:0030246	F	carbohydrate binding	5	303	0.015
GO:0005515	F	protein binding	26	3669	0.022
GO:0043565	F	sequence-specific DNA binding	8	825	0.043
GO:0001071	F	nucleic acid binding transcription factor activity	13	1730	0.067
GO:0003700	F	transcription factor activity, sequence-specific DNA binding	13	1729	0.067
GO:0003677	F	DNA binding	16	2417	0.11
GO:0022892	F	substrate-specific transporter activity	8	1045	0.12
GO:0005215	F	transporter activity	10	1406	0.13
GO:0005524	F	ATP binding	13	2248	0.27
GO:0022891	F	substrate-specific transmembrane transporter activity	6	916	0.27
GO:0097367	F	carbohydrate derivative binding	15	2696	0.29
GO:0035639	F	purine ribonucleoside triphosphate binding	14	2515	0.3
GO:0032559	F	adenyl ribonucleotide binding	13	2364	0.33
GO:0030554	F	adenyl nucleotide binding	13	2366	0.33
GO:0001883	F	purine nucleoside binding	14	2612	0.35
GO:0032549	F	ribonucleoside binding	14	2617	0.35
GO:0032550	F	purine ribonucleoside binding	14	2612	0.35
GO:0017076	F	purine nucleotide binding	14	2633	0.36
GO:0032555	F	purine ribonucleotide binding	14	2631	0.36
GO:0001882	F	nucleoside binding	14	2618	0.36
GO:0032553	F	ribonucleotide binding	14	2664	0.38
GO:0016773	F	phosphotransferase activity, alcohol group as acceptor	6	1072	0.4
GO:0016491	F	oxidoreductase activity	8	1547	0.45
GO:0004672	F	protein kinase activity	5	925	0.45
GO:0022857	F	transmembrane transporter activity	6	1146	0.46
GO:1901363	F	heterocyclic compound binding	37	7718	0.49
GO:0097159	F	organic cyclic compound binding	37	7737	0.5
GO:0036094	F	small molecule binding	16	3434	0.56
GO:0005488	F	binding	56	12081	0.61
GO:0000166	F	nucleotide binding	15	3370	0.64
GO:1901265	F	nucleoside phosphate binding	15	3370	0.64
GO:0043167	F	ion binding	17	3821	0.64
GO:0046872	F	metal ion binding	16	3673	0.67
GO:0043169	F	cation binding	16	3678	0.68
GO:0016301	F	kinase activity	6	1436	0.68
GO:0046914	F	transition metal ion binding	8	1912	0.69
GO:0016772	F	transferase activity, transferring phosphorus-containing groups	6	1657	0.8
GO:0003676	F	nucleic acid binding	17	4558	0.88
GO:0016740	F	transferase activity	11	3791	0.98
GO:0016787	F	hydrolase activity	8	3279	0.99
GO:0003824	F	catalytic activity	32	9101	0.99
GO:0005783	C	endoplasmic reticulum	40	895	2.3e-27
GO:0044432	C	endoplasmic reticulum part	30	440	2e-25
GO:0005788	C	endoplasmic reticulum lumen	14	42	6.3e-21
GO:0012505	C	endomembrane system	47	2143	1.2e-19
GO:0005789	C	endoplasmic reticulum membrane	16	399	1.3e-10
GO:0042175	C	nuclear outer membrane-endoplasmic reticulum membrane network	16	404	1.6e-10
GO:0044444	C	cytoplasmic part	81	10923	2.5e-07
GO:0044422	C	organelle part	47	4894	6e-07
GO:0044446	C	intracellular organelle part	46	4882	1.4e-06
GO:0043233	C	organelle lumen	17	1008	6.7e-06
GO:0031974	C	membrane-enclosed lumen	17	1008	6.7e-06
GO:0070013	C	intracellular organelle lumen	17	1008	6.7e-06
GO:0005773	C	vacuole	20	1359	7.2e-06
GO:0005737	C	cytoplasm	87	13406	3e-05
GO:0005774	C	vacuolar membrane	13	720	4.4e-05
GO:0044437	C	vacuolar part	13	725	4.7e-05
GO:0005794	C	Golgi apparatus	17	1182	4.9e-05
GO:0098588	C	bounding membrane of organelle	17	1213	6.7e-05
GO:0016020	C	membrane	61	8532	0.00012
GO:0043227	C	membrane-bounded organelle	106	18217	0.00014
GO:0043226	C	organelle	107	18527	0.00018
GO:0043231	C	intracellular membrane-bounded organelle	105	18205	0.00029
GO:0043229	C	intracellular organelle	106	18517	0.00036
GO:0098805	C	whole membrane	13	925	0.00049
GO:0031090	C	organelle membrane	18	1760	0.0017
GO:0030312	C	external encapsulating structure	10	706	0.0021
GO:0005618	C	cell wall	10	706	0.0021
GO:0044425	C	membrane part	42	5962	0.0034
GO:0016021	C	integral component of membrane	38	5324	0.0046
GO:0009505	C	plant-type cell wall	6	323	0.0047
GO:0031224	C	intrinsic component of membrane	39	5540	0.0051
GO:0044424	C	intracellular part	111	20693	0.0051
GO:0005622	C	intracellular	111	20721	0.0055
GO:0031984	C	organelle subcompartment	10	817	0.0058
GO:0009507	C	chloroplast	31	4148	0.0059
GO:0009536	C	plastid	31	4213	0.0074
GO:0009506	C	plasmodesma	10	899	0.011
GO:0055044	C	symplast	10	899	0.011
GO:0030054	C	cell junction	10	901	0.011
GO:0005911	C	cell-cell junction	10	901	0.011
GO:0044451	C	nucleoplasm part	5	283	0.012
GO:0098791	C	Golgi subcompartment	5	303	0.015
GO:0071944	C	cell periphery	30	4309	0.018
GO:0044431	C	Golgi apparatus part	7	567	0.019
GO:0005654	C	nucleoplasm	5	359	0.029
GO:0055035	C	plastid thylakoid membrane	5	401	0.043
GO:0009535	C	chloroplast thylakoid membrane	5	400	0.043
GO:0005623	C	cell	115	22664	0.051
GO:0044464	C	cell part	115	22662	0.051
GO:0042651	C	thylakoid membrane	5	421	0.051
GO:0034357	C	photosynthetic membrane	5	422	0.052
GO:0044436	C	thylakoid part	5	463	0.071
GO:0048046	C	apoplast	5	486	0.083
GO:0005829	C	cytosol	14	1993	0.09
GO:0009534	C	chloroplast thylakoid	5	508	0.095
GO:0031976	C	plastid thylakoid	5	509	0.096
GO:0005739	C	mitochondrion	23	3687	0.1
GO:0005886	C	plasma membrane	23	3735	0.11
GO:0009579	C	thylakoid	5	584	0.15
GO:0044428	C	nuclear part	7	1078	0.25
GO:0031981	C	nuclear lumen	5	824	0.35
GO:0005576	C	extracellular region	15	2954	0.43
GO:0043234	C	protein complex	9	1834	0.5
GO:0044434	C	chloroplast part	7	1419	0.51
GO:0044435	C	plastid part	7	1455	0.54
GO:0031975	C	envelope	5	1170	0.65
GO:0031967	C	organelle envelope	5	1170	0.65
GO:0005634	C	nucleus	44	9924	0.73
GO:0032991	C	macromolecular complex	10	2658	0.82

## Sheet: bound by both bZIP28 and bZIP60
GO term	Ontology	Description	Number in input list	Number in BG/Ref	Adjusted p-value
GO:0010243	P	response to organonitrogen compound	11	166	1.7e-08
GO:0010200	P	response to chitin	10	134	2.7e-08
GO:0009628	P	response to abiotic stimulus	33	2022	5.3e-07
GO:1901700	P	response to oxygen-containing compound	28	1557	6.9e-07
GO:0042221	P	response to chemical	40	2853	1.3e-06
GO:1901698	P	response to nitrogen compound	11	264	1.4e-06
GO:0009719	P	response to endogenous stimulus	29	1732	1.7e-06
GO:0009611	P	response to wounding	10	217	1.9e-06
GO:0006950	P	response to stress	45	3506	2.5e-06
GO:0009414	P	response to water deprivation	12	347	3.1e-06
GO:0009415	P	response to water	12	355	3.9e-06
GO:0009651	P	response to salt stress	15	574	5.1e-06
GO:0010033	P	response to organic substance	30	2023	1.2e-05
GO:0006970	P	response to osmotic stress	15	636	1.7e-05
GO:0001101	P	response to acid chemical	21	1181	2.3e-05
GO:0033993	P	response to lipid	16	772	4e-05
GO:0009725	P	response to hormone	25	1631	4.2e-05
GO:0009737	P	response to abscisic acid	13	578	9.8e-05
GO:0010035	P	response to inorganic substance	17	926	9.9e-05
GO:0097305	P	response to alcohol	13	583	0.00011
GO:0009409	P	response to cold	10	384	0.0002
GO:0050896	P	response to stimulus	60	6250	0.00029
GO:0080090	P	regulation of primary metabolic process	33	2889	0.00062
GO:0006355	P	regulation of transcription, DNA-templated	29	2443	0.00076
GO:2001141	P	regulation of RNA biosynthetic process	29	2445	0.00077
GO:1903506	P	regulation of nucleic acid-templated transcription	29	2445	0.00077
GO:0009723	P	response to ethylene	8	307	0.00088
GO:0051252	P	regulation of RNA metabolic process	29	2474	0.00093
GO:0006470	P	protein dephosphorylation	5	114	0.00094
GO:0009266	P	response to temperature stimulus	11	559	0.00099
GO:0031326	P	regulation of cellular biosynthetic process	31	2734	0.001
GO:0031323	P	regulation of cellular metabolic process	33	2980	0.001
GO:0051171	P	regulation of nitrogen compound metabolic process	31	2739	0.0011
GO:0060255	P	regulation of macromolecule metabolic process	33	2998	0.0012
GO:0009889	P	regulation of biosynthetic process	31	2752	0.0012
GO:0019219	P	regulation of nucleobase-containing compound metabolic process	29	2529	0.0013
GO:2000112	P	regulation of cellular macromolecule biosynthetic process	30	2657	0.0014
GO:0010556	P	regulation of macromolecule biosynthetic process	30	2666	0.0014
GO:0006351	P	transcription, DNA-templated	29	2559	0.0015
GO:0097659	P	nucleic acid-templated transcription	29	2561	0.0016
GO:0019222	P	regulation of metabolic process	34	3181	0.0016
GO:0032774	P	RNA biosynthetic process	29	2566	0.0016
GO:0010468	P	regulation of gene expression	31	2814	0.0016
GO:0008104	P	protein localization	12	715	0.0022
GO:0009755	P	hormone-mediated signaling pathway	13	821	0.0024
GO:0050789	P	regulation of biological process	49	5306	0.003
GO:0015031	P	protein transport	11	653	0.0033
GO:0045184	P	establishment of protein localization	11	661	0.0036
GO:0016311	P	dephosphorylation	5	158	0.0037
GO:0016192	P	vesicle-mediated transport	8	397	0.0042
GO:0032870	P	cellular response to hormone stimulus	13	879	0.0043
GO:0048583	P	regulation of response to stimulus	9	565	0.011
GO:0034645	P	cellular macromolecule biosynthetic process	35	4455	0.098
GO:0044710	P	single-organism metabolic process	24	3970	0.62
GO:0007165	P	signal transduction	17	1965	0.12
GO:1901362	P	organic cyclic compound biosynthetic process	31	3174	0.0095
GO:0044707	P	single-multicellular organism process	28	2875	0.014
GO:1901360	P	organic cyclic compound metabolic process	37	4700	0.088
GO:0044712	P	single-organism catabolic process	6	585	0.17
GO:0051716	P	cellular response to stimulus	25	2856	0.06
GO:0044711	P	single-organism biosynthetic process	7	1735	0.93
GO:0000003	P	reproduction	10	1721	0.65
GO:0043207	P	response to external biotic stimulus	10	1212	0.24
GO:0070727	P	cellular macromolecule localization	7	441	0.023
GO:0000160	P	phosphorelay signal transduction system	5	225	0.015
GO:0009617	P	response to bacterium	6	441	0.063
GO:0043043	P	peptide biosynthetic process	7	1514	0.85
GO:0032446	P	protein modification by small protein conjugation	6	550	0.14
GO:0048513	P	animal organ development	7	422	0.019
GO:0016310	P	phosphorylation	9	1254	0.4
GO:0048518	P	positive regulation of biological process	11	881	0.026
GO:0048519	P	negative regulation of biological process	8	848	0.17
GO:0046483	P	heterocycle metabolic process	35	4433	0.093
GO:0010467	P	gene expression	37	4747	0.098
GO:0003006	P	developmental process involved in reproduction	10	1496	0.47
GO:0030163	P	protein catabolic process	6	467	0.078
GO:0023052	P	signaling	17	1997	0.13
GO:0043436	P	oxoacid metabolic process	5	973	0.74
GO:1901564	P	organonitrogen compound metabolic process	15	2569	0.66
GO:0051707	P	response to other organism	10	1210	0.24
GO:0055114	P	oxidation-reduction process	7	1566	0.87
GO:0051704	P	multi-organism process	14	1631	0.15
GO:0044700	P	single organism signaling	17	1995	0.13
GO:0044702	P	single organism reproductive process	8	1544	0.76
GO:0009607	P	response to biotic stimulus	10	1253	0.27
GO:0009605	P	response to external stimulus	13	1582	0.2
GO:1901566	P	organonitrogen compound biosynthetic process	10	2076	0.85
GO:0044249	P	cellular biosynthetic process	41	5870	0.26
GO:0019538	P	protein metabolic process	28	4289	0.46
GO:0002376	P	immune system process	5	369	0.087
GO:0016567	P	protein ubiquitination	6	526	0.12
GO:0007154	P	cell communication	19	2223	0.11
GO:0033554	P	cellular response to stress	9	858	0.096
GO:0009873	P	ethylene-activated signaling pathway	5	185	0.0071
GO:0019438	P	aromatic compound biosynthetic process	31	3058	0.0057
GO:0044281	P	small molecule metabolic process	9	1597	0.68
GO:0009893	P	positive regulation of metabolic process	5	535	0.25
GO:0009891	P	positive regulation of biosynthetic process	5	409	0.12
GO:0008152	P	metabolic process	84	12035	0.13
GO:0006807	P	nitrogen compound metabolic process	45	6241	0.18
GO:0035556	P	intracellular signal transduction	9	660	0.026
GO:0043170	P	macromolecule metabolic process	58	8111	0.15
GO:0044267	P	cellular protein metabolic process	27	3841	0.3
GO:1901575	P	organic substance catabolic process	11	1249	0.17
GO:0044265	P	cellular macromolecule catabolic process	6	541	0.13
GO:0070647	P	protein modification by small protein conjugation or removal	6	610	0.19
GO:0044260	P	cellular macromolecule metabolic process	56	7410	0.071
GO:0006886	P	intracellular protein transport	6	350	0.025
GO:0016043	P	cellular component organization	6	2456	1
GO:0070887	P	cellular response to chemical stimulus	15	1176	0.0083
GO:0065007	P	biological regulation	50	6062	0.023
GO:0071840	P	cellular component organization or biogenesis	6	2812	1
GO:0071215	P	cellular response to abscisic acid stimulus	5	267	0.029
GO:0065008	P	regulation of biological quality	5	1255	0.9
GO:0018130	P	heterocycle biosynthetic process	30	2957	0.0064
GO:0034613	P	cellular protein localization	7	410	0.017
GO:0048316	P	seed development	5	661	0.41
GO:0006629	P	lipid metabolic process	6	994	0.6
GO:0050793	P	regulation of developmental process	7	627	0.11
GO:0006810	P	transport	21	2391	0.078
GO:0009888	P	tissue development	7	577	0.076
GO:0099402	P	plant organ development	9	961	0.16
GO:0050794	P	regulation of cellular process	44	4857	0.0073
GO:0006952	P	defense response	14	1566	0.12
GO:0043412	P	macromolecule modification	18	2532	0.34
GO:0036211	P	protein modification process	18	2126	0.13
GO:0051239	P	regulation of multicellular organismal process	5	490	0.2
GO:0034654	P	nucleobase-containing compound biosynthetic process	29	2781	0.0051
GO:0051234	P	establishment of localization	21	2406	0.082
GO:0044238	P	primary metabolic process	71	9890	0.1
GO:0016070	P	RNA metabolic process	29	3403	0.058
GO:0051603	P	proteolysis involved in cellular protein catabolic process	6	435	0.06
GO:0044271	P	cellular nitrogen compound biosynthetic process	36	4436	0.066
GO:0010154	P	fruit development	6	702	0.29
GO:0046907	P	intracellular transport	8	473	0.011
GO:0010498	P	proteasomal protein catabolic process	5	172	0.0053
GO:0048367	P	shoot system development	11	896	0.028
GO:0006511	P	ubiquitin-dependent protein catabolic process	6	376	0.034
GO:0048869	P	cellular developmental process	8	1001	0.3
GO:0006518	P	peptide metabolic process	8	1540	0.76
GO:0097306	P	cellular response to alcohol	5	267	0.029
GO:0009314	P	response to radiation	6	772	0.36
GO:0030154	P	cell differentiation	7	768	0.21
GO:0009791	P	post-embryonic development	9	1576	0.67
GO:0009790	P	embryo development	5	571	0.29
GO:0034641	P	cellular nitrogen compound metabolic process	42	5805	0.18
GO:0009416	P	response to light stimulus	6	744	0.33
GO:0009653	P	anatomical structure morphogenesis	7	919	0.36
GO:0044699	P	single-organism process	72	9448	0.032
GO:0006139	P	nucleobase-containing compound metabolic process	34	4178	0.071
GO:0051649	P	establishment of localization in cell	8	488	0.013
GO:0043161	P	proteasome-mediated ubiquitin-dependent protein catabolic process	5	170	0.005
GO:0009057	P	macromolecule catabolic process	7	747	0.2
GO:0048827	P	phyllome development	8	508	0.017
GO:0044248	P	cellular catabolic process	12	1024	0.031
GO:0006508	P	proteolysis	8	907	0.22
GO:0032502	P	developmental process	31	3233	0.012
GO:0032501	P	multicellular organismal process	28	3032	0.026
GO:0048608	P	reproductive structure development	9	1265	0.41
GO:0009987	P	cellular process	91	12771	0.069
GO:0071396	P	cellular response to lipid	7	409	0.016
GO:0009058	P	biosynthetic process	43	6255	0.29
GO:0044257	P	cellular protein catabolic process	6	444	0.065
GO:0006979	P	response to oxidative stress	8	453	0.0089
GO:0043604	P	amide biosynthetic process	7	1536	0.86
GO:0033036	P	macromolecule localization	12	996	0.026
GO:0043603	P	cellular amide metabolic process	8	1575	0.78
GO:0071369	P	cellular response to ethylene stimulus	5	206	0.011
GO:0048731	P	system development	17	1929	0.1
GO:0080134	P	regulation of response to stress	5	316	0.052
GO:0071495	P	cellular response to endogenous stimulus	13	890	0.0047
GO:0031328	P	positive regulation of cellular biosynthetic process	5	396	0.11
GO:0061458	P	reproductive system development	9	1265	0.41
GO:0031325	P	positive regulation of cellular metabolic process	5	495	0.21
GO:0071229	P	cellular response to acid chemical	6	485	0.09
GO:0090304	P	nucleic acid metabolic process	30	3768	0.11
GO:0048507	P	meristem development	5	241	0.02
GO:0043632	P	modification-dependent macromolecule catabolic process	6	380	0.035
GO:0007275	P	multicellular organism development	27	2811	0.019
GO:0040007	P	growth	5	678	0.43
GO:0048366	P	leaf development	7	356	0.0082
GO:0009738	P	abscisic acid-activated signaling pathway	5	243	0.02
GO:0071704	P	organic substance metabolic process	75	10672	0.14
GO:0071310	P	cellular response to organic substance	13	1023	0.014
GO:0006082	P	organic acid metabolic process	5	1099	0.83
GO:0071702	P	organic substance transport	14	1234	0.026
GO:0006468	P	protein phosphorylation	5	936	0.71
GO:1901576	P	organic substance biosynthetic process	42	5913	0.22
GO:0006725	P	cellular aromatic compound metabolic process	37	4588	0.067
GO:0019748	P	secondary metabolic process	5	492	0.2
GO:0006464	P	cellular protein modification process	18	2126	0.13
GO:0044767	P	single-organism developmental process	29	3131	0.023
GO:0022414	P	reproductive process	10	1715	0.65
GO:0044765	P	single-organism transport	6	1004	0.61
GO:0009059	P	macromolecule biosynthetic process	35	4511	0.11
GO:0044763	P	single-organism cellular process	50	6591	0.084
GO:0051173	P	positive regulation of nitrogen compound metabolic process	5	399	0.11
GO:0019941	P	modification-dependent protein catabolic process	6	378	0.035
GO:0009056	P	catabolic process	13	1430	0.12
GO:0051179	P	localization	22	2517	0.076
GO:1902578	P	single-organism localization	8	1040	0.34
GO:0051641	P	cellular localization	10	601	0.0054
GO:1901701	P	cellular response to oxygen-containing compound	8	635	0.05
GO:0005975	P	carbohydrate metabolic process	6	1144	0.73
GO:0048856	P	anatomical structure development	28	3146	0.04
GO:0044237	P	cellular metabolic process	73	9879	0.057
GO:0006796	P	phosphate-containing compound metabolic process	15	1735	0.14
GO:2000026	P	regulation of multicellular organismal development	5	442	0.15
GO:0006793	P	phosphorus metabolic process	15	1751	0.14
GO:0098542	P	defense response to other organism	6	936	0.54
GO:0006414	P	translational elongation	6	763	0.35
GO:0006412	P	translation	7	1500	0.84
GO:0048523	P	negative regulation of cellular process	6	594	0.18
GO:0048522	P	positive regulation of cellular process	7	676	0.14
GO:0003700	F	transcription factor activity, sequence-specific DNA binding	25	1729	0.0001
GO:0001071	F	nucleic acid binding transcription factor activity	25	1730	0.00011
GO:0003677	F	DNA binding	29	2417	0.00065
GO:0043565	F	sequence-specific DNA binding	12	825	0.0068
GO:0044212	F	transcription regulatory region DNA binding	8	452	0.0088
GO:0000975	F	regulatory region DNA binding	8	455	0.0091
GO:0001067	F	regulatory region nucleic acid binding	8	455	0.0091
GO:0043169	F	cation binding	27	3678	0.23
GO:0046983	F	protein dimerization activity	5	567	0.29
GO:0060090	F	binding, bridging	5	704	0.46
GO:0000166	F	nucleotide binding	13	3370	0.98
GO:0016740	F	transferase activity	25	3791	0.44
GO:0042578	F	phosphoric ester hydrolase activity	5	391	0.1
GO:0005488	F	binding	87	12081	0.062
GO:0003676	F	nucleic acid binding	37	4558	0.062
GO:0043167	F	ion binding	30	3821	0.12
GO:1901363	F	heterocyclic compound binding	53	7718	0.26
GO:0032549	F	ribonucleoside binding	11	2617	0.95
GO:0017076	F	purine nucleotide binding	11	2633	0.95
GO:0005524	F	ATP binding	10	2248	0.91
GO:0003824	F	catalytic activity	52	9101	0.83
GO:0016788	F	hydrolase activity, acting on ester bonds	9	1131	0.29
GO:0022892	F	substrate-specific transporter activity	6	1045	0.65
GO:0016773	F	phosphotransferase activity, alcohol group as acceptor	5	1072	0.81
GO:0016772	F	transferase activity, transferring phosphorus-containing groups	8	1657	0.83
GO:0032559	F	adenyl ribonucleotide binding	10	2364	0.94
GO:0032555	F	purine ribonucleotide binding	11	2631	0.95
GO:0032550	F	purine ribonucleoside binding	11	2612	0.95
GO:0032553	F	ribonucleotide binding	11	2664	0.95
GO:0016301	F	kinase activity	8	1436	0.69
GO:0097367	F	carbohydrate derivative binding	11	2696	0.96
GO:0016491	F	oxidoreductase activity	7	1547	0.86
GO:0008270	F	zinc ion binding	12	1297	0.12
GO:0035639	F	purine ribonucleoside triphosphate binding	11	2515	0.93
GO:0000499	F	base pairing with mRNA	5	688	0.44
GO:0000498	F	base pairing with RNA	5	688	0.44
GO:0000496	F	base pairing	5	688	0.44
GO:0022891	F	substrate-specific transmembrane transporter activity	5	916	0.69
GO:0005215	F	transporter activity	11	1406	0.28
GO:0030554	F	adenyl nucleotide binding	10	2366	0.94
GO:0016787	F	hydrolase activity	19	3279	0.69
GO:0003723	F	RNA binding	8	1943	0.93
GO:0005515	F	protein binding	32	3669	0.036
GO:0097159	F	organic cyclic compound binding	53	7737	0.27
GO:1901265	F	nucleoside phosphate binding	13	3370	0.98
GO:0036094	F	small molecule binding	14	3434	0.97
GO:0001883	F	purine nucleoside binding	11	2612	0.95
GO:0001882	F	nucleoside binding	11	2618	0.95
GO:0022857	F	transmembrane transporter activity	6	1146	0.73
GO:0016757	F	transferase activity, transferring glycosyl groups	8	654	0.058
GO:0046914	F	transition metal ion binding	13	1912	0.43
GO:0030533	F	triplet codon-amino acid adaptor activity	5	688	0.44
GO:0046872	F	metal ion binding	27	3673	0.23
GO:0000139	C	Golgi membrane	9	374	0.00074
GO:0098588	C	bounding membrane of organelle	17	1213	0.002
GO:0012505	C	endomembrane system	25	2143	0.0023
GO:0044424	C	intracellular part	147	20693	0.0028
GO:0005622	C	intracellular	147	20721	0.0031
GO:0044431	C	Golgi apparatus part	10	567	0.0036
GO:0005794	C	Golgi apparatus	15	1182	0.0086
GO:0043231	C	intracellular membrane-bounded organelle	130	18205	0.011
GO:0043227	C	membrane-bounded organelle	130	18217	0.011
GO:0098805	C	whole membrane	12	925	0.015
GO:0031090	C	organelle membrane	19	1760	0.016
GO:0031974	C	membrane-enclosed lumen	5	1008	0.77
GO:0031975	C	envelope	6	1170	0.75
GO:0031224	C	intrinsic component of membrane	26	5540	0.97
GO:0005783	C	endoplasmic reticulum	11	895	0.028
GO:0005773	C	vacuole	11	1359	0.24
GO:0016021	C	integral component of membrane	26	5324	0.94
GO:0009532	C	plastid stroma	5	774	0.54
GO:1902494	C	catalytic complex	5	711	0.47
GO:0044434	C	chloroplast part	9	1419	0.54
GO:0031967	C	organelle envelope	6	1170	0.75
GO:0043234	C	protein complex	12	1834	0.49
GO:0043233	C	organelle lumen	5	1008	0.77
GO:0005829	C	cytosol	18	1993	0.081
GO:0044422	C	organelle part	31	4894	0.52
GO:0044464	C	cell part	153	22662	0.035
GO:0043229	C	intracellular organelle	130	18517	0.022
GO:0009570	C	chloroplast stroma	5	740	0.5
GO:0044437	C	vacuolar part	7	725	0.18
GO:0044435	C	plastid part	9	1455	0.57
GO:0044444	C	cytoplasmic part	79	10923	0.072
GO:0016020	C	membrane	53	8532	0.58
GO:0005739	C	mitochondrion	30	3687	0.087
GO:0055044	C	symplast	5	899	0.67
GO:0005634	C	nucleus	74	9924	0.046
GO:0009506	C	plasmodesma	5	899	0.67
GO:0009507	C	chloroplast	19	4148	0.95
GO:0032991	C	macromolecular complex	12	2658	0.92
GO:0005774	C	vacuolar membrane	7	720	0.17
GO:0030312	C	external encapsulating structure	5	706	0.46
GO:0005911	C	cell-cell junction	5	901	0.67
GO:0005623	C	cell	153	22664	0.036
GO:0005886	C	plasma membrane	19	3735	0.87
GO:0030054	C	cell junction	5	901	0.67
GO:0071944	C	cell periphery	22	4309	0.88
GO:0044446	C	intracellular organelle part	31	4882	0.52
GO:0009536	C	plastid	20	4213	0.94
GO:0005618	C	cell wall	5	706	0.46
GO:0043226	C	organelle	130	18527	0.023
GO:0044425	C	membrane part	32	5962	0.87
GO:0098796	C	membrane protein complex	7	597	0.087
GO:0031984	C	organelle subcompartment	7	817	0.26
GO:0005737	C	cytoplasm	94	13406	0.092
GO:0070013	C	intracellular organelle lumen	5	1008	0.77
GO:0005576	C	extracellular region	13	2954	0.94
