# Supplementary material for: Advanced genomics identifies growth effectors for proteotoxic ER stress recovery in Arabidopsis thaliana
Source: Commun Biol. 2022 Jan 11;5:16. doi: 10.1038/s42003-021-02964-8 (PMC8752741; doi:10.1038/s42003-021-02964-8)
Supplement: Supplementary file 9 — Supplementary Data 6 [file 42003_2021_2964_MOESM9_ESM.xlsx]

## Sheet: Fig 1
Fig. 1b. Quantification of Tm contents by LC/MS/MS.
Raw data (Quantify Compound Summary Report)														Actual concentrations of each compound in the standard curve samples							Processed data															Source data for the plot generation
Compound 1: Tunicamycin A														Tunicamycin standard from Sigma	nM	Tunicamycin A	Tunicamycin B	Tunicamycin C	Tunicamycin D					Concentration in nM				ng
#	Name	Sample Text	Type	Std. Conc	RT	Area	IS Area	Response	Detection Flags	Conc.	%Dev	S/N			1.22	0.104554	0.364902	0.584502	0.148596			Name	Sample Text	Tunicamycin A	Tunicamycin B	Tunicamycin C	Tunicamycin D	Tunicamycin A	Tunicamycin B	Tunicamycin C	Tunicamycin D	Sum (A+B+C+D)	Tissue weight (g)	Tunicamycin ng/g		ER stress type	Tunicamycin ng/g	Treatment	Biological Replicate
1	QP_071420_001	0.00122 uM tunicamycin STD	Blank	0.1			349.345		MM-						4.88	0.418216	1.45961	2.33801	0.594384		1	QP_071420_001	0.00122 uM tunicamycin STD													Initial treatment	168.357	DMSO	1
2	QP_071420_002	0.00488 uM tunicamycin STD	Standard	0.42			5494.52							A = 8.57%	19.53	1.67372	5.84142	9.35682	2.37875		2	QP_071420_002	0.00488 uM tunicamycin STD		1.934	3.685										Initial treatment	410.335	DMSO	2
3	QP_071420_003	0.01953 uM tunicamycin STD	Standard	1.67	3.49	6.853	5691.19	0.001	bb	1.573	-5.8	21.345		B = 29.91%	78.13	6.69574	23.3687	37.4321	9.51623		3	QP_071420_003	0.01953 uM tunicamycin STD	1.573	6.119	7.474	2.785									Initial treatment	370.444	DMSO	3
4	QP_071420_004	0.07813 uM tunicamycin STD	Standard	6.7	3.47	50.566	5436.41	0.009	bb	7.2	7.5	95.658		C = 47.91%	312.5	26.7812	93.4687	149.719	38.0625		4	QP_071420_004	0.07813 uM tunicamycin STD	7.2	18.431	28.876	9.251									Initial treatment	3899.32	Tm	1
5	QP_071420_005	0.3125 uM tunicamycin STD	Standard	26.78	3.47	207.959	5862.97	0.035	bb	25.388	-5.2	330.985		D = 12.18%	1250	107.125	373.875	598.875	152.25		5	QP_071420_005	0.3125 uM tunicamycin STD	25.388	76.586	122.585	32.769									Initial treatment	2985.14	Tm	2
6	QP_071420_006	1.25 uM tunicamycin STD	Standard	107.13	3.48	885.617	5538.15	0.16	bb	111.877	4.4	924.748			5000	428.5	1495.5	2395.5	609		6	QP_071420_006	1.25 uM tunicamycin STD	111.877	376.617	615.97	149.95									Initial treatment	4437.51	Tm	3
7	QP_071420_007	5 uM tunicamycin STD	Standard	428.5	3.47	3263.7	5349.73	0.61	bb	424.742	-0.9	3631.09									7	QP_071420_007	5 uM tunicamycin STD	424.742	1513.83	2414.64	616.455									Recovery for 12 h	0	DMSO	1
8	QP_071420_008	0.00122 uM tunicamycin STD	Blank				5406.35		MM-												8	QP_071420_008	0.00122 uM tunicamycin STD													Recovery for 12 h	0	DMSO	2
9	QP_071420_009	M-0R-D1	Analyte		3.49	6.472	5000.53	0.001	bb	1.635		5.891									9	QP_071420_009	M-0R-D1	1.635	5.774	11.878	4.095	0.947686	3.34675	6.88478	2.37356	13.5528	0.0805	168.357		Recovery for 12 h	0	DMSO	3
10	QP_071420_010	M-0R-D2	Analyte		3.46	13.288	5016.27	0.003	bb	2.577		4.795									10	QP_071420_010	M-0R-D2	2.577	10.008	16.158	3.114	1.49369	5.80088	9.36557	1.80495	18.4651	0.045	410.335		Recovery for 12 h	917.419	Tm	1
11	QP_071420_011	M-0R-D3	Analyte		3.48	37.64	4559.51	0.008	bb	6.473		39.976									11	QP_071420_011	M-0R-D3	6.473	18.446	28.029	8.087	3.75191	10.6917	16.2463	4.68742	35.3774	0.0955	370.444		Recovery for 12 h	1378.42	Tm	2
12	QP_071420_012	M-0R-T1	Analyte		3.48	131.203	4792.28	0.027	bb	19.764		121.27									12	QP_071420_012	M-0R-T1	19.764	88.221	182.233	59.603	11.4557	51.135	105.627	34.5473	202.765	0.052	3899.32		Recovery for 12 h	1437.76	Tm	3
13	QP_071420_013	M-0R-T2	Analyte		3.48	125.541	5238.65	0.024	bb	17.391		139.23									13	QP_071420_013	M-0R-T2	17.391	72.508	161.317	45.431	10.0802	42.0274	93.5033	26.3329	171.944	0.0576	2985.14		Adaptive for 12 h	0	DMSO	1
14	QP_071420_014	M-0R-T3	Analyte		3.48	131.75	4947.83	0.027	bb	19.243		146.516									14	QP_071420_014	M-0R-T3	19.243	87.535	194.831	60.512	11.1537	50.7374	112.929	35.0742	209.894	0.0473	4437.51		Adaptive for 12 h	92.4839	DMSO	2
15	QP_071420_015	M-12R-D1	Analyte				4492.28		MM-												15	QP_071420_015	M-12R-D1									0	0.0412	0		Adaptive for 12 h	57.6703	DMSO	3
16	QP_071420_016	M-12R-D2	Analyte				4398.83		MM-												16	QP_071420_016	M-12R-D2									0	0.0396	0		Adaptive for 12 h	8677.63	Tm	1
17	QP_071420_017	M-12R-D3	Analyte				4658.16														17	QP_071420_017	M-12R-D3									0	0.0639	0		Adaptive for 12 h	5785.68	Tm	2
18	QP_071420_018	M-12R-T1	Analyte		3.46	18.316	4453.26	0.004	bb	3.594		13.936									18	QP_071420_018	M-12R-T1	3.594	16.461	35.667	14.237	2.08317	9.5412	20.6735	8.25211	40.5499	0.0442	917.419		Adaptive for 12 h	8262.35	Tm	3
19	QP_071420_019	M-12R-T2	Analyte		3.46	25.536	4483.75	0.006	bb	4.694		27.572									19	QP_071420_019	M-12R-T2	4.694	18.582	40.387	14.102	2.72076	10.7706	23.4093	8.17386	45.0745	0.0327	1378.42		Recovery for 24 h	0	DMSO	1
20	QP_071420_020	M-12R-T3	Analyte		3.48	29.495	4574.2	0.006	bb	5.217		10.511									20	QP_071420_020	M-12R-T3	5.217	18.646	40.565	15.196	3.0239	10.8077	23.5125	8.80797	46.152	0.0321	1437.76		Recovery for 24 h	0	DMSO	2
21	QP_071420_021	M-12A-D1	Analyte				4710.91		MM-												21	QP_071420_021	M-12A-D1									0	0.0267	0		Recovery for 24 h	0	DMSO	3
22	QP_071420_022	M-12A-D2	Analyte				4836.34		MM-												22	QP_071420_022	M-12A-D2			5.058		0	0	2.93174	0	2.93174	0.0317	92.4839		Recovery for 24 h	1203.12	Tm	1
23	QP_071420_023	M-12A-D3	Analyte				4576.29		MM-												23	QP_071420_023	M-12A-D3			3.751		0	0	2.17417	0	2.17417	0.0377	57.6703		Recovery for 24 h	943.382	Tm	2
24	QP_071420_024	M-12A-T1	Analyte		3.48	83.229	4850.17	0.017	bb	12.662		67.408									24	QP_071420_024	M-12A-T1	12.662	64.977	165.39	48.908	7.3392	37.6622	95.8641	28.3483	169.214	0.0195	8677.63		Recovery for 24 h	629.434	Tm	3
25	QP_071420_025	M-12A-T2	Analyte		3.49	89.152	4792.29	0.019	bb	13.665		43.993									25	QP_071420_025	M-12A-T2	13.665	62.214	167.716	49.869	7.92057	36.0607	97.2123	28.9053	170.099	0.0294	5785.68		Adaptive for 24 h	0	DMSO	1
26	QP_071420_026	M-12A-T3	Analyte		3.48	81.341	4883.4	0.017	bb	12.312		128.554									26	QP_071420_026	M-12A-T3	12.312	55.608	158.939	45.405	7.13633	32.2317	92.1249	26.3178	157.811	0.0191	8262.35		Adaptive for 24 h	0	DMSO	2
27	QP_071420_027	M-24R-D1	Analyte				3776.87		MM-												27	QP_071420_027	M-24R-D1									0	0.0535	0		Adaptive for 24 h	0	DMSO	3
28	QP_071420_028	M-24R-D2	Analyte				3706.4		MM-												28	QP_071420_028	M-24R-D2									0	0.077	0		Adaptive for 24 h	5718.7	Tm	1
29	QP_071420_029	M-24R-D3	Analyte				3961.72														29	QP_071420_029	M-24R-D3									0	0.0531	0		Adaptive for 24 h	6773.83	Tm	2
30	QP_071420_030	M-24R-T1	Analyte		3.46	29.181	4150.7	0.007	bb	5.622		11.703									30	QP_071420_030	M-24R-T1	5.622	18.33	46.08	13.826	3.25865	10.6245	26.7091	8.01389	48.6061	0.0404	1203.12		Adaptive for 24 h	4240.69	Tm	3
31	QP_071420_031	M-24R-T2	Analyte		3.46	30.359	4144.58	0.007	bb	5.827		22.117									31	QP_071420_031	M-24R-T2	5.827	18.927	48.321	12.861	3.37747	10.9705	28.008	7.45455	49.8106	0.0528	943.382
32	QP_071420_032	M-24R-T3	Analyte		3.47	18.378	3850.19	0.005	bb	4.053		10.435									32	QP_071420_032	M-24R-T3	4.053	17.743	45.424	15.854	2.34922	10.2843	26.3289	9.18936	48.1517	0.0765	629.434
33	QP_071420_033	M-24A-D1	Analyte				4611.97		MM-												33	QP_071420_033	M-24A-D1									0	0.0392	0
34	QP_071420_034	M-24A-D2	Analyte				4496.78		MM-												34	QP_071420_034	M-24A-D2									0	0.0403	0
35	QP_071420_035	M-24A-D3	Analyte				4766.95														35	QP_071420_035	M-24A-D3									0	0.0438	0
36	QP_071420_036	M-24A-T1	Analyte		3.48	91.848	4574.42	0.02	bb	14.691		46.421									36	QP_071420_036	M-24A-T1	14.691	81.514	201.06	51.999	8.51526	47.2475	116.539	30.1399	202.442	0.0354	5718.7
37	QP_071420_037	M-24A-T2	Analyte		3.48	105.799	4529.16	0.023	bb	16.971		82.774									37	QP_071420_037	M-24A-T2	16.971	99.815	240.456	61.138	9.8368	57.8552	139.374	35.4371	242.503	0.0358	6773.83
38	QP_071420_038	M-24A-T3	Analyte		3.47	87.157	4706.23	0.019	bb	13.607		115.713									38	QP_071420_038	M-24A-T3	13.607	67.925	150.67	37.037	7.88695	39.371	87.332	21.4675	156.057	0.0368	4240.69
Compound 2: Tunicamycin B
#	Name	Sample Text	Type	Std. Conc	RT	Area	IS Area	Response	Detection Flags	Conc.	%Dev	S/N
1	QP_071420_001	0.00122 uM tunicamycin STD	Blank	0.36			349.345		MM-
2	QP_071420_002	0.00488 uM tunicamycin STD	Standard	1.46	3.58	6.095	5494.52	0.001	bb	1.934	32.5	14.552
3	QP_071420_003	0.01953 uM tunicamycin STD	Standard	5.84	3.57	36.765	5691.19	0.006	bb	6.119	4.8	61.467
4	QP_071420_004	0.07813 uM tunicamycin STD	Standard	23.37	3.57	120.699	5436.41	0.022	bb	18.431	-21.1	123.146
5	QP_071420_005	0.3125 uM tunicamycin STD	Standard	93.47	3.57	566.099	5862.97	0.097	bb	76.586	-18.1	971.313
6	QP_071420_006	1.25 uM tunicamycin STD	Standard	373.88	3.57	2659.17	5538.15	0.48	bb	376.617	0.7	2625.44
7	QP_071420_007	5 uM tunicamycin STD	Standard	1495.5	3.57	10347.1	5349.73	1.934	bb	1513.83	1.2	7878.78
8	QP_071420_008	0.00122 uM tunicamycin STD	Blank		3.58	16.655	5406.35	0.003	bb	3.476		18.216
9	QP_071420_009	M-0R-D1	Analyte		3.57	30.097	5000.53	0.006	bb	5.774		56.728
10	QP_071420_010	M-0R-D2	Analyte		3.56	57.347	5016.27	0.011	MM	10.008		90.836
11	QP_071420_011	M-0R-D3	Analyte		3.56	101.312	4559.51	0.022	bb	18.446		73.717
12	QP_071420_012	M-0R-T1	Analyte		3.57	534.003	4792.28	0.111	bb	88.221		598.033
13	QP_071420_013	M-0R-T2	Analyte		3.57	478.504	5238.65	0.091	bb	72.508		448.83
14	QP_071420_014	M-0R-T3	Analyte		3.57	546.997	4947.83	0.111	bb	87.535		889.52
15	QP_071420_015	M-12R-D1	Analyte				4492.28		MM-
16	QP_071420_016	M-12R-D2	Analyte				4398.83
17	QP_071420_017	M-12R-D3	Analyte				4658.16
18	QP_071420_018	M-12R-T1	Analyte		3.57	87.654	4453.26	0.02	bb	16.461		110.892
19	QP_071420_019	M-12R-T2	Analyte		3.56	100.412	4483.75	0.022	bb	18.582		91.852
20	QP_071420_020	M-12R-T3	Analyte		3.57	102.81	4574.2	0.022	bb	18.646		125.058
21	QP_071420_021	M-12A-D1	Analyte				4710.91
22	QP_071420_022	M-12A-D2	Analyte				4836.34		MM-
23	QP_071420_023	M-12A-D3	Analyte				4576.29
24	QP_071420_024	M-12A-T1	Analyte		3.57	396.32	4850.17	0.082	bb	64.977		380.702
25	QP_071420_025	M-12A-T2	Analyte		3.57	374.657	4792.29	0.078	bb	62.214		456.759
26	QP_071420_026	M-12A-T3	Analyte		3.57	340.539	4883.4	0.07	bb	55.608		520.371
27	QP_071420_027	M-24R-D1	Analyte				3776.87		MM-
28	QP_071420_028	M-24R-D2	Analyte				3706.4		MM-
29	QP_071420_029	M-24R-D3	Analyte				3961.72
30	QP_071420_030	M-24R-T1	Analyte		3.57	91.617	4150.7	0.022	bb	18.33		88.958
31	QP_071420_031	M-24R-T2	Analyte		3.56	94.643	4144.58	0.023	bb	18.927		154.333
32	QP_071420_032	M-24R-T3	Analyte		3.57	82.091	3850.19	0.021	bb	17.743		98.944
33	QP_071420_033	M-24A-D1	Analyte				4611.97		MM-
34	QP_071420_034	M-24A-D2	Analyte				4496.78
35	QP_071420_035	M-24A-D3	Analyte				4766.95
36	QP_071420_036	M-24A-T1	Analyte		3.56	470.505	4574.42	0.103	bb	81.514		465.055
37	QP_071420_037	M-24A-T2	Analyte		3.57	571.821	4529.16	0.126	bb	99.815		597.981
38	QP_071420_038	M-24A-T3	Analyte		3.57	402.294	4706.23	0.085	bb	67.925		666.344
Compound 3: Tunicamycin C
#	Name	Sample Text	Type	Std. Conc	RT	Area	IS Area	Response	Detection Flags	Conc.	%Dev	S/N
1	QP_071420_001	0.00122 uM tunicamycin STD	Blank	0.58			349.345
2	QP_071420_002	0.00488 uM tunicamycin STD	Standard	2.34	3.68	15.75	5494.52	0.003	bb	3.685	57.5	54.629
3	QP_071420_003	0.01953 uM tunicamycin STD	Standard	9.36	3.67	50.177	5691.19	0.009	bb	7.474	-20.1	62.543
4	QP_071420_004	0.07813 uM tunicamycin STD	Standard	37.43	3.67	230.629	5436.41	0.042	bb	28.876	-22.9	335.302
5	QP_071420_005	0.3125 uM tunicamycin STD	Standard	149.72	3.67	1111.43	5862.97	0.19	bb	122.585	-18.1	2536.5
6	QP_071420_006	1.25 uM tunicamycin STD	Standard	598.88	3.67	5340.43	5538.15	0.964	bb	615.97	2.9	6458.29
7	QP_071420_007	5 uM tunicamycin STD	Standard	2395.5	3.67	20268.2	5349.73	3.789	bb	2414.64	0.8	23895.9
8	QP_071420_008	0.00122 uM tunicamycin STD	Blank		3.66	54.481	5406.35	0.01	bb	8.277		65.962
9	QP_071420_009	M-0R-D1	Analyte		3.67	78.664	5000.53	0.016	bb	11.878		87.773
10	QP_071420_010	M-0R-D2	Analyte		3.67	112.628	5016.27	0.022	bb	16.158		145.485
11	QP_071420_011	M-0R-D3	Analyte		3.67	187.36	4559.51	0.041	bb	28.029		246.094
12	QP_071420_012	M-0R-T1	Analyte		3.67	1357.31	4792.28	0.283	bb	182.233		1133.53
13	QP_071420_013	M-0R-T2	Analyte		3.67	1311.69	5238.65	0.25	bb	161.317		1498.01
14	QP_071420_014	M-0R-T3	Analyte		3.67	1499.25	4947.83	0.303	bb	194.831		1652.14
15	QP_071420_015	M-12R-D1	Analyte				4492.28		MM-
16	QP_071420_016	M-12R-D2	Analyte				4398.83		MM-
17	QP_071420_017	M-12R-D3	Analyte				4658.16		MM-
18	QP_071420_018	M-12R-T1	Analyte		3.67	236.408	4453.26	0.053	bb	35.667		284.674
19	QP_071420_019	M-12R-T2	Analyte		3.67	271.259	4483.75	0.06	bb	40.387		382.179
20	QP_071420_020	M-12R-T3	Analyte		3.67	278.01	4574.2	0.061	bb	40.565		233.296
21	QP_071420_021	M-12A-D1	Analyte				4710.91		MM-
22	QP_071420_022	M-12A-D2	Analyte		3.67	24.289	4836.34	0.005	bb	5.058		43.099
23	QP_071420_023	M-12A-D3	Analyte		3.68	13.594	4576.29	0.003	bb	3.751		10.959
24	QP_071420_024	M-12A-T1	Analyte		3.67	1245.44	4850.17	0.257	bb	165.39		1636.47
25	QP_071420_025	M-12A-T2	Analyte		3.67	1248.08	4792.29	0.26	bb	167.716		1077.44
26	QP_071420_026	M-12A-T3	Analyte		3.67	1204.5	4883.4	0.247	bb	158.939		1770.07
27	QP_071420_027	M-24R-D1	Analyte				3776.87		MM-
28	QP_071420_028	M-24R-D2	Analyte				3706.4		MM-
29	QP_071420_029	M-24R-D3	Analyte				3961.72
30	QP_071420_030	M-24R-T1	Analyte		3.67	288.213	4150.7	0.069	bb	46.08		215.056
31	QP_071420_031	M-24R-T2	Analyte		3.67	302.372	4144.58	0.073	bb	48.321		351.904
32	QP_071420_032	M-24R-T3	Analyte		3.67	263.382	3850.19	0.068	bb	45.424		174.439
33	QP_071420_033	M-24A-D1	Analyte				4611.97		MM-
34	QP_071420_034	M-24A-D2	Analyte				4496.78		MM-
35	QP_071420_035	M-24A-D3	Analyte				4766.95		MM-
36	QP_071420_036	M-24A-T1	Analyte		3.67	1430.85	4574.42	0.313	bb	201.06		1639.52
37	QP_071420_037	M-24A-T2	Analyte		3.67	1696.87	4529.16	0.375	bb	240.456		1244.78
38	QP_071420_038	M-24A-T3	Analyte		3.67	1099.69	4706.23	0.234	bb	150.67		1374.79
Compound 4: Tunicamycin D
#	Name	Sample Text	Type	Std. Conc	RT	Area	IS Area	Response	Detection Flags	Conc.	%Dev	S/N
1	QP_071420_001	0.00122 uM tunicamycin STD	Blank	0.15			349.345		MM-
2	QP_071420_002	0.00488 uM tunicamycin STD	Standard	0.59			5494.52
3	QP_071420_003	0.01953 uM tunicamycin STD	Standard	2.38	3.75	24.44	5691.19	0.004	bb	2.785	17	64.819
4	QP_071420_004	0.07813 uM tunicamycin STD	Standard	9.52	3.75	82.543	5436.41	0.015	bb	9.251	-2.8	164.604
5	QP_071420_005	0.3125 uM tunicamycin STD	Standard	38.06	3.75	321.236	5862.97	0.055	bb	32.769	-13.9	294.761
6	QP_071420_006	1.25 uM tunicamycin STD	Standard	152.25	3.75	1396.38	5538.15	0.252	bb	149.95	-1.5	1392.35
7	QP_071420_007	5 uM tunicamycin STD	Standard	609	3.75	5551.9	5349.73	1.038	bb	616.455	1.2	7453.7
8	QP_071420_008	0.00122 uM tunicamycin STD	Blank				5406.35		MM-
9	QP_071420_009	M-0R-D1	Analyte		3.75	32.508	5000.53	0.007	bb	4.095		49.626
10	QP_071420_010	M-0R-D2	Analyte		3.75	24.317	5016.27	0.005	bb	3.114		28.002
11	QP_071420_011	M-0R-D3	Analyte		3.75	60.29	4559.51	0.013	bb	8.087		68.168
12	QP_071420_012	M-0R-T1	Analyte		3.75	479.146	4792.28	0.1	bb	59.603		811.565
13	QP_071420_013	M-0R-T2	Analyte		3.75	398.737	5238.65	0.076	bb	45.431		539.997
14	QP_071420_014	M-0R-T3	Analyte		3.75	502.268	4947.83	0.102	bb	60.512		669.663
15	QP_071420_015	M-12R-D1	Analyte				4492.28		MM-
16	QP_071420_016	M-12R-D2	Analyte				4398.83		MM-
17	QP_071420_017	M-12R-D3	Analyte				4658.16		MM-
18	QP_071420_018	M-12R-T1	Analyte		3.76	105.009	4453.26	0.024	bb	14.237		184.59
19	QP_071420_019	M-12R-T2	Analyte		3.75	104.711	4483.75	0.023	bb	14.102		194.702
20	QP_071420_020	M-12R-T3	Analyte		3.75	115.255	4574.2	0.025	bb	15.196		201.333
21	QP_071420_021	M-12A-D1	Analyte				4710.91		MM-
22	QP_071420_022	M-12A-D2	Analyte				4836.34		MM-
23	QP_071420_023	M-12A-D3	Analyte				4576.29		MM-
24	QP_071420_024	M-12A-T1	Analyte		3.75	397.57	4850.17	0.082	bb	48.908		485.714
25	QP_071420_025	M-12A-T2	Analyte		3.75	400.588	4792.29	0.084	bb	49.869		545.364
26	QP_071420_026	M-12A-T3	Analyte		3.76	371.491	4883.4	0.076	bb	45.405		464.886
27	QP_071420_027	M-24R-D1	Analyte				3776.87		MM-
28	QP_071420_028	M-24R-D2	Analyte				3706.4		MM-
29	QP_071420_029	M-24R-D3	Analyte				3961.72		MM-
30	QP_071420_030	M-24R-T1	Analyte		3.76	95.004	4150.7	0.023	bb	13.826		148.967
31	QP_071420_031	M-24R-T2	Analyte		3.75	88.125	4144.58	0.021	bb	12.861		126.162
32	QP_071420_032	M-24R-T3	Analyte		3.75	101.275	3850.19	0.026	bb	15.854		119.647
33	QP_071420_033	M-24A-D1	Analyte				4611.97		MM-
34	QP_071420_034	M-24A-D2	Analyte				4496.78		MM-
35	QP_071420_035	M-24A-D3	Analyte				4766.95
36	QP_071420_036	M-24A-T1	Analyte		3.75	398.786	4574.42	0.087	bb	51.999		518.776
37	QP_071420_037	M-24A-T2	Analyte		3.75	464.544	4529.16	0.103	bb	61.138		722.131
38	QP_071420_038	M-24A-T3	Analyte		3.75	291.69	4706.23	0.062	bb	37.037		515.727
Compound 5: Telmisartan
#	Name	Sample Text	Type	Std. Conc	RT	Area	IS Area	Response	Detection Flags	Conc.	%Dev	S/N
1	QP_071420_001	0.00122 uM tunicamycin STD	Blank	1	2.9	349.345		349.345	bb	0.063	-93.7	112.578
2	QP_071420_002	0.00488 uM tunicamycin STD	Standard	1	2.89	5494.52		5494.52	bb	0.988	-1.2	1518.98
3	QP_071420_003	0.01953 uM tunicamycin STD	Standard	1	2.89	5691.19		5691.19	bb	1.023	2.3	2165.75
4	QP_071420_004	0.07813 uM tunicamycin STD	Standard	1	2.88	5436.41		5436.41	bb	0.977	-2.3	1919.32
5	QP_071420_005	0.3125 uM tunicamycin STD	Standard	1	2.88	5862.97		5862.97	bb	1.054	5.4	3134.92
6	QP_071420_006	1.25 uM tunicamycin STD	Standard	1	2.88	5538.15		5538.15	bb	0.996	-0.4	2648.03
7	QP_071420_007	5 uM tunicamycin STD	Standard	1	2.88	5349.73		5349.73	bb	0.962	-3.8	1971.1
8	QP_071420_008	0.00122 uM tunicamycin STD	Blank	1	2.88	5406.35		5406.35	bb	0.972	-2.8	1829.99
9	QP_071420_009	M-0R-D1	Analyte	1	2.88	5000.53		5000.53	bb	0.899	-10.1	1512.57
10	QP_071420_010	M-0R-D2	Analyte	1	2.88	5016.27		5016.27	bb	0.902	-9.8	1393.16
11	QP_071420_011	M-0R-D3	Analyte	1	2.88	4559.51		4559.51	bb	0.82	-18	1289.77
12	QP_071420_012	M-0R-T1	Analyte	1	2.88	4792.28		4792.28	bb	0.862	-13.8	2068.97
13	QP_071420_013	M-0R-T2	Analyte	1	2.88	5238.65		5238.65	bb	0.942	-5.8	2352.61
14	QP_071420_014	M-0R-T3	Analyte	1	2.88	4947.83		4947.83	bb	0.89	-11	1096.87
15	QP_071420_015	M-12R-D1	Analyte	1	2.88	4492.28		4492.28	bb	0.808	-19.2	2032.73
16	QP_071420_016	M-12R-D2	Analyte	1	2.88	4398.83		4398.83	bb	0.791	-20.9	2008.45
17	QP_071420_017	M-12R-D3	Analyte	1	2.88	4658.16		4658.16	bb	0.837	-16.3	2066.91
18	QP_071420_018	M-12R-T1	Analyte	1	2.88	4453.26		4453.26	bb	0.801	-19.9	748.001
19	QP_071420_019	M-12R-T2	Analyte	1	2.88	4483.75		4483.75	bb	0.806	-19.4	1913.59
20	QP_071420_020	M-12R-T3	Analyte	1	2.88	4574.2		4574.2	bb	0.822	-17.8	1226.63
21	QP_071420_021	M-12A-D1	Analyte	1	2.88	4710.91		4710.91	bb	0.847	-15.3	1596.15
22	QP_071420_022	M-12A-D2	Analyte	1	2.88	4836.34		4836.34	bb	0.87	-13	1810.27
23	QP_071420_023	M-12A-D3	Analyte	1	2.88	4576.29		4576.29	bb	0.823	-17.7	2298.93
24	QP_071420_024	M-12A-T1	Analyte	1	2.88	4850.17		4850.17	bb	0.872	-12.8	2763.83
25	QP_071420_025	M-12A-T2	Analyte	1	2.88	4792.29		4792.29	bb	0.862	-13.8	976.349
26	QP_071420_026	M-12A-T3	Analyte	1	2.88	4883.4		4883.4	bb	0.878	-12.2	1393.07
27	QP_071420_027	M-24R-D1	Analyte	1	2.88	3776.87		3776.87	bb	0.679	-32.1	1322.61
28	QP_071420_028	M-24R-D2	Analyte	1	2.88	3706.4		3706.4	bb	0.666	-33.4	1769.1
29	QP_071420_029	M-24R-D3	Analyte	1	2.88	3961.72		3961.72	bb	0.712	-28.8	1804.16
30	QP_071420_030	M-24R-T1	Analyte	1	2.88	4150.7		4150.7	bb	0.746	-25.4	1281.29
31	QP_071420_031	M-24R-T2	Analyte	1	2.88	4144.58		4144.58	bb	0.745	-25.5	1024.89
32	QP_071420_032	M-24R-T3	Analyte	1	2.88	3850.19		3850.19	bb	0.692	-30.8	1199.2
33	QP_071420_033	M-24A-D1	Analyte	1	2.88	4611.97		4611.97	bb	0.829	-17.1	1623.31
34	QP_071420_034	M-24A-D2	Analyte	1	2.88	4496.78		4496.78	bb	0.808	-19.2	1481.76
35	QP_071420_035	M-24A-D3	Analyte	1	2.88	4766.95		4766.95	bb	0.857	-14.3	1654.53
36	QP_071420_036	M-24A-T1	Analyte	1	2.88	4574.42		4574.42	bb	0.822	-17.8	1676.53
37	QP_071420_037	M-24A-T2	Analyte	1	2.88	4529.16		4529.16	bb	0.814	-18.6	2152.81
38	QP_071420_038	M-24A-T3	Analyte	1	2.88	4706.23		4706.23	bb	0.846	-15.4	1343.09
Fig. 1c. Relative expression levels of sbZIP60 (log2[Tm/DMSO]) at each time-point under each condition.
Time-point	Log2(Tm/DMSO)	ER stress type	Biological Replicate
Initial	5.39804	Initial	1
Initial	4.16215	Initial	2
Initial	4.51527	Initial	3
12	3.08691	Recovery	1
12	3.2941	Recovery	2
12	3.18961	Recovery	3
12	3.07718	Adaptive	1
12	3.91283	Adaptive	2
12	4.07248	Adaptive	3
24	2.2723	Recovery	1
24	0.796522	Recovery	2
24	0.122392	Recovery	3
24	4.05083	Adaptive	1
24	2.87987	Adaptive	2
24	3.75778	Adaptive	3
Fig. 1d. Relative growth rate of primary root of Col-0, bzip28-2, bzip60-2 and bzip28-2 bzip60-1 in ER stress recovery as described in Fig. 1a.
Genotype	# of biological Replicate	Relative root growth (Tm/DMSO) at 4-d	Day
Col-0	1	0.360242	3
Col-0	2	0.262657	3
Col-0	3	0.283495	3
Col-0	4	0.30483	3
Col-0	5	0.436271	3
bzip28-2	1	0.0336544	3
bzip28-2	2	0.0338983	3
bzip28-2	3	0.0500251	3
bzip28-2	4	0.0223329	3
bzip28-2	5	0.045157	3
bzip60-2	1	0.087807	3
bzip60-2	2	0.0910221	3
bzip60-2	3	0.131891	3
bzip60-2	4	0.175872	3
bzip60-2	5	0.0915751	3
bzip28-2 bzip60-1	1	0.0489838	3
bzip28-2 bzip60-1	2	0.0308204	3
bzip28-2 bzip60-1	3	0.0430912	3
bzip28-2 bzip60-1	4	0.0583962	3
bzip28-2 bzip60-1	5	0.110814	3
Col-0	1	0.400702	4
Col-0	2	0.131472	4
Col-0	3	0.308387	4
Col-0	4	0.377006	4
Col-0	5	0.420896	4
bzip28-2	1	0.0344922	4
bzip28-2	2	0.0407029	4
bzip28-2	3	0.0218065	4
bzip28-2	4	0.03217	4
bzip28-2	5	0.0406697	4
bzip60-2	1	0.0892092	4
bzip60-2	2	0.10579	4
bzip60-2	3	0.121167	4
bzip60-2	4	0.150752	4
bzip60-2	5	0.112143	4
bzip28-2 bzip60-1	1	0.0517793	4
bzip28-2 bzip60-1	2	0.0371743	4
bzip28-2 bzip60-1	3	0.0334221	4
bzip28-2 bzip60-1	4	0.0330794	4
bzip28-2 bzip60-1	5	0.0658348	4
Col-0	1	0.411963	5
Col-0	2	0.239919	5
Col-0	3	0.323731	5
Col-0	4	0.332689	5
Col-0	5	0.453142	5
bzip28-2	1	0.0698198	5
bzip28-2	2	0.10671	5
bzip28-2	3	0.1038	5
bzip28-2	4	0.0680189	5
bzip28-2	5	0.0532164	5
bzip60-2	1	0.169211	5
bzip60-2	2	0.132914	5
bzip60-2	3	0.13763	5
bzip60-2	4	0.205306	5
bzip60-2	5	0.164991	5
bzip28-2 bzip60-1	1	0.036311	5
bzip28-2 bzip60-1	2	0.0255026	5
bzip28-2 bzip60-1	3	0.0167705	5
bzip28-2 bzip60-1	4	0.0537094	5
bzip28-2 bzip60-1	5	0.0138386	5
Col-0	1	0.441372	6
Col-0	2	0.314159	6
Col-0	3	0.352067	6
Col-0	4	0.291478	6
Col-0	5	0.447777	6
bzip28-2	1	0.0899088	6
bzip28-2	2	0.150241	6
bzip28-2	3	0.121102	6
bzip28-2	4	0.0986521	6
bzip28-2	5	0.099589	6
bzip60-2	1	0.216386	6
bzip60-2	2	0.17363	6
bzip60-2	3	0.177678	6
bzip60-2	4	0.304378	6
bzip60-2	5	0.279185	6
bzip28-2 bzip60-1	1	0.017457	6
bzip28-2 bzip60-1	2	0.0172669	6
bzip28-2 bzip60-1	3	0.00834617	6
bzip28-2 bzip60-1	4	0.0116706	6
bzip28-2 bzip60-1	5	0.0206111	6
Col-0	1	0.358795	7
Col-0	2	0.410063	7
Col-0	3	0.372424	7
Col-0	4	0.297184	7
Col-0	5	0.455978	7
bzip28-2	1	0.171451	7
bzip28-2	2	0.184168	7
bzip28-2	3	0.137028	7
bzip28-2	4	0.140026	7
bzip28-2	5	0.159072	7
bzip60-2	1	0.260088	7
bzip60-2	2	0.215183	7
bzip60-2	3	0.190103	7
bzip60-2	4	0.322925	7
bzip60-2	5	0.358882	7
bzip28-2 bzip60-1	1	0.00863682	7
bzip28-2 bzip60-1	2	0.0155625	7
bzip28-2 bzip60-1	3	0.00850865	7
bzip28-2 bzip60-1	4	0.00596668	7
bzip28-2 bzip60-1	5	0.00988185	7
Col-0	1	0.403076	8
Col-0	2	0.4777	8
Col-0	3	0.402894	8
Col-0	4	0.29507	8
Col-0	5	0.502011	8
bzip28-2	1	0.263788	8
bzip28-2	2	0.239631	8
bzip28-2	3	0.188544	8
bzip28-2	4	0.163971	8
bzip28-2	5	0.202948	8
bzip60-2	1	0.332134	8
bzip60-2	2	0.286648	8
bzip60-2	3	0.233885	8
bzip60-2	4	0.390969	8
bzip60-2	5	0.371944	8
bzip28-2 bzip60-1	1	0.0104693	8
bzip28-2 bzip60-1	2	0.0173371	8
bzip28-2 bzip60-1	3	0.0054242	8
bzip28-2 bzip60-1	4	0.00127855	8
bzip28-2 bzip60-1	5	0.0146173	8

## Sheet: Fig 2
Fig. 2a. Numbers of DEGs in each genotype at each time-point.
	Col-0			bzip28-2			bzip60-2
	0 h	12 h	24 h	0 h	12 h	24 h	0 h	12 h	24 h
# of DEGs downregulated	333	869	1160	300	2079	1642	307	2350	926
# of DEGs upregulated	243	1615	1770	329	1997	1520	245	1904	1390
Total # of DEGs	576	2484	2930	629	4076	3162	552	4254	2316
Fig. 2b. Identification of DDEGs at each time-point.
	0 h			12 h			24 h
	Col-0 vs bzip28-2	Col-0 vs bzip60-2	bzip28-2 vs bzip60-2	Col-0 vs bzip28-2	Col-0 vs bzip60-2	bzip28-2 vs bzip60-2	Col-0 vs bzip28-2	Col-0 vs bzip60-2	bzip28-2 vs bzip60-2
# of DDEGs	59	62	116	645	653	201	216	218	64
Fig. 2c. Enrichment (-Log10[adjusted P-value]) of cannonical ER stress-responsive CREs
	ERSE-I	ERSE-II	UPRE-I	UPRE-II	UPRE-III
Col-0 vs. bzip28-2 at 0 h	2.88941	0.694649	1.03433	0.406714	1.05404
Col-0 vs bzip60-2 at 0 h	1.25104	0.262013	2.08092	0.91364	0.823909
bzip28-2 vs. bzip60-2 at 0 h	2.73755	1.70333	4.065	3.63264	0.782516
Col-0 vs. bzip28-2 at 12 h	3.83863	0.149967	3.01592	0.856985	1.16431
Col-0 vs bzip60-2 at 12 h	1.98297	0.443697	2.7167	1.32057	1.91364
bzip28-2 vs. bzip60-2 at 12 h	1.74232	0.464706	5.14086	1.93554	0.261219
Col-0 vs. bzip28-2 at 24 h	1.64782	0.747147	1.63264	1.2233	0.537602
Col-0 vs bzip60-2 at 24 h	0.575118	0.585027	6.24109	1.57187	0.254145
bzip28-2 vs. bzip60-2 at 24 h	2.42829	0.649752	0.79588	1.35655	0.716699
random DEGs	1.6216	1.12726	2.21896	1.36552	0.899629
Fig. 2d. Enrichment (-Log10(E-value)) of de novo motifs on the promoters of DDEGs
	0 h			12 h			24 h			Random DEGs
	Col-0 vs bzip28-2	Col-0 vs bzip60-2	bzip28-2 vs bzip60-2	Col-0 vs bzip28-2	Col-0 vs bzip60-2	bzip28-2 vs bzip60-2	Col-0 vs bzip28-2	Col-0 vs bzip60-2	bzip28-2 vs bzip60-2
	0	36.1079	37.6021	0	0	0	0	0	0	0
	0	0	0	19.2924	23.8861	0	0	12.6198	0	0
	0	0	0	12.4685	0	0	0	0	0	0
	0	0	0	0	34.0757	0	0	0	0	0
	0	0	0	0	0	8.60206	0	0	2.5376	0
	0	0	0	0	0	1.45593	0	0	0	0
	0	0	0	0	0	0	17.3468	0	0	0
	0	0	0	0	0	0	0	2.24413	0	0

## Sheet: Fig 3
Fig. 3b. GO analysis of genes in each coexpression module (adjusted P < 0.05, Hypergeometric test).
ID	Description	black	blue	brown	cyan	green	greenyellow	lightcyan	lightgreen	magenta	midnightblue	pink	purple	turquoise	yellow
GO:0042546	cell wall biogenesis	10.9586	4.74473	0.0132283	0	1.09691	1.02228	0	0	1.61979	0	0.886057	0.744727	0.142668	0
GO:0044036	cell wall macromolecule metabolic process	7.13668	6.02228	0.0409586	0	0.0315171	2.61979	0	0	0	0	0.677781	0.0809219	0.853872	1.42022
GO:0070592	cell wall polysaccharide biosynthetic process	6.76955	4.58503	0	0	0	0	0	0	0	0	0	0	0.853872	0
GO:0000041	transition metal ion transport	4.16749	12	0.366532	0	0	11.2441	0	0	0	0	6.79588	0.721246	1.31876	0.130768
GO:0006826	iron ion transport	2.58503	11.8861	0.49485	0	0	8.39794	0	0	0	0	5.95861	0.920819	0.958607	0
GO:0010106	cellular response to iron ion starvation	4.18709	11.7696	0.568636	0	0	8.74473	0	0	0	0	7.18709	0	1.09691	0
GO:0009698	phenylpropanoid metabolic process	3.05552	11.301	4.20761	0.568636	0.0177288	5.01773	0	0	4.56864	1.69897	0	0.0861861	2.82391	3.69897
GO:0019748	secondary metabolic process	1.92082	11.041	2.18709	0.920819	17.3872	3.56864	0	3.20761	13.6576	3.92082	0	45.3098	1.76955	7.72125
GO:0006952	defense response	0.00877392	0.113509	101.678	6.22915	0.0268721	0.29243	0	0	0.376751	10.1612	0.0222764	3.27572	11.7447	114.102
GO:0045087	innate immune response	0	0	99.301	5.42022	0	0.309804	0	0	0.0757207	6.12494	0	2.95861	9.72125	97.1024
GO:0009607	response to biotic stimulus	0.0132283	0.0705811	78.7447	6.40894	0.00877392	0.376751	0.508638	0	0.69897	11.4559	0	3.25964	12.2441	74.8539
GO:0010200	response to chitin	0	0	60.3372	7.92082	0	0.744727	0	0	0	7.16115	0	2.63827	6.25181	61.3098
GO:0009627	systemic acquired resistance	0	0.0222764	54.7212	3.39794	0.00436481	0.677781	0	0	0	3.25181	0	4.45593	10.3188	67.9586
GO:0016192	vesicle-mediated transport	0	0	7.36653	15.6383	0	0	2.88606	0	0	0	0	0	1.02687	1.4318
GO:0009723	response to ethylene stimulus	0.251812	0.455932	19.5376	12.4318	0	0.958607	0	0	0	4.19382	0.346787	0.154902	2.92082	18.0605
GO:0009755	hormone-mediated signaling pathway	0.21467	0.49485	15.4949	11.8539	0.259637	3.34679	0	0	0.79588	3	0.481486	0.161151	2.72125	6.58503
GO:0009657	plastid organization	0	0.0861861	0	0	45.0809	0	0	0	3.52288	0	0	74.1192	0	0
GO:0051186	cofactor metabolic process	0.207608	0.107905	0.0177288	0.161151	41.7696	0	0	0	8.10791	0	0	53.4089	0.00436481	0
GO:0016556	mRNA modification	0	0	0	0	41.4437	0	0	0	3.95861	0	0	8.88606	0	0
GO:0015979	photosynthesis	0	0.00436481	0	0	40.7696	0	0	0	0	0	0	103.745	0	0.0177288
GO:0005982	starch metabolic process	0	0.431798	0	0	39.0605	0	0	0	5.88606	0	0	37.1308	0	0
GO:0010027	thylakoid membrane organization	0	0	0	0	38.3872	0	0	0	0	0	0	44.3565	0	0
GO:0030001	metal ion transport	4.88606	7.4318	1.19382	0.136677	1.76955	7.27572	0	0	0.619789	0.180456	3.34679	7.58503	0.356547	1.16749
GO:0006021	inositol biosynthetic process	0	3.50864	0	0	2.48149	0	0	0	14.3768	0	0	2	0	0
GO:0046148	pigment biosynthetic process	0	4.1549	0.142668	0	19.7447	0	0	0	13.0506	0	0	39.1549	0	0
GO:0009611	response to wounding	0.283997	1.55284	18.7959	2.37675	0.05061	1.92082	0	0	1.20066	13.6198	0	0.180456	2.76955	10.0757
GO:0009753	response to jasmonic acid stimulus	0	0.958607	24.1024	3.65758	0.05061	1.67778	0	0	2.85387	12.2291	0	3.69897	2.56864	39.699
GO:0010053	root epidermal cell differentiation	3.20066	10.8861	0.236572	0	0.221849	0	0	0	0	0	32.3372	1.3279	0.187087	0
GO:0010015	root morphogenesis	2.72125	10.2676	0.376751	0.721246	0.283997	0	0	0	0.337242	0	28.301	1.85387	0.0604807	0.0315171
GO:0048364	root development	2.60206	9.22915	0.638272	0.958607	0.267606	0.886057	0	0	0.39794	0	25.5686	1.35655	0.173925	0.0177288
GO:0006091	generation of precursor metabolites and energy	0.091515	0	0.00436481	0.420216	25	0	0	0	0	0.0757207	0	68.2147	0.00436481	0.0555173
GO:0006740	NADPH regeneration	0	0	0	0	25.9208	0	0	0	2.88606	0	0	58.8539	0	0
GO:0009408	response to heat	0.585027	0.0268721	1.95861	6.48149	0	4.07572	0	0	1.42022	3.58503	0	0.05061	15.6198	0.431798
GO:0006979	response to oxidative stress	0.677781	1.55284	9	4.11919	0.0222764	3.46852	0	0	1.10791	4.60206	1.19382	1.23657	13.9208	1.55284
GO:0009642	response to light intensity	0	0	3.3098	4.13077	1.05061	3.61979	0	0	0.769551	0	0	4.45593	13.3665	0.537602
GO:0034976	response to endoplasmic reticulum stress	0	0	47.4559	7.02687	0	1.85387	0	0	0	4.20761	0	0	12.8861	30.4202
GO:0000302	response to reactive oxygen species	1.25964	0.0315171	4.67778	3.4318	0	2.48149	0	0	0.853872	1.29243	0	0.744727	10.5528	0

## Sheet: Fig 4
Fig. 4b. Expression Log2FC of genes that belong to pink-sub1 or pink-sub2 in ER stress recovery.
Pink-sub1											Pink-sub2
Gene ID	Col-0 at 0 h	bzip28-2 at 0 h	bzip60-2 at 0 h	Col-0 at 12 h	bzip28-2 at 12 h	bzip60-2 at 12 h	Col-0 at 24 h	bzip28-2 at 24 h	bzip60-2 at 24 h		Gene ID	Col-0 at 0 h	bzip28-2 at 0 h	bzip60-2 at 0 h	Col-0 at 12 h	bzip28-2 at 12 h	bzip60-2 at 12 h	Col-0 at 24 h	bzip28-2 at 24 h	bzip60-2 at 24 h
AT1G01453	-0.570702	-0.539397	-0.450914	0.200396	-0.777133	-0.279979	0.128392	-0.12902	0.129874		AT1G05490	0.378409	0.967186	-0.0115782	0.121021	0.730636	-0.084683	-0.0274016	0.219594	-0.0424897
AT1G01750	-0.735948	-0.403364	-0.579074	-0.13835	-2.12639	-1.21023	-0.37891	-1.32638	-0.769529		AT1G05520	0.645033	1.03023	0.208377	0.65767	0.847113	0.809684	0.555337	0.601287	0.411503
AT1G04040	-1.20551	-1.12224	-1.45402	-0.941823	-2.15059	-2.38357	-0.884845	-1.67196	-1.06841		AT1G06330	1.34545	1.91395	0.607057	0.217038	0.986278	0.513302	-0.637279	0.019715	-0.222795
AT1G05490	0.378409	0.967186	-0.0115782	0.121021	0.730636	-0.084683	-0.0274016	0.219594	-0.0424897		AT1G17960	1.11952	1.87536	-0.00406294	0.469256	2.15906	-0.040575	0.0237066	0.962132	-0.392163
AT1G05520	0.645033	1.03023	0.208377	0.65767	0.847113	0.809684	0.555337	0.601287	0.411503		AT1G18830	6.4993	7.71794	1.03318	3.29884	7.11437	1.57387	1.62827	5.65923	0.559285
AT1G05660	-1.66372	-1.71967	-2.00292	-1.35358	-2.75367	-1.81023	-0.901582	-2.64823	-2.07724		AT1G24460	1.29873	1.84478	0.767663	1.24099	1.38739	1.403	1.1725	1.06265	1.09802
AT1G06330	1.34545	1.91395	0.607057	0.217038	0.986278	0.513302	-0.637279	0.019715	-0.222795		AT1G29060	2.61484	2.89424	1.95877	2.25363	3.0141	2.42993	1.5279	1.37034	1.41445
AT1G06923	-0.410795	-0.471588	-0.210158	0.461215	-0.766872	-0.551411	-0.296228	-0.680263	-0.185831		AT1G36180	0.969659	1.44935	-0.000842532	0.866326	2.48786	0.408332	0.00950799	1.81865	-0.1379
AT1G08500	-0.830244	-0.649814	-0.690749	-0.349849	-1.48372	-0.810892	-0.270063	-0.988912	-0.861909		AT1G52540	0.978367	1.47614	0.233166	0.567047	0.812854	0.917287	0.73188	0.564471	0.823388
AT1G11655	-0.938565	-0.9145	-0.97592	-1.05917	-1.7466	-1.91747	-0.281389	-1.06777	-0.166574		AT1G56580	2.1925	3.20338	1.02236	0.826461	1.96196	0.991072	0.475174	0.664295	0.472182
AT1G11920	-0.135899	-0.358918	-0.275727	0.66203	-0.513407	-0.0211138	0.0754985	0.113733	0.324823		AT1G62020	1.37591	1.74943	0.689565	0.815043	1.55278	1.23067	0.594113	1.03408	0.471498
AT1G12040	-0.754421	-1.03915	-0.889326	-0.536775	-1.96535	-1.68565	-0.488804	-1.22499	-0.734028		AT1G70490	2.87336	3.03195	1.82027	1.58247	3.3847	2.74623	1.50127	2.48557	1.39862
AT1G12150	-0.43294	-0.0210355	-0.653679	0.296926	-0.959885	-0.705046	-0.174182	-0.661807	-0.0507096		AT1G74870	0.763727	1.33887	0.0737284	0.650146	0.736469	0.300497	0.498776	0.756085	-0.0261888
AT1G12560	-0.848944	-1.07957	-0.59568	-0.215715	-2.3052	-1.28726	-0.709223	-1.2954	-0.869508		AT2G03640	0.535571	1.47978	0.429387	0.433474	0.808746	0.488319	0.272192	0.264203	0.269179
AT1G12950	-0.244411	-0.514998	-0.438041	0.160331	-0.918137	-0.512361	-0.21379	-0.468031	0.255436		AT2G21450	0.3028	0.932441	0.0581931	0.124261	0.581812	0.0801121	-0.0278707	0.0239102	-0.0253574
AT1G14220	-1.04854	-0.958895	-1.4132	-0.438638	-1.69439	-0.970772	-0.157455	-1.38537	-1.10847		AT2G25460	2.78317	3.97174	1.70608	1.48858	3.17536	1.94974	1.10831	2.51123	1.79291
AT1G16440	-0.766241	-0.477277	-0.463687	0.0987749	-0.896185	-0.698562	-0.498964	-0.576236	-0.21185		AT2G29260	2.1628	3.2469	0.469045	0.269425	1.24122	0.223602	-0.175674	0.967503	-0.0530937
AT1G17300	-0.375956	-0.612496	-0.845387	-0.532451	-1.19488	-0.710727	-0.38693	-1.20213	-0.56714		AT2G36300	2.06685	2.41366	1.30057	1.10045	2.0087	1.63595	0.474575	1.13883	0.782383
AT1G17960	1.11952	1.87536	-0.00406294	0.469256	2.15906	-0.040575	0.0237066	0.962132	-0.392163		AT2G36305	1.16631	1.12982	0.59732	0.743114	1.27701	1.17545	0.568088	0.854542	0.600237
AT1G18420	-0.315007	-0.188663	-0.345095	-0.209996	-0.74796	-0.501461	-0.193614	-0.602538	-0.44586		AT2G47770	0.727563	1.043	-0.0748102	0.337554	1.32048	0.0377542	-0.0531394	-0.0135295	-0.172182
AT1G18830	6.4993	7.71794	1.03318	3.29884	7.11437	1.57387	1.62827	5.65923	0.559285		AT3G01600	1.13453	1.93014	0.908596	0.194252	1.55748	0.922447	0.0692843	0.811729	0.096854
AT1G22880	-0.307196	-0.518952	-0.257083	-0.123884	-0.501014	-0.332154	-0.448956	-0.347146	-0.501079		AT3G02500	0.840017	1.89085	-0.136894	-0.35359	0.535903	-0.388703	-0.32301	0.0651205	-0.190834
AT1G24460	1.29873	1.84478	0.767663	1.24099	1.38739	1.403	1.1725	1.06265	1.09802		AT3G12430	0.396815	1.63407	-0.0232119	0.02529	0.299158	-0.0574894	0	0	-0.0247659
AT1G26200	0.20718	0.130335	-0.44173	0.584506	-0.121406	-0.393266	0.458512	-0.0257034	0.344155		AT3G12460	0.556968	0.755682	0.563696	0.253183	0.805958	0.355945	-0.216216	0.24039	0.111158
AT1G26360	-1.14738	-0.895677	-1.05582	-0.152686	-0.823453	-0.657731	-0.111288	-0.258888	-0.0539553		AT3G12480	0.623075	1.43261	0.184898	0.632558	0.912208	0.803795	0.325782	0.460544	0.287076
AT1G26700	-0.0686	-0.408603	-0.698332	-0.70571	-1.45359	-0.852812	-0.386732	-1.03125	-0.623972		AT3G14075	0.544609	0.877979	0.332906	0.340219	0.745448	0.548493	0.237093	0.544524	0.323557
AT1G28130	-0.715176	-0.545196	-0.48162	-0.422167	-0.648721	-1.20448	-0.156028	-0.526056	-0.399752		AT3G15980	2.71396	3.8663	1.36428	2.23196	3.71605	3.02519	1.85598	2.49452	1.62051
AT1G28170	-0.445005	-0.0476239	-0.67101	-0.0823632	-0.467622	-0.782897	-0.205878	-0.171347	-0.0774313		AT3G19390	1.37908	2.36115	1.10788	0.401424	1.06293	0.585421	-0.00711786	0.368019	0.270988
AT1G29060	2.61484	2.89424	1.95877	2.25363	3.0141	2.42993	1.5279	1.37034	1.41445		AT3G28570	0.112692	0.859655	-0.148817	-0.276871	0.433428	-0.00875189	-0.161484	0.249686	0.0281467
AT1G30870	-0.692161	-1.4627	-0.959017	-0.357929	-2.6288	-1.9021	-0.643966	-1.49342	-0.871853		AT3G29670	-0.000315889	0.191485	-0.153881	-0.603487	-0.141556	-0.519609	-0.725749	-0.338392	-0.333144
AT1G36180	0.969659	1.44935	-0.000842532	0.866326	2.48786	0.408332	0.00950799	1.81865	-0.1379		AT3G51000	1.74074	2.73219	0.820132	1.47699	2.13303	1.7811	1.96536	1.70578	1.60608
AT1G44050	-0.444397	-0.328969	-0.64858	-0.117811	-0.383511	-0.405736	0.0114197	-0.186885	0.0688422		AT3G52190	0.541332	1.07906	-0.0722669	0.80338	0.834443	0.812965	0.833947	0.649341	0.481045
AT1G45545	-0.30415	-0.186868	-0.180452	-0.263118	-0.82845	-0.718679	-0.323213	-0.636485	-0.463201		AT3G59500	1.01897	1.42154	0.338215	0.978313	1.65192	1.17216	0.941174	1.09995	0.702508
AT1G48640	-0.525618	-0.602814	-0.498959	0.0251898	-0.827148	-0.524795	-0.0226138	-0.641156	-0.206924		AT4G05010	2.01295	2.88052	1.45602	1.32498	2.19353	1.96834	1.04412	1.096	1.42587
AT1G49100	-0.467421	-0.444134	-0.353627	0.00635697	-0.137073	-0.0346858	-0.0572083	-0.0488062	-0.0222247		AT4G11800	1.16944	1.55688	0.430019	0.984241	1.5529	1.32917	0.545394	1.11863	0.753204
AT1G50060	-0.969296	-1.44549	-1.06339	-0.842534	-1.36982	-1.05533	-0.626859	-1.09881	-0.963718		AT4G32670	2.41979	2.76565	1.64903	1.6162	2.21659	2.09758	0.942942	1.54978	1.41399
AT1G50930	-0.353263	-0.472415	-0.296431	0.65245	-1.44073	-1.0605	0.0156578	-0.928786	-0.102707		AT5G10550	0.651072	1.10663	0.31577	0.478179	0.679444	0.726798	-0.0414709	0.306928	0.333295
AT1G51830	-0.459419	-0.328715	-0.648388	0.383089	-0.511425	-0.907341	0.29634	-0.44902	0.934085		AT5G14500	0.930507	1.52136	0.254206	0.246919	0.64047	0.378197	0.052766	0.376003	0.189981
AT1G51880	-0.688832	-0.518303	-0.684523	-0.361076	-0.616214	-0.771057	-0.245819	-0.541718	-0.186443		AT5G52120	0.833391	1.37733	0.350943	0.734072	1.19645	1.05425	0.479172	0.577228	0.296498
AT1G52540	0.978367	1.47614	0.233166	0.567047	0.812854	0.917287	0.73188	0.564471	0.823388		AT5G52170	0.313563	0.910674	-0.12611	-0.229231	0.537931	-0.197852	0.0428541	-0.0043101	-0.0504883
AT1G52660	-0.542254	-0.187676	-0.408106	-0.104789	-1.35773	-1.04733	-0.399546	-0.646028	-0.218793		AT5G53230	1.15621	1.88853	-0.0289671	0.337487	1.90963	0.191506	-0.00102908	0.104444	-0.144996
AT1G53130	-0.545594	-0.823736	-1.71811	-0.914007	-1.97456	-1.78206	-0.125484	-0.983491	-0.149201		AT5G55270	2.02722	3.11112	0.107014	0.729879	2.66389	0.251568	-0.00824843	0.740701	-0.164895
AT1G53340	-0.559342	-0.280798	-0.448483	0.0174375	-0.703096	-0.49775	-0.170332	-0.43372	0.00170428		AT5G64060	4.21992	5.38223	1.33976	1.6146	4.57025	2.22101	1.09425	3.4629	0.558432
AT1G53680	-1.08263	-0.816018	-1.08346	-0.273566	-1.04439	-0.792423	-0.123849	-0.599043	-0.648999
AT1G54890	-0.842154	-0.976009	-1.24034	-0.685097	-2.13033	-0.855916	-0.395548	-1.12345	-0.140375
AT1G54940	-0.478347	-0.452445	-0.379536	0.263183	-0.785784	-0.382689	-0.311728	-0.604174	-0.0645297
AT1G55290	-0.915966	-0.483417	-0.581478	0.0576749	-0.691558	-0.534989	-0.196355	-0.732855	-0.162939
AT1G55420	-0.291633	-0.274465	-0.36466	-0.101737	-0.375529	-0.572495	-0.0454164	-0.29856	-0.0549529
AT1G56580	2.1925	3.20338	1.02236	0.826461	1.96196	0.991072	0.475174	0.664295	0.472182
AT1G57570	-0.217682	-0.233481	-0.158165	-0.0450398	-0.305149	-0.328191	0.141566	-0.258986	-0.0699112
AT1G61840	-0.339129	-0.604079	-0.573079	-0.172935	-0.565767	-0.43951	-0.19301	-0.343701	-0.169972
AT1G61950	-0.754463	-0.479383	-0.80552	-0.0920956	-0.637567	-0.584443	-0.18049	-0.288067	0.0183783
AT1G62020	1.37591	1.74943	0.689565	0.815043	1.55278	1.23067	0.594113	1.03408	0.471498
AT1G62320	-0.563129	-0.611608	-0.589583	-0.154287	-0.670959	-0.625877	-0.159469	-0.457139	-0.0441433
AT1G62440	-0.679471	-0.637666	-0.612795	-0.297636	-1.3889	-1.17235	-0.535033	-0.809571	-0.839219
AT1G62975	-0.604894	-0.245112	-0.322445	-0.0703405	-0.934159	-1.21545	0.0298193	-1.0007	-0.281029
AT1G62980	-1.14694	-1.41708	-1.11435	-0.131201	-2.20222	-1.80891	-0.385106	-1.42872	-0.373541
AT1G63450	-0.865356	-0.815446	-0.80155	-0.0643753	-0.826013	-0.557071	-0.344809	-0.801131	-0.627005
AT1G67195	-0.0841872	-0.340614	-0.588561	-0.103414	-0.993186	-1.2655	0.289426	-0.534096	0.263508
AT1G69240	-0.836017	-0.664913	-0.769824	-0.0852235	-1.32231	-0.672085	-0.426304	-0.835911	-0.313773
AT1G70450	-0.377402	-0.627899	-0.362058	0.231962	-0.556873	-0.425506	-0.123611	-0.193172	-0.107278
AT1G70460	-0.828255	-1.08838	-0.825368	-0.406381	-1.29899	-1.17367	-0.422029	-0.881221	-0.541475
AT1G70490	2.87336	3.03195	1.82027	1.58247	3.3847	2.74623	1.50127	2.48557	1.39862
AT1G71380	0.180553	-0.380071	-0.322219	-0.127147	-0.605248	-0.341006	-0.14223	-0.347244	-0.145763
AT1G73280	-0.405083	-0.467322	-0.343169	0.168405	-0.637869	-0.380151	0.315211	-0.646346	-0.0872317
AT1G73340	0.0306167	-0.0646794	-0.203177	-0.296867	-0.726783	-0.561694	0.0515783	-0.490829	-0.167866
AT1G73860	-0.367643	-0.0415306	-0.374448	-0.049837	-0.692141	-0.397234	0.442222	-0.501883	0.148404
AT1G74830	-0.361069	-0.417707	-0.714095	-0.0153873	-1.07135	-0.85781	-0.168075	-0.721099	-0.111516
AT1G74870	0.763727	1.33887	0.0737284	0.650146	0.736469	0.300497	0.498776	0.756085	-0.0261888
AT1G78260	-0.470095	-0.69696	-0.808769	-0.553322	-1.40877	-1.53031	-0.660443	-1.04441	-0.865619
AT2G03640	0.535571	1.47978	0.429387	0.433474	0.808746	0.488319	0.272192	0.264203	0.269179
AT2G03720	-1.0927	-0.411077	-1.25675	0.0577605	-1.74228	-1.20174	-0.212111	-1.43175	-0.113936
AT2G05160	-0.324356	-0.323352	-0.545235	-0.382107	-1.19596	-0.866896	-0.408575	-0.871422	-0.364731
AT2G06255	0.227664	0.416029	0.360677	0.695133	0.241484	-0.112951	0.999148	0.526868	0.733403
AT2G17590	-0.457641	-0.381039	-0.356535	-0.26827	-0.608628	-0.733385	-0.145489	-0.578336	-0.351474
AT2G21450	0.3028	0.932441	0.0581931	0.124261	0.581812	0.0801121	-0.0278707	0.0239102	-0.0253574
AT2G21880	-0.549982	-0.3789	-0.881285	-0.593608	-1.61429	-1.81162	-0.445046	-1.41788	-0.666656
AT2G22290	-0.705016	-0.386078	-0.47222	-0.139948	-0.849076	-0.941151	-0.10692	-0.498959	-0.164819
AT2G22770	-0.479371	-0.600385	-0.530324	-0.248489	-0.757952	-0.895843	0.0942374	-0.695862	-0.187019
AT2G24980	-1.21141	-1.05192	-1.22102	-0.448302	-2.04985	-1.85736	-0.32956	-1.00691	0.0666009
AT2G25240	-0.791118	-1.02773	-0.924954	-0.457793	-1.41772	-1.48983	-0.333365	-1.13321	-0.357538
AT2G25460	2.78317	3.97174	1.70608	1.48858	3.17536	1.94974	1.10831	2.51123	1.79291
AT2G25810	-1.1016	-1.21116	-1.21827	-1.0801	-2.64831	-1.45281	-0.622859	-1.69876	-1.56321
AT2G26010	-0.419894	-1.28351	0.210183	0.40059	-1.73744	-1.37735	0.620503	-0.736486	0.423329
AT2G26410	-0.377547	-0.337175	-0.466153	-0.181454	-0.802855	-0.854705	-0.0274433	-0.503093	-0.190064
AT2G27920	-0.718488	-0.677974	-0.868912	-0.0380694	-0.82088	-1.20911	-0.148306	-0.501321	-0.220445
AT2G28440	-0.170608	-0.314483	-0.185208	-0.410334	-0.72742	-0.348371	-0.518226	-0.0520377	-0.572627
AT2G28990	-0.603737	-0.614735	-0.610286	0.047326	-0.71714	-0.742831	-0.228506	-0.47092	-0.0453847
AT2G29000	-0.387016	-0.311115	-0.469321	0.00711292	-0.168028	-0.22275	0.0605627	-0.0659955	0.0791269
AT2G29260	2.1628	3.2469	0.469045	0.269425	1.24122	0.223602	-0.175674	0.967503	-0.0530937
AT2G31900	-0.481081	-0.302016	-0.556947	-0.338694	-0.712962	-0.741729	-0.191392	-0.72295	-0.386985
AT2G32270	-0.982617	-1.1292	-0.695639	0.0870413	-0.943807	-0.669003	-0.290131	-0.631767	0.0875098
AT2G32610	0.0297934	0.0262628	-0.469515	-0.303457	-0.881809	-0.483618	-0.0493767	-0.716005	-0.167491
AT2G33460	-0.445148	-0.370079	-0.251682	-0.194622	-0.607049	-0.633304	-0.374506	-0.370261	-0.178153
AT2G36210	-0.374378	-0.567629	-0.685924	0.099626	-0.657619	-0.524489	-0.0949003	-0.975888	-0.571157
AT2G36300	2.06685	2.41366	1.30057	1.10045	2.0087	1.63595	0.474575	1.13883	0.782383
AT2G36305	1.16631	1.12982	0.59732	0.743114	1.27701	1.17545	0.568088	0.854542	0.600237
AT2G37540	-0.276958	-0.344586	-0.43606	0.0603215	-0.377383	-1.03135	0.290559	-0.246136	-0.105559
AT2G37670	-0.0658303	-0.0600326	-0.21983	0.315531	-0.427319	-0.00737364	0.0410908	-0.182828	0.22581
AT2G43480	-0.25994	-0.279457	-0.309716	-0.256689	-0.92208	-0.300302	-0.0506129	-0.22334	-0.475294
AT2G43880	-0.726739	-0.977758	-1.60557	-0.527324	-1.80052	-0.752263	-0.699451	-1.53998	-1.19522
AT2G44110	-1.15369	-1.58805	-1.50267	-0.208977	-2.02268	-1.70333	-0.217291	-1.31453	-0.51026
AT2G44740	-0.406654	-0.670784	-0.864021	-0.339184	-1.76498	-1.14996	-0.720244	-1.45813	-0.690051
AT2G45080	-0.125991	-0.48169	-0.46713	0.280677	-0.408102	-0.752481	-0.115652	-0.190015	-0.138886
AT2G45750	-0.85827	-0.837562	-0.788191	0.114802	-1.13094	-0.515822	-0.586042	-0.896005	-0.496544
AT2G46740	-0.38853	-0.481032	-0.491997	-0.313011	-0.996985	-1.04935	-0.127886	-0.789414	-0.108506
AT2G46860	-0.759822	-0.82597	-1.0762	0.156486	-2.08547	-1.2761	-0.236203	-0.705082	0.0576192
AT2G47360	-0.478218	-0.549039	-0.408044	-0.127173	-1.45743	-0.633923	-0.469981	-0.972812	-0.402577
AT2G47530	-0.686101	-0.760917	-0.948575	-0.508116	-2.1277	-1.88679	-0.88289	-1.67594	-0.732637
AT2G47770	0.727563	1.043	-0.0748102	0.337554	1.32048	0.0377542	-0.0531394	-0.0135295	-0.172182
AT3G01600	1.13453	1.93014	0.908596	0.194252	1.55748	0.922447	0.0692843	0.811729	0.096854
AT3G01730	-1.29673	-1.60232	-1.71338	-0.330499	-1.64988	-1.4601	-0.102477	-1.10416	-0.0416323
AT3G02500	0.840017	1.89085	-0.136894	-0.35359	0.535903	-0.388703	-0.32301	0.0651205	-0.190834
AT3G04320	-0.708836	-0.962455	-1.25346	-1.22443	-2.314	-1.33041	-0.389151	-1.21486	-1.1364
AT3G07070	-1.18903	-0.594963	-0.839122	0.139764	-1.28154	-1.02713	-0.313525	-1.19009	-0.383715
AT3G07900	-0.307026	-0.324009	-0.553346	-0.0149033	-0.874857	-0.727914	-0.0137402	-0.920688	-0.516934
AT3G09330	-0.235735	-0.24294	-0.350979	-0.220459	-0.419049	-0.301005	-0.27765	-0.402304	-0.253639
AT3G10710	-0.967373	-1.00691	-1.23207	-0.14744	-2.23564	-1.77999	-0.364808	-1.3868	-0.537619
AT3G10720	-0.699936	-1.1775	-1.07771	-0.137124	-1.10011	-1.09749	-0.854285	-0.495299	-0.65068
AT3G12430	0.396815	1.63407	-0.0232119	0.02529	0.299158	-0.0574894	0	0	-0.0247659
AT3G12460	0.556968	0.755682	0.563696	0.253183	0.805958	0.355945	-0.216216	0.24039	0.111158
AT3G12480	0.623075	1.43261	0.184898	0.632558	0.912208	0.803795	0.325782	0.460544	0.287076
AT3G12540	-0.653622	-0.365128	-1.0337	0.136521	-1.19365	-0.850305	-0.196518	-0.986347	-0.140076
AT3G14075	0.544609	0.877979	0.332906	0.340219	0.745448	0.548493	0.237093	0.544524	0.323557
AT3G14850	-0.293291	-0.408497	-0.0902802	0.0522784	-0.803412	-0.811736	0.15271	-0.763597	-0.202402
AT3G15700	-0.392778	0.154092	-0.464141	0.292868	-0.658544	-0.300692	0.0129678	-0.422272	-0.0902193
AT3G15980	2.71396	3.8663	1.36428	2.23196	3.71605	3.02519	1.85598	2.49452	1.62051
AT3G17600	-0.463576	-0.640063	-0.658642	0.333579	-0.814163	-0.589892	0.0858572	-0.586871	-0.363716
AT3G19390	1.37908	2.36115	1.10788	0.401424	1.06293	0.585421	-0.00711786	0.368019	0.270988
AT3G20460	-0.913131	-0.920429	-0.918824	-0.274344	-1.19904	-1.52803	-0.376821	-0.933626	-0.630041
AT3G21180	-0.698343	-0.597037	-0.821207	-0.291307	-1.59806	-1.09682	-0.273765	-1.06938	-0.495444
AT3G21340	-0.646699	-0.617585	-0.944488	-0.369746	-1.44844	-1.34956	-0.315307	-0.851261	-0.629801
AT3G23175	-0.88817	-0.885775	-1.07857	0.234674	-0.799924	-0.880694	-0.063479	-0.955268	-0.0254761
AT3G23190	-0.509896	-0.492436	-0.700409	-0.172958	-0.823619	-1.42791	-0.289555	-0.778979	-0.360573
AT3G23870	-0.321288	-0.393789	-0.333493	0.366181	-0.772056	-0.39727	-0.306958	-0.443147	0.115206
AT3G24750	-0.454924	-0.374455	-0.834011	-0.532136	-1.09638	-0.6041	0.170047	-0.764779	-0.47261
AT3G27510	-0.0958707	-0.0143164	-0.319248	0.0338836	-0.521322	-0.459099	-0.0358318	-0.498536	-0.148832
AT3G28570	0.112692	0.859655	-0.148817	-0.276871	0.433428	-0.00875189	-0.161484	0.249686	0.0281467
AT3G29670	-0.000315889	0.191485	-0.153881	-0.603487	-0.141556	-0.519609	-0.725749	-0.338392	-0.333144
AT3G45700	-1.07853	-1.38998	-0.884719	-0.574528	-1.12153	-1.08973	-0.466332	-1.49762	-1.83101
AT3G47220	-0.264952	-0.34542	-0.459408	-0.0618808	-0.227578	-0.255817	-0.0987162	-0.435295	-0.235663
AT3G47740	-0.275853	-0.395998	-0.477922	-0.221984	-1.24081	-1.23922	-0.0681078	-0.607267	-0.180436
AT3G49960	-1.55739	-1.44983	-1.27117	0.568881	-2.34985	-0.757617	-0.188025	-0.949511	-0.00454386
AT3G50130	-0.434102	-0.273949	-0.478295	-0.379516	-0.942366	-0.72882	-0.234914	-0.860551	-0.533344
AT3G51000	1.74074	2.73219	0.820132	1.47699	2.13303	1.7811	1.96536	1.70578	1.60608
AT3G52190	0.541332	1.07906	-0.0722669	0.80338	0.834443	0.812965	0.833947	0.649341	0.481045
AT3G54580	-0.946459	-1.40278	-1.22134	-1.38423	-3.27729	-2.9537	-1.05647	-2.31308	-2.04046
AT3G54590	-1.15373	-1.75347	-1.54685	-1.2431	-3.5713	-3.07264	-0.877551	-1.86028	-1.47128
AT3G54870	-0.500673	-0.191834	-0.456778	0.231226	-0.532873	-0.450994	-0.142073	-0.27962	-0.0582025
AT3G59500	1.01897	1.42154	0.338215	0.978313	1.65192	1.17216	0.941174	1.09995	0.702508
AT3G60280	-1.15449	-1.40697	-1.28743	-0.937603	-2.60457	-1.78594	-0.327159	-1.03024	-0.0515687
AT3G61300	-0.440637	-0.405986	-0.438045	-0.138434	-0.452075	-0.482266	-0.108071	-0.309582	-0.144476
AT3G62680	-1.21604	-1.22474	-0.938031	-0.582425	-2.42109	-2.05897	-0.110305	-1.56401	-0.723507
AT4G00680	-1.17592	-0.773413	-1.14382	-0.226844	-1.85916	-1.35783	-0.201839	-1.41453	-0.446949
AT4G03330	-0.593618	-0.572739	-0.591078	-0.0149733	-0.755894	-0.677116	0.210277	-0.658995	0.120532
AT4G04460	-0.839251	-0.674004	-0.989517	-0.478422	-1.00196	-0.539757	-0.459332	-1.10903	-0.520833
AT4G05010	2.01295	2.88052	1.45602	1.32498	2.19353	1.96834	1.04412	1.096	1.42587
AT4G07960	-0.394788	-0.521017	-0.712503	0.236616	-0.990362	-0.524718	-0.180998	0.0301431	0.113338
AT4G08400	-1.09865	-0.657397	-0.672157	-0.328508	-1.29288	-1.27428	-0.049766	-1.05733	-0.552108
AT4G08410	-1.08674	-0.849978	-0.825414	-0.439939	-1.5957	-1.41884	-0.239889	-1.32466	-0.759191
AT4G09990	-0.859824	-0.603051	-0.530244	-0.419308	-1.95322	-1.24585	-0.608555	-1.60288	-1.15025
AT4G11800	1.16944	1.55688	0.430019	0.984241	1.5529	1.32917	0.545394	1.11863	0.753204
AT4G13390	-0.849267	-0.6847	-0.669904	0.347826	-1.36489	-1.01153	0.140507	-0.260428	0.0551424
AT4G13440	-1.06865	-0.8363	-0.720766	-0.694332	-1.90529	-1.06041	-0.498409	-1.86615	-1.04374
AT4G20160	-0.520281	-0.294348	-0.290331	0.145273	-0.179103	-0.248463	0.0314284	-0.106579	0.0251534
AT4G20450	-1.1062	-0.976643	-1.20046	0.168237	-0.394714	-0.623158	0.135712	-0.379495	-0.108185
AT4G20840	-0.457632	-0.522913	-0.550768	-0.487018	-1.1588	-0.909575	-0.682347	-0.921606	-0.58098
AT4G22080	-0.730762	-0.672912	-0.809599	0.00538947	-1.51966	-1.15875	0.0877504	-0.905156	0.329436
AT4G22235	-1.08073	-1.03148	-1.33853	-0.234763	-1.78876	-0.897829	-0.0312797	-0.697414	-1.03362
AT4G22640	-0.889539	-0.72639	-0.81409	-1.09604	-1.61994	-1.26683	-0.446933	-1.02946	-0.541833
AT4G22666	-2.13742	-2.0346	-2.39387	-1.04818	-3.73126	-2.84275	-0.325196	-2.80392	-1.94584
AT4G24310	-0.900632	-0.480477	-0.941508	-0.359913	-0.924959	-0.477383	-0.290556	-0.935048	-0.705563
AT4G25090	-0.611793	-0.440071	-0.422722	-0.459975	-0.964003	-1.39084	-0.0941043	-0.821323	0.0955365
AT4G25220	-1.48721	-1.60304	-1.33168	-0.338829	-1.64435	-1.44709	-0.0334202	-0.354879	0.277541
AT4G25790	-1.74954	-1.88713	-1.35903	0.477681	-2.01763	-1.1014	-0.052584	-0.748943	0.515198
AT4G25820	-1.15306	-1.59868	-1.30319	-0.328342	-2.01728	-1.70743	-0.352603	-1.6918	-0.621936
AT4G26770	-0.149916	-0.367778	-0.162103	-0.0744795	-0.993728	-0.446728	-0.162986	-0.675416	-0.046831
AT4G27290	-0.381822	-0.181042	-0.447843	0.271897	-0.519805	-0.373742	-0.00186135	-0.346794	-0.0762757
AT4G29180	-1.25173	-1.34684	-1.26861	-0.69522	-1.97402	-2.08066	-0.334748	-1.07023	-0.656577
AT4G29740	-0.369509	-0.855003	-0.431011	-0.534845	-0.763312	-0.95572	-0.142702	-0.989705	-0.327472
AT4G30170	-1.45802	-2.11337	-1.50992	-0.67328	-1.84615	-1.52699	-0.444771	-1.55538	-1.19896
AT4G30320	-1.40619	-1.87802	-1.34235	-0.15413	-2.64068	-1.76123	-0.478599	-1.52435	-0.750303
AT4G30670	-0.605282	-0.28912	-0.402576	-0.109759	-1.52722	-1.40678	0.303417	-0.582152	0.9364
AT4G32670	2.41979	2.76565	1.64903	1.6162	2.21659	2.09758	0.942942	1.54978	1.41399
AT4G33550	-1.03275	-0.614148	-0.655382	-1.66257	-0.690585	-1.1361	-1.06112	-0.505662	-1.27399
AT4G33730	-1.39035	-1.21686	-0.303359	-0.156711	-2.07866	-1.65287	-0.272994	-1.19366	-0.141039
AT4G34580	-0.896644	-0.595825	-0.824251	-0.110073	-1.35225	-1.12813	0.13016	-0.977171	-0.166869
AT4G37400	0.447683	0.61064	0.647737	-0.0578002	0.433881	0.365383	0.388866	0.81	0.201733
AT4G38390	-0.58298	-0.710462	-0.50773	-0.104257	-0.553277	-0.599237	-0.166434	-0.284565	-0.0886342
AT4G40090	-1.63148	-1.88354	-1.35269	-0.927724	-2.35387	-2.20041	-0.535057	-1.87271	-1.05699
AT5G01050	-0.383904	-0.281992	-0.200088	-0.158804	-0.672449	-0.663979	0.109561	-0.370008	-0.0138926
AT5G02360	-0.422545	-0.438617	-0.456503	-0.180869	-0.822921	-0.380166	-0.334179	-0.441554	-0.168649
AT5G02390	-0.348785	-0.0945922	-0.179469	0.0836158	-0.357216	-0.518335	-0.0481072	-0.18334	-0.0929397
AT5G02580	0.250989	-0.0244681	0.344509	1.59806	-0.103784	1.09065	1.89494	0.092151	1.56598
AT5G03640	-0.586038	-0.441091	-0.606185	0.353546	-0.663341	-0.490921	-0.180854	-0.219728	-0.0325774
AT5G04960	-1.5805	-1.6696	-1.58005	-0.235977	-2.34155	-1.54937	-0.555089	-1.99506	-0.468686
AT5G05500	-0.484053	-0.849104	-0.526038	-0.214592	-2.28133	-1.45526	-0.216433	-1.43664	-0.746464
AT5G05840	-0.539856	-0.247916	-0.412471	-0.319383	-0.895477	-0.620197	-0.809027	-0.617466	-0.231112
AT5G06640	-1.04513	-1.43233	-1.20918	-0.84366	-2.97841	-2.3466	-0.564704	-1.56317	-0.643982
AT5G06990	-0.777224	-0.491297	-0.401356	0.0386005	-0.850385	-0.729459	-0.412505	-0.667685	0.00830715
AT5G10550	0.651072	1.10663	0.31577	0.478179	0.679444	0.726798	-0.0414709	0.306928	0.333295
AT5G14150	-0.656446	-0.635114	-0.980402	-0.375572	-1.23336	-0.841852	-0.346029	-0.710903	-0.513775
AT5G14340	-0.380369	-0.524358	-0.659708	0.135346	-0.972957	-0.571776	-0.486369	-0.768919	-0.320649
AT5G14500	0.930507	1.52136	0.254206	0.246919	0.64047	0.378197	0.052766	0.376003	0.189981
AT5G16350	-0.332787	-0.300443	-0.754694	-0.0942086	-1.12157	-1.16805	-0.374106	-0.452111	-0.184085
AT5G17820	-1.21554	-1.14622	-0.876398	-0.764823	-2.46187	-2.16785	-0.638899	-1.82497	-1.24499
AT5G19560	-0.533944	-0.161031	-0.460872	-0.0366457	-0.617001	-0.78959	0.0929879	-0.497583	-0.04765
AT5G19790	-0.615501	-0.762567	-0.812045	-0.0719889	-1.78732	-1.28939	-0.535732	-1.40621	-0.540452
AT5G21080	-0.350528	-0.214277	-0.451496	-0.064156	-0.605612	-0.453195	-0.326696	-0.394918	-0.0601888
AT5G22410	-0.899265	-0.459224	-0.413779	0.516965	-1.381	-0.805091	0.404233	-0.866041	0.193197
AT5G23030	-0.600025	-0.764001	-0.261068	0.334095	-0.850458	-0.746966	-0.00699878	-0.730283	-0.265373
AT5G23210	-0.751435	-0.806478	-0.985981	-0.492773	-1.01551	-1.31155	-0.742171	-1.03542	-0.605548
AT5G23980	-0.906192	-0.994874	-0.909797	0.246813	-0.775443	-1.34106	0.131845	-0.697506	0.52329
AT5G24313	-0.879796	-0.666309	-0.829247	0.385333	-1.2797	-1.19179	-0.0886866	-0.772932	0.062997
AT5G24880	-1.1845	-0.380241	-0.830406	-0.360921	-1.3808	-1.09816	-0.334436	-1.09491	-0.469981
AT5G24960	-0.388666	-0.411215	-0.371743	-0.104812	-0.763901	-0.329198	-0.0503967	-0.366272	-0.180353
AT5G26080	-1.29203	-1.71124	-1.26404	-0.567727	-1.357	-1.80876	0.371545	-0.299039	-0.266051
AT5G26320	-0.700532	-0.566396	-0.501394	-0.35261	-1.25993	-1.62994	0.170549	-0.428013	-0.111756
AT5G35190	-1.40608	-0.89082	-1.03055	-0.231242	-2.82711	-1.72116	-0.412565	-2.07884	-0.707596
AT5G36260	-0.228586	-0.296358	-0.38584	-0.188318	-0.593624	-0.529348	-0.102441	-0.412189	0.0773294
AT5G40510	-0.36412	0.0241845	-0.423035	-0.105955	-1.05956	-0.906094	0.102564	-0.80104	-0.0680027
AT5G40730	-1.63681	-1.7116	-1.34661	-1.25977	-2.52347	-2.12341	-0.949898	-2.22427	-1.89053
AT5G42630	-0.343013	-0.282079	-0.565496	-0.298138	-0.762004	-0.658928	0.232336	-0.642569	-0.130947
AT5G42750	-0.233941	-0.421713	-0.418029	-0.336153	-0.650162	-0.987233	-0.525644	-0.294156	-0.269017
AT5G42785	-1.11283	-1.17734	-1.47408	-0.458366	-1.78307	-1.15057	-0.426662	-1.23574	-0.810913
AT5G43230	-0.358795	-0.376483	-0.251906	0.116955	-0.594099	-0.462259	-0.337739	-0.461808	-0.148961
AT5G44580	-0.14163	-0.46063	-0.470048	0.210713	-0.200387	-1.00748	-0.331589	-0.396203	0.0703019
AT5G49270	-0.886884	-0.927399	-1.02284	-0.406048	-1.73889	-1.16326	-0.539392	-1.36329	-0.900588
AT5G49870	-0.608128	-0.33793	-0.741815	-0.1609	-0.666369	-0.512747	-0.275303	-0.400091	-0.0279731
AT5G51060	-0.399447	-0.376748	-0.498572	-0.186067	-1.06948	-0.998647	-0.226406	-0.847184	-0.327614
AT5G51270	-0.38386	-0.286536	-0.667845	0.188311	-0.640302	-0.327316	-0.229051	-0.443025	-0.285646
AT5G51520	-0.858956	-0.833596	-0.924617	-0.141571	-1.5798	-0.874838	-0.682447	-1.35101	-0.98677
AT5G52120	0.833391	1.37733	0.350943	0.734072	1.19645	1.05425	0.479172	0.577228	0.296498
AT5G52170	0.313563	0.910674	-0.12611	-0.229231	0.537931	-0.197852	0.0428541	-0.0043101	-0.0504883
AT5G53230	1.15621	1.88853	-0.0289671	0.337487	1.90963	0.191506	-0.00102908	0.104444	-0.144996
AT5G54370	-1.84861	-2.5718	-2.65018	-1.46083	-3.96754	-2.68712	-1.01265	-3.26499	-2.68543
AT5G55270	2.02722	3.11112	0.107014	0.729879	2.66389	0.251568	-0.00824843	0.740701	-0.164895
AT5G57540	-2.64818	-2.66005	-2.33024	0.544375	-2.5117	-1.53378	0.268319	-0.904586	0.613388
AT5G57625	-1.20591	-1.65903	-1.01607	-0.124014	-2.50693	-1.74134	-0.293481	-1.46514	-0.653923
AT5G58784	-0.645188	-0.663267	-0.839723	-0.0553102	-0.854445	-0.398377	-0.115599	-0.649223	-0.591757
AT5G64060	4.21992	5.38223	1.33976	1.6146	4.57025	2.22101	1.09425	3.4629	0.558432
AT5G65690	-0.666872	-0.132251	-0.00791978	0.347152	-1.22754	-0.0898269	-0.119757	0.0014574	0.108641

## Sheet: Fig 5
Fig. 5a. Relative growth of primary root of T-DNA mutants of the selected regulatory-hub gene candidate (cow1-3, yip1a-1, yip1a-2 and lrx1-4) and their higher-order mutants crossed with bzip28-2, bzip60-2 or bzip28-2 bzip60-1 in ER stress recovery as described in Fig. 1a.
Genotype	Relative root growth (Tm/DMSO)	Biological Replicate
Col-0	0.544046	1
Col-0	0.449711	2
Col-0	0.415534	3
Col-0	0.551913	4
Col-0	0.430456	5
cow1-3	0.35801	1
cow1-3	0.370436	2
cow1-3	0.278034	3
cow1-3	0.331461	4
cow1-3	0.238987	5
yip1a-1	0.366935	1
yip1a-1	0.468161	2
yip1a-1	0.275024	3
yip1a-1	0.411433	4
yip1a-1	0.319752	5
yip1a-2	0.312981	1
yip1a-2	0.251232	2
yip1a-2	0.379729	3
yip1a-2	0.192737	4
yip1a-2	0.22093	5
lrx1-4	0.43843	1
lrx1-4	0.472247	2
lrx1-4	0.368153	3
bzip28-2	0.0430759	1
bzip28-2	0.111472	2
bzip28-2	0.0888424	3
bzip28-2	0.0630687	4
cow1-3 bzip28-2	0.458647	1
cow1-3 bzip28-2	0.262989	2
cow1-3 bzip28-2	0.297898	3
cow1-3 bzip28-2	0.378385	4
cow1-3 bzip28-2	0.347152	5
yip1a-1 bzip28-2	0.213581	1
yip1a-1 bzip28-2	0.174301	2
yip1a-1 bzip28-2	0.241178	3
yip1a-1 bzip28-2	0.354848	4
yip1a-1 bzip28-2	0.234121	5
bzip60-2	0.197966	1
bzip60-2	0.230751	2
bzip60-2	0.149768	3
bzip60-2	0.2397	4
cow1-3 bzip60-2	0.289249	1
cow1-3 bzip60-2	0.314089	2
cow1-3 bzip60-2	0.254305	3
cow1-3 bzip60-2	0.249082	4
cow1-3 bzip60-2	0.277047	5
yip1a-1 bzip60-2	0.224685	1
yip1a-1 bzip60-2	0.363528	2
yip1a-1 bzip60-2	0.285229	3
yip1a-1 bzip60-2	0.410924	4
yip1a-1 bzip60-2	0.358313	5
bzip28-2 bzip60-1	0.0570284	1
bzip28-2 bzip60-1	0.00586036	2
bzip28-2 bzip60-1	0.0811802	3
bzip28-2 bzip60-1	0	4
bzip28-2 bzip60-1	0.0514899	5
cow1-3 bzip28-2 bzip60-1	0.117446	1
cow1-3 bzip28-2 bzip60-1	0.108904	2
cow1-3 bzip28-2 bzip60-1	0.210671	3
cow1-3 bzip28-2 bzip60-1	0.0458877	4
cow1-3 bzip28-2 bzip60-1	0.108442	5
Fig 5b. Suppression of bzip28-2 bzip60-1 by cow1-3 in chronic ER stress.
Genotype	Relative root growth (Tm/DMSO)	Tm (ng/mL)	Biological Replicate
Col-0	1.07483	15	1
Col-0	1.05649	15	2
Col-0	0.966927	15	3
Col-0	0.973536	15	4
Col-0	1.10318	15	5
bzip28-2 bzip60-1	0.837192	15	1
bzip28-2 bzip60-1	0.819279	15	2
bzip28-2 bzip60-1	0.820887	15	3
bzip28-2 bzip60-1	0.824467	15	4
cow1-3 bzip28-2 bzip60-1	0.943231	15	1
cow1-3 bzip28-2 bzip60-1	1.04716	15	2
cow1-3 bzip28-2 bzip60-1	0.981521	15	3
cow1-3 bzip28-2 bzip60-1	0.93652	15	4
cow1-3 bzip28-2 bzip60-1	0.944569	15	5
Col-0	0.643838	25	1
Col-0	0.694019	25	2
Col-0	0.874957	25	3
Col-0	0.756705	25	4
bzip28-2 bzip60-1	0.46989	25	1
bzip28-2 bzip60-1	0.361721	25	2
bzip28-2 bzip60-1	0.28428	25	3
bzip28-2 bzip60-1	0.152326	25	4
bzip28-2 bzip60-1	0.203297	25	5
cow1-3 bzip28-2 bzip60-1	0.539177	25	1
cow1-3 bzip28-2 bzip60-1	0.413222	25	2
cow1-3 bzip28-2 bzip60-1	0.400742	25	3
cow1-3 bzip28-2 bzip60-1	0.416477	25	4
cow1-3 bzip28-2 bzip60-1	0.662164	25	5
Col-0	0.761049	50	1
Col-0	0.714503	50	2
Col-0	0.424007	50	3
Col-0	0.385533	50	4
Col-0	0.34059	50	5
bzip28-2 bzip60-1	0.0938684	50	1
bzip28-2 bzip60-1	0.0844952	50	2
bzip28-2 bzip60-1	0.0785671	50	3
bzip28-2 bzip60-1	0.080993	50	4
bzip28-2 bzip60-1	0.0885316	50	5
cow1-3 bzip28-2 bzip60-1	0.197694	50	1
cow1-3 bzip28-2 bzip60-1	0.190078	50	2
cow1-3 bzip28-2 bzip60-1	0.343337	50	3
cow1-3 bzip28-2 bzip60-1	0.322681	50	4
cow1-3 bzip28-2 bzip60-1	0.164327	50	5

## Sheet: Supplementary Fig 1
Supplementary Fig. 1b. Relative dry weight accumulation in ER stress recovery.
Genotype	# of biological Replicate	Biomass (Tm/DMSO) at 8-d relative to Col-0
bzip28-2	1	0.569291
bzip28-2	2	0.527635
bzip28-2	3	0.470284
bzip28-2	4	0.527635
bzip28-2	5	0.475451
bzip60-2	1	0.810706
bzip60-2	2	0.527635
bzip60-2	3	0.721101
bzip60-2	4	0.855813
bzip60-2	5	0.721101
bzip28-2 bzip60-1	1	0.0853374
bzip28-2 bzip60-1	2	0.218958
bzip28-2 bzip60-1	3	0.224876
bzip28-2 bzip60-1	4	0.231122
bzip28-2 bzip60-1	5	0.2684
Supplementary Fig. 1d. Comparison of primary root growth among loss-of-function mutants of UPR regulator genes under the normal growth condition.
Genotype	# of biological Replicate	Primary root growth (cm)
Col-0	1	6.7825
Col-0	2	6.5525
Col-0	3	5.975
Col-0	4	6.989
Col-0	5	6.919
Col-0	6	6.695
Col-0	7	6.7895
Col-0	8	6.935
Col-0	9	6.54
Col-0	10	6.6195
bzip28-2	1	5.2665
bzip28-2	2	6.517
bzip28-2	3	6.5715
bzip28-2	4	6.621
bzip28-2	5	6.396
bzip28-2	6	6.808
bzip28-2	7	6.7645
bzip28-2	8	6.513
bzip28-2	9	6.8955
bzip28-2	10	6.9305
bzip28-2 bzip60-1	1	6.72
bzip28-2 bzip60-1	2	6.3365
bzip28-2 bzip60-1	3	7.072
bzip28-2 bzip60-1	4	7.144
bzip28-2 bzip60-1	5	7.2085
bzip28-2 bzip60-1	6	6.74
bzip28-2 bzip60-1	7	6.445
bzip28-2 bzip60-1	8	6.7525
bzip28-2 bzip60-1	9	7.014
bzip28-2 bzip60-1	10	6.8735
ire1a ire1b bzip60-2	1	3.526
ire1a ire1b bzip60-2	2	3.6925
ire1a ire1b bzip60-2	3	5.475
ire1a ire1b bzip60-2	4	4.3655
ire1a ire1b bzip60-2	5	4.68
ire1a ire1b bzip60-2	6	4.353
ire1a ire1b bzip60-2	7	3.0545
ire1a ire1b bzip60-2	8	4.545
ire1a ire1b bzip60-2	9	4.473
ire1a ire1b bzip60-2	10	2.8575
bzip60-2	1	6.702
bzip60-2	2	6.949
bzip60-2	3	6.887
bzip60-2	4	7.023
bzip60-2	5	7.011
bzip60-2	6	7.062
bzip60-2	7	6.5035
bzip60-2	8	6.788
bzip60-2	9	6.821
bzip60-2	10	6.715
ire1a ire1b	1	3.71
ire1a ire1b	2	4.3545
ire1a ire1b	3	3.389
ire1a ire1b	4	3.4575
ire1a ire1b	5	2.582
ire1a ire1b	6	3.582
ire1a ire1b	7	2.9785
ire1a ire1b	8	4.4345
ire1a ire1b	9	4.846
ire1a ire1b	10	4.4125

## Sheet: Supplementary Fig 2
Supplementary Fig. 2a. Pearson correlation coefficient (PCC) of gene expression for all samples analyzed in this study. WT, Col-0. bzip28, bzip28-2. bzip60, bzip60-2. M, DMSO-only treated (mock). T, Tm treated.
	WT-M-0h-1	WT-M-0h-2	WT-M-0h-3	WT-M-12h-1	WT-M-12h-2	WT-M-12h-3	WT-M-24h-1	WT-M-24h-2	WT-M-24h-3	WT-T-0h-1	WT-T-0h-2	WT-T-0h-3	WT-T-12h-1	WT-T-12h-2	WT-T-12h-3	WT-T-24h-1	WT-T-24h-2	WT-T-24h-3	bzip28-M-0h-1	bzip28-M-0h-2	bzip28-M-0h-3	bzip28-M-12h-1	bzip28-M-12h-2	bzip28-M-12h-3	bzip28-M-24h-1	bzip28-M-24h-2	bzip28-M-24h-3	bzip28-T-0h-1	bzip28-T-0h-2	bzip28-T-0h-3	bzip28-T-12h-1	bzip28-T-12h-2	bzip28-T-12h-3	bzip28-T-24h-1	bzip28-T-24h-2	bzip28-T-24h-3	bzip60-M-0h-1	bzip60-M-0h-2	bzip60-M-0h-3	bzip60-M-12h-1	bzip60-M-12h-2	bzip60-M-12h-3	bzip60-M-24h-1	bzip60-M-24h-2	bzip60-M-24h-3	bzip60-T-0h-1	bzip60-T-0h-2	bzip60-T-0h-3	bzip60-T-12h-1
WT-M-0h-1	1	0.982844	0.984036	0.968359	0.968185	0.969011	0.96476	0.969692	0.965523	0.978955	0.976266	0.976945	0.946712	0.939001	0.954127	0.931356	0.947913	0.927486	0.984277	0.983164	0.982421	0.969276	0.971083	0.979536	0.973467	0.966069	0.966294	0.973267	0.977911	0.97191	0.926305	0.936031	0.939941	0.93218	0.947896	0.921181	0.979058	0.979786	0.981481	0.977751	0.964611	0.971183	0.961745	0.962905	0.963448	0.971473	0.967136	0.975528	0.927762
WT-M-0h-2	0.982844	1	0.986676	0.968185	0.973521	0.969898	0.970047	0.975468	0.973307	0.983003	0.980493	0.981863	0.953349	0.946911	0.959151	0.941558	0.942357	0.93781	0.984616	0.989658	0.987007	0.975402	0.976194	0.972534	0.96936	0.972507	0.970166	0.976046	0.972186	0.976922	0.933734	0.938852	0.944089	0.937879	0.948229	0.924496	0.983573	0.98451	0.974974	0.970937	0.974562	0.972784	0.965424	0.968434	0.968639	0.976862	0.969277	0.977991	0.934394
WT-M-0h-3	0.984036	0.986676	1	0.971723	0.969492	0.973129	0.970163	0.973665	0.970572	0.981247	0.982404	0.981964	0.956302	0.948929	0.961714	0.943595	0.948054	0.939313	0.989755	0.987486	0.985898	0.972794	0.974149	0.971053	0.968763	0.969783	0.971956	0.975992	0.973996	0.975766	0.937527	0.948799	0.947491	0.94184	0.956264	0.931235	0.985014	0.984096	0.978951	0.973543	0.970068	0.978296	0.969607	0.968584	0.971964	0.978262	0.977971	0.979731	0.938991
WT-M-12h-1	0.968359	0.968185	0.971723	1	0.989389	0.991293	0.973698	0.972179	0.971797	0.963699	0.961882	0.96429	0.954705	0.946647	0.95445	0.928807	0.935495	0.922348	0.968866	0.969299	0.969575	0.98678	0.988453	0.985059	0.970441	0.969118	0.973041	0.956799	0.955049	0.952097	0.924141	0.935907	0.933468	0.923493	0.945542	0.908761	0.95925	0.956006	0.949795	0.975052	0.979886	0.982691	0.972433	0.958888	0.970148	0.951516	0.947836	0.954473	0.920745
WT-M-12h-2	0.968185	0.973521	0.969492	0.989389	1	0.988696	0.973202	0.974797	0.974681	0.967418	0.963006	0.966679	0.958629	0.952318	0.95882	0.93363	0.936124	0.928343	0.968284	0.972759	0.972714	0.990013	0.991014	0.984729	0.969184	0.971993	0.971404	0.959259	0.95585	0.956021	0.928829	0.935076	0.936836	0.926917	0.944309	0.911814	0.964923	0.961748	0.953619	0.976217	0.986645	0.980359	0.969469	0.9614	0.968008	0.955866	0.947169	0.958146	0.925968
WT-M-12h-3	0.969011	0.969898	0.973129	0.991293	0.988696	1	0.973272	0.972464	0.971304	0.966012	0.964314	0.966119	0.957576	0.949337	0.958091	0.93271	0.93869	0.927271	0.971372	0.972767	0.971973	0.987951	0.988939	0.985096	0.969754	0.970877	0.972129	0.958612	0.957197	0.954456	0.927889	0.93877	0.938117	0.927338	0.947954	0.912823	0.963113	0.960396	0.953617	0.977948	0.982613	0.984058	0.971405	0.958218	0.96905	0.95428	0.951281	0.958043	0.925612
WT-M-24h-1	0.96476	0.970047	0.970163	0.973698	0.973202	0.973272	1	0.98711	0.989613	0.962324	0.961749	0.961898	0.950353	0.941692	0.949886	0.943562	0.945108	0.938604	0.965737	0.971658	0.970272	0.970112	0.974797	0.971566	0.985474	0.983572	0.990463	0.954824	0.953741	0.95685	0.923213	0.930591	0.931148	0.937759	0.957169	0.92146	0.959444	0.959743	0.951915	0.960249	0.967752	0.966449	0.988041	0.971709	0.985506	0.953719	0.947782	0.955711	0.924195
WT-M-24h-2	0.969692	0.975468	0.973665	0.972179	0.974797	0.972464	0.98711	1	0.9923	0.971048	0.967242	0.970355	0.95477	0.947943	0.959923	0.950794	0.953062	0.945932	0.971867	0.97781	0.977485	0.973045	0.976679	0.974136	0.985676	0.987927	0.987379	0.965502	0.960267	0.966041	0.933422	0.938819	0.944665	0.94996	0.965635	0.934318	0.969673	0.970808	0.960988	0.96752	0.97084	0.969953	0.985601	0.98396	0.987353	0.965434	0.955006	0.968156	0.935147
WT-M-24h-3	0.965523	0.973307	0.970572	0.971797	0.974681	0.971304	0.989613	0.9923	1	0.966673	0.964423	0.966087	0.951768	0.945102	0.955162	0.948096	0.947705	0.942326	0.966676	0.97414	0.973946	0.971875	0.976388	0.972303	0.986462	0.987936	0.989123	0.960058	0.955802	0.961887	0.928589	0.933298	0.937688	0.944059	0.960704	0.927477	0.964625	0.966015	0.954766	0.962413	0.971352	0.967257	0.988776	0.982201	0.988874	0.95987	0.949559	0.962569	0.929594
WT-T-0h-1	0.978955	0.983003	0.981247	0.963699	0.967418	0.966012	0.962324	0.971048	0.966673	1	0.989787	0.992486	0.955677	0.949908	0.963702	0.941545	0.946361	0.938629	0.981505	0.982676	0.983071	0.968981	0.969952	0.96889	0.964001	0.966022	0.96283	0.989557	0.984946	0.989223	0.943038	0.94884	0.953493	0.945757	0.955637	0.934777	0.97886	0.979902	0.971646	0.966704	0.96395	0.966676	0.958726	0.966055	0.963247	0.985706	0.97864	0.988221	0.941291
WT-T-0h-2	0.976266	0.980493	0.982404	0.961882	0.963006	0.964314	0.961749	0.967242	0.964423	0.989787	1	0.991501	0.958481	0.951267	0.965169	0.945279	0.948911	0.943198	0.981719	0.980995	0.978084	0.966403	0.966277	0.964875	0.960953	0.964042	0.96306	0.987519	0.98503	0.988338	0.947751	0.953663	0.95429	0.946597	0.9556	0.938128	0.978765	0.977982	0.971103	0.9652	0.962635	0.96863	0.959431	0.964428	0.963014	0.986482	0.983027	0.986735	0.945897
WT-T-0h-3	0.976945	0.981863	0.981964	0.96429	0.966679	0.966119	0.961898	0.970355	0.966087	0.992486	0.991501	1	0.956195	0.949406	0.964759	0.943499	0.947627	0.940306	0.982291	0.982937	0.982136	0.96879	0.970193	0.968754	0.96317	0.964643	0.961844	0.990596	0.983934	0.988704	0.944076	0.951428	0.954428	0.946829	0.956026	0.936619	0.979292	0.979897	0.972043	0.967229	0.963012	0.968022	0.958473	0.965321	0.963303	0.986047	0.979248	0.988443	0.943619
WT-T-12h-1	0.946712	0.953349	0.956302	0.954705	0.958629	0.957576	0.950353	0.95477	0.951768	0.955677	0.958481	0.956195	1	0.991757	0.989524	0.974593	0.970713	0.973396	0.95785	0.951015	0.946729	0.959692	0.958802	0.95044	0.945885	0.956154	0.953152	0.948626	0.955387	0.953355	0.981295	0.980261	0.979418	0.965546	0.96908	0.958143	0.953476	0.950781	0.949392	0.961573	0.966649	0.966286	0.950919	0.952746	0.951496	0.958718	0.957082	0.952994	0.978599
WT-T-12h-2	0.939001	0.946911	0.948929	0.946647	0.952318	0.949337	0.941692	0.947943	0.945102	0.949908	0.951267	0.949406	0.991757	1	0.985897	0.973579	0.967552	0.971629	0.950304	0.942889	0.937857	0.951956	0.952504	0.942305	0.938278	0.950388	0.945169	0.943243	0.950075	0.948114	0.981269	0.978255	0.976827	0.963589	0.965139	0.956482	0.946475	0.94399	0.943214	0.954827	0.962155	0.958619	0.943647	0.9479	0.943957	0.954367	0.951556	0.947288	0.977701
WT-T-12h-3	0.954127	0.959151	0.961714	0.95445	0.95882	0.958091	0.949886	0.959923	0.955162	0.963702	0.965169	0.964759	0.989524	0.985897	1	0.975117	0.974079	0.973515	0.964962	0.958897	0.955933	0.963081	0.962304	0.956122	0.950263	0.959509	0.95404	0.960477	0.961504	0.961583	0.982207	0.983216	0.985615	0.97246	0.973823	0.965017	0.962926	0.960969	0.956359	0.967262	0.96538	0.969491	0.950727	0.95893	0.953062	0.967174	0.962373	0.964943	0.981579
WT-T-24h-1	0.931356	0.941558	0.943595	0.928807	0.93363	0.93271	0.943562	0.950794	0.948096	0.941545	0.945279	0.943499	0.974593	0.973579	0.975117	1	0.984163	0.993565	0.944542	0.938297	0.933496	0.93763	0.937467	0.928074	0.939872	0.953558	0.94819	0.937822	0.941598	0.943763	0.976242	0.97427	0.976202	0.985587	0.978595	0.982101	0.943142	0.94235	0.939048	0.944368	0.948186	0.949358	0.946706	0.954549	0.948181	0.951905	0.948025	0.945465	0.97933
WT-T-24h-2	0.947913	0.942357	0.948054	0.935495	0.936124	0.93869	0.945108	0.953062	0.947705	0.946361	0.948911	0.947627	0.970713	0.967552	0.974079	0.984163	1	0.984617	0.950785	0.942117	0.937871	0.939605	0.940165	0.942341	0.953088	0.955287	0.951343	0.942535	0.954405	0.947395	0.970011	0.973295	0.975639	0.982237	0.979418	0.979932	0.946157	0.946773	0.95113	0.958953	0.945286	0.953773	0.950395	0.958333	0.950577	0.953775	0.951323	0.94966	0.974927
WT-T-24h-3	0.927486	0.93781	0.939313	0.922348	0.928343	0.927271	0.938604	0.945932	0.942326	0.938629	0.943198	0.940306	0.973396	0.971629	0.973515	0.993565	0.984617	1	0.940482	0.934274	0.929056	0.932444	0.932455	0.923303	0.934977	0.94948	0.943526	0.933728	0.939937	0.941311	0.976594	0.973502	0.975721	0.984901	0.976561	0.983108	0.940151	0.939358	0.936822	0.940669	0.943306	0.94531	0.942131	0.950871	0.94225	0.949276	0.945612	0.942029	0.979512
bzip28-M-0h-1	0.984277	0.984616	0.989755	0.968866	0.968284	0.971372	0.965737	0.971867	0.966676	0.981505	0.981719	0.982291	0.95785	0.950304	0.964962	0.944542	0.950785	0.940482	1	0.990209	0.98697	0.972619	0.973861	0.972599	0.967338	0.967833	0.967235	0.980208	0.977125	0.97868	0.941971	0.952488	0.954551	0.945539	0.958054	0.935374	0.988797	0.987603	0.984548	0.976769	0.968401	0.978759	0.964138	0.967018	0.966926	0.980936	0.980903	0.984191	0.943139
bzip28-M-0h-2	0.983164	0.989658	0.987486	0.969299	0.972759	0.972767	0.971658	0.97781	0.97414	0.982676	0.980995	0.982937	0.951015	0.942889	0.958897	0.938297	0.942117	0.934274	0.990209	1	0.9913	0.97621	0.977515	0.975397	0.97181	0.972993	0.971071	0.979943	0.97343	0.978959	0.931545	0.939892	0.944365	0.939383	0.95213	0.925883	0.987433	0.987457	0.978947	0.972176	0.970661	0.974766	0.967691	0.968858	0.97041	0.977988	0.97241	0.982024	0.933014
bzip28-M-0h-3	0.982421	0.987007	0.985898	0.969575	0.972714	0.971973	0.970272	0.977485	0.973946	0.983071	0.978084	0.982136	0.946729	0.937857	0.955933	0.933496	0.937871	0.929056	0.98697	0.9913	1	0.975272	0.977139	0.975469	0.971447	0.972503	0.970793	0.980296	0.970334	0.977569	0.927464	0.936349	0.94245	0.937487	0.952408	0.923847	0.98459	0.98545	0.973785	0.970234	0.968689	0.972807	0.966246	0.969147	0.970415	0.975581	0.967386	0.981441	0.928558
bzip28-M-12h-1	0.969276	0.975402	0.972794	0.98678	0.990013	0.987951	0.970112	0.973045	0.971875	0.968981	0.966403	0.96879	0.959692	0.951956	0.963081	0.93763	0.939605	0.932444	0.972619	0.97621	0.975272	1	0.991864	0.985403	0.968384	0.973244	0.970629	0.963034	0.959824	0.959563	0.935203	0.942294	0.944648	0.934179	0.947232	0.91962	0.969141	0.966816	0.957475	0.980597	0.987967	0.985123	0.968434	0.965044	0.968518	0.960535	0.952754	0.962956	0.932495
bzip28-M-12h-2	0.971083	0.976194	0.974149	0.988453	0.991014	0.988939	0.974797	0.976679	0.976388	0.969952	0.966277	0.970193	0.958802	0.952504	0.962304	0.937467	0.940165	0.932455	0.973861	0.977515	0.977139	0.991864	1	0.987294	0.973614	0.975992	0.974306	0.965001	0.960555	0.960952	0.933317	0.940998	0.943251	0.934398	0.949862	0.918622	0.969829	0.967947	0.959118	0.978636	0.985401	0.98326	0.9731	0.966813	0.971507	0.960648	0.953629	0.964042	0.931258
bzip28-M-12h-3	0.979536	0.972534	0.971053	0.985059	0.984729	0.985096	0.971566	0.974136	0.972303	0.96889	0.964875	0.968754	0.95044	0.942305	0.956122	0.928074	0.942341	0.923303	0.972599	0.975397	0.975469	0.985403	0.987294	1	0.97863	0.971812	0.971752	0.965087	0.965677	0.960663	0.925227	0.934664	0.938835	0.928002	0.945089	0.914702	0.966321	0.965669	0.963885	0.98311	0.978719	0.97947	0.967827	0.962504	0.968203	0.957702	0.949669	0.962777	0.924625
bzip28-M-24h-1	0.973467	0.96936	0.968763	0.970441	0.969184	0.969754	0.985474	0.985676	0.986462	0.964001	0.960953	0.96317	0.945885	0.938278	0.950263	0.939872	0.953088	0.934977	0.967338	0.97181	0.971447	0.968384	0.973614	0.97863	1	0.985036	0.98716	0.959026	0.962121	0.960188	0.9231	0.93197	0.93631	0.940254	0.959087	0.925275	0.961488	0.963909	0.960682	0.968819	0.965941	0.965983	0.985314	0.976797	0.984164	0.956192	0.948665	0.960153	0.9263
bzip28-M-24h-2	0.966069	0.972507	0.969783	0.969118	0.971993	0.970877	0.983572	0.987927	0.987936	0.966022	0.964042	0.964643	0.956154	0.950388	0.959509	0.953558	0.955287	0.94948	0.967833	0.972993	0.972503	0.973244	0.975992	0.971812	0.985036	1	0.987134	0.960211	0.958124	0.962634	0.936581	0.940493	0.945883	0.951009	0.96449	0.9369	0.966191	0.966695	0.957871	0.966763	0.974661	0.969107	0.98525	0.981763	0.984285	0.962075	0.95275	0.962759	0.937236
bzip28-M-24h-3	0.966294	0.970166	0.971956	0.973041	0.971404	0.972129	0.990463	0.987379	0.989123	0.96283	0.96306	0.961844	0.953152	0.945169	0.95404	0.94819	0.951343	0.943526	0.967235	0.971071	0.970793	0.970629	0.974306	0.971752	0.98716	0.987134	1	0.955325	0.956381	0.958483	0.931129	0.938728	0.938647	0.943922	0.963437	0.930379	0.962072	0.961281	0.954021	0.963655	0.970017	0.970777	0.991756	0.979333	0.989697	0.957359	0.952847	0.958511	0.931872
bzip28-T-0h-1	0.973267	0.976046	0.975992	0.956799	0.959259	0.958612	0.954824	0.965502	0.960058	0.989557	0.987519	0.990596	0.948626	0.943243	0.960477	0.937822	0.942535	0.933728	0.980208	0.979943	0.980296	0.963034	0.965001	0.965087	0.959026	0.960211	0.955325	1	0.98439	0.990428	0.942319	0.949864	0.954413	0.946227	0.954345	0.936146	0.976721	0.978209	0.968717	0.961661	0.955726	0.962087	0.951073	0.961352	0.956528	0.984831	0.97738	0.98859	0.940845
bzip28-T-0h-2	0.977911	0.972186	0.973996	0.955049	0.95585	0.957197	0.953741	0.960267	0.955802	0.984946	0.98503	0.983934	0.955387	0.950075	0.961504	0.941598	0.954405	0.939937	0.977125	0.97343	0.970334	0.959824	0.960555	0.965677	0.962121	0.958124	0.956381	0.98439	1	0.985766	0.946918	0.954007	0.956062	0.946835	0.955067	0.93952	0.972385	0.972696	0.975293	0.967971	0.956495	0.961942	0.953206	0.958475	0.955541	0.981957	0.979752	0.982321	0.945682
bzip28-T-0h-3	0.97191	0.976922	0.975766	0.952097	0.956021	0.954456	0.95685	0.966041	0.961887	0.989223	0.988338	0.988704	0.953355	0.948114	0.961583	0.943763	0.947395	0.941311	0.97868	0.978959	0.977569	0.959563	0.960952	0.960663	0.960188	0.962634	0.958483	0.990428	0.985766	1	0.947807	0.952616	0.956992	0.950424	0.957336	0.941562	0.977422	0.978125	0.971097	0.959142	0.956564	0.959364	0.954616	0.96372	0.958875	0.987076	0.980634	0.987347	0.947745
bzip28-T-12h-1	0.926305	0.933734	0.937527	0.924141	0.928829	0.927889	0.923213	0.933422	0.928589	0.943038	0.947751	0.944076	0.981295	0.981269	0.982207	0.976242	0.970011	0.976594	0.941971	0.931545	0.927464	0.935203	0.933317	0.925227	0.9231	0.936581	0.931129	0.942319	0.946918	0.947807	1	0.990096	0.987874	0.976529	0.969208	0.974831	0.938821	0.937426	0.935235	0.94195	0.942751	0.946745	0.928138	0.941034	0.931629	0.953399	0.952189	0.946478	0.988492
bzip28-T-12h-2	0.936031	0.938852	0.948799	0.935907	0.935076	0.93877	0.930591	0.938819	0.933298	0.94884	0.953663	0.951428	0.980261	0.978255	0.983216	0.97427	0.973295	0.973502	0.952488	0.939892	0.936349	0.942294	0.940998	0.934664	0.93197	0.940493	0.938728	0.949864	0.954007	0.952616	0.990096	1	0.98934	0.977452	0.974479	0.975389	0.945287	0.943848	0.942396	0.951701	0.945197	0.956617	0.936437	0.946414	0.939464	0.958699	0.959775	0.9529	0.987347
bzip28-T-12h-3	0.939941	0.944089	0.947491	0.933468	0.936836	0.938117	0.931148	0.944665	0.937688	0.953493	0.95429	0.954428	0.979418	0.976827	0.985615	0.976202	0.975639	0.975721	0.954551	0.944365	0.94245	0.944648	0.943251	0.938835	0.93631	0.945883	0.938647	0.954413	0.956062	0.956992	0.987874	0.98934	1	0.982154	0.975088	0.980029	0.950846	0.951258	0.946706	0.953842	0.94773	0.955461	0.935156	0.951773	0.939642	0.962051	0.958493	0.95916	0.988267
bzip28-T-24h-1	0.93218	0.937879	0.94184	0.923493	0.926917	0.927338	0.937759	0.94996	0.944059	0.945757	0.946597	0.946829	0.965546	0.963589	0.97246	0.985587	0.982237	0.984901	0.945539	0.939383	0.937487	0.934179	0.934398	0.928002	0.940254	0.951009	0.943922	0.946227	0.946835	0.950424	0.976529	0.977452	0.982154	1	0.98676	0.991681	0.943481	0.945197	0.939388	0.942917	0.937545	0.944837	0.94218	0.958583	0.946	0.95583	0.949486	0.952589	0.979023
bzip28-T-24h-2	0.947896	0.948229	0.956264	0.945542	0.944309	0.947954	0.957169	0.965635	0.960704	0.955637	0.9556	0.956026	0.96908	0.965139	0.973823	0.978595	0.979418	0.976561	0.958054	0.95213	0.952408	0.947232	0.949862	0.945089	0.959087	0.96449	0.963437	0.954345	0.955067	0.957336	0.969208	0.974479	0.975088	0.98676	1	0.979006	0.952409	0.952999	0.947616	0.954423	0.948364	0.958279	0.961933	0.967937	0.963437	0.959562	0.956655	0.958997	0.970212
bzip28-T-24h-3	0.921181	0.924496	0.931235	0.908761	0.911814	0.912823	0.92146	0.934318	0.927477	0.934777	0.938128	0.936619	0.958143	0.956482	0.965017	0.982101	0.979932	0.983108	0.935374	0.925883	0.923847	0.91962	0.918622	0.914702	0.925275	0.9369	0.930379	0.936146	0.93952	0.941562	0.974831	0.975389	0.980029	0.991681	0.979006	1	0.932812	0.93329	0.931051	0.933372	0.924659	0.935192	0.927836	0.946392	0.931942	0.948108	0.944678	0.942871	0.979198
bzip60-M-0h-1	0.979058	0.983573	0.985014	0.95925	0.964923	0.963113	0.959444	0.969673	0.964625	0.97886	0.978765	0.979292	0.953476	0.946475	0.962926	0.943142	0.946157	0.940151	0.988797	0.987433	0.98459	0.969141	0.969829	0.966321	0.961488	0.966191	0.962072	0.976721	0.972385	0.977422	0.938821	0.945287	0.950846	0.943481	0.952409	0.932812	1	0.991788	0.985339	0.972982	0.967518	0.974118	0.959455	0.967273	0.962575	0.982072	0.980276	0.984794	0.942407
bzip60-M-0h-2	0.979786	0.98451	0.984096	0.956006	0.961748	0.960396	0.959743	0.970808	0.966015	0.979902	0.977982	0.979897	0.950781	0.94399	0.960969	0.94235	0.946773	0.939358	0.987603	0.987457	0.98545	0.966816	0.967947	0.965669	0.963909	0.966695	0.961281	0.978209	0.972696	0.978125	0.937426	0.943848	0.951258	0.945197	0.952999	0.93329	0.991788	1	0.985077	0.971812	0.964584	0.971646	0.958046	0.969931	0.963336	0.982766	0.977903	0.986175	0.941702
bzip60-M-0h-3	0.981481	0.974974	0.978951	0.949795	0.953619	0.953617	0.951915	0.960988	0.954766	0.971646	0.971103	0.972043	0.949392	0.943214	0.956359	0.939048	0.95113	0.936822	0.984548	0.978947	0.973785	0.957475	0.959118	0.963885	0.960682	0.957871	0.954021	0.968717	0.975293	0.971097	0.935235	0.942396	0.946706	0.939388	0.947616	0.931051	0.985339	0.985077	1	0.972816	0.957997	0.965877	0.951429	0.959843	0.954058	0.976164	0.977903	0.97868	0.939025
bzip60-M-12h-1	0.977751	0.970937	0.973543	0.975052	0.976217	0.977948	0.960249	0.96752	0.962413	0.966704	0.9652	0.967229	0.961573	0.954827	0.967262	0.944368	0.958953	0.940669	0.976769	0.972176	0.970234	0.980597	0.978636	0.98311	0.968819	0.966763	0.963655	0.961661	0.967971	0.959142	0.94195	0.951701	0.953842	0.942917	0.954423	0.933372	0.972982	0.971812	0.972816	1	0.979505	0.98707	0.962092	0.965951	0.964487	0.964521	0.96063	0.96671	0.944477
bzip60-M-12h-2	0.964611	0.974562	0.970068	0.979886	0.986645	0.982613	0.967752	0.97084	0.971352	0.96395	0.962635	0.963012	0.966649	0.962155	0.96538	0.948186	0.945286	0.943306	0.968401	0.970661	0.968689	0.987967	0.985401	0.978719	0.965941	0.974661	0.970017	0.955726	0.956495	0.956564	0.942751	0.945197	0.94773	0.937545	0.948364	0.924659	0.967518	0.964584	0.957997	0.979505	1	0.985256	0.968525	0.964583	0.967769	0.959751	0.953436	0.959179	0.941841
bzip60-M-12h-3	0.971183	0.972784	0.978296	0.982691	0.980359	0.984058	0.966449	0.969953	0.967257	0.966676	0.96863	0.968022	0.966286	0.958619	0.969491	0.949358	0.953773	0.94531	0.978759	0.974766	0.972807	0.985123	0.98326	0.97947	0.965983	0.969107	0.970777	0.962087	0.961942	0.959364	0.946745	0.956617	0.955461	0.944837	0.958279	0.935192	0.974118	0.971646	0.965877	0.98707	0.985256	1	0.969682	0.967618	0.969944	0.965881	0.965542	0.966936	0.947276
bzip60-M-24h-1	0.961745	0.965424	0.969607	0.972433	0.969469	0.971405	0.988041	0.985601	0.988776	0.958726	0.959431	0.958473	0.950919	0.943647	0.950727	0.946706	0.950395	0.942131	0.964138	0.967691	0.966246	0.968434	0.9731	0.967827	0.985314	0.98525	0.991756	0.951073	0.953206	0.954616	0.928138	0.936437	0.935156	0.94218	0.961933	0.927836	0.959455	0.958046	0.951429	0.962092	0.968525	0.969682	1	0.980139	0.991691	0.954634	0.951178	0.955298	0.929767
bzip60-M-24h-2	0.962905	0.968434	0.968584	0.958888	0.9614	0.958218	0.971709	0.98396	0.982201	0.966055	0.964428	0.965321	0.952746	0.9479	0.95893	0.954549	0.958333	0.950871	0.967018	0.968858	0.969147	0.965044	0.966813	0.962504	0.976797	0.981763	0.979333	0.961352	0.958475	0.96372	0.941034	0.946414	0.951773	0.958583	0.967937	0.946392	0.967273	0.969931	0.959843	0.965951	0.964583	0.967618	0.980139	1	0.98515	0.967487	0.957194	0.968003	0.943614
bzip60-M-24h-3	0.963448	0.968639	0.971964	0.970148	0.968008	0.96905	0.985506	0.987353	0.988874	0.963247	0.963014	0.963303	0.951496	0.943957	0.953062	0.948181	0.950577	0.94225	0.966926	0.97041	0.970415	0.968518	0.971507	0.968203	0.984164	0.984285	0.989697	0.956528	0.955541	0.958875	0.931629	0.939464	0.939642	0.946	0.963437	0.931942	0.962575	0.963336	0.954058	0.964487	0.967769	0.969944	0.991691	0.98515	1	0.959519	0.953282	0.960564	0.933121
bzip60-T-0h-1	0.971473	0.976862	0.978262	0.951516	0.955866	0.95428	0.953719	0.965434	0.95987	0.985706	0.986482	0.986047	0.958718	0.954367	0.967174	0.951905	0.953775	0.949276	0.980936	0.977988	0.975581	0.960535	0.960648	0.957702	0.956192	0.962075	0.957359	0.984831	0.981957	0.987076	0.953399	0.958699	0.962051	0.95583	0.959562	0.948108	0.982072	0.982766	0.976164	0.964521	0.959751	0.965881	0.954634	0.967487	0.959519	1	0.986841	0.991206	0.955714
bzip60-T-0h-2	0.967136	0.969277	0.977971	0.947836	0.947169	0.951281	0.947782	0.955006	0.949559	0.97864	0.983027	0.979248	0.957082	0.951556	0.962373	0.948025	0.951323	0.945612	0.980903	0.97241	0.967386	0.952754	0.953629	0.949669	0.948665	0.95275	0.952847	0.97738	0.979752	0.980634	0.952189	0.959775	0.958493	0.949486	0.956655	0.944678	0.980276	0.977903	0.977903	0.96063	0.953436	0.965542	0.951178	0.957194	0.953282	0.986841	1	0.985532	0.954234
bzip60-T-0h-3	0.975528	0.977991	0.979731	0.954473	0.958146	0.958043	0.955711	0.968156	0.962569	0.988221	0.986735	0.988443	0.952994	0.947288	0.964943	0.945465	0.94966	0.942029	0.984191	0.982024	0.981441	0.962956	0.964042	0.962777	0.960153	0.962759	0.958511	0.98859	0.982321	0.987347	0.946478	0.9529	0.95916	0.952589	0.958997	0.942871	0.984794	0.986175	0.97868	0.96671	0.959179	0.966936	0.955298	0.968003	0.960564	0.991206	0.985532	1	0.948949
bzip60-T-12h-1	0.927762	0.934394	0.938991	0.920745	0.925968	0.925612	0.924195	0.935147	0.929594	0.941291	0.945897	0.943619	0.978599	0.977701	0.981579	0.97933	0.974927	0.979512	0.943139	0.933014	0.928558	0.932495	0.931258	0.924625	0.9263	0.937236	0.931872	0.940845	0.945682	0.947745	0.988492	0.987347	0.988267	0.979023	0.970212	0.979198	0.942407	0.941702	0.939025	0.944477	0.941841	0.947276	0.929767	0.943614	0.933121	0.955714	0.954234	0.948949	1
bzip60-T-12h-2	0.9213	0.923719	0.934305	0.916273	0.915082	0.920008	0.915624	0.924696	0.918159	0.933369	0.939794	0.936166	0.971905	0.970156	0.974053	0.97574	0.974363	0.976321	0.93714	0.92302	0.919228	0.922964	0.921829	0.915838	0.918644	0.927137	0.924296	0.933452	0.94066	0.938277	0.984449	0.986704	0.984932	0.97771	0.968518	0.980158	0.932366	0.931741	0.930766	0.938281	0.931191	0.943228	0.92343	0.935318	0.926225	0.948213	0.950536	0.940696	0.989703
bzip60-T-12h-3	0.916505	0.922646	0.928691	0.904954	0.9083	0.910883	0.909319	0.922362	0.914068	0.931081	0.93653	0.93357	0.966176	0.965026	0.971712	0.973272	0.970543	0.97427	0.934133	0.921633	0.917677	0.917389	0.91545	0.910455	0.913934	0.92539	0.917034	0.932257	0.936974	0.937718	0.981361	0.98099	0.984407	0.976067	0.962079	0.980552	0.933226	0.933631	0.929998	0.934397	0.927772	0.936453	0.915753	0.932718	0.920062	0.947508	0.948306	0.940757	0.9902
bzip60-T-24h-1	0.929875	0.936701	0.94034	0.923557	0.927798	0.926216	0.939043	0.951193	0.946626	0.942392	0.944611	0.943654	0.966445	0.965273	0.970074	0.985644	0.980374	0.984895	0.942446	0.936677	0.934318	0.933397	0.934048	0.926005	0.940748	0.952925	0.946272	0.940473	0.94268	0.946267	0.973168	0.973164	0.97679	0.990379	0.984072	0.986396	0.94227	0.942554	0.939061	0.942505	0.940476	0.94495	0.947078	0.963832	0.950048	0.954405	0.949118	0.949991	0.977994
bzip60-T-24h-2	0.931878	0.940144	0.942969	0.928149	0.933796	0.931518	0.944017	0.954862	0.951702	0.945498	0.947236	0.945562	0.967024	0.965637	0.971933	0.985378	0.978965	0.983697	0.944074	0.939894	0.938072	0.93865	0.938549	0.929707	0.943799	0.957611	0.950438	0.942265	0.943704	0.947892	0.972233	0.971752	0.97537	0.98941	0.9843	0.98369	0.944646	0.944906	0.939376	0.944164	0.945241	0.947762	0.950855	0.963674	0.953614	0.955857	0.948256	0.951226	0.976247
bzip60-T-24h-3	0.935161	0.944434	0.945598	0.9336	0.939218	0.935986	0.953271	0.959319	0.958651	0.946351	0.948897	0.945656	0.970336	0.968969	0.969308	0.984155	0.97691	0.982599	0.94518	0.942767	0.938922	0.941089	0.942511	0.933629	0.951187	0.961302	0.958649	0.941271	0.946007	0.949611	0.970037	0.968448	0.969292	0.982763	0.983059	0.975245	0.944889	0.944606	0.939354	0.944994	0.950978	0.949357	0.959586	0.965901	0.959978	0.955094	0.949702	0.949491	0.973102
Supplementary Fig. 2b. Validation of the differential expression of the UPR (n = 7) and downstream genes (n = 4). Relative values averaged from three biological replicates were compared.
RNAseq	qRT-PCR	Gene	Time-point	Genotype
7.72213	8.03429	BiP3	0h	Col-0
8.26842	9.01647	BiP3	0h	bzip28-2
7.22479	7.98323	BiP3	0h	bzip60-2
7.58665	7.64108	BiP3	12h	Col-0
7.18897	6.7612	BiP3	12h	bzip28-2
8.86038	11.1001	BiP3	12h	bzip60-2
7.68309	8.66712	BiP3	24h	Col-0
5.87341	7.43723	BiP3	24h	bzip28-2
7.56895	9.20542	BiP3	24h	bzip60-2
2.6568	2.66752	ERdj3B	0h	Col-0
1.51169	0.460582	ERdj3B	0h	bzip28-2
2.3514	2.29352	ERdj3B	0h	bzip60-2
3.60381	3.41023	ERdj3B	12h	Col-0
2.22816	1.86586	ERdj3B	12h	bzip28-2
3.58978	3.23238	ERdj3B	12h	bzip60-2
2.66118	1.95287	ERdj3B	24h	Col-0
1.35524	0.789262	ERdj3B	24h	bzip28-2
2.47509	2.06862	ERdj3B	24h	bzip60-2
0.549771	0.691888	bZIP28	0h	Col-0
0.796461	1.01195	bZIP28	0h	bzip28-2
1.25803	0.943247	bZIP28	12h	bzip60-2
1.82195	1.68465	bZIP28	12h	Col-0
1.15741	0.5038	bZIP28	24h	bzip28-2
0.954626	0.372966	bZIP28	24h	bzip60-2
2.54674	0.802945	ubZIP60	0h	Col-0
2.91634	0.767258	ubZIP60	0h	bzip28-2
3.0851	1.29574	ubZIP60	12h	bzip60-2
3.61231	2.16922	ubZIP60	12h	Col-0
2.71012	2.24404	ubZIP60	24h	bzip28-2
2.67589	1.56147	ubZIP60	24h	bzip60-2
0.108751	-1.02956	IRE1A	0h	Col-0
0.0792362	-0.788313	IRE1A	0h	bzip28-2
-0.0453236	-0.0691369	IRE1A	0h	bzip60-2
1.09912	0.735996	IRE1A	12h	Col-0
1.23675	-0.0268732	IRE1A	12h	bzip28-2
1.14269	0.771315	IRE1A	12h	bzip60-2
0.890768	0.294966	IRE1A	24h	Col-0
0.663973	-0.0910632	IRE1A	24h	bzip28-2
0.682892	0.467422	IRE1A	24h	bzip60-2
4.57999	3.66445	ERDJ3A	0h	Col-0
4.83877	3.80125	ERDJ3A	0h	bzip28-2
4.13092	3.72564	ERDJ3A	0h	bzip60-2
4.83251	3.63535	ERDJ3A	12h	Col-0
4.92051	4.12614	ERDJ3A	12h	bzip28-2
4.81047	5.14642	ERDJ3A	12h	bzip60-2
4.01809	3.50677	ERDJ3A	24h	Col-0
3.83548	2.43583	ERDJ3A	24h	bzip28-2
3.79642	4.59328	ERDJ3A	24h	bzip60-2
2.11401	1.95865	PDIL1	0h	Col-0
1.31046	1.17193	PDIL1	0h	bzip28-2
1.57932	1.98073	PDIL1	0h	bzip60-2
2.85485	3.15407	PDIL1	12h	Col-0
2.16322	2.12728	PDIL1	12h	bzip28-2
2.9902	3.60419	PDIL1	12h	bzip60-2
2.75005	3.10478	PDIL1	24h	Col-0
1.71313	1.58144	PDIL1	24h	bzip28-2
2.05746	3.05997	PDIL1	24h	bzip60-2
2.27236	2.08989	P58IPK	0h	Col-0
0.983395	-0.232061	P58IPK	0h	bzip28-2
1.89751	2.03443	P58IPK	0h	bzip60-2
2.98059	1.58484	P58IPK	12h	Col-0
1.97405	0.958869	P58IPK	12h	bzip28-2
2.80608	2.84631	P58IPK	12h	bzip60-2
2.37244	2.33754	P58IPK	24h	Col-0
1.3856	0.564406	P58IPK	24h	bzip28-2
2.01893	1.49171	P58IPK	24h	bzip60-2
6.4993	8.50415	SEC31B	0h	Col-0
7.71794	8.53446	SEC31B	0h	bzip28-2
1.03318	2.34216	SEC31B	0h	bzip60-2
3.29884	6.11525	SEC31B	12h	Col-0
7.11437	10.0142	SEC31B	12h	bzip28-2
1.57387	3.75486	SEC31B	12h	bzip60-2
1.62827	3.4943	SEC31B	24h	Col-0
5.65923	7.84011	SEC31B	24h	bzip28-2
0.559285	2.38623	SEC31B	24h	bzip60-2
-0.896644	-0.495321	COW1	0h	Col-0
-0.595825	-1.4094	COW1	0h	bzip28-2
-0.824251	-0.735762	COW1	0h	bzip60-2
-0.110073	-0.968837	COW1	12h	Col-0
-1.35225	-2.06857	COW1	12h	bzip28-2
-1.12813	-1.99292	COW1	12h	bzip60-2
0.13016	-0.582048	COW1	24h	Col-0
-0.977171	-1.54912	COW1	24h	bzip28-2
-0.166869	-1.05369	COW1	24h	bzip60-2
2.06685	1.79294	YIP1a	0h	Col-0
2.41366	1.55794	YIP1a	0h	bzip28-2
1.30057	0.939358	YIP1a	0h	bzip60-2
1.10045	0.230213	YIP1a	12h	Col-0
2.0087	0.932497	YIP1a	12h	bzip28-2
1.63595	1.33027	YIP1a	12h	bzip60-2
0.474575	0.316923	YIP1a	24h	Col-0
1.13883	0.290619	YIP1a	24h	bzip28-2
0.782383	0.391646	YIP1a	24h	bzip60-2
Supplementary Fig. 2d-f. Expression levels (Log2[Tm/DMSO]) of BiP3 (d), ERdj3B (e), BI1 (f) in each genotype at each time-point in the RNA-seq data.
Gene	Genotype	Time-point	Biological Replicate	Log2(Tm/DMSO) of BiP3
BiP3	Col-0	0	1	7.64194
BiP3	Col-0	0	2	7.89013
BiP3	Col-0	0	3	7.63432
BiP3	bzip28-2	0	1	7.72107
BiP3	bzip28-2	0	2	8.59029
BiP3	bzip28-2	0	3	8.4939
BiP3	bzip60-2	0	1	7.18003
BiP3	bzip60-2	0	2	7.76039
BiP3	bzip60-2	0	3	6.73395
BiP3	Col-0	12	1	7.4495
BiP3	Col-0	12	2	7.81864
BiP3	Col-0	12	3	7.4918
BiP3	bzip28-2	12	1	7.27354
BiP3	bzip28-2	12	2	6.94742
BiP3	bzip28-2	12	3	7.34595
BiP3	bzip60-2	12	1	8.85851
BiP3	bzip60-2	12	2	8.70016
BiP3	bzip60-2	12	3	9.02246
BiP3	Col-0	24	1	7.5766
BiP3	Col-0	24	2	7.42909
BiP3	Col-0	24	3	8.04359
BiP3	bzip28-2	24	1	6.56778
BiP3	bzip28-2	24	2	4.30074
BiP3	bzip28-2	24	3	6.7517
BiP3	bzip60-2	24	1	7.808
BiP3	bzip60-2	24	2	7.29594
BiP3	bzip60-2	24	3	7.60291
ERdj3B	Col-0	0	1	2.5659
ERdj3B	Col-0	0	2	2.62205
ERdj3B	Col-0	0	3	2.78244
ERdj3B	bzip28-2	0	1	1.33819
ERdj3B	bzip28-2	0	2	1.51641
ERdj3B	bzip28-2	0	3	1.68048
ERdj3B	bzip60-2	0	1	2.443
ERdj3B	bzip60-2	0	2	2.33207
ERdj3B	bzip60-2	0	3	2.27913
ERdj3B	Col-0	12	1	3.58285
ERdj3B	Col-0	12	2	3.67419
ERdj3B	Col-0	12	3	3.55441
ERdj3B	bzip28-2	12	1	2.47804
ERdj3B	bzip28-2	12	2	1.97529
ERdj3B	bzip28-2	12	3	2.23114
ERdj3B	bzip60-2	12	1	3.57498
ERdj3B	bzip60-2	12	2	3.54215
ERdj3B	bzip60-2	12	3	3.65223
ERdj3B	Col-0	24	1	2.90122
ERdj3B	Col-0	24	2	2.38031
ERdj3B	Col-0	24	3	2.70201
ERdj3B	bzip28-2	24	1	1.4554
ERdj3B	bzip28-2	24	2	0.679816
ERdj3B	bzip28-2	24	3	1.93052
ERdj3B	bzip60-2	24	1	2.83038
ERdj3B	bzip60-2	24	2	2.03874
ERdj3B	bzip60-2	24	3	2.55616
BI1	Col-0	0	1	3.14734
BI1	Col-0	0	2	2.80125
BI1	Col-0	0	3	2.62065
BI1	bzip28-2	0	1	2.6782
BI1	bzip28-2	0	2	2.59024
BI1	bzip28-2	0	3	3.33969
BI1	bzip60-2	0	1	1.93221
BI1	bzip60-2	0	2	2.17381
BI1	bzip60-2	0	3	2.19767
BI1	Col-0	12	1	3.20574
BI1	Col-0	12	2	2.85607
BI1	Col-0	12	3	2.81712
BI1	bzip28-2	12	1	3.70693
BI1	bzip28-2	12	2	3.42467
BI1	bzip28-2	12	3	3.63572
BI1	bzip60-2	12	1	3.65758
BI1	bzip60-2	12	2	3.08118
BI1	bzip60-2	12	3	3.49147
BI1	Col-0	24	1	3.14346
BI1	Col-0	24	2	2.37612
BI1	Col-0	24	3	3.3896
BI1	bzip28-2	24	1	3.73906
BI1	bzip28-2	24	2	2.30342
BI1	bzip28-2	24	3	3.72474
BI1	bzip60-2	24	1	3.22673
BI1	bzip60-2	24	2	2.9412
BI1	bzip60-2	24	3	2.7799
[truncated: 5 more columns]

## Sheet: Supplementary Fig 3
Supplementary Fig. 3a. qRT-PCR analysis of bZIP28 in Col-0, 35S:GFP-bZIP28/Col-0 and bzip28-2 under ER stress (6 h of Tm or DMSO treatment).
Genotype	# of biological Replicate	Treatment	Relative expression level of bZIP28
Col-0	1	DMSO	0.0253818
Col-0	2	DMSO	0.0281074
Col-0	3	DMSO	0.0266553
Col-0	1	Tm	0.0439047
Col-0	2	Tm	0.0466038
Col-0	3	Tm	0.0391226
35Spro:GFP-bZIP28/Col-0	1	DMSO	0.0295796
35Spro:GFP-bZIP28/Col-0	2	DMSO	0.0367723
35Spro:GFP-bZIP28/Col-0	3	DMSO	0.0419056
35Spro:GFP-bZIP28/Col-0	1	Tm	0.0336115
35Spro:GFP-bZIP28/Col-0	2	Tm	0.0403754
35Spro:GFP-bZIP28/Col-0	3	Tm	0.027788
bzip28-2	1	DMSO	0.0112115
bzip28-2	2	DMSO	0.0114937
bzip28-2	3	DMSO	0.00886987
bzip28-2	1	Tm	0.00848203
bzip28-2	2	Tm	0.00801024
bzip28-2	3	Tm	0.00563975
Supplementary Fig. 3b-c. Relative root growth of Col-0, 35S:GFP-bZIP28/Col-0 and pbZIP60:GFP-bZIP60/bzip60-2 in ER stress recovery.
Genotype	# of biological Replicate	Relative root growth (Tm/DMSO)
Col-0	1	0.357839
Col-0	2	0.392502
Col-0	3	0.351925
Col-0	4	0.407478
Col-0	5	0.405569
35S:GFP-bZIP28/WT	1	0.43895
35S:GFP-bZIP28/WT	2	0.392994
35S:GFP-bZIP28/WT	3	0.436647
35S:GFP-bZIP28/WT	4	0.350716
35S:GFP-bZIP28/WT	5	0.368999
pbZIP60:GFP-bZIP60/bzip60-2	1	0.540787
pbZIP60:GFP-bZIP60/bzip60-2	2	0.483455
pbZIP60:GFP-bZIP60/bzip60-2	3	0.521911
pbZIP60:GFP-bZIP60/bzip60-2	4	0.639259
pbZIP60:GFP-bZIP60/bzip60-2	5	0.445112
Supplementary Fig. 3d. Expression induction (Log2[Tm/DMSO) of BiP3 and ERdj3B in Col-0, p35S:GFP-bZIP28/Col-0 and pbZIP60:GFP-bZIP60/bzip60-2 under ER stress (6 h of Tm treatment).
Genotype	# of biological Replicate	Log2(Tm/DMSO) of BiP3	Log2(Tm/DMSO) of ERdj3B
Col-0	1	10.5021	3.21278
Col-0	2	10.1918	3.29605
Col-0	3	10.8723	3.05584
35S:GFP-bZIP28/WT	1	10.8332	3.98179
35S:GFP-bZIP28/WT	2	10.0294	3.88157
35S:GFP-bZIP28/WT	3	9.72021	3.17505
pbZIP60:GFP-bZIP60/bzip60-2	1	9.85485	3.31498
pbZIP60:GFP-bZIP60/bzip60-2	2	8.47588	3.84778
pbZIP60:GFP-bZIP60/bzip60-2	3	9.11967	3.93296
Supplementary Fig. 3f. ChIP-qPCR analysis of the binding of bZIP28 and bZIP60 to the promoters of BiP3 and ERdj3B under ER stress (6 h of Tm treatment).
Trangenic lines	Enrichment (% input)	Treatment	Target
p35S:GFP-bZIP28/Col-0	0.0083897	Mock	A
p35S:GFP-bZIP28/Col-0	0.00365397	Mock	A
p35S:GFP-bZIP28/Col-0	0.0159104	Mock	A
p35S:GFP-bZIP28/Col-0	0.00554559	Mock	A
p35S:GFP-bZIP28/Col-0	0.00830048	Mock	A
p35S:GFP-bZIP28/Col-0	0.000433039	Mock	A
p35S:GFP-bZIP28/Col-0	0.0774163	ChIP	A
p35S:GFP-bZIP28/Col-0	0.0678241	ChIP	A
p35S:GFP-bZIP28/Col-0	0.0998066	ChIP	A
p35S:GFP-bZIP28/Col-0	0.516774	ChIP	A
p35S:GFP-bZIP28/Col-0	0.442362	ChIP	A
p35S:GFP-bZIP28/Col-0	1.0362	ChIP	A
pbZIP60:GFP-bZIP60/bzip60-2	0.000285052	Mock	A
pbZIP60:GFP-bZIP60/bzip60-2	0.00129419	Mock	A
pbZIP60:GFP-bZIP60/bzip60-2	0.000439694	Mock	A
pbZIP60:GFP-bZIP60/bzip60-2	0.000430859	Mock	A
pbZIP60:GFP-bZIP60/bzip60-2	0.01152	Mock	A
pbZIP60:GFP-bZIP60/bzip60-2	0.00153383	Mock	A
pbZIP60:GFP-bZIP60/bzip60-2	0.21436	ChIP	A
pbZIP60:GFP-bZIP60/bzip60-2	0.251787	ChIP	A
pbZIP60:GFP-bZIP60/bzip60-2	0.197751	ChIP	A
pbZIP60:GFP-bZIP60/bzip60-2	0.809687	ChIP	A
pbZIP60:GFP-bZIP60/bzip60-2	1.49167	ChIP	A
pbZIP60:GFP-bZIP60/bzip60-2	1.08794	ChIP	A
p35S:YFP/Col-0	0.0097473	Mock	A
p35S:YFP/Col-0	0.0128504	Mock	A
p35S:YFP/Col-0	0.0131497	Mock	A
p35S:YFP/Col-0	0.00974349	Mock	A
p35S:YFP/Col-0	0.00606444	Mock	A
p35S:YFP/Col-0	0.0106752	Mock	A
p35S:YFP/Col-0	0.12441	ChIP	A
p35S:YFP/Col-0	0.110598	ChIP	A
p35S:YFP/Col-0	0.223638	ChIP	A
p35S:YFP/Col-0	0.140044	ChIP	A
p35S:YFP/Col-0	0.108225	ChIP	A
p35S:YFP/Col-0	0.108037	ChIP	A
p35S:GFP-bZIP28/Col-0	0.00720697	Mock	B
p35S:GFP-bZIP28/Col-0	0.00783542	Mock	B
p35S:GFP-bZIP28/Col-0	0.00246644	Mock	B
p35S:GFP-bZIP28/Col-0	0.00697398	Mock	B
p35S:GFP-bZIP28/Col-0	0.00331284	Mock	B
p35S:GFP-bZIP28/Col-0	0.00207656	Mock	B
p35S:GFP-bZIP28/Col-0	0.205195	ChIP	B
p35S:GFP-bZIP28/Col-0	0.196039	ChIP	B
p35S:GFP-bZIP28/Col-0	0.271848	ChIP	B
p35S:GFP-bZIP28/Col-0	1.0853	ChIP	B
p35S:GFP-bZIP28/Col-0	1.05921	ChIP	B
p35S:GFP-bZIP28/Col-0	1.44246	ChIP	B
pbZIP60:GFP-bZIP60/bzip60-2	0.00414701	Mock	B
pbZIP60:GFP-bZIP60/bzip60-2	0.00911325	Mock	B
pbZIP60:GFP-bZIP60/bzip60-2	0.00415313	Mock	B
pbZIP60:GFP-bZIP60/bzip60-2	0.00836646	Mock	B
pbZIP60:GFP-bZIP60/bzip60-2	0.0060693	Mock	B
pbZIP60:GFP-bZIP60/bzip60-2	0.00708264	Mock	B
pbZIP60:GFP-bZIP60/bzip60-2	0.274642	ChIP	B
pbZIP60:GFP-bZIP60/bzip60-2	0.191295	ChIP	B
pbZIP60:GFP-bZIP60/bzip60-2	0.220155	ChIP	B
pbZIP60:GFP-bZIP60/bzip60-2	0.79381	ChIP	B
pbZIP60:GFP-bZIP60/bzip60-2	1.20719	ChIP	B
pbZIP60:GFP-bZIP60/bzip60-2	0.764308	ChIP	B
p35S:YFP/Col-0	0.0100172	Mock	B
p35S:YFP/Col-0	0.0165235	Mock	B
p35S:YFP/Col-0	0.00895046	Mock	B
p35S:YFP/Col-0	0.0209096	Mock	B
p35S:YFP/Col-0	0.00407691	Mock	B
p35S:YFP/Col-0	0.00894741	Mock	B
p35S:YFP/Col-0	0.141363	ChIP	B
p35S:YFP/Col-0	0.158823	ChIP	B
p35S:YFP/Col-0	0.180937	ChIP	B
p35S:YFP/Col-0	0.160176	ChIP	B
p35S:YFP/Col-0	0.2206	ChIP	B
p35S:YFP/Col-0	0.0683277	ChIP	B
p35S:GFP-bZIP28/Col-0	0.00109001	Mock	C
p35S:GFP-bZIP28/Col-0	0.00501065	Mock	C
p35S:GFP-bZIP28/Col-0	0.0173008	Mock	C
p35S:GFP-bZIP28/Col-0	0.00833838	Mock	C
p35S:GFP-bZIP28/Col-0	0.0136806	Mock	C
p35S:GFP-bZIP28/Col-0	0.00528897	Mock	C
p35S:GFP-bZIP28/Col-0	0.027495	ChIP	C
p35S:GFP-bZIP28/Col-0	0.0210832	ChIP	C
p35S:GFP-bZIP28/Col-0	0.0459911	ChIP	C
p35S:GFP-bZIP28/Col-0	0.171548	ChIP	C
p35S:GFP-bZIP28/Col-0	0.142799	ChIP	C
p35S:GFP-bZIP28/Col-0	0.111043	ChIP	C
pbZIP60:GFP-bZIP60/bzip60-2	0.0087864	Mock	C
pbZIP60:GFP-bZIP60/bzip60-2	0.0165792	Mock	C
pbZIP60:GFP-bZIP60/bzip60-2	0.0080415	Mock	C
pbZIP60:GFP-bZIP60/bzip60-2	0.0156104	Mock	C
pbZIP60:GFP-bZIP60/bzip60-2	0.00376199	Mock	C
pbZIP60:GFP-bZIP60/bzip60-2	0.0264656	Mock	C
pbZIP60:GFP-bZIP60/bzip60-2	0.203587	ChIP	C
pbZIP60:GFP-bZIP60/bzip60-2	0.46325	ChIP	C
pbZIP60:GFP-bZIP60/bzip60-2	0.123086	ChIP	C
pbZIP60:GFP-bZIP60/bzip60-2	0.5463	ChIP	C
pbZIP60:GFP-bZIP60/bzip60-2	0.536949	ChIP	C
pbZIP60:GFP-bZIP60/bzip60-2	0.410931	ChIP	C
p35S:YFP/Col-0	0.0158101	Mock	C
p35S:YFP/Col-0	0.00843977	Mock	C
p35S:YFP/Col-0	0.00869562	Mock	C
p35S:YFP/Col-0	0.00523516	Mock	C
p35S:YFP/Col-0	0.00778732	Mock	C
p35S:YFP/Col-0	0.00880368	Mock	C
p35S:YFP/Col-0	0.173331	ChIP	C
p35S:YFP/Col-0	0.165316	ChIP	C
p35S:YFP/Col-0	0.172381	ChIP	C
p35S:YFP/Col-0	0.132849	ChIP	C
p35S:YFP/Col-0	0.117175	ChIP	C
p35S:YFP/Col-0	0.10079	ChIP	C
Supplementary Fig. 3g. Expression of UPR genes and YFP in p35S:YFP/Col-0 plants under ER stress (6 h of Tm treatment), showing the constitutive expression of YFP.
Trangenic lines	Treatment	Relative expression level of BiP3	Relative expression level of ERdj3B	Relative expression level of unbZIP60	Relative expression level of sbZIP60	Relative expression level of YFP
p35S:YFP/Col-0	DMSO	0.00849077	0.107357	0.0115335	0.000884946	0.662958
p35S:YFP/Col-0	DMSO	0.00070614	0.057571	0.00831856	0.000333035	0.555521
p35S:YFP/Col-0	DMSO	0.00514351	0.100001	0.0104548	0.000647174	0.796019
p35S:YFP/Col-0	Tm	0.177343	0.696353	0.129551	0.0168363	0.711357
p35S:YFP/Col-0	Tm	0.298332	0.959415	0.206665	0.0293595	1.11723
p35S:YFP/Col-0	Tm	0.258958	0.776998	0.144712	0.0230208	0.863138

## Sheet: Supplementary Fig 4
Supplementary Fig. 4i. qRT-PCR analysis of genes encoding the predicted potential coregulators of bZIP28 or bZIP60.														Supplementary Fig. 4j. GO analysis of bZIP28-exclusively, shared and bZIP60-exclusively bound genes (adjusted P < 0.05, Hypergeometric test).
Genotype	# of biological Replicate	Time-point (h)	Gene	Log2(Tm/DMSO)										Description	bZIP28-exclusive	shared	bZIP60-exclusive
1-wt	1	0	MYB96	-1.03365										response to endoplasmic reticulum stress	0	21.7212	0
1-wt	2	0	MYB96	-0.227415										protein folding	2.95861	15.2757	0
1-wt	3	0	MYB96	0.00741674										cellular response to stress	0.585027	8.24413	1.01773
1-wt	1	12	MYB96	0.224289										response to abiotic stimulus	0.537602	5.52288	5.52288
1-wt	2	12	MYB96	-0.0184884										response to stimulus	0.568636	5.04096	3.5376
1-wt	3	12	MYB96	-0.222432										response to acid chemical	1	1.60206	4.63827
1-wt	1	24	MYB96	-0.0466415										defense response to bacterium	3.10791	2.14267	0
1-wt	2	24	MYB96	-0.00303182										response to salicylic acid	2.72125	0	0
1-wt	3	24	MYB96	-0.505667										response to organonitrogen compound	0	2.88606	7.76955
2-b28	1	0	MYB96	-0.312621										response to chitin	0	3.284	7.56864
2-b28	2	0	MYB96	0.380315										response to nitrogen compound	0	2.04576	5.85387
2-b28	3	0	MYB96	0.194227										response to abscisic acid	0.481486	0	4.00877
2-b28	1	12	MYB96	-0.778737										response to salt stress	0.721246	4	5.29243
2-b28	2	12	MYB96	-0.211282										cell redox homeostasis	0	3.10791	0
2-b28	3	12	MYB96	-0.95141										cellular response to stimulus	0.638272	3.79588	1.22185
2-b28	1	24	MYB96	-0.785951										response to water deprivation	0	2.18046	5.50864
2-b28	2	24	MYB96	-0.49711
2-b28	3	24	MYB96	-0.705218
3-b60	1	0	MYB96	-0.328466
3-b60	2	0	MYB96	-0.291159
3-b60	3	0	MYB96	-1.25552
3-b60	1	12	MYB96	-1.12836
3-b60	2	12	MYB96	-1.35977
3-b60	3	12	MYB96	-0.59034
3-b60	1	24	MYB96	-0.140165
3-b60	2	24	MYB96	-0.601341
3-b60	3	24	MYB96	-0.208319
1-wt	1	0	WRKY75	-0.393271
1-wt	2	0	WRKY75	0.0263542
1-wt	3	0	WRKY75	-0.0566884
1-wt	1	12	WRKY75	2.19787
1-wt	2	12	WRKY75	3.20978
1-wt	3	12	WRKY75	2.48894
1-wt	1	24	WRKY75	4.34531
1-wt	2	24	WRKY75	4.13821
1-wt	3	24	WRKY75	4.09187
2-b28	1	0	WRKY75	-0.808238
2-b28	2	0	WRKY75	0.325474
2-b28	3	0	WRKY75	0.193843
2-b28	1	12	WRKY75	3.71405
2-b28	2	12	WRKY75	3.73064
2-b28	3	12	WRKY75	4.20258
2-b28	1	24	WRKY75	3.49305
2-b28	2	24	WRKY75	1.67384
2-b28	3	24	WRKY75	3.9523
3-b60	1	0	WRKY75	0.779373
3-b60	2	0	WRKY75	-0.139307
3-b60	3	0	WRKY75	-0.285159
3-b60	1	12	WRKY75	3.55677
3-b60	2	12	WRKY75	4.17043
3-b60	3	12	WRKY75	4.35222
3-b60	1	24	WRKY75	3.76724
3-b60	2	24	WRKY75	3.27786
3-b60	3	24	WRKY75	2.93563
1-wt	1	0	CRC	-0.0553885
1-wt	2	0	CRC	0
1-wt	3	0	CRC	0
1-wt	1	12	CRC	0
1-wt	2	12	CRC	0
1-wt	3	12	CRC	0
1-wt	1	24	CRC	-0.121692
1-wt	2	24	CRC	0
1-wt	3	24	CRC	0
2-b28	1	0	CRC	-0.0639445
2-b28	2	0	CRC	0
2-b28	3	0	CRC	-0.0105295
2-b28	1	12	CRC	0
2-b28	2	12	CRC	0
2-b28	3	12	CRC	0
2-b28	1	24	CRC	0
2-b28	2	24	CRC	0
2-b28	3	24	CRC	0
3-b60	1	0	CRC	0.184858
3-b60	2	0	CRC	0
3-b60	3	0	CRC	0
3-b60	1	12	CRC	0
3-b60	2	12	CRC	0.116908
3-b60	3	12	CRC	0
3-b60	1	24	CRC	0.15937
3-b60	2	24	CRC	-0.0553055
3-b60	3	24	CRC	0
1-wt	1	0	PHL4	0.0480335
1-wt	2	0	PHL4	0.434503
1-wt	3	0	PHL4	0.424142
1-wt	1	12	PHL4	0.379177
1-wt	2	12	PHL4	0.256646
1-wt	3	12	PHL4	0.568714
1-wt	1	24	PHL4	0.335413
1-wt	2	24	PHL4	0.577531
1-wt	3	24	PHL4	-0.0892807
2-b28	1	0	PHL4	0.0353816
2-b28	2	0	PHL4	0.423578
2-b28	3	0	PHL4	0.00921447
2-b28	1	12	PHL4	0.453645
2-b28	2	12	PHL4	0.344902
2-b28	3	12	PHL4	-0.177005
2-b28	1	24	PHL4	0.511315
2-b28	2	24	PHL4	0.283647
2-b28	3	24	PHL4	0.400302
3-b60	1	0	PHL4	0.127555
3-b60	2	0	PHL4	-0.0299245
3-b60	3	0	PHL4	0.14882
3-b60	1	12	PHL4	0.129941
3-b60	2	12	PHL4	0.431871
3-b60	3	12	PHL4	0.546772
3-b60	1	24	PHL4	0.583639
3-b60	2	24	PHL4	0.151348
3-b60	3	24	PHL4	0.0437377

## Sheet: Supplementary Fig 6
Supplementary Fig. 6. Growth length of the primary root length of selected mutants for the pink module genes in normal conditions.
Genotype	Biological Replicate	Primary root length (cm)
Col-0	1	5.047
Col-0	2	5.061
Col-0	3	5.475
Col-0	4	4.336
Col-0	5	5.033
Col-0	6	6.523
Col-0	7	6.156
Col-0	8	5.026
cow1-3	1	5.52
cow1-3	2	5.319
cow1-3	3	5.272
cow1-3	4	5.743
cow1-3	5	5.041
cow1-3	6	5.137
cow1-3	7	6.862
cow1-3	8	6.449
yip1a-1	1	5.819
yip1a-1	2	5.506
yip1a-1	3	5.886
yip1a-1	4	6.45
yip1a-1	5	5.871
yip1a-1	6	4.371
yip1a-1	7	4.2
yip1a-1	8	4.102
yip1a-2	1	5.111
yip1a-2	2	5.755
yip1a-2	3	5.674
yip1a-2	4	5.309
yip1a-2	5	5.869
yip1a-2	6	5.708
yip1a-2	7	5.653
yip1a-2	8	5.527
lrx1-4	1	5.19
lrx1-4	2	4.717
lrx1-4	3	4.576
lrx1-4	4	5.05
lrx1-4	5	6.362
lrx1-4	6	5.79
